# Supplementary material for: Th1 cytokines synergize to change gene expression and promote corticosteroid insensitivity in pediatric airway smooth muscle
Source: Respir Res. 2022 May 16;23:126. doi: 10.1186/s12931-022-02046-1 (PMC9109364; doi:10.1186/s12931-022-02046-1)
Supplement: Supplementary file 1 — Additional file 1. Differential Gene Expression in pediatric ASM treated with control, FP, TNFα, IFNγ, and/or TNFα/IFNγ. [file 12931_2022_2046_MOESM1_ESM.xlsx]

## Sheet: FPvsControl
FP vs Control
Ensemble_ID	SYMBOL	logFC	FDR
ENSG00000109906	ZBTB16	9.80342	0.000166584
ENSG00000144908	ALDH1L1	8.76374	8.49e-06
ENSG00000179593	ALOX15B	8.54787	7.65e-05
ENSG00000100033	PRODH	8.54642	0.00253313
ENSG00000006788	MYH13	7.68621	0.00691815
ENSG00000104044	OCA2	7.41117	0.0105352
ENSG00000277196	LOC102724788	6.94329	0.00113733
ENSG00000279174	NA	6.77537	0.0227036
ENSG00000152583	SPARCL1	6.64773	0.000936049
ENSG00000168309	FAM107A	6.43385	0.000306841
ENSG00000171819	ANGPTL7	6.29495	0.000222927
ENSG00000015413	DPEP1	6.1786	0.000491645
ENSG00000187288	CIDEC	6.10896	0.00152288
ENSG00000157152	SYN2	5.88015	0.000386514
ENSG00000231246	LINC02884	5.73327	0.000327989
ENSG00000096060	FKBP5	5.69888	0.000184289
ENSG00000211445	GPX3	5.37931	5.48e-05
ENSG00000152463	OLAH	5.12154	0.00152288
ENSG00000177575	CD163	5.08168	0.0316709
ENSG00000137673	MMP7	5.04435	0.005489
ENSG00000250978	NA	4.93064	0.0028589
ENSG00000168481	LGI3	4.851	0.00202856
ENSG00000173432	SAA1	4.77721	0.0011957
ENSG00000215018	COL28A1	4.70109	0.000990087
ENSG00000124440	HIF3A	4.6113	0.00141917
ENSG00000286757	NA	4.59725	0.043942
ENSG00000170323	FABP4	4.56786	0.0074559
ENSG00000157514	TSC22D3	4.22574	5.48e-05
ENSG00000127954	STEAP4	4.18967	0.0129562
ENSG00000140807	NKD1	4.1832	0.00168722
ENSG00000004799	PDK4	4.18026	0.00118368
ENSG00000173838	MARCHF10	4.12183	5.48e-05
ENSG00000165899	OTOGL	3.97305	0.00069638
ENSG00000078114	NEBL	3.85073	0.002085
ENSG00000215483	LINC00548	3.84898	0.00459246
ENSG00000167549	CORO6	3.81625	5.48e-05
ENSG00000189221	MAOA	3.79517	0.00130558
ENSG00000120162	MOB3B	3.77781	0.000936049
ENSG00000205364	MT1M	3.77758	0.00133217
ENSG00000163884	KLF15	3.76042	0.00173374
ENSG00000081985	IL12RB2	3.64999	0.0278108
ENSG00000198624	CCDC69	3.62596	0.000233116
ENSG00000161896	IP6K3	3.61544	0.00394727
ENSG00000101342	TLDC2	3.57826	0.0105009
ENSG00000169031	COL4A3	3.57419	0.0188794
ENSG00000233117	NA	3.54812	0.00462806
ENSG00000143127	ITGA10	3.53152	0.000232444
ENSG00000257894	NA	3.4882	0.00200108
ENSG00000288025	NA	3.44283	0.0243812
ENSG00000128045	RASL11B	3.43388	0.00282773
ENSG00000152779	SLC16A12	3.41858	0.0146552
ENSG00000157150	TIMP4	3.40179	0.00993532
ENSG00000280241	NA	3.39216	0.0415345
ENSG00000150907	FOXO1	3.37909	0.000166584
ENSG00000267361	SEC24AP1	3.36406	0.0185541
ENSG00000132965	ALOX5AP	3.32233	0.0124353
ENSG00000103196	CRISPLD2	3.31942	0.000325881
ENSG00000138039	LHCGR	3.31153	0.00357899
ENSG00000165730	STOX1	3.28931	0.0455756
ENSG00000267669	NA	3.28931	0.0404056
ENSG00000172602	RND1	3.27212	0.0141364
ENSG00000117594	HSD11B1	3.26847	0.00202856
ENSG00000122035	RASL11A	3.25938	0.0012264
ENSG00000239911	NA	3.22176	0.0363867
ENSG00000099998	GGT5	3.20732	7.65e-05
ENSG00000188916	INSYN2A	3.16026	0.00410568
ENSG00000198417	MT1F	3.13875	0.0419548
ENSG00000226887	ERVMER34-1	3.12146	0.00972165
ENSG00000163083	INHBB	3.07043	0.00388372
ENSG00000188517	COL25A1	3.01544	0.0140588
ENSG00000116194	ANGPTL1	3.00126	0.0205651
ENSG00000128815	WDFY4	2.99856	0.0275137
ENSG00000259702	NA	2.95772	0.011373
ENSG00000237940	LINC01238	2.94503	0.000526774
ENSG00000165995	CACNB2	2.90987	0.000363169
ENSG00000163251	FZD5	2.90852	0.00167818
ENSG00000270885	RASL10B	2.89028	0.000370897
ENSG00000138356	AOX1	2.88854	5.48e-05
ENSG00000101347	SAMHD1	2.8774	0.000112017
ENSG00000108960	MMD	2.86268	0.000521388
ENSG00000179094	PER1	2.82531	0.000206828
ENSG00000154856	APCDD1	2.82178	0.000327989
ENSG00000136546	SCN7A	2.81311	5.48e-05
ENSG00000165507	DEPP1	2.80805	0.000393425
ENSG00000185432	METTL7A	2.79306	0.000166584
ENSG00000144648	ACKR2	2.7841	0.0431373
ENSG00000170214	ADRA1B	2.78134	0.00372094
ENSG00000147119	CHST7	2.76752	0.000222927
ENSG00000112936	C7	2.76746	0.00206188
ENSG00000134121	CHL1	2.76066	0.0351418
ENSG00000154734	ADAMTS1	2.74119	7.65e-05
ENSG00000131386	GALNT15	2.72498	9.21e-05
ENSG00000107984	DKK1	2.72192	0.0249919
ENSG00000135821	GLUL	2.68233	0.000135529
ENSG00000187210	GCNT1	2.66321	5.48e-05
ENSG00000136237	RAPGEF5	2.658	0.0013293
ENSG00000197769	MAP1LC3C	2.65756	0.0457541
ENSG00000187193	MT1X	2.65068	0.00322499
ENSG00000286153	NA	2.64728	0.00578204
ENSG00000182902	SLC25A18	2.63798	0.0421431
ENSG00000163803	PLB1	2.62961	0.000343505
ENSG00000167191	GPRC5B	2.61964	0.000327989
ENSG00000177144	NUDT4B	2.61844	0.0112945
ENSG00000070388	FGF22	2.61734	0.0252437
ENSG00000116285	ERRFI1	2.61256	0.00114276
ENSG00000135362	PRR5L	2.58868	0.000593984
ENSG00000151468	CCDC3	2.57664	0.0101163
ENSG00000286289	LOC107984270	2.56199	0.0148419
ENSG00000104888	SLC17A7	2.55716	0.0257184
ENSG00000176971	FIBIN	2.55596	0.00165898
ENSG00000135917	SLC19A3	2.55372	0.0335065
ENSG00000120129	DUSP1	2.53333	0.000363169
ENSG00000095637	SORBS1	2.49958	0.0263617
ENSG00000131094	C1QL1	2.48095	0.00216737
ENSG00000084674	APOB	2.47885	0.0372446
ENSG00000039537	C6	2.46693	0.0246921
ENSG00000272870	SAP30-DT	2.43654	0.00152288
ENSG00000262655	SPON1	2.40156	0.0148419
ENSG00000196569	LAMA2	2.37112	0.000566392
ENSG00000279894	NA	2.30883	0.0399536
ENSG00000269113	TRABD2B	2.30308	0.00320251
ENSG00000269289	LOC100505851	2.29512	0.046622
ENSG00000021645	NRXN3	2.28877	0.004165
ENSG00000115457	IGFBP2	2.26985	7.65e-05
ENSG00000286511	NA	2.26052	0.00937782
ENSG00000152580	IGSF10	2.25583	0.00429899
ENSG00000134343	ANO3	2.2507	0.00286849
ENSG00000189350	TOGARAM2	2.24967	0.0208707
ENSG00000189058	APOD	2.22202	0.0233157
ENSG00000181800	CELF2-AS1	2.21619	0.0205007
ENSG00000137880	GCHFR	2.20975	0.00175807
ENSG00000284747	NA	2.18446	0.010713
ENSG00000108551	RASD1	2.15671	0.0251061
ENSG00000115468	EFHD1	2.15378	0.0146575
ENSG00000167641	PPP1R14A	2.14397	0.00103631
ENSG00000157343	ARMC12	2.13888	0.0224639
ENSG00000145244	CORIN	2.13008	0.0447305
ENSG00000173083	HPSE	2.12876	0.00261243
ENSG00000141298	SSH2	2.11827	0.000135529
ENSG00000072571	HMMR	2.11769	0.0151216
ENSG00000107742	SPOCK2	2.11718	0.0124856
ENSG00000245812	LINC02202	2.11676	0.00976851
ENSG00000078018	MAP2	2.10962	0.00342392
ENSG00000101230	ISM1	2.10032	0.0389901
ENSG00000092068	SLC7A8	2.0977	0.00171945
ENSG00000165125	TRPV6	2.08976	0.0414887
ENSG00000161647	MPP3	2.0816	6.17e-05
ENSG00000154262	ABCA6	2.08098	0.000521388
ENSG00000119139	TJP2	2.06482	0.000327989
ENSG00000145569	OTULINL	2.05801	0.00920638
ENSG00000116852	KIF21B	2.04793	0.0422375
ENSG00000174899	SLC66A1L	2.03272	0.00127044
ENSG00000078814	MYH7B	2.02819	0.00498637
ENSG00000069696	DRD4	2.0267	0.0368509
ENSG00000145675	PIK3R1	2.01917	0.000362556
ENSG00000106772	PRUNE2	2.01512	0.000861356
ENSG00000134243	SORT1	2.014	0.00163578
ENSG00000158246	TENT5B	2.01022	0.00130558
ENSG00000141401	IMPA2	2.00086	0.000325932
ENSG00000053747	LAMA3	1.99768	0.0119648
ENSG00000221866	PLXNA4	1.99245	0.00664541
ENSG00000137265	IRF4	1.99083	0.013101
ENSG00000239828	NA	1.97824	0.0297909
ENSG00000145506	NKD2	1.97424	0.0350524
ENSG00000256235	SMIM3	1.96021	0.00097017
ENSG00000138615	CILP	1.94686	0.00476489
ENSG00000042832	TG	1.93917	0.0104723
ENSG00000186564	FOXD2	1.93448	0.0236732
ENSG00000197291	RAMP2-AS1	1.93399	0.0203897
ENSG00000234353	NA	1.92229	0.0410991
ENSG00000048740	CELF2	1.89787	0.00173374
ENSG00000185950	IRS2	1.87343	0.000521388
ENSG00000196616	ADH1B	1.86597	0.00575269
ENSG00000106617	PRKAG2	1.86313	0.000936049
ENSG00000169738	DCXR	1.86075	0.000343505
ENSG00000279204	NA	1.85652	0.00958271
ENSG00000116962	NID1	1.82168	0.000327989
ENSG00000246430	LINC00968	1.82152	0.00238193
ENSG00000079691	CARMIL1	1.79911	0.000584827
ENSG00000241684	ADAMTS9-AS2	1.7959	0.0447345
ENSG00000166510	CCDC68	1.78955	0.0282466
ENSG00000124374	PAIP2B	1.78876	0.0227478
ENSG00000154736	ADAMTS5	1.78155	0.00892732
ENSG00000119138	KLF9	1.77426	0.000934491
ENSG00000164105	SAP30	1.77326	0.0404693
ENSG00000099337	KCNK6	1.7473	0.000861356
ENSG00000261468	NA	1.74609	0.0100631
ENSG00000114790	ARHGEF26	1.74118	0.00136333
ENSG00000128262	POM121L9P	1.73486	0.000647758
ENSG00000070404	FSTL3	1.73342	0.000363169
ENSG00000125851	PCSK2	1.72964	0.0346031
ENSG00000221869	CEBPD	1.72743	0.00198553
ENSG00000253368	TRNP1	1.72697	0.000222927
ENSG00000279330	NA	1.72273	0.0470687
ENSG00000130066	SAT1	1.72061	0.000464489
ENSG00000018625	ATP1A2	1.71302	0.00741956
ENSG00000166816	LDHD	1.70451	0.0204796
ENSG00000113448	PDE4D	1.69858	0.00131215
ENSG00000156804	FBXO32	1.69189	0.00200108
ENSG00000164442	CITED2	1.69001	0.0129222
ENSG00000166106	ADAMTS15	1.68681	0.0107482
ENSG00000165030	NFIL3	1.68296	0.00253313
ENSG00000105643	ARRDC2	1.67952	0.00491278
ENSG00000169750	RAC3	1.67737	0.000516805
ENSG00000226833	LOC100505774	1.672	0.0121333
ENSG00000164330	EBF1	1.67138	0.00339766
ENSG00000162496	DHRS3	1.66961	0.000998293
ENSG00000108387	SEPTIN4	1.66925	0.00141917
ENSG00000128482	RNF112	1.66346	0.00473663
ENSG00000183578	TNFAIP8L3	1.66232	0.0142264
ENSG00000176597	B3GNT5	1.65869	0.0491198
ENSG00000164125	GASK1B	1.65827	0.000222927
ENSG00000240859	LOC100507642	1.658	0.00887539
ENSG00000224769	NA	1.65451	0.0430279
ENSG00000076356	PLXNA2	1.65055	0.000491645
ENSG00000169715	MT1E	1.63453	0.000264432
ENSG00000139132	FGD4	1.63397	0.000135529
ENSG00000162878	PKDCC	1.63376	0.00330457
ENSG00000174680	NA	1.61707	0.0175505
ENSG00000087116	ADAMTS2	1.61426	0.00314631
ENSG00000254254	LOC101929415	1.60922	0.0259825
ENSG00000160408	ST6GALNAC6	1.60872	0.0208707
ENSG00000162998	FRZB	1.60018	0.0184603
ENSG00000183044	ABAT	1.59508	0.000442625
ENSG00000166741	NNMT	1.59016	0.000936049
ENSG00000100242	SUN2	1.58249	0.0112818
ENSG00000154930	ACSS1	1.57912	0.000453197
ENSG00000019549	SNAI2	1.57009	0.00112235
ENSG00000154175	ABI3BP	1.56097	0.00213307
ENSG00000162614	NEXN	1.55956	0.00176429
ENSG00000145390	USP53	1.55654	0.000734513
ENSG00000102996	MMP15	1.55503	0.0463059
ENSG00000100767	PAPLN	1.55172	0.00165898
ENSG00000213639	PPP1CB	1.53432	0.000167509
ENSG00000041515	MYO16	1.52672	0.0183794
ENSG00000196975	ANXA4	1.52654	0.000166584
ENSG00000225313	NA	1.52381	0.00416882
ENSG00000006016	CRLF1	1.52267	0.0326591
ENSG00000170891	CYTL1	-1.50168	0.000861356
ENSG00000197380	DACT3	-1.50388	0.0102594
ENSG00000177614	PGBD5	-1.50706	0.0395735
ENSG00000137203	TFAP2A	-1.51075	0.000596373
ENSG00000138650	PCDH10	-1.51253	0.00292656
ENSG00000189056	RELN	-1.51621	0.00255678
ENSG00000066468	FGFR2	-1.51699	0.0232045
ENSG00000010438	PRSS3	-1.52494	0.0384044
ENSG00000232977	LINC00327	-1.52665	0.02157
ENSG00000123610	TNFAIP6	-1.52774	0.00178065
ENSG00000135919	SERPINE2	-1.53242	0.00165898
ENSG00000182985	CADM1	-1.53261	0.000734513
ENSG00000137507	LRRC32	-1.5388	0.00166653
ENSG00000134516	DOCK2	-1.54693	0.00695799
ENSG00000138311	ZNF365	-1.55744	0.0327948
ENSG00000121769	FABP3	-1.55748	0.0228525
ENSG00000137975	CLCA2	-1.55765	0.0222348
ENSG00000259807	NA	-1.55851	0.00206188
ENSG00000173376	NDNF	-1.56017	0.00379361
ENSG00000146250	PRSS35	-1.56109	0.00842464
ENSG00000087586	AURKA	-1.56279	0.00764182
ENSG00000183010	PYCR1	-1.56512	0.000658463
ENSG00000109452	INPP4B	-1.56837	0.0105352
ENSG00000171033	PKIA	-1.56927	0.00440875
ENSG00000144730	IL17RD	-1.57519	0.00165898
ENSG00000112773	TENT5A	-1.58458	0.00165898
ENSG00000115107	STEAP3	-1.58982	0.000306841
ENSG00000115363	EVA1A	-1.59354	0.0173651
ENSG00000120278	PLEKHG1	-1.59739	0.00316418
ENSG00000275993	SIK1B	-1.60162	0.0014482
ENSG00000127863	TNFRSF19	-1.60607	0.00125771
ENSG00000182379	NXPH4	-1.60676	0.00328195
ENSG00000081923	ATP8B1	-1.62082	0.00250759
ENSG00000123500	COL10A1	-1.62233	0.0310518
ENSG00000175832	ETV4	-1.63525	0.00517105
ENSG00000185742	C11orf87	-1.63693	0.0368653
ENSG00000140105	WARS1	-1.66615	0.000325881
ENSG00000160097	FNDC5	-1.67602	0.014887
ENSG00000151789	ZNF385D	-1.67695	0.0477257
ENSG00000120254	MTHFD1L	-1.68042	0.000697825
ENSG00000183876	ARSI	-1.68128	0.0478005
ENSG00000170477	KRT4	-1.68666	0.00660448
ENSG00000145777	TSLP	-1.6903	0.0134645
ENSG00000129467	ADCY4	-1.69267	0.00494122
ENSG00000075213	SEMA3A	-1.69271	0.000697825
ENSG00000124766	SOX4	-1.69469	0.00604307
ENSG00000164850	GPER1	-1.69661	0.0108906
ENSG00000204767	INSYN2B	-1.70266	0.0122051
ENSG00000184408	KCND2	-1.70282	0.0395735
ENSG00000129682	FGF13	-1.70858	0.0261153
ENSG00000272341	NA	-1.70955	0.00419646
ENSG00000101255	TRIB3	-1.71463	0.000516805
ENSG00000287260	LOC101928868	-1.71632	0.0277245
ENSG00000146592	CREB5	-1.72944	0.00507598
ENSG00000231924	PSG1	-1.73002	0.0135166
ENSG00000124882	EREG	-1.7424	0.0420443
ENSG00000138316	ADAMTS14	-1.74258	0.00419646
ENSG00000168062	BATF2	-1.74696	0.0332565
ENSG00000149633	KIAA1755	-1.74849	0.00131215
ENSG00000006283	CACNA1G	-1.74906	0.0293845
ENSG00000272168	NA	-1.76636	0.00615657
ENSG00000164483	SAMD3	-1.76801	0.0389302
ENSG00000231290	APCDD1L-DT	-1.76896	0.00207054
ENSG00000175315	CST6	-1.7721	0.0354035
ENSG00000168955	TM4SF20	-1.77461	0.0117078
ENSG00000103257	SLC7A5	-1.7786	0.000593984
ENSG00000146197	SCUBE3	-1.78352	0.000712382
ENSG00000198523	PLN	-1.79444	0.0493552
ENSG00000107562	CXCL12	-1.79722	0.000343505
ENSG00000172893	DHCR7	-1.79801	0.00543576
ENSG00000124212	PTGIS	-1.80792	0.00603397
ENSG00000204941	PSG5	-1.81337	0.000946928
ENSG00000197977	ELOVL2	-1.81893	0.00291459
ENSG00000169174	PCSK9	-1.82376	0.0191082
ENSG00000173535	TNFRSF10C	-1.82839	0.0225578
ENSG00000105825	TFPI2	-1.84203	0.0249396
ENSG00000107731	UNC5B	-1.84338	0.000327989
ENSG00000142178	SIK1	-1.84544	0.00504705
ENSG00000101134	DOK5	-1.84774	0.00374896
ENSG00000167074	TEF	-1.84807	0.0105382
ENSG00000013297	CLDN11	-1.8496	0.015223
ENSG00000258947	TUBB3	-1.85179	0.0186641
ENSG00000137868	STRA6	-1.85803	0.0186641
ENSG00000121743	GJA3	-1.85829	0.0115845
ENSG00000157570	TSPAN18	-1.86213	0.026055
ENSG00000055163	CYFIP2	-1.88455	0.00165898
ENSG00000197632	SERPINB2	-1.89482	0.0255434
ENSG00000139329	LUM	-1.8984	0.00134287
ENSG00000143786	CNIH3	-1.90288	0.018527
ENSG00000171877	FRMD5	-1.91101	0.00213307
ENSG00000185972	CCIN	-1.91285	0.0433926
ENSG00000102935	ZNF423	-1.91647	0.000573494
ENSG00000110328	GALNT18	-1.91812	0.00710128
ENSG00000126950	TMEM35A	-1.91975	0.0100939
ENSG00000189410	SH2D5	-1.92668	0.010556
ENSG00000175928	LRRN1	-1.94676	0.0282466
ENSG00000075275	CELSR1	-1.94966	0.0291741
ENSG00000236404	VLDLR-AS1	-1.95881	0.014887
ENSG00000126878	AIF1L	-1.99091	0.0281769
ENSG00000134317	GRHL1	-1.99735	0.000712382
ENSG00000144218	AFF3	-1.99803	0.00130558
ENSG00000171345	KRT19	-2.00603	0.0269551
ENSG00000069482	GAL	-2.00828	0.0407673
ENSG00000101265	RASSF2	-2.01892	0.000184289
ENSG00000165891	E2F7	-2.02551	0.00170191
ENSG00000138944	SHISAL1	-2.02778	0.00141917
ENSG00000006327	TNFRSF12A	-2.04235	5.48e-05
ENSG00000117152	RGS4	-2.05964	0.000412253
ENSG00000135744	AGT	-2.06056	0.00638834
ENSG00000157601	MX1	-2.0701	0.0293968
ENSG00000153446	C16orf89	-2.07217	0.0447305
ENSG00000101825	MXRA5	-2.07526	0.00452678
ENSG00000111907	TPD52L1	-2.08144	0.00171727
ENSG00000162383	SLC1A7	-2.08274	0.00202856
ENSG00000164251	F2RL1	-2.11719	0.00691626
ENSG00000137331	IER3	-2.11969	5.48e-05
ENSG00000165495	PKNOX2	-2.12933	0.0416127
ENSG00000172575	RASGRP1	-2.13237	0.0184603
ENSG00000198075	SULT1C4	-2.13782	0.0467258
ENSG00000157542	KCNJ6	-2.14321	0.0467251
ENSG00000184545	DUSP8	-2.14325	0.00388444
ENSG00000125657	TNFSF9	-2.14672	0.0169365
ENSG00000171873	ADRA1D	-2.15262	0.0485328
ENSG00000105516	DBP	-2.15502	0.00721124
ENSG00000134198	TSPAN2	-2.16772	0.00646592
ENSG00000188396	TCTEX1D4	-2.17723	0.0320208
ENSG00000154864	PIEZO2	-2.17792	0.000861356
ENSG00000157168	NRG1	-2.18915	0.00481904
ENSG00000130751	NPAS1	-2.19089	0.00842464
ENSG00000188042	ARL4C	-2.19287	0.000341261
ENSG00000146006	LRRTM2	-2.19749	0.0266361
ENSG00000139318	DUSP6	-2.19982	0.000393425
ENSG00000016391	CHDH	-2.2	0.00243306
ENSG00000128965	CHAC1	-2.20141	0.000343505
ENSG00000007237	GAS7	-2.21515	0.00452678
ENSG00000164283	ESM1	-2.23288	0.0361762
ENSG00000157766	ACAN	-2.23892	0.0135166
ENSG00000196932	TMEM26	-2.25321	0.00190139
ENSG00000130513	GDF15	-2.25326	0.00920638
ENSG00000143320	CRABP2	-2.25695	0.000327989
ENSG00000108602	ALDH3A1	-2.26303	0.00507598
ENSG00000137809	ITGA11	-2.26479	0.000399249
ENSG00000126861	OMG	-2.27286	0.00174165
ENSG00000132622	HSPA12B	-2.27521	0.00883747
ENSG00000159251	ACTC1	-2.27801	0.0197299
ENSG00000127951	FGL2	-2.2784	0.00720301
ENSG00000198959	TGM2	-2.28365	0.00440528
ENSG00000145242	EPHA5	-2.28935	0.00103631
ENSG00000184564	SLITRK6	-2.29492	0.00144914
ENSG00000148848	ADAM12	-2.2972	0.0011676
ENSG00000246763	RGMB-AS1	-2.29862	0.00603397
ENSG00000106484	MEST	-2.30131	0.00130499
ENSG00000173406	DAB1	-2.30834	0.00568595
ENSG00000139364	TMEM132B	-2.3115	0.00276426
ENSG00000006468	ETV1	-2.31484	0.00329204
ENSG00000184374	COLEC10	-2.33098	0.00438611
ENSG00000177570	SAMD12	-2.33688	0.00363556
ENSG00000171847	FAM90A1	-2.37073	0.0328907
ENSG00000196517	SLC6A9	-2.39896	0.000381113
ENSG00000077264	PAK3	-2.4071	0.0146322
ENSG00000129048	ACKR4	-2.43885	0.000990087
ENSG00000135069	PSAT1	-2.43958	0.0105382
ENSG00000197046	SIGLEC15	-2.45321	0.0456647
ENSG00000133216	EPHB2	-2.45898	0.000936049
ENSG00000174738	NR1D2	-2.49997	5.48e-05
ENSG00000011201	ANOS1	-2.50057	0.0250555
ENSG00000248869	LINC02511	-2.50404	0.01102
ENSG00000237232	ZNF295-AS1	-2.5231	0.0261656
ENSG00000149256	TENM4	-2.54008	0.000194528
ENSG00000278709	NKILA	-2.54293	0.0240999
ENSG00000203706	NA	-2.5549	0.00316418
ENSG00000110900	TSPAN11	-2.56318	0.00173374
ENSG00000224020	MIR181A2HG	-2.57166	0.0408978
ENSG00000182667	NTM	-2.58181	0.000241442
ENSG00000223393	NA	-2.58414	0.0427637
ENSG00000131620	ANO1	-2.59196	0.0107751
ENSG00000134363	FST	-2.59832	0.000327989
ENSG00000120738	EGR1	-2.62	0.00264638
ENSG00000117600	PLPPR4	-2.62198	0.000421833
ENSG00000179869	ABCA13	-2.62974	0.0374287
ENSG00000099194	SCD	-2.64112	0.00165898
ENSG00000134259	NGF	-2.64182	0.00578204
ENSG00000142149	HUNK	-2.64823	0.000584827
ENSG00000124225	PMEPA1	-2.64997	0.000233116
ENSG00000134107	BHLHE40	-2.65215	7.65e-05
ENSG00000128165	ADM2	-2.66427	0.0023236
ENSG00000164929	BAALC	-2.66584	0.00103631
ENSG00000149403	GRIK4	-2.6697	0.0182679
ENSG00000279400	NA	-2.67183	0.0336881
ENSG00000108932	SLC16A6	-2.67778	0.00578204
ENSG00000182010	RTKN2	-2.68295	0.00167818
ENSG00000125848	FLRT3	-2.686	0.00455018
ENSG00000179388	EGR3	-2.69135	0.00171727
ENSG00000164761	TNFRSF11B	-2.70539	0.000325932
ENSG00000157554	ERG	-2.72238	0.0385763
ENSG00000163394	CCKAR	-2.72316	0.00136447
ENSG00000073756	PTGS2	-2.72823	0.0285009
ENSG00000132326	PER2	-2.75659	0.00810527
ENSG00000184845	DRD1	-2.76537	0.0194687
ENSG00000159208	CIART	-2.77347	0.00212946
ENSG00000149968	MMP3	-2.82609	0.00646592
ENSG00000136244	IL6	-2.83965	0.0056499
ENSG00000133055	MYBPH	-2.84272	0.0489279
ENSG00000114315	HES1	-2.88966	0.00432644
ENSG00000181634	TNFSF15	-2.89807	0.00363761
ENSG00000165521	EML5	-2.90207	0.000516805
ENSG00000128510	CPA4	-2.92045	0.00557407
ENSG00000054938	CHRDL2	-2.94692	0.000225524
ENSG00000155011	DKK2	-2.95218	0.0101724
ENSG00000227766	NA	-2.96451	0.00459246
ENSG00000181625	SLX1B	-2.98359	0.00578204
ENSG00000119714	GPR68	-2.99534	0.0183794
ENSG00000139973	SYT16	-3.02165	0.0265843
ENSG00000106003	LFNG	-3.02369	0.00504705
ENSG00000157551	KCNJ15	-3.03737	0.0367884
ENSG00000066735	KIF26A	-3.0393	0.0301767
ENSG00000180875	GREM2	-3.05572	0.006108
ENSG00000243742	RPLP0P2	-3.06629	0.00366607
ENSG00000120337	TNFSF18	-3.07337	0.011171
ENSG00000013293	SLC7A14	-3.07585	0.00438611
ENSG00000116711	PLA2G4A	-3.09672	0.0151286
ENSG00000262097	NA	-3.10143	0.00976851
ENSG00000137033	IL33	-3.12161	0.0159399
ENSG00000126368	NR1D1	-3.15457	0.000325881
ENSG00000104783	KCNN4	-3.16161	0.0149512
ENSG00000105989	WNT2	-3.17786	6.17e-05
ENSG00000082497	SERTAD4	-3.18178	0.00837924
ENSG00000172061	LRRC15	-3.18942	0.00311716
ENSG00000224383	PRR29	-3.21287	0.0236884
ENSG00000259834	NA	-3.24332	0.0107751
ENSG00000005471	ABCB4	-3.24981	0.00342412
ENSG00000105088	OLFM2	-3.31484	5.48e-05
ENSG00000168843	FSTL5	-3.34586	0.0293968
ENSG00000173227	SYT12	-3.35302	0.00738902
ENSG00000144063	MALL	-3.36265	0.00581616
ENSG00000028277	POU2F2	-3.39301	7.65e-05
ENSG00000272398	CD24	-3.41869	0.0383056
ENSG00000259436	NA	-3.43862	0.0440586
ENSG00000137675	MMP27	-3.48616	0.0230333
ENSG00000162692	VCAM1	-3.55958	0.001477
ENSG00000049246	PER3	-3.57463	0.000110634
ENSG00000166897	ELFN2	-3.65923	0.000175553
ENSG00000157368	IL34	-3.67678	0.01102
ENSG00000130487	KLHDC7B	-3.75791	0.0110084
ENSG00000214814	FER1L6	-3.79344	0.000593984
ENSG00000085741	WNT11	-3.79896	0.000363169
ENSG00000128342	LIF	-3.80127	7.65e-05
ENSG00000141469	SLC14A1	-3.83446	0.0361897
ENSG00000103522	IL21R	-3.8699	0.0184603
ENSG00000183508	TENT5C	-3.98625	5.48e-05
ENSG00000170500	LONRF2	-4.05158	0.0057618
ENSG00000196611	MMP1	-4.0574	0.000169913
ENSG00000134326	CMPK2	-4.07514	0.013101
ENSG00000108688	CCL7	-4.11573	0.00183467
ENSG00000160963	COL26A1	-4.16912	0.00222056
ENSG00000108622	ICAM2	-4.29388	0.0447305
ENSG00000136999	CCN3	-4.33723	0.000914304
ENSG00000163347	CLDN1	-4.45092	0.00545278
ENSG00000126010	GRPR	-4.48966	0.0143005
ENSG00000116991	SIPA1L2	-4.51943	0.00345721
ENSG00000171246	NPTX1	-4.82104	0.00253505
ENSG00000166670	MMP10	-4.93408	0.00136264
ENSG00000183454	GRIN2A	-5.13734	0.00130499
ENSG00000172020	GAP43	-5.17466	0.000743935
ENSG00000122877	EGR2	-5.22284	0.00118676
ENSG00000005102	MEOX1	-5.28468	0.00334836
ENSG00000165105	RASEF	-5.76488	0.00165898
ENSG00000019186	CYP24A1	-6.42211	0.0012264

## Sheet: TNFvsControl
TNFvsControl
Ensemble_ID	SYMBOL	logFC	FDR
ENSG00000271503	CCL5	9.41319	0.000395995
ENSG00000261618	NA	8.95068	0.00837268
ENSG00000197721	CR1L	8.88728	0.00647321
ENSG00000049249	TNFRSF9	8.84365	0.000720908
ENSG00000163121	NEURL3	8.70836	0.00824535
ENSG00000267712	LINC01539	8.69112	0.00708363
ENSG00000120498	TEX11	8.55117	0.014149
ENSG00000169429	CXCL8	8.40287	0.00324432
ENSG00000179826	MRGPRX3	8.38011	0.00787786
ENSG00000225964	NA	8.35102	0.015059
ENSG00000101336	HCK	8.23645	0.00196957
ENSG00000213886	UBD	7.94509	0.000714953
ENSG00000174640	SLCO2A1	7.85028	0.00338943
ENSG00000158714	SLAMF8	7.85026	0.0131235
ENSG00000279694	NA	7.83216	0.0146851
ENSG00000185101	ANO9	7.65135	0.000871599
ENSG00000135373	EHF	7.64319	0.0178975
ENSG00000134321	RSAD2	7.48609	0.000548843
ENSG00000237988	NA	7.4406	0.000395995
ENSG00000166426	CRABP1	7.43978	0.0246267
ENSG00000149654	CDH22	7.43408	0.0198611
ENSG00000029559	IBSP	7.27507	0.00547793
ENSG00000163735	CXCL5	7.25822	0.012264
ENSG00000226239	NA	7.18637	0.026011
ENSG00000125144	MT1G	7.12048	0.0235705
ENSG00000128052	KDR	7.08739	0.000963065
ENSG00000178538	CA8	7.00771	0.00154316
ENSG00000167207	NOD2	7.00139	0.00131109
ENSG00000125538	IL1B	6.97483	0.00126064
ENSG00000134326	CMPK2	6.93492	0.000838111
ENSG00000089127	OAS1	6.87225	0.00220427
ENSG00000262406	MMP12	6.85383	0.00112407
ENSG00000118513	MYB	6.79801	0.0347137
ENSG00000168421	RHOH	6.78355	0.0353921
ENSG00000100985	MMP9	6.71566	0.0013163
ENSG00000104951	IL4I1	6.67133	0.0043451
ENSG00000232810	TNF	6.66337	0.0352081
ENSG00000166920	C15orf48	6.63367	0.000945608
ENSG00000169245	CXCL10	6.62931	0.000548843
ENSG00000216490	IFI30	6.60911	0.0411045
ENSG00000205436	EXOC3L4	6.6067	0.00109239
ENSG00000180061	TMEM150B	6.496	0.0415359
ENSG00000111335	OAS2	6.43768	0.00024804
ENSG00000105246	EBI3	6.43629	0.00154989
ENSG00000156206	CFAP161	6.42198	0.0480749
ENSG00000136244	IL6	6.38631	0.000720908
ENSG00000163347	CLDN1	6.35242	0.00358646
ENSG00000135114	OASL	6.34542	0.00131759
ENSG00000225492	GBP1P1	6.34411	0.0023994
ENSG00000144596	GRIP2	6.32878	0.00108164
ENSG00000162692	VCAM1	6.31069	0.0010739
ENSG00000003989	SLC7A2	6.20318	0.0053193
ENSG00000087085	ACHE	6.19396	0.00024804
ENSG00000115009	CCL20	6.19367	0.00502138
ENSG00000073282	TP63	6.17885	0.00138559
ENSG00000131979	GCH1	6.13127	0.00154989
ENSG00000138821	SLC39A8	6.08939	0.00286605
ENSG00000115008	IL1A	6.06951	0.00237233
ENSG00000137571	SLCO5A1	6.02749	0.00100728
ENSG00000188820	CALHM6	6.01002	0.00223176
ENSG00000185291	IL3RA	5.93985	0.0065786
ENSG00000162654	GBP4	5.93326	0.000986915
ENSG00000183486	MX2	5.90925	0.00024804
ENSG00000069535	MAOB	5.87115	0.000548843
ENSG00000269404	SPIB	5.86605	0.00948601
ENSG00000023445	BIRC3	5.81277	0.000885497
ENSG00000285744	NA	5.79984	0.00116133
ENSG00000117594	HSD11B1	5.783	0.003525
ENSG00000134339	SAA2	5.77886	0.0327584
ENSG00000006210	CX3CL1	5.77708	0.00266885
ENSG00000164181	ELOVL7	5.75408	0.0036395
ENSG00000154655	L3MBTL4	5.66773	0.00534456
ENSG00000118503	TNFAIP3	5.63984	0.00112407
ENSG00000137959	IFI44L	5.62876	0.000436195
ENSG00000105825	TFPI2	5.6287	0.00948511
ENSG00000169248	CXCL11	5.6128	0.000729521
ENSG00000205300	NA	5.61041	0.00525371
ENSG00000138646	HERC5	5.49147	0.000329208
ENSG00000157601	MX1	5.48792	0.000395995
ENSG00000139572	GPR84	5.47674	0.00505071
ENSG00000269720	CCDC194	5.46489	0.0141686
ENSG00000197632	SERPINB2	5.4329	0.00932829
ENSG00000002079	NA	5.42784	0.00178669
ENSG00000137745	MMP13	5.40776	0.00584273
ENSG00000172817	CYP7B1	5.40638	0.00144336
ENSG00000105707	HPN	5.39491	0.00888739
ENSG00000198417	MT1F	5.39046	0.0157526
ENSG00000154451	GBP5	5.37629	0.00114387
ENSG00000004468	CD38	5.3708	0.00126064
ENSG00000187957	DNER	5.35291	0.00484533
ENSG00000060558	GNA15	5.2842	0.00948511
ENSG00000113946	CLDN16	5.27491	0.0113176
ENSG00000163734	CXCL3	5.27411	0.00667497
ENSG00000198771	RCSD1	5.26522	0.00738245
ENSG00000090339	ICAM1	5.24751	0.00201923
ENSG00000180616	SSTR2	5.23826	0.0113538
ENSG00000123496	IL13RA2	5.21961	0.0102675
ENSG00000181634	TNFSF15	5.19153	0.0148923
ENSG00000112096	SOD2	5.19036	0.0057848
ENSG00000173432	SAA1	5.15968	0.0147414
ENSG00000111331	OAS3	5.13379	0.000248638
ENSG00000163739	CXCL1	5.0886	0.00856499
ENSG00000124875	CXCL6	5.02436	0.0176836
ENSG00000108691	CCL2	5.01079	0.00599956
ENSG00000008517	IL32	5.00793	0.00390599
ENSG00000235568	NFAM1	5.00296	0.00727896
ENSG00000163131	CTSS	4.96067	0.000436195
ENSG00000165935	SMCO2	4.95191	0.00916686
ENSG00000100678	SLC8A3	4.94289	0.0183919
ENSG00000204642	HLA-F	4.93196	0.000237076
ENSG00000081041	CXCL2	4.87551	0.00826267
ENSG00000152503	TRIM36	4.87371	0.00649848
ENSG00000125730	C3	4.85664	0.0209194
ENSG00000115919	KYNU	4.84416	0.00220427
ENSG00000243649	CFB	4.82077	0.0106621
ENSG00000241106	HLA-DOB	4.79958	0.0131351
ENSG00000010030	ETV7	4.79213	0.000885497
ENSG00000128271	ADORA2A	4.79022	0.00455834
ENSG00000159166	LAD1	4.78492	0.0202599
ENSG00000104321	TRPA1	4.69971	0.00455834
ENSG00000128917	DLL4	4.68868	0.00932829
ENSG00000267440	NA	4.64115	0.0385479
ENSG00000163082	SGPP2	4.63514	0.0265449
ENSG00000149968	MMP3	4.6311	0.0179161
ENSG00000025708	TYMP	4.63006	0.00584273
ENSG00000120337	TNFSF18	4.61216	0.00024804
ENSG00000125726	CD70	4.60994	0.00625225
ENSG00000172602	RND1	4.59829	0.00260642
ENSG00000286548	NA	4.5968	0.0381959
ENSG00000160326	SLC2A6	4.55836	0.00647531
ENSG00000144837	PLA1A	4.5532	0.0204747
ENSG00000187479	C11orf96	4.54591	0.00599956
ENSG00000163673	DCLK3	4.52538	0.0140057
ENSG00000123610	TNFAIP6	4.52384	0.000729555
ENSG00000225864	NA	4.51827	0.00762383
ENSG00000102524	TNFSF13B	4.51594	0.0064746
ENSG00000148677	ANKRD1	4.50662	0.00777376
ENSG00000077522	ACTN2	4.50319	0.00561753
ENSG00000174325	NA	4.48656	0.00640971
ENSG00000163435	ELF3	4.43808	0.00309436
ENSG00000205364	MT1M	4.41238	0.00772913
ENSG00000287037	NA	4.38423	0.0217743
ENSG00000158457	TSPAN33	4.38247	0.00264787
ENSG00000100739	BDKRB1	4.34247	0.00299647
ENSG00000286013	LOC105375440	4.33552	0.00244018
ENSG00000155629	PIK3AP1	4.32691	0.00143026
ENSG00000133392	MYH11	4.32247	0.00584273
ENSG00000137462	TLR2	4.32211	0.00343527
ENSG00000130303	BST2	4.29406	0.00248436
ENSG00000123689	G0S2	4.2814	0.00694553
ENSG00000176907	TCIM	4.27847	0.00973628
ENSG00000137491	SLCO2B1	4.27241	0.0269558
ENSG00000276462	LOC440896	4.26827	0.0291231
ENSG00000144959	NCEH1	4.25975	0.00024804
ENSG00000138135	CH25H	4.25775	0.0105679
ENSG00000153898	MCOLN2	4.25566	0.00436014
ENSG00000270379	HEATR9	4.25015	0.0470063
ENSG00000256262	NA	4.24359	0.00948601
ENSG00000157551	KCNJ15	4.23484	0.00676167
ENSG00000100368	CSF2RB	4.19466	0.0405135
ENSG00000170075	GPR37L1	4.17085	0.0208569
ENSG00000115267	IFIH1	4.12641	0.000395995
ENSG00000141052	MYOCD	4.12508	0.00306131
ENSG00000168961	LGALS9	4.12504	0.00135243
ENSG00000119917	IFIT3	4.1188	0.000395995
ENSG00000119922	IFIT2	4.10892	0.00562295
ENSG00000228741	SPATA13	4.06488	0.027384
ENSG00000005102	MEOX1	4.04688	0.00948511
ENSG00000166863	TAC3	4.04174	0.0156481
ENSG00000146232	NFKBIE	4.03637	0.00408638
ENSG00000287382	LOC105377663	4.02814	0.0106403
ENSG00000173926	MARCHF3	4.02573	0.00964015
ENSG00000165949	IFI27	4.00676	0.000589982
ENSG00000138642	HERC6	4.00283	0.00024804
ENSG00000185745	IFIT1	3.99287	0.000488328
ENSG00000122574	WIPF3	3.98496	0.0170065
ENSG00000140379	BCL2A1	3.97828	0.0214545
ENSG00000064886	CHI3L2	3.95867	0.0222248
ENSG00000168685	IL7R	3.94454	0.00343527
ENSG00000187608	ISG15	3.93943	0.00201021
ENSG00000135604	STX11	3.93034	0.00123901
ENSG00000019582	CD74	3.91514	0.000395995
ENSG00000174059	CD34	3.90919	0.00511233
ENSG00000276980	NA	3.90848	0.0248955
ENSG00000197506	SLC28A3	3.89257	0.0039963
ENSG00000236136	NA	3.8613	0.0459673
ENSG00000096996	IL12RB1	3.84469	0.015861
ENSG00000197410	DCHS2	3.84125	0.040564
ENSG00000178882	RFLNA	3.82809	0.0219092
ENSG00000251095	NA	3.80005	0.0162256
ENSG00000146374	RSPO3	3.79188	0.0106403
ENSG00000108702	CCL1	3.78978	0.0279655
ENSG00000183196	CHST6	3.78666	0.0162565
ENSG00000203867	RBM20	3.78344	0.0148923
ENSG00000100906	NFKBIA	3.77316	0.000488328
ENSG00000137033	IL33	3.75316	0.00156256
ENSG00000029153	ARNTL2	3.75254	0.00112407
ENSG00000007171	NOS2	3.73722	0.0499694
ENSG00000113645	WWC1	3.72399	0.00314095
ENSG00000173918	C1QTNF1	3.71439	0.00584273
ENSG00000172156	CCL11	3.69431	0.0433575
ENSG00000178078	STAP2	3.68357	0.00201923
ENSG00000101670	LIPG	3.67325	0.00793483
ENSG00000108342	CSF3	3.65013	0.0109611
ENSG00000120949	TNFRSF8	3.647	0.0273889
ENSG00000163694	RBM47	3.64275	0.00173913
ENSG00000133328	PLAAT2	3.64175	0.0148923
ENSG00000184979	USP18	3.63843	0.000288221
ENSG00000170873	MTSS1	3.63681	0.00505071
ENSG00000126709	IFI6	3.63011	0.00170281
ENSG00000102468	HTR2A	3.61818	0.0445279
ENSG00000117228	GBP1	3.6026	0.00145428
ENSG00000148344	PTGES	3.60063	0.00156256
ENSG00000134470	IL15RA	3.59556	0.00024804
ENSG00000105963	ADAP1	3.58771	0.0255922
ENSG00000196611	MMP1	3.58349	0.0185321
ENSG00000184144	CNTN2	3.56742	0.0119014
ENSG00000133106	EPSTI1	3.56335	0.000395995
ENSG00000185215	TNFAIP2	3.55493	0.00126064
ENSG00000119698	PPP4R4	3.55493	0.00126064
ENSG00000175946	KLHL38	3.54441	0.00131759
ENSG00000050730	TNIP3	3.53033	0.00518415
ENSG00000186891	TNFRSF18	3.51813	0.0240778
ENSG00000104856	RELB	3.48288	0.0113176
ENSG00000170442	KRT86	3.48084	0.0214041
ENSG00000137142	IGFBPL1	3.46847	0.0114488
ENSG00000137965	IFI44	3.4535	0.000578457
ENSG00000144191	CNGA3	3.44939	0.0221018
ENSG00000118849	RARRES1	3.43203	0.0157352
ENSG00000281450	PANDAR	3.43192	0.0133363
ENSG00000115604	IL18R1	3.42565	0.0433575
ENSG00000267607	NA	3.42131	0.0222416
ENSG00000136514	RTP4	3.41344	0.000963065
ENSG00000002549	LAP3	3.41274	0.000395995
ENSG00000169436	COL22A1	3.41173	0.0256203
ENSG00000240563	L1TD1	3.40195	0.0196825
ENSG00000237927	NA	3.39898	0.0390399
ENSG00000230314	ELOVL2-AS1	3.39627	0.0352173
ENSG00000162493	PDPN	3.37644	0.00690148
ENSG00000256128	NA	3.366	0.0310103
ENSG00000158315	RHBDL2	3.36522	0.00484533
ENSG00000101342	TLDC2	3.36346	0.0224424
ENSG00000282851	BISPR	3.35318	0.0191456
ENSG00000167077	MEI1	3.35164	0.0120525
ENSG00000166592	RRAD	3.351	0.00126064
ENSG00000120162	MOB3B	3.3355	0.00713924
ENSG00000077150	NFKB2	3.33156	0.00203793
ENSG00000148357	HMCN2	3.32837	0.0269171
ENSG00000184371	CSF1	3.31387	0.000508904
ENSG00000008323	PLEKHG6	3.29516	0.0105181
ENSG00000240065	PSMB9	3.29182	0.000395995
ENSG00000279296	NA	3.28206	0.0415359
ENSG00000206150	RNASE13	3.27908	0.0359843
ENSG00000172183	ISG20	3.27746	0.00196957
ENSG00000159110	IFNAR2	3.27692	0.00126064
ENSG00000168062	BATF2	3.27492	0.0039963
ENSG00000145824	CXCL14	3.26667	0.0420927
ENSG00000113070	HBEGF	3.26475	0.00329133
ENSG00000104635	SLC39A14	3.25797	0.0053193
ENSG00000122862	SRGN	3.22996	0.00131109
ENSG00000154175	ABI3BP	3.22903	0.0053193
ENSG00000197977	ELOVL2	3.22014	0.029226
ENSG00000130940	CASZ1	3.21999	0.0216633
ENSG00000120217	CD274	3.19521	0.0036395
ENSG00000073756	PTGS2	3.1829	0.0024935
ENSG00000163545	NUAK2	3.16033	0.00395197
ENSG00000223799	NA	3.15844	0.0329334
ENSG00000142959	BEST4	3.15573	0.00311022
ENSG00000184156	KCNQ3	3.15154	0.0482636
ENSG00000185885	IFITM1	3.13554	0.00106664
ENSG00000145794	MEGF10	3.1291	0.0417379
ENSG00000181374	CCL13	3.12737	0.0435701
ENSG00000167034	NKX3-1	3.12684	0.000395995
ENSG00000134548	SPX	3.11447	0.0384776
ENSG00000050344	NFE2L3	3.11396	0.000938376
ENSG00000168309	FAM107A	3.10988	0.00282017
ENSG00000183018	SPNS2	3.09449	0.012264
ENSG00000128815	WDFY4	3.08954	0.0083794
ENSG00000226887	ERVMER34-1	3.08628	0.0141933
ENSG00000129467	ADCY4	3.08626	0.000963065
ENSG00000124882	EREG	3.08309	0.00267374
ENSG00000125347	IRF1	3.07787	0.000550655
ENSG00000286215	NA	3.0688	0.02106
ENSG00000204622	HLA-J	3.05573	0.0130244
ENSG00000138435	CHRNA1	3.05301	0.0318606
ENSG00000065325	GLP2R	3.05175	0.0475231
ENSG00000133805	AMPD3	3.04948	0.000345314
ENSG00000174808	BTC	3.0311	0.0276894
ENSG00000078401	EDN1	3.02817	0.0217743
ENSG00000112149	CD83	3.00889	0.00126064
ENSG00000168386	FILIP1L	3.00384	0.000395995
ENSG00000134070	IRAK2	3.0015	0.00371255
ENSG00000123685	BATF3	2.99497	0.00541818
ENSG00000177272	KCNA3	2.98835	0.0214545
ENSG00000279581	NA	2.98166	0.0350125
ENSG00000108700	CCL8	2.97483	0.049541
ENSG00000105711	SCN1B	2.96259	0.0105679
ENSG00000162888	NA	2.95788	0.00581221
ENSG00000105499	PLA2G4C	2.95348	0.00282943
ENSG00000127124	HIVEP3	2.95039	0.000720908
ENSG00000107201	DDX58	2.94493	0.00126064
ENSG00000106785	TRIM14	2.93196	0.000589982
ENSG00000116194	ANGPTL1	2.92674	0.0288566
ENSG00000105639	JAK3	2.91448	0.00560328
ENSG00000279373	NA	2.91358	0.0458434
ENSG00000059378	PARP12	2.91312	0.000329208
ENSG00000198075	SULT1C4	2.90759	0.0124434
ENSG00000198814	GK	2.89154	0.0055066
ENSG00000164683	HEY1	2.8897	0.0431575
ENSG00000229644	NAMPTP1	2.88753	0.000697109
ENSG00000128045	RASL11B	2.87756	0.0232929
ENSG00000110446	SLC15A3	2.84959	0.000885497
ENSG00000169908	TM4SF1	2.84687	0.00302469
ENSG00000090530	P3H2	2.84606	0.00186485
ENSG00000135378	PRRG4	2.84184	0.0336303
ENSG00000125845	BMP2	2.83366	0.0167154
ENSG00000113494	PRLR	2.83298	0.0339715
ENSG00000185507	IRF7	2.82273	0.00777925
ENSG00000128849	CGNL1	2.81993	0.00529156
ENSG00000197646	PDCD1LG2	2.81282	0.000548843
ENSG00000196878	LAMB3	2.80738	0.00220427
ENSG00000129682	FGF13	2.79152	0.0192159
ENSG00000164342	TLR3	2.77804	0.0148923
ENSG00000118946	PCDH17	2.77743	0.0344435
ENSG00000237499	WAKMAR2	2.77582	0.0380883
ENSG00000260454	NA	2.77514	0.0418829
ENSG00000140093	SERPINA10	2.76257	0.0159706
ENSG00000068079	IFI35	2.76097	0.000720908
ENSG00000118257	NRP2	2.75678	0.000395995
ENSG00000254838	GVINP1	2.75211	0.0206449
ENSG00000167600	CYP2S1	2.74745	0.0198396
ENSG00000128342	LIF	2.74596	0.00664681
ENSG00000189292	ALKAL2	2.7417	0.0461367
ENSG00000165474	GJB2	2.73175	0.0312119
ENSG00000145901	TNIP1	2.73067	0.000329208
ENSG00000198208	RPS6KL1	2.72616	0.042739
ENSG00000230521	NA	2.71113	0.0415359
ENSG00000183153	GJD3	2.7073	0.00143396
ENSG00000163874	ZC3H12A	2.70272	0.00174217
ENSG00000177409	SAMD9L	2.69824	0.00640971
ENSG00000168394	TAP1	2.69758	0.000395995
ENSG00000173193	PARP14	2.68998	0.000942839
ENSG00000232517	CSPG4BP	2.68885	0.0454748
ENSG00000183742	MACC1	2.68714	0.0415359
ENSG00000197142	ACSL5	2.67003	0.000885497
ENSG00000164619	BMPER	2.66878	0.00221604
ENSG00000263528	IKBKE	2.66784	0.00153663
ENSG00000131669	NINJ1	2.66532	0.000395995
ENSG00000287188	NA	2.6421	0.0154177
ENSG00000255330	SOGA3	2.6419	0.0296841
ENSG00000101347	SAMHD1	2.63423	0.000395995
ENSG00000286116	NA	2.63035	0.00267374
ENSG00000132481	TRIM47	2.62563	0.0128913
ENSG00000249502	NA	2.61436	0.0321394
ENSG00000253522	MIR3142HG	2.61002	0.0117446
ENSG00000164283	ESM1	2.60271	0.016575
ENSG00000166348	USP54	2.59399	0.00390599
ENSG00000085662	AKR1B1	2.59305	0.00556871
ENSG00000056558	TRAF1	2.5923	0.000885497
ENSG00000231925	TAPBP	2.59112	0.000395995
ENSG00000287543	NA	2.58423	0.00267374
ENSG00000168404	MLKL	2.58418	0.00158348
ENSG00000089351	GRAMD1A	2.5786	0.00123901
ENSG00000058085	LAMC2	2.56571	0.0052659
ENSG00000108622	ICAM2	2.56485	0.0221652
ENSG00000230266	XXYLT1-AS2	2.55808	0.00713924
ENSG00000255823	MTRNR2L8	2.55382	0.00816244
ENSG00000163661	PTX3	2.54653	0.035057
ENSG00000250519	NA	2.54129	0.0036395
ENSG00000172575	RASGRP1	2.53891	0.00470448
ENSG00000122641	INHBA	2.52941	0.000945608
ENSG00000181381	DDX60L	2.52659	0.00397642
ENSG00000111452	ADGRD1	2.52203	0.00106664
ENSG00000129667	RHBDF2	2.52018	0.00201923
ENSG00000255282	WTAPP1	2.50354	0.0148906
ENSG00000085117	CD82	2.50303	0.00772325
ENSG00000162645	GBP2	2.50049	0.00116133
ENSG00000135480	KRT7	2.49375	0.0196444
ENSG00000064225	ST3GAL6	2.48934	0.00948511
ENSG00000227766	NA	2.48224	0.00409517
ENSG00000056736	IL17RB	2.47931	0.0233911
ENSG00000177989	ODF3B	2.47903	0.00130911
ENSG00000137393	RNF144B	2.47789	0.0117446
ENSG00000248323	LUCAT1	2.47269	0.00625225
ENSG00000105835	NAMPT	2.46861	0.000938376
ENSG00000160606	TLCD1	2.46715	0.00156256
ENSG00000234745	HLA-B	2.45667	0.000729555
ENSG00000162772	ATF3	2.44364	0.00690148
ENSG00000130589	HELZ2	2.43568	0.00455498
ENSG00000197442	MAP3K5	2.43314	0.00237233
ENSG00000115271	GCA	2.43289	0.0136056
ENSG00000178878	APOLD1	2.4239	0.00116133
ENSG00000144802	NFKBIZ	2.41806	0.000488328
ENSG00000146457	WTAP	2.41564	0.00117485
ENSG00000117586	TNFSF4	2.41543	0.00295247
ENSG00000116711	PLA2G4A	2.41285	0.0074661
ENSG00000137628	DDX60	2.4117	0.000729555
ENSG00000181649	PHLDA2	2.40438	0.00640725
ENSG00000136367	ZFHX2	2.40301	0.00164829
ENSG00000132530	XAF1	2.40222	0.00169809
ENSG00000099284	MACROH2A2	2.39898	0.000938221
ENSG00000117226	GBP3	2.39542	0.00352733
ENSG00000131435	PDLIM4	2.39351	0.00764597
ENSG00000232618	NA	2.388	0.0248462
ENSG00000204267	TAP2	2.37782	0.000667621
ENSG00000168389	MFSD2A	2.3761	0.0335329
ENSG00000176463	SLCO3A1	2.37554	0.00289876
ENSG00000136048	DRAM1	2.37487	0.0039963
ENSG00000268812	LOC91370	2.36991	0.0322517
ENSG00000184106	TREML3P	2.36923	0.0119425
ENSG00000145365	TIFA	2.3687	0.00266046
ENSG00000100911	PSME2	2.3674	0.00145428
ENSG00000100342	APOL1	2.36558	0.00156256
ENSG00000243753	HLA-L	2.3655	0.00526584
ENSG00000174125	TLR1	2.3651	0.00534355
ENSG00000041982	TNC	2.36251	0.00657348
ENSG00000109320	NFKB1	2.35572	0.000395995
ENSG00000167191	GPRC5B	2.35353	0.00459338
ENSG00000079215	SLC1A3	2.35207	0.00112407
ENSG00000143248	RGS5	2.34361	0.01649
ENSG00000287839	NA	2.33904	0.00839103
ENSG00000261644	NA	2.33403	0.0064323
ENSG00000188313	PLSCR1	2.3274	0.000838111
ENSG00000270607	NA	2.31591	0.0225641
ENSG00000101017	CD40	2.31359	0.0122343
ENSG00000172738	TMEM217	2.31269	0.00670377
ENSG00000128284	APOL3	2.31219	0.00158348
ENSG00000111012	CYP27B1	2.30551	0.0107669
ENSG00000170485	NPAS2	2.30092	0.00126064
ENSG00000173391	OLR1	2.29457	0.00472296
ENSG00000198435	NRARP	2.29189	0.0279095
ENSG00000272269	NUP153-AS1	2.28455	0.0267504
ENSG00000108771	DHX58	2.28225	0.000593714
ENSG00000167703	SLC43A2	2.28047	0.014149
ENSG00000254087	LYN	2.27768	0.0036395
ENSG00000115652	UXS1	2.27227	0.000697109
ENSG00000141431	ASXL3	2.27041	0.0499694
ENSG00000214357	NEURL1B	2.26655	0.00151747
ENSG00000169271	HSPB3	2.26535	0.00221604
ENSG00000224397	PELATON	2.26176	0.0474655
ENSG00000251537	NA	2.25323	0.0232929
ENSG00000136689	IL1RN	2.24778	0.0495972
ENSG00000028137	TNFRSF1B	2.24067	0.00459338
ENSG00000182022	CHST15	2.22895	0.00220427
ENSG00000183454	GRIN2A	2.21964	0.0222248
ENSG00000091972	CD200	2.21521	0.0222416
ENSG00000008516	MMP25	2.20971	0.0209588
ENSG00000120549	KIAA1217	2.20967	0.040564
ENSG00000178860	MSC	2.20835	0.0058647
ENSG00000160190	SLC37A1	2.20707	0.00271749
ENSG00000160050	CCDC28B	2.19967	0.00908916
ENSG00000150636	CCDC102B	2.19852	0.00904558
ENSG00000259834	NA	2.19797	0.00831477
ENSG00000184588	PDE4B	2.18768	0.0145127
ENSG00000123095	BHLHE41	2.18328	0.00245113
ENSG00000128165	ADM2	2.17721	0.0109941
ENSG00000261115	TMEM178B	2.17034	0.0106621
ENSG00000134107	BHLHE40	2.16541	0.000589982
ENSG00000138411	HECW2	2.16218	0.00122499
ENSG00000205413	SAMD9	2.15976	0.0165529
ENSG00000137124	ALDH1B1	2.15915	0.00145428
ENSG00000185245	GP1BA	2.15761	0.0265128
ENSG00000197208	SLC22A4	2.1511	0.00824535
ENSG00000141682	PMAIP1	2.14974	0.00958484
ENSG00000085514	PILRA	2.14515	0.0238645
ENSG00000170373	CST1	2.14087	0.0418501
ENSG00000224950	NA	2.1342	0.0329334
ENSG00000115415	STAT1	2.12682	0.00212524
ENSG00000175147	TMEM51-AS1	2.12426	0.0385341
ENSG00000125319	HROB	2.1207	0.0276894
ENSG00000234290	NA	2.12042	0.0122888
ENSG00000104312	RIPK2	2.10931	0.000729555
ENSG00000174130	TLR6	2.09929	0.0397151
ENSG00000138755	CXCL9	2.09614	0.029226
ENSG00000139182	CLSTN3	2.09606	0.00221604
ENSG00000176170	SPHK1	2.09019	0.0216847
ENSG00000134198	TSPAN2	2.08596	0.00771495
ENSG00000157168	NRG1	2.08451	0.00615939
ENSG00000173846	PLK3	2.0787	0.00534456
ENSG00000123983	ACSL3	2.05847	0.000729555
ENSG00000124201	ZNFX1	2.05446	0.00144336
ENSG00000112972	HMGCS1	2.05014	0.00577127
ENSG00000083799	CYLD	2.04904	0.000963065
ENSG00000137198	GMPR	2.04229	0.00325418
ENSG00000124508	BTN2A2	2.04159	0.00176611
ENSG00000006118	TMEM132A	2.04032	0.0244727
ENSG00000138496	PARP9	2.03582	0.00317921
ENSG00000120910	PPP3CC	2.0346	0.000738658
ENSG00000158859	ADAMTS4	2.03276	0.00164724
ENSG00000159128	IFNGR2	2.03008	0.000548843
ENSG00000130775	THEMIS2	2.03001	0.00417723
ENSG00000135587	SMPD2	2.02784	0.00199497
ENSG00000185697	MYBL1	2.02711	0.0130244
ENSG00000187193	MT1X	2.02605	0.00924898
ENSG00000198133	TMEM229B	2.01896	0.00924046
ENSG00000184307	ZDHHC23	2.01001	0.0053193
ENSG00000153823	PID1	2.00434	0.00104403
ENSG00000151474	FRMD4A	2.00253	0.00126064
ENSG00000147408	CSGALNACT1	2.00026	0.0381959
ENSG00000159200	RCAN1	1.99762	0.000488328
ENSG00000070961	ATP2B1	1.99208	0.00128157
ENSG00000251136	LOC101929709	1.9919	0.00529156
ENSG00000279030	NA	1.9917	0.0312199
ENSG00000112182	BACH2	1.97451	0.0350803
ENSG00000149571	KIRREL3	1.97429	0.0130244
ENSG00000181804	SLC9A9	1.97225	0.00126064
ENSG00000156587	UBE2L6	1.96548	0.00159354
ENSG00000147883	CDKN2B	1.96189	0.0254007
ENSG00000054967	RELT	1.96028	0.0344007
ENSG00000108797	CNTNAP1	1.94872	0.0106403
ENSG00000104213	PDGFRL	1.94752	0.020137
ENSG00000121060	TRIM25	1.94722	0.000712546
ENSG00000137496	IL18BP	1.94715	0.0168753
ENSG00000110987	BCL7A	1.94464	0.00221604
ENSG00000238045	NA	1.93613	0.00883286
ENSG00000127191	TRAF2	1.93607	0.0039963
ENSG00000169855	ROBO1	1.92614	0.00248809
ENSG00000140464	PML	1.91819	0.000714953
ENSG00000154640	BTG3	1.91782	0.000885497
ENSG00000166387	PPFIBP2	1.90917	0.00978262
ENSG00000095203	EPB41L4B	1.90618	0.00265099
ENSG00000121577	POPDC2	1.89666	0.0327584
ENSG00000117152	RGS4	1.89432	0.021292
ENSG00000279699	NA	1.89409	0.0415073
ENSG00000163840	DTX3L	1.88977	0.000963065
ENSG00000184678	H2BC21	1.88655	0.00446059
ENSG00000281571	NA	1.87968	0.0415359
ENSG00000135525	MAP7	1.87954	0.0167907
ENSG00000125148	MT2A	1.87634	0.0135319
ENSG00000110031	LPXN	1.87329	0.0167696
ENSG00000123104	ITPR2	1.86901	0.00196957
ENSG00000172403	SYNPO2	1.86237	0.0258102
ENSG00000109790	KLHL5	1.86009	0.0021353
ENSG00000092853	CLSPN	1.85785	0.0490241
ENSG00000092010	PSME1	1.85703	0.00106664
ENSG00000233237	LINC00472	1.85252	0.0100632
ENSG00000115159	GPD2	1.85155	0.000885497
ENSG00000165895	ARHGAP42	1.84714	0.00266885
ENSG00000099998	GGT5	1.84422	0.0185636
ENSG00000090376	IRAK3	1.84392	0.00106664
ENSG00000015475	BID	1.84228	0.00106664
ENSG00000185947	ZNF267	1.84143	0.00312482
ENSG00000229474	PATL2	1.83835	0.0302323
ENSG00000188290	HES4	1.83543	0.00738245
ENSG00000281100	NA	1.83538	0.0173468
ENSG00000171729	TMEM51	1.83381	0.00650181
ENSG00000104415	CCN4	1.83315	0.0415359
ENSG00000155368	DBI	1.83166	0.00138559
ENSG00000166750	SLFN5	1.82793	0.00484533
ENSG00000164430	CGAS	1.82636	0.00201923
ENSG00000108551	RASD1	1.82516	0.0411045
ENSG00000279118	NA	1.82427	0.00299647
ENSG00000144158	NA	1.82403	0.0274475
ENSG00000152229	PSTPIP2	1.81875	0.00273673
ENSG00000197536	NA	1.80802	0.00771624
ENSG00000260196	NA	1.80218	0.0300327
ENSG00000175592	FOSL1	1.79977	0.00921464
ENSG00000204525	HLA-C	1.79434	0.00122499
ENSG00000186854	TRABD2A	1.79148	0.00196957
ENSG00000090889	KIF4A	1.79051	0.0251794
ENSG00000112541	PDE10A	1.78752	0.0310872
ENSG00000110911	SLC11A2	1.78506	0.000885497
ENSG00000104549	SQLE	1.78049	0.00296726
ENSG00000077157	PPP1R12B	1.77682	0.0113538
ENSG00000161791	FMNL3	1.77411	0.0010739
ENSG00000221866	PLXNA4	1.77011	0.0495844
ENSG00000016391	CHDH	1.76992	0.0223099
ENSG00000162738	VANGL2	1.76329	0.0262604
ENSG00000122515	ZMIZ2	1.76079	0.00144336
ENSG00000164307	ERAP1	1.75337	0.00164724
ENSG00000132109	TRIM21	1.75135	0.00260642
ENSG00000241322	CDRT1	1.74999	0.00653
ENSG00000140105	WARS1	1.74742	0.0194453
ENSG00000117318	ID3	1.74532	0.0368084
ENSG00000221963	APOL6	1.74211	0.0162198
ENSG00000187554	TLR5	1.74163	0.0427525
ENSG00000110218	PANX1	1.73873	0.00116133
ENSG00000138035	PNPT1	1.73713	0.0101198
ENSG00000198108	CHSY3	1.73028	0.0154033
ENSG00000223361	FTH1P10	1.72804	0.00505071
ENSG00000236914	LINC01852	1.72779	0.0470335
ENSG00000123609	NMI	1.72711	0.0107339
ENSG00000234883	MIR155HG	1.7263	0.0136056
ENSG00000166401	SERPINB8	1.7237	0.00128207
ENSG00000103811	CTSH	1.72075	0.00727896
ENSG00000213949	ITGA1	1.71627	0.0296841
ENSG00000234518	NA	1.71581	0.0496196
ENSG00000110900	TSPAN11	1.71277	0.0427738
ENSG00000185022	MAFF	1.70873	0.00856499
ENSG00000111912	NCOA7	1.7052	0.00216837
ENSG00000186480	INSIG1	1.70119	0.00158348
ENSG00000128262	POM121L9P	1.69295	0.0308378
ENSG00000131797	CLUHP3	1.69063	0.00484533
ENSG00000136141	LRCH1	1.69051	0.00188022
ENSG00000165891	E2F7	1.68221	0.0106403
ENSG00000145555	MYO10	1.6761	0.00123901
ENSG00000128335	APOL2	1.67535	0.00403893
ENSG00000237232	ZNF295-AS1	1.67485	0.0185636
ENSG00000106034	CPED1	1.67291	0.00295884
ENSG00000137331	IER3	1.67191	0.00329104
ENSG00000135899	SP110	1.67154	0.0300327
ENSG00000081803	CADPS2	1.66652	0.00461571
ENSG00000185880	TRIM69	1.66452	0.00325418
ENSG00000129048	ACKR4	1.66171	0.0344007
ENSG00000196843	ARID5A	1.66078	0.0104552
ENSG00000251034	NA	1.66054	0.00792936
ENSG00000055332	EIF2AK2	1.66017	0.00933838
ENSG00000112297	CRYBG1	1.65886	0.00226628
ENSG00000223947	NA	1.6577	0.04994
ENSG00000146072	TNFRSF21	1.65533	0.00234044
ENSG00000203812	H2AC18	1.65346	0.0158789
ENSG00000026103	FAS	1.65204	0.00125181
ENSG00000149380	P4HA3	1.64801	0.0105679
ENSG00000138378	STAT4	1.6444	0.0451503
ENSG00000180263	FGD6	1.64348	0.00390599
ENSG00000149289	ZC3H12C	1.64231	0.0106403
ENSG00000156804	FBXO32	1.64205	0.00417723
ENSG00000280649	NA	1.63518	0.0437934
ENSG00000176915	ANKLE2	1.63159	0.00183528
ENSG00000145040	UCN2	1.6307	0.029933
ENSG00000105518	TMEM205	1.62722	0.0173468
ENSG00000117069	ST6GALNAC5	1.62707	0.0311694
ENSG00000151014	NOCT	1.62511	0.0200417
ENSG00000028277	POU2F2	1.62355	0.0255922
ENSG00000151490	PTPRO	1.62079	0.00325418
ENSG00000067840	PDZD4	1.61924	0.0316829
ENSG00000169715	MT1E	1.61787	0.00505071
ENSG00000204516	MICB	1.61605	0.00154272
ENSG00000137821	LRRC49	1.60783	0.00384415
ENSG00000253837	LOC100507156	1.60262	0.0258708
ENSG00000128274	A4GALT	1.6015	0.0050326
ENSG00000138166	DUSP5	1.60124	0.0080348
ENSG00000177453	NIM1K	1.59846	0.0434144
ENSG00000196116	TDRD7	1.59514	0.003525
ENSG00000171223	JUNB	1.59493	0.0404947
ENSG00000137563	GGH	1.59391	0.0105679
ENSG00000184545	DUSP8	1.59119	0.00927138
ENSG00000166710	B2M	1.59061	0.00513586
ENSG00000174749	FAM241A	1.58615	0.00848607
ENSG00000155974	GRIP1	1.58474	0.0211214
ENSG00000149428	HYOU1	1.5845	0.00188721
ENSG00000255197	NA	1.58214	0.0381771
ENSG00000113811	SELENOK	1.57747	0.00204011
ENSG00000133321	PLAAT4	1.57738	0.00915208
ENSG00000113448	PDE4D	1.57624	0.00358646
ENSG00000154265	ABCA5	1.57353	0.0018828
ENSG00000131378	RFTN1	1.57208	0.00201923
ENSG00000152778	IFIT5	1.56822	0.0081961
ENSG00000104043	ATP8B4	1.56702	0.0115436
ENSG00000145390	USP53	1.5651	0.00122499
ENSG00000164877	MICALL2	1.56508	0.0105679
ENSG00000231574	LINC02015	1.56245	0.034769
ENSG00000166278	C2	1.5594	0.00472047
ENSG00000114346	ECT2	1.55928	0.00240832
ENSG00000166347	CYB5A	1.55605	0.00126064
ENSG00000107968	MAP3K8	1.55317	0.00815405
ENSG00000196850	PPTC7	1.55153	0.00165225
ENSG00000143494	VASH2	1.54699	0.0218744
ENSG00000086061	DNAJA1	1.54499	0.00204011
ENSG00000034053	APBA2	1.54447	0.00515632
ENSG00000137767	SQOR	1.54292	0.00805546
ENSG00000067066	SP100	1.54179	0.0154177
ENSG00000186088	GSAP	1.54065	0.00299647
ENSG00000108179	PPIF	1.53937	0.0112788
ENSG00000137842	TMEM62	1.53777	0.00403893
ENSG00000198355	PIM3	1.53698	0.0347969
ENSG00000155962	CLIC2	1.53657	0.042615
ENSG00000186665	C17orf58	1.52661	0.00306131
ENSG00000142166	IFNAR1	1.52629	0.00221604
ENSG00000147509	RGS20	1.52501	0.00665381
ENSG00000154319	FAM167A	1.52442	0.00955753
ENSG00000178685	PARP10	1.51959	0.00395685
ENSG00000160710	ADAR	1.51904	0.00383646
ENSG00000286940	MICB-DT	1.51878	0.0196068
ENSG00000196549	MME	1.51427	0.00964015
ENSG00000141448	GATA6	1.50828	0.0198238
ENSG00000174028	NA	1.50595	0.0244283
ENSG00000206503	HLA-A	1.50313	0.00436014
ENSG00000132274	TRIM22	1.50241	0.0123287
ENSG00000105185	PDCD5	1.50241	0.00122499
ENSG00000065361	ERBB3	-1.50185	0.0334651
ENSG00000149582	TMEM25	-1.50242	0.00529009
ENSG00000137273	FOXF2	-1.50353	0.00128157
ENSG00000275367	NA	-1.50763	0.0232929
ENSG00000152953	STK32B	-1.50821	0.014149
ENSG00000141934	PLPP2	-1.50905	0.0152129
ENSG00000127863	TNFRSF19	-1.50947	0.0224424
ENSG00000101400	SNTA1	-1.51166	0.00690148
ENSG00000136895	GARNL3	-1.51198	0.0321636
ENSG00000119938	PPP1R3C	-1.51318	0.0148923
ENSG00000104894	CD37	-1.51348	0.0224982
ENSG00000168502	MTCL1	-1.51467	0.00529156
ENSG00000007944	MYLIP	-1.52181	0.0173468
ENSG00000159784	FAM131B	-1.52354	0.0154467
ENSG00000228775	WEE2-AS1	-1.52376	0.0429369
ENSG00000171246	NPTX1	-1.52554	0.00158348
ENSG00000145020	AMT	-1.52728	0.0494481
ENSG00000196562	SULF2	-1.53163	0.027987
ENSG00000276710	CSPG4P10	-1.53413	0.0221018
ENSG00000151090	THRB	-1.53608	0.035057
ENSG00000179240	GVQW3	-1.53684	0.0105679
ENSG00000153291	SLC25A27	-1.53844	0.00859008
ENSG00000152527	PLEKHH2	-1.53972	0.0429809
ENSG00000072195	SPEG	-1.53997	0.00953201
ENSG00000181072	CHRM2	-1.54089	0.0015619
ENSG00000167641	PPP1R14A	-1.54543	0.0380883
ENSG00000003249	DBNDD1	-1.54594	0.0164846
ENSG00000140398	NEIL1	-1.54797	0.0183497
ENSG00000112414	ADGRG6	-1.54811	0.0182325
ENSG00000143434	SEMA6C	-1.55336	0.0164412
ENSG00000241697	TMEFF1	-1.55478	0.0489874
ENSG00000164309	CMYA5	-1.55654	0.0335329
ENSG00000258768	NA	-1.55713	0.0268367
ENSG00000132000	PODNL1	-1.55823	0.0058647
ENSG00000110002	VWA5A	-1.55875	0.00921464
ENSG00000215012	RTL10	-1.5594	0.00570613
ENSG00000187800	PEAR1	-1.56063	0.00455834
ENSG00000107562	CXCL12	-1.56088	0.0114488
ENSG00000120658	ENOX1	-1.56208	0.0107339
ENSG00000100399	CHADL	-1.56396	0.039916
ENSG00000133056	PIK3C2B	-1.56457	0.00595829
ENSG00000231609	LOC100132215	-1.56475	0.0242302
ENSG00000246090	LOC100507053	-1.57559	0.00355795
ENSG00000287737	NA	-1.5767	0.0397151
ENSG00000144369	FAM171B	-1.5794	0.00403893
ENSG00000154027	AK5	-1.58904	0.0329334
ENSG00000130988	RGN	-1.58934	0.0256679
ENSG00000099953	MMP11	-1.59698	0.0147414
ENSG00000182621	PLCB1	-1.59892	0.0246162
ENSG00000143416	SELENBP1	-1.5998	0.00138963
ENSG00000071575	TRIB2	-1.60616	0.0108768
ENSG00000196220	SRGAP3	-1.60938	0.0483103
ENSG00000164638	SLC29A4	-1.61312	0.0423913
ENSG00000188916	INSYN2A	-1.61561	0.0327998
ENSG00000107738	VSIR	-1.61619	0.00201021
ENSG00000126878	AIF1L	-1.61819	0.0453676
ENSG00000161681	SHANK1	-1.62412	0.00948601
ENSG00000167549	CORO6	-1.62714	0.00529009
ENSG00000250305	TRMT9B	-1.62881	0.00664681
ENSG00000103710	RASL12	-1.63037	0.0233997
ENSG00000108947	EFNB3	-1.63287	0.0105685
ENSG00000287200	NA	-1.63956	0.0398387
ENSG00000235865	GSN-AS1	-1.64062	0.00991795
ENSG00000196730	DAPK1	-1.6416	0.0112788
ENSG00000180113	TDRD6	-1.64523	0.0301053
ENSG00000284874	SEPT5-GP1BB	-1.64552	0.0269558
ENSG00000085276	MECOM	-1.64847	0.0211214
ENSG00000088340	FER1L4	-1.65337	0.0305805
ENSG00000235098	ANKRD65	-1.65731	0.0276894
ENSG00000185633	NDUFA4L2	-1.65733	0.0138691
ENSG00000162496	DHRS3	-1.65937	0.0415359
ENSG00000227060	LINC00629	-1.66143	0.0441138
ENSG00000198846	TOX	-1.66341	0.00856499
ENSG00000179528	LBX2	-1.66466	0.0470491
ENSG00000144063	MALL	-1.66593	0.0166998
ENSG00000142046	TMEM91	-1.67065	0.0112108
ENSG00000149451	ADAM33	-1.67086	0.00100002
ENSG00000076344	RGS11	-1.67695	0.0123287
ENSG00000103485	QPRT	-1.67796	0.0317049
ENSG00000113361	CDH6	-1.67823	0.00448897
ENSG00000265666	RARA-AS1	-1.68186	0.0301053
ENSG00000184702	SEPTIN5	-1.68187	0.0148923
ENSG00000189184	PCDH18	-1.68353	0.00703757
ENSG00000143126	CELSR2	-1.68415	0.0264396
ENSG00000165655	ZNF503	-1.68457	0.000963065
ENSG00000102878	HSF4	-1.68477	0.0154177
ENSG00000120899	PTK2B	-1.68652	0.0445279
ENSG00000260230	FRRS1L	-1.68686	0.0423148
ENSG00000272341	NA	-1.6881	0.0145127
ENSG00000174370	C11orf45	-1.6887	0.0392073
ENSG00000003137	CYP26B1	-1.69381	0.035654
ENSG00000259728	LINC00933	-1.69733	0.0398387
ENSG00000172803	SNX32	-1.70458	0.0398387
ENSG00000270885	RASL10B	-1.7071	0.00529009
ENSG00000271913	LOC105378083	-1.70779	0.0275679
ENSG00000131620	ANO1	-1.71327	0.013763
ENSG00000092621	PHGDH	-1.71483	0.00441437
ENSG00000243244	STON1	-1.71538	0.0018
ENSG00000167912	LOC100505501	-1.71643	0.0230575
ENSG00000055813	CCDC85A	-1.71808	0.0301053
ENSG00000103175	WFDC1	-1.72153	0.0339715
ENSG00000054654	SYNE2	-1.73066	0.0177081
ENSG00000073146	MOV10L1	-1.73163	0.00441437
ENSG00000160111	CPAMD8	-1.7326	0.0158144
ENSG00000166448	TMEM130	-1.73412	0.00784773
ENSG00000103145	HCFC1R1	-1.73627	0.00325418
ENSG00000259030	FPGT-TNNI3K	-1.7383	0.0489066
ENSG00000164920	OSR2	-1.7426	0.0385479
ENSG00000158270	COLEC12	-1.74417	0.0168169
ENSG00000130653	PNPLA7	-1.74731	0.00422365
ENSG00000183023	SLC8A1	-1.75075	0.033043
ENSG00000170624	SGCD	-1.75255	0.00561753
ENSG00000177133	PRDM16-DT	-1.75282	0.0389822
ENSG00000174807	CD248	-1.75284	0.00793483
ENSG00000105088	OLFM2	-1.75495	0.0100765
ENSG00000181104	F2R	-1.76033	0.00106664
ENSG00000182175	RGMA	-1.76256	0.00177974
ENSG00000114923	SLC4A3	-1.76617	0.0254007
ENSG00000144730	IL17RD	-1.76959	0.00159354
ENSG00000164237	CMBL	-1.7762	0.00625225
ENSG00000286214	NA	-1.77894	0.0397151
ENSG00000159674	SPON2	-1.7797	0.026752
ENSG00000185567	AHNAK2	-1.78068	0.0443336
ENSG00000107611	CUBN	-1.78134	0.0131351
ENSG00000048740	CELF2	-1.7824	0.00684135
ENSG00000110881	ASIC1	-1.78528	0.00446972
ENSG00000099864	PALM	-1.78602	0.00437412
ENSG00000272970	LOC107986163	-1.78864	0.0401679
ENSG00000146021	KLHL3	-1.79173	0.00637486
ENSG00000147394	ZNF185	-1.79351	0.00459338
ENSG00000146250	PRSS35	-1.7938	0.0386773
ENSG00000164379	FOXQ1	-1.80136	0.00369059
ENSG00000169891	REPS2	-1.80648	0.0302603
ENSG00000049540	ELN	-1.81163	0.000945608
ENSG00000272734	ADIRF-AS1	-1.81237	0.00294896
ENSG00000256092	NA	-1.81336	0.0396218
ENSG00000012171	SEMA3B	-1.83036	0.00176611
ENSG00000149256	TENM4	-1.83157	0.0193628
ENSG00000166793	YPEL4	-1.83267	0.0299354
ENSG00000250722	SELENOP	-1.83335	0.0170065
ENSG00000160460	SPTBN4	-1.83921	0.0168993
ENSG00000049130	KITLG	-1.85396	0.00237233
ENSG00000170962	PDGFD	-1.86011	0.0025956
ENSG00000011347	SYT7	-1.86466	0.00991795
ENSG00000165171	METTL27	-1.86766	0.0236308
ENSG00000134539	KLRD1	-1.86883	0.0170142
ENSG00000196932	TMEM26	-1.87118	0.00691478
ENSG00000250303	LINC02762	-1.8742	0.00484533
ENSG00000260807	CEROX1	-1.87461	0.0494912
ENSG00000168477	TNXB	-1.88811	0.00295247
ENSG00000106819	ASPN	-1.88961	0.027384
ENSG00000260729	NA	-1.89495	0.0380883
ENSG00000160781	PAQR6	-1.89674	0.0437642
ENSG00000124191	TOX2	-1.89946	0.00771144
ENSG00000106484	MEST	-1.90765	0.0103124
ENSG00000074181	NOTCH3	-1.90803	0.0113799
ENSG00000104313	EYA1	-1.91129	0.00647531
ENSG00000117016	RIMS3	-1.91797	0.0222416
ENSG00000172349	IL16	-1.91879	0.0110369
ENSG00000102452	NALCN	-1.91902	0.0121953
ENSG00000100490	CDKL1	-1.92432	0.0422392
ENSG00000106025	TSPAN12	-1.94595	0.027581
ENSG00000158555	GDPD5	-1.95159	0.00511979
ENSG00000178031	ADAMTSL1	-1.95462	0.00529009
ENSG00000274565	NA	-1.95853	0.0053193
ENSG00000170989	S1PR1	-1.96123	0.0437934
ENSG00000223749	NA	-1.96126	0.0157151
ENSG00000265690	NA	-1.96206	0.0457616
ENSG00000183346	CABCOCO1	-1.9752	0.0221392
ENSG00000233901	LINC01503	-1.97853	0.00459917
ENSG00000101049	SGK2	-1.98714	0.0198396
ENSG00000102678	FGF9	-1.98883	0.00324432
ENSG00000181409	AATK	-1.99012	0.0199446
ENSG00000087589	CASS4	-1.99206	0.0180901
ENSG00000087076	HSD17B14	-1.99274	0.0132885
ENSG00000219438	TAFA5	-1.9963	0.0269558
ENSG00000102174	PHEX	-1.99746	0.0231372
ENSG00000022267	FHL1	-2.00093	0.000938376
ENSG00000227825	SLC9A7P1	-2.01411	0.0179518
ENSG00000129757	CDKN1C	-2.02193	0.0171634
ENSG00000061455	PRDM6	-2.02202	0.0238933
ENSG00000186868	MAPT	-2.02343	0.0230575
ENSG00000143028	SYPL2	-2.02713	0.0415359
ENSG00000107821	KAZALD1	-2.03083	0.00714558
ENSG00000214575	CPEB1	-2.03671	0.00584273
ENSG00000184060	ADAP2	-2.03992	0.0236233
ENSG00000175538	KCNE3	-2.04553	0.00720992
ENSG00000155792	DEPTOR	-2.04767	0.00455834
ENSG00000175084	DES	-2.05368	0.00787828
ENSG00000184489	PTP4A3	-2.06117	0.0349781
ENSG00000256508	MRGPRF-AS1	-2.06717	0.0330288
ENSG00000108830	RND2	-2.06935	0.00831477
ENSG00000286389	LOC105373289	-2.0757	0.037762
ENSG00000128011	LRFN1	-2.076	0.0466854
ENSG00000196338	NLGN3	-2.07722	0.0211239
ENSG00000178573	MAF	-2.08276	0.0209588
ENSG00000279204	NA	-2.08679	0.0404947
ENSG00000115884	SDC1	-2.09146	0.0170065
ENSG00000159958	TNFRSF13C	-2.11635	0.0238645
ENSG00000226833	LOC100505774	-2.12146	0.0403055
ENSG00000185742	C11orf87	-2.12548	0.0100477
ENSG00000205795	CYS1	-2.1287	0.00472047
ENSG00000188613	NANOS1	-2.13314	0.0125319
ENSG00000141540	TTYH2	-2.14853	0.00690148
ENSG00000129596	CDO1	-2.15025	0.011109
ENSG00000251348	NA	-2.15411	0.0402419
ENSG00000227946	NA	-2.15525	0.0304666
ENSG00000265763	ZNF488	-2.15549	0.0328183
ENSG00000156427	FGF18	-2.15991	0.0204747
ENSG00000120693	SMAD9	-2.16135	0.00108164
ENSG00000142178	SIK1	-2.16592	0.00632495
ENSG00000170271	FAXDC2	-2.168	0.00778006
ENSG00000106003	LFNG	-2.16825	0.0181301
ENSG00000131188	PRR7	-2.16862	0.0337137
ENSG00000225511	NA	-2.17293	0.0145127
ENSG00000248587	NA	-2.17522	0.00793483
ENSG00000122035	RASL11A	-2.17679	0.00245113
ENSG00000144218	AFF3	-2.17879	0.00116133
ENSG00000233695	NA	-2.17909	0.0168753
ENSG00000186862	PDZD7	-2.18102	0.019
ENSG00000135437	RDH5	-2.18148	0.00690148
ENSG00000248144	ADH1C	-2.18588	0.0317264
ENSG00000124749	COL21A1	-2.1884	0.0321394
ENSG00000013293	SLC7A14	-2.18888	0.00581743
ENSG00000072954	TMEM38A	-2.21589	0.0171634
ENSG00000145569	OTULINL	-2.21857	0.0080348
ENSG00000120738	EGR1	-2.22675	0.0276894
ENSG00000158008	EXTL1	-2.22767	0.0092312
ENSG00000178977	LINC00324	-2.22829	0.0338456
ENSG00000198774	RASSF9	-2.23179	0.0122681
ENSG00000196502	SULT1A1	-2.2374	0.0321394
ENSG00000176909	MAMSTR	-2.24913	0.0283708
ENSG00000271576	NA	-2.25328	0.0222416
ENSG00000198520	ARMH1	-2.25617	0.00909366
ENSG00000151789	ZNF385D	-2.25917	0.0210113
ENSG00000225783	MIAT	-2.26096	0.00352733
ENSG00000242600	MBL1P	-2.27093	0.0277869
ENSG00000139874	SSTR1	-2.27271	0.0436105
ENSG00000183111	ARHGEF37	-2.27611	0.0012214
ENSG00000161544	CYGB	-2.2807	0.00106189
ENSG00000074370	ATP2A3	-2.28823	0.0216127
ENSG00000164850	GPER1	-2.29077	0.0255922
ENSG00000176533	GNG7	-2.2909	0.0140057
ENSG00000099957	P2RX6	-2.29638	0.0172671
ENSG00000275993	SIK1B	-2.31085	0.00906054
ENSG00000223764	LINC02593	-2.32074	0.0452786
ENSG00000127951	FGL2	-2.33046	0.0208737
ENSG00000117643	MAN1C1	-2.33109	0.0223064
ENSG00000125968	ID1	-2.33187	0.00690148
ENSG00000241644	INMT	-2.33345	0.0287271
ENSG00000154065	ANKRD29	-2.35621	0.0412954
ENSG00000106123	EPHB6	-2.36721	0.00221604
ENSG00000144681	STAC	-2.3692	0.00971711
ENSG00000132622	HSPA12B	-2.378	0.0339099
ENSG00000196421	C20orf204	-2.37856	0.0327584
ENSG00000124134	KCNS1	-2.38469	0.034769
ENSG00000101265	RASSF2	-2.38709	0.000838111
ENSG00000106633	GCK	-2.38957	0.0197518
ENSG00000129194	SOX15	-2.39141	0.0303754
ENSG00000082497	SERTAD4	-2.39431	0.0180051
ENSG00000215196	BASP1-AS1	-2.40081	0.032677
ENSG00000123453	SARDH	-2.40243	0.00265099
ENSG00000164684	ZNF704	-2.43015	0.0141967
ENSG00000184916	JAG2	-2.43465	0.0312242
ENSG00000284966	NA	-2.44227	0.0336303
ENSG00000099869	IGF2-AS	-2.44759	0.00640725
ENSG00000251661	NA	-2.46065	0.0137279
ENSG00000005513	SOX8	-2.4607	0.0412473
ENSG00000260285	NA	-2.46183	0.00295885
ENSG00000197852	INKA2	-2.46432	0.00122499
ENSG00000149212	SESN3	-2.46915	0.00221604
ENSG00000265962	GACAT2	-2.48749	0.0371837
ENSG00000161682	FAM171A2	-2.49625	0.00815405
ENSG00000179388	EGR3	-2.49877	0.0134287
ENSG00000010438	PRSS3	-2.50493	0.0321636
ENSG00000130822	PNCK	-2.50597	0.0302388
ENSG00000245812	LINC02202	-2.50687	0.035057
ENSG00000277954	NA	-2.51199	0.0415073
ENSG00000187634	SAMD11	-2.51874	0.00847099
ENSG00000102466	FGF14	-2.5296	0.00881073
ENSG00000197558	SSPOP	-2.53009	0.014149
ENSG00000160712	IL6R	-2.53993	0.00419737
ENSG00000138449	SLC40A1	-2.54332	0.00196957
ENSG00000118898	PPL	-2.55426	0.00713924
ENSG00000178662	CSRNP3	-2.55633	0.0443293
ENSG00000164530	PI16	-2.57028	0.0352778
ENSG00000108602	ALDH3A1	-2.58694	0.00733816
ENSG00000186417	GLDN	-2.60233	0.00329104
ENSG00000185920	PTCH1	-2.60922	0.00158348
ENSG00000130751	NPAS1	-2.61821	0.00915031
ENSG00000143320	CRABP2	-2.62412	0.00156256
ENSG00000152217	SETBP1	-2.62718	0.00358646
ENSG00000254154	SEC16B	-2.62774	0.0185598
ENSG00000021300	PLEKHB1	-2.64206	0.0451003
ENSG00000180875	GREM2	-2.6517	0.00309436
ENSG00000262097	NA	-2.65532	0.0276894
ENSG00000171847	FAM90A1	-2.65967	0.0276894
ENSG00000170345	FOS	-2.67019	0.0295244
ENSG00000127083	OMD	-2.6716	0.00932543
ENSG00000105516	DBP	-2.68473	0.00325418
ENSG00000089847	ANKRD24	-2.69313	0.00640725
ENSG00000228109	MELTF-AS1	-2.69609	0.00871481
ENSG00000146233	CYP39A1	-2.70286	0.0125542
ENSG00000276600	RAB7B	-2.70401	0.000729521
ENSG00000248290	NA	-2.72536	0.0401779
ENSG00000224023	EDRF1-DT	-2.73147	0.0204747
ENSG00000078725	BRINP1	-2.73277	0.0185598
ENSG00000255690	TRIL	-2.73794	0.00296726
ENSG00000275342	PRAG1	-2.74242	0.00145428
ENSG00000112796	ENPP5	-2.75418	0.0165976
ENSG00000143867	OSR1	-2.75939	0.00305125
ENSG00000182575	NXPH3	-2.7597	0.00484533
ENSG00000162105	SHANK2	-2.76138	0.00612772
ENSG00000228784	LINC00954	-2.78513	0.0194782
ENSG00000203706	NA	-2.79643	0.0321394
ENSG00000169247	SH3TC2	-2.79815	0.0114108
ENSG00000229214	LINC00242	-2.81929	0.0159732
ENSG00000267414	SETBP1-DT	-2.8327	0.0288923
ENSG00000230699	NA	-2.83632	0.0173468
ENSG00000163083	INHBB	-2.83747	0.0154177
ENSG00000007237	GAS7	-2.85441	0.016093
ENSG00000203943	SAMD13	-2.86013	0.0317264
ENSG00000163909	HEYL	-2.86042	0.0305805
ENSG00000166897	ELFN2	-2.86718	0.000838111
ENSG00000025423	HSD17B6	-2.87852	0.00221604
ENSG00000271155	NA	-2.88772	0.029226
ENSG00000188385	JAKMIP3	-2.89203	0.00220474
ENSG00000248869	LINC02511	-2.89601	0.0391178
ENSG00000157542	KCNJ6	-2.90434	0.0339067
ENSG00000160801	PTH1R	-2.91578	0.0117785
ENSG00000204682	MIR1915HG	-2.9201	0.0434396
ENSG00000182580	EPHB3	-2.94233	0.000885497
ENSG00000162383	SLC1A7	-2.95184	0.0227333
ENSG00000115648	MLPH	-2.96375	0.0135693
ENSG00000235563	NA	-2.97588	0.0388278
ENSG00000137880	GCHFR	-2.98842	0.0279954
ENSG00000167653	PSCA	-3.00235	0.00598331
ENSG00000101695	RNF125	-3.03705	0.0485595
ENSG00000242715	CCDC169	-3.04661	0.0233845
ENSG00000133246	PRAM1	-3.05333	0.0238645
ENSG00000124249	KCNK15	-3.0626	0.0147391
ENSG00000288533	NA	-3.07124	0.0330922
ENSG00000141338	ABCA8	-3.09285	0.0484217
ENSG00000108984	MAP2K6	-3.12327	0.017523
ENSG00000170500	LONRF2	-3.1475	0.0223483
ENSG00000064205	CCN5	-3.15826	0.00116133
ENSG00000163394	CCKAR	-3.17334	0.00138559
ENSG00000260293	NA	-3.1856	0.00273673
ENSG00000171798	KNDC1	-3.19679	0.0170041
ENSG00000231943	PGM5P4-AS1	-3.22748	0.00760968
ENSG00000198523	PLN	-3.23861	0.0174243
ENSG00000166819	PLIN1	-3.30951	0.0211638
ENSG00000004799	PDK4	-3.32695	0.0159815
ENSG00000103184	SEC14L5	-3.327	0.019779
ENSG00000164483	SAMD3	-3.37823	0.0308099
ENSG00000171385	KCND3	-3.38666	0.0179444
ENSG00000139209	SLC38A4	-3.39753	0.0039963
ENSG00000186205	MTARC1	-3.42597	0.00271749
ENSG00000253633	LOC107986898	-3.43479	0.0231495
ENSG00000167964	RAB26	-3.43719	0.0404753
ENSG00000126861	OMG	-3.48535	0.00271749
ENSG00000197106	SLC6A17	-3.51621	0.027927
ENSG00000115252	PDE1A	-3.55178	0.00122499
ENSG00000100302	RASD2	-3.57675	0.00103125
ENSG00000177685	CRACR2B	-3.57982	0.0219092
ENSG00000120915	EPHX2	-3.64206	0.00694868
ENSG00000237356	NA	-3.65854	0.0269587
ENSG00000183134	PTGDR2	-3.67249	0.0306647
ENSG00000149575	SCN2B	-3.67773	0.0218757
ENSG00000184908	CLCNKB	-3.69002	0.0222248
ENSG00000227544	LOC100506725	-3.70374	0.03278
ENSG00000156486	KCNS2	-3.75117	0.00581221
ENSG00000154102	C16orf74	-3.75681	0.00904558
ENSG00000166106	ADAMTS15	-3.76919	0.00106664
ENSG00000167772	ANGPTL4	-3.86032	0.0326658
ENSG00000173110	HSPA6	-3.96036	0.025216
ENSG00000267530	LINC01836	-4.05392	0.0177606
ENSG00000196616	ADH1B	-4.08785	0.000720908
ENSG00000183484	GPR132	-4.15396	0.0374879
ENSG00000214688	C10orf105	-4.2572	0.00306131
ENSG00000158445	KCNB1	-4.34546	0.0269587
ENSG00000130592	LSP1	-4.42987	0.0349491
ENSG00000141469	SLC14A1	-4.62415	0.00316706
ENSG00000277631	PGM5P3-AS1	-4.78375	0.00991795
ENSG00000165092	ALDH1A1	-4.78562	0.00116133
ENSG00000272321	NA	-4.85074	0.0176836
ENSG00000174600	CMKLR1	-4.91947	0.00532715
ENSG00000170439	METTL7B	-4.93257	0.0167696
ENSG00000160963	COL26A1	-5.11745	0.00355264
ENSG00000085741	WNT11	-5.208	0.00116133
ENSG00000184564	SLITRK6	-5.28609	0.000423199
ENSG00000266524	GDF10	-5.44529	0.00156256
ENSG00000160282	FTCD	-5.49801	0.00948511
ENSG00000178235	SLITRK1	-5.63957	0.00750541
ENSG00000018625	ATP1A2	-6.12884	0.00249448
ENSG00000170477	KRT4	-6.16346	0.00174808

## Sheet: IFNvsControl
IFN vs Control
Ensemble_ID	SYMBOL	logFC	FDR
ENSG00000204287	HLA-DRA	14.0287	8.7e-06
ENSG00000204252	HLA-DOA	12.0187	3.29e-05
ENSG00000226025	LGALS17A	11.3395	2.37e-05
ENSG00000131203	IDO1	10.8758	2.79e-06
ENSG00000158714	SLAMF8	10.1987	0.000318316
ENSG00000154451	GBP5	10.1938	1.69e-06
ENSG00000242574	HLA-DMB	10.0043	0.000209031
ENSG00000113263	ITK	9.61914	0.000601461
ENSG00000225492	GBP1P1	8.98708	2.71e-05
ENSG00000162654	GBP4	8.96941	4.2e-06
ENSG00000196126	HLA-DRB1	8.86535	0.00115355
ENSG00000186472	PCLO	8.67523	7.19e-05
ENSG00000183347	GBP6	8.46282	0.0021517
ENSG00000216490	IFI30	8.23739	0.00407211
ENSG00000019582	CD74	7.81814	1.69e-06
ENSG00000267369	TAF5LP1	7.81811	0.00652214
ENSG00000168334	XIRP1	7.79836	0.000134126
ENSG00000225964	NA	7.79034	0.0103842
ENSG00000179344	HLA-DQB1	7.78577	0.00872873
ENSG00000286065	SLFN12L	7.61588	0.00983309
ENSG00000163568	AIM2	7.61213	0.0219063
ENSG00000286548	NA	7.5694	0.00023466
ENSG00000196735	HLA-DQA1	7.45447	0.00974603
ENSG00000268088	NA	7.44307	0.0183636
ENSG00000168062	BATF2	7.3873	2.6e-05
ENSG00000100336	APOL4	7.27675	7.05e-05
ENSG00000197721	CR1L	7.25662	0.0209274
ENSG00000179583	CIITA	6.96414	1.01e-06
ENSG00000222017	NA	6.69915	0.0233508
ENSG00000179165	PXT1	6.57808	0.0275269
ENSG00000134321	RSAD2	6.5636	8.09e-05
ENSG00000010030	ETV7	6.48135	0.000119615
ENSG00000213886	UBD	6.40834	5.7e-05
ENSG00000134326	CMPK2	6.40512	0.000208021
ENSG00000108700	CCL8	6.39857	0.000153217
ENSG00000134830	C5AR2	6.38937	0.0426073
ENSG00000006210	CX3CL1	6.30835	9.95e-06
ENSG00000256262	NA	6.25852	0.000153217
ENSG00000117228	GBP1	6.19935	1.01e-06
ENSG00000241106	HLA-DOB	6.18001	0.000560112
ENSG00000233705	NA	6.17923	0.0108521
ENSG00000254287	NA	6.14364	0.00162647
ENSG00000188820	CALHM6	6.10347	9.01e-05
ENSG00000269720	CCDC194	6.09824	0.00154797
ENSG00000140968	IRF8	6.05422	0.00110377
ENSG00000133321	PLAAT4	6.01739	0.00018529
ENSG00000137496	IL18BP	5.92724	9.95e-06
ENSG00000004468	CD38	5.90723	3.29e-05
ENSG00000137959	IFI44L	5.90012	0.000699594
ENSG00000089127	OAS1	5.83206	0.00307878
ENSG00000144596	GRIP2	5.81177	0.000806642
ENSG00000169248	CXCL11	5.79393	0.000306384
ENSG00000111335	OAS2	5.75991	0.000363448
ENSG00000169245	CXCL10	5.73848	0.000358486
ENSG00000267074	NA	5.73501	0.00316475
ENSG00000205436	EXOC3L4	5.72576	0.00126954
ENSG00000096996	IL12RB1	5.72216	0.00124027
ENSG00000130303	BST2	5.66856	0.000616847
ENSG00000007171	NOS2	5.6561	0.0010215
ENSG00000237988	NA	5.54785	0.00321844
ENSG00000144837	PLA1A	5.44226	0.000860271
ENSG00000125347	IRF1	5.38673	1.33e-06
ENSG00000163131	CTSS	5.36799	9.14e-06
ENSG00000138755	CXCL9	5.33717	0.00280929
ENSG00000198400	NTRK1	5.32824	6.72e-05
ENSG00000162645	GBP2	5.26553	1.69e-06
ENSG00000254838	GVINP1	5.22607	0.000539378
ENSG00000231389	HLA-DPA1	5.22578	0.000378756
ENSG00000180616	SSTR2	5.1386	0.00116073
ENSG00000229677	RPL17P28	5.0346	0.02995
ENSG00000258713	C20orf141	4.96921	0.0168659
ENSG00000240065	PSMB9	4.96732	5.63e-05
ENSG00000156219	ART3	4.94238	0.0139915
ENSG00000225864	NA	4.9307	0.00162094
ENSG00000025708	TYMP	4.92369	1.21e-05
ENSG00000131979	GCH1	4.89851	0.000618942
ENSG00000100342	APOL1	4.87442	5.41e-05
ENSG00000120217	CD274	4.87331	1.69e-06
ENSG00000227028	SLC8A1-AS1	4.82208	0.0350254
ENSG00000142621	FHAD1	4.82119	0.0227235
ENSG00000181374	CCL13	4.78811	0.00108489
ENSG00000135114	OASL	4.77862	0.000372346
ENSG00000204257	HLA-DMA	4.77779	3.79e-05
ENSG00000102524	TNFSF13B	4.77767	0.000907924
ENSG00000234518	NA	4.76425	5.61e-05
ENSG00000082074	FYB1	4.73111	0.0131002
ENSG00000027644	INSRR	4.72967	0.0208657
ENSG00000140105	WARS1	4.70591	9.14e-06
ENSG00000278996	NA	4.69712	0.0105236
ENSG00000281450	PANDAR	4.68855	0.00120138
ENSG00000135378	PRRG4	4.66442	0.000778588
ENSG00000204642	HLA-F	4.64422	1.84e-06
ENSG00000258521	NA	4.64259	0.000153217
ENSG00000167207	NOD2	4.59493	0.0013358
ENSG00000002549	LAP3	4.56612	4.39e-06
ENSG00000128284	APOL3	4.5291	3.12e-05
ENSG00000154655	L3MBTL4	4.52118	0.0243365
ENSG00000168394	TAP1	4.50765	1.69e-06
ENSG00000214872	SMTNL1	4.43277	0.00721821
ENSG00000240219	NA	4.42232	0.00335649
ENSG00000118849	RARRES1	4.4106	3.47e-05
ENSG00000064300	NGFR	4.39373	0.0286177
ENSG00000127954	STEAP4	4.30739	0.0106878
ENSG00000170382	LRRN2	4.28466	0.0233508
ENSG00000128052	KDR	4.27708	0.0327045
ENSG00000121858	TNFSF10	4.27394	7.34e-05
ENSG00000008516	MMP25	4.24884	5.41e-05
ENSG00000168309	FAM107A	4.24754	0.00370758
ENSG00000168961	LGALS9	4.24261	0.000411271
ENSG00000047457	CP	4.19441	0.0234909
ENSG00000090339	ICAM1	4.19326	3.12e-05
ENSG00000119917	IFIT3	4.17809	8.5e-05
ENSG00000008517	IL32	4.12651	0.00025607
ENSG00000185885	IFITM1	4.11046	0.000223535
ENSG00000279805	NA	4.10962	0.00247784
ENSG00000147647	DPYS	4.08859	0.00843862
ENSG00000105963	ADAP1	4.08024	0.00738559
ENSG00000173762	CD7	4.07161	0.00307878
ENSG00000101342	TLDC2	4.04676	0.0047962
ENSG00000119922	IFIT2	4.02518	1.01e-06
ENSG00000197142	ACSL5	4.00908	0.00019631
ENSG00000111331	OAS3	3.99605	1.48e-05
ENSG00000173626	TRAPPC3L	3.956	0.00472651
ENSG00000155629	PIK3AP1	3.95027	4.46e-05
ENSG00000177989	ODF3B	3.9471	1.69e-05
ENSG00000175318	GRAMD2A	3.90367	0.0108935
ENSG00000183486	MX2	3.8882	0.000819673
ENSG00000133106	EPSTI1	3.87192	8.86e-05
ENSG00000101347	SAMHD1	3.86044	2.01e-05
ENSG00000249502	NA	3.85629	0.00250317
ENSG00000155962	CLIC2	3.83812	0.000119891
ENSG00000196503	ARL9	3.82265	0.00195811
ENSG00000279296	NA	3.82226	0.0210346
ENSG00000204267	TAP2	3.82087	4.39e-06
ENSG00000225101	NA	3.81212	0.016844
ENSG00000164342	TLR3	3.80532	0.00296246
ENSG00000270426	NA	3.79792	0.0101219
ENSG00000138435	CHRNA1	3.79484	0.00350106
ENSG00000134470	IL15RA	3.77722	5.94e-05
ENSG00000128335	APOL2	3.76289	4.86e-06
ENSG00000165949	IFI27	3.76229	7.67e-05
ENSG00000079385	CEACAM1	3.68301	0.0174275
ENSG00000130222	GADD45G	3.67124	4.93e-05
ENSG00000157601	MX1	3.66119	0.000223535
ENSG00000144331	ZNF385B	3.6534	0.0427237
ENSG00000187608	ISG15	3.64859	0.000298969
ENSG00000231246	LINC02884	3.63831	0.015654
ENSG00000168404	MLKL	3.61041	0.000156124
ENSG00000173193	PARP14	3.60557	3.12e-05
ENSG00000183153	GJD3	3.5826	0.000363448
ENSG00000164509	IL31RA	3.56162	0.0132097
ENSG00000136514	RTP4	3.50115	0.000198461
ENSG00000221963	APOL6	3.49586	4.21e-06
ENSG00000141574	SECTM1	3.47577	0.000890993
ENSG00000123685	BATF3	3.45256	0.00138739
ENSG00000068079	IFI35	3.44746	3.12e-05
ENSG00000179044	EXOC3L1	3.44318	0.0362811
ENSG00000108691	CCL2	3.43705	0.00645875
ENSG00000159871	LYPD5	3.41954	0.000326191
ENSG00000279373	NA	3.41758	0.0241666
ENSG00000126709	IFI6	3.41657	0.000564845
ENSG00000115415	STAT1	3.38862	2.01e-05
ENSG00000115267	IFIH1	3.38183	5.41e-05
ENSG00000233902	NA	3.37733	0.043015
ENSG00000077522	ACTN2	3.37669	0.0215308
ENSG00000205220	PSMB10	3.35543	3.62e-05
ENSG00000282851	BISPR	3.35417	0.0088855
ENSG00000177409	SAMD9L	3.33517	4.21e-06
ENSG00000111913	RIPOR2	3.3334	0.000237719
ENSG00000261971	NA	3.32378	0.000304696
ENSG00000140853	NLRC5	3.25058	8.7e-06
ENSG00000205364	MT1M	3.24088	0.0234707
ENSG00000162772	ATF3	3.23055	8.7e-06
ENSG00000146006	LRRTM2	3.22276	0.00133025
ENSG00000140511	HAPLN3	3.19224	0.000323154
ENSG00000137628	DDX60	3.17987	0.000142689
ENSG00000117226	GBP3	3.1745	2.37e-05
ENSG00000108688	CCL7	3.16655	0.00085932
ENSG00000287839	NA	3.14057	0.00184223
ENSG00000137965	IFI44	3.13641	0.000236452
ENSG00000204592	HLA-E	3.1331	1.69e-05
ENSG00000154760	SLFN13	3.13206	0.000189403
ENSG00000164078	MST1R	3.10076	0.000618942
ENSG00000244731	C4A	3.06365	0.0174948
ENSG00000185215	TNFAIP2	3.06009	2.71e-05
ENSG00000101017	CD40	3.04441	0.000997889
ENSG00000237505	PKN2-AS1	3.03546	0.0458479
ENSG00000235750	KIAA0040	3.03349	0.00143755
ENSG00000168405	CMAHP	3.02692	2.63e-05
ENSG00000238000	PSME2P1	3.01967	0.0260033
ENSG00000142583	SLC2A5	3.01822	0.0236433
ENSG00000287188	NA	3.01409	0.00288197
ENSG00000223865	HLA-DPB1	3.01004	0.00141958
ENSG00000138646	HERC5	3.00358	0.000677542
ENSG00000130487	KLHDC7B	2.98766	0.000452461
ENSG00000110446	SLC15A3	2.94742	6.24e-05
ENSG00000172183	ISG20	2.92164	7.05e-05
ENSG00000152583	SPARCL1	2.89801	0.0172772
ENSG00000234745	HLA-B	2.874	4.2e-06
ENSG00000257894	NA	2.85942	0.0249157
ENSG00000166278	C2	2.85125	0.00129458
ENSG00000100911	PSME2	2.85057	4.92e-06
ENSG00000162981	LRATD1	2.84579	0.0202103
ENSG00000198959	TGM2	2.84497	0.000109098
ENSG00000137462	TLR2	2.82774	0.000435314
ENSG00000125730	C3	2.82741	0.0393345
ENSG00000059378	PARP12	2.81913	5.7e-05
ENSG00000129667	RHBDF2	2.80039	0.000300024
ENSG00000041353	RAB27B	2.76076	0.00334688
ENSG00000280441	NA	2.75427	0.0431979
ENSG00000287576	NA	2.74998	0.00479011
ENSG00000272941	NA	2.7481	0.00052582
ENSG00000273189	NA	2.74219	0.0187053
ENSG00000174808	BTC	2.73717	0.0244807
ENSG00000158089	GALNT14	2.73052	0.00932404
ENSG00000124493	GRM4	2.70598	0.0259237
ENSG00000259321	NA	2.6979	0.00436247
ENSG00000261644	NA	2.69548	0.00131346
ENSG00000108387	SEPTIN4	2.69422	0.000330139
ENSG00000113504	SLC12A7	2.66537	0.00170562
ENSG00000141682	PMAIP1	2.65994	2.63e-05
ENSG00000143226	FCGR2A	2.6566	0.00654049
ENSG00000182108	DEXI	2.64924	8.09e-05
ENSG00000116514	RNF19B	2.64505	2.01e-05
ENSG00000235505	CASP4LP	2.63808	0.000716022
ENSG00000261884	NA	2.62803	8.09e-05
ENSG00000138496	PARP9	2.59951	5.27e-05
ENSG00000170458	CD14	2.59679	0.0466041
ENSG00000286695	NA	2.59642	0.0466075
ENSG00000138821	SLC39A8	2.58972	0.0404238
ENSG00000204264	PSMB8	2.58752	6.73e-05
ENSG00000206337	HCP5	2.58626	5.41e-05
ENSG00000162692	VCAM1	2.56177	9.16e-05
ENSG00000143333	RGS16	2.54722	0.00490285
ENSG00000183615	FAM167B	2.53636	0.000389373
ENSG00000197536	NA	2.53532	8.86e-05
ENSG00000234290	NA	2.53477	0.000319406
ENSG00000141497	ZMYND15	2.53477	0.00264612
ENSG00000128203	ASPHD2	2.53118	0.000632092
ENSG00000204261	PSMB8-AS1	2.52419	0.00246508
ENSG00000096060	FKBP5	2.52308	0.0387211
ENSG00000184371	CSF1	2.5212	0.00030993
ENSG00000168811	IL12A	2.5201	0.030882
ENSG00000243649	CFB	2.51976	0.00162093
ENSG00000132530	XAF1	2.51654	2.01e-05
ENSG00000167034	NKX3-1	2.51496	7.37e-05
ENSG00000104951	IL4I1	2.50818	0.00128498
ENSG00000106560	GIMAP2	2.49324	0.0131134
ENSG00000111801	BTN3A3	2.48321	5.7e-05
ENSG00000163840	DTX3L	2.47899	7.34e-05
ENSG00000185338	SOCS1	2.4639	0.000616847
ENSG00000175899	A2M	2.46172	0.000763972
ENSG00000108950	FAM20A	2.44846	0.000237759
ENSG00000156587	UBE2L6	2.44503	6.89e-05
ENSG00000000971	CFH	2.43203	2.01e-05
ENSG00000230521	NA	2.42818	0.0441621
ENSG00000267387	NA	2.41708	0.0286177
ENSG00000186470	BTN3A2	2.39851	1.76e-05
ENSG00000224389	C4B	2.39683	0.0443824
ENSG00000231407	NA	2.38241	0.0468491
ENSG00000130433	CACNG6	2.3799	0.0148508
ENSG00000125148	MT2A	2.37979	0.000599202
ENSG00000132109	TRIM21	2.37821	0.00022067
ENSG00000138642	HERC6	2.3732	0.000964893
ENSG00000146859	TMEM140	2.36644	7.59e-05
ENSG00000151572	ANO4	2.36058	0.049131
ENSG00000123609	NMI	2.33965	9.21e-06
ENSG00000172296	SPTLC3	2.31732	0.00568697
ENSG00000184979	USP18	2.30773	0.000349047
ENSG00000185745	IFIT1	2.30744	0.00329575
ENSG00000164308	ERAP2	2.30304	3.83e-05
ENSG00000286940	MICB-DT	2.29958	0.000748375
ENSG00000173821	RNF213	2.29805	5.7e-05
ENSG00000279778	NA	2.29441	0.0136894
ENSG00000151364	KCTD14	2.28581	0.00738948
ENSG00000168899	VAMP5	2.26395	0.00018529
ENSG00000271503	CCL5	2.25414	0.0483508
ENSG00000237499	WAKMAR2	2.2452	0.037554
ENSG00000157551	KCNJ15	2.24418	0.0276132
ENSG00000230266	XXYLT1-AS2	2.23662	0.00614122
ENSG00000130775	THEMIS2	2.19951	0.00010687
ENSG00000287543	NA	2.19686	0.00086319
ENSG00000160190	SLC37A1	2.19526	0.000699594
ENSG00000137752	CASP1	2.19228	0.0028274
ENSG00000029153	ARNTL2	2.18333	0.00357699
ENSG00000204525	HLA-C	2.18321	4.97e-05
ENSG00000205534	NA	2.18213	0.00680368
ENSG00000137198	GMPR	2.18043	2.06e-05
ENSG00000198133	TMEM229B	2.16313	0.00808284
ENSG00000172156	CCL11	2.16112	0.0162328
ENSG00000165507	DEPP1	2.15904	0.0251438
ENSG00000116194	ANGPTL1	2.1541	0.000419081
ENSG00000135052	GOLM1	2.14515	0.00155374
ENSG00000263535	NA	2.14462	0.0119188
ENSG00000107201	DDX58	2.13482	2.71e-05
ENSG00000092010	PSME1	2.13418	3.29e-05
ENSG00000026950	BTN3A1	2.12403	5.91e-05
ENSG00000165899	OTOGL	2.11562	0.00454681
ENSG00000104312	RIPK2	2.11164	0.000117143
ENSG00000270039	NA	2.11146	0.021721
ENSG00000137393	RNF144B	2.11007	0.0159834
ENSG00000070759	TESK2	2.11005	0.000319406
ENSG00000126246	IGFLR1	2.10942	0.0432663
ENSG00000164116	GUCY1A1	2.10831	0.00364183
ENSG00000137033	IL33	2.09779	0.00966714
ENSG00000116663	FBXO6	2.09651	0.000363448
ENSG00000185947	ZNF267	2.09612	5.94e-05
ENSG00000163251	FZD5	2.09347	0.00492034
ENSG00000124201	ZNFX1	2.09291	2.01e-05
ENSG00000287263	FLJ32255	2.08417	0.00229909
ENSG00000163694	RBM47	2.07863	0.0356238
ENSG00000163032	VSNL1	2.07681	0.0416708
ENSG00000113448	PDE4D	2.0671	0.000306384
ENSG00000239713	APOBEC3G	2.05761	0.00113067
ENSG00000132274	TRIM22	2.05658	4.3e-05
ENSG00000156218	ADAMTSL3	2.05119	0.0260822
ENSG00000139192	TAPBPL	2.04887	7.05e-05
ENSG00000174749	FAM241A	2.04393	0.000618942
ENSG00000115896	PLCL1	2.02424	0.0104339
ENSG00000135148	TRAFD1	2.02361	3.27e-05
ENSG00000185880	TRIM69	2.01411	1.48e-05
ENSG00000130589	HELZ2	2.00639	5.4e-05
ENSG00000096968	JAK2	1.99071	0.000151581
ENSG00000135899	SP110	1.98982	6.15e-05
ENSG00000013374	NUB1	1.97192	4.61e-05
ENSG00000157873	TNFRSF14	1.97096	0.000209031
ENSG00000149131	SERPING1	1.97	0.00430101
ENSG00000229644	NAMPTP1	1.96734	0.00703938
ENSG00000163132	MSX1	1.95455	0.00376953
ENSG00000197632	SERPINB2	1.95282	0.0234468
ENSG00000138792	ENPEP	1.93479	0.0152572
ENSG00000114805	PLCH1	1.92486	0.0139915
ENSG00000188313	PLSCR1	1.91529	0.001231
ENSG00000112297	CRYBG1	1.91452	0.00155156
ENSG00000272463	NA	1.91016	0.00519741
ENSG00000028137	TNFRSF1B	1.90696	0.000209588
ENSG00000287733	NA	1.90189	0.0237575
ENSG00000231925	TAPBP	1.89692	2.98e-05
ENSG00000263069	RNF213-AS1	1.89428	0.00279728
ENSG00000085563	ABCB1	1.88329	0.00687513
ENSG00000177294	FBXO39	1.8766	0.0209738
ENSG00000166510	CCDC68	1.87394	0.00044256
ENSG00000087237	CETP	1.86937	0.0414819
ENSG00000175084	DES	1.86285	0.00230736
ENSG00000166710	B2M	1.85685	9.15e-05
ENSG00000255150	EID3	1.85053	0.00454681
ENSG00000105835	NAMPT	1.83961	0.00492034
ENSG00000204516	MICB	1.83574	0.000199866
ENSG00000108771	DHX58	1.83306	0.000125076
ENSG00000153902	LGI4	1.81809	0.00528254
ENSG00000178075	GRAMD1C	1.81664	0.00420325
ENSG00000100739	BDKRB1	1.81598	0.00170149
ENSG00000047634	SCML1	1.80005	0.000299325
ENSG00000169583	CLIC3	1.78947	0.0155204
ENSG00000198814	GK	1.78806	0.00291831
ENSG00000182179	UBA7	1.77896	0.000446322
ENSG00000225963	NA	1.77776	0.0240733
ENSG00000178685	PARP10	1.77683	0.000718953
ENSG00000073756	PTGS2	1.77675	0.000425062
ENSG00000137767	SQOR	1.77012	2.63e-05
ENSG00000168461	RAB31	1.75624	5.7e-05
ENSG00000020633	RUNX3	1.75504	0.000346147
ENSG00000073331	ALPK1	1.75468	0.00013842
ENSG00000117461	PIK3R3	1.74897	0.000162208
ENSG00000005059	MCUB	1.73556	0.00312576
ENSG00000185499	MUC1	1.73395	0.00081223
ENSG00000230438	NA	1.73357	0.00120012
ENSG00000140464	PML	1.73214	0.000209588
ENSG00000136492	BRIP1	1.72981	0.00291831
ENSG00000186088	GSAP	1.72873	0.013451
ENSG00000155363	MOV10	1.71917	0.000480431
ENSG00000251136	LOC101929709	1.71509	0.000153217
ENSG00000243753	HLA-L	1.712	0.013165
ENSG00000197646	PDCD1LG2	1.71142	0.00155374
ENSG00000162433	AK4	1.68843	0.000134126
ENSG00000090554	FLT3LG	1.68278	0.000306384
ENSG00000238045	NA	1.66308	0.00302239
ENSG00000108679	LGALS3BP	1.661	0.00294684
ENSG00000185507	IRF7	1.657	0.000784798
ENSG00000142089	IFITM3	1.65416	0.000555415
ENSG00000152778	IFIT5	1.65138	0.000150633
ENSG00000205413	SAMD9	1.65121	7.05e-05
ENSG00000180817	PPA1	1.64827	3.79e-05
ENSG00000108381	ASPA	1.64778	0.0234468
ENSG00000173567	ADGRF3	1.64203	0.0398161
ENSG00000081803	CADPS2	1.62743	0.00429288
ENSG00000204397	CARD16	1.6184	0.00322662
ENSG00000170581	STAT2	1.61669	6.44e-05
ENSG00000206503	HLA-A	1.61663	0.000306384
ENSG00000067066	SP100	1.61632	0.000209031
ENSG00000135407	AVIL	1.60929	0.000543954
ENSG00000161921	CXCL16	1.6075	0.00234969
ENSG00000181381	DDX60L	1.60619	0.000358486
ENSG00000237352	NA	1.60544	0.00479195
ENSG00000152229	PSTPIP2	1.60539	0.000604532
ENSG00000088882	CPXM1	1.60307	0.00757631
ENSG00000169715	MT1E	1.60104	0.020848
ENSG00000123240	OPTN	1.59099	7.82e-05
ENSG00000054219	LY75	1.58684	0.0182141
ENSG00000150510	FAM124A	1.58561	0.000480431
ENSG00000063180	CA11	1.5835	0.0286897
ENSG00000128262	POM121L9P	1.57785	0.049131
ENSG00000283696	NA	1.5776	0.0336073
ENSG00000104043	ATP8B4	1.57716	0.00299602
ENSG00000172062	SMN1	1.56605	0.0370631
ENSG00000260083	MIR762HG	1.56512	0.0118738
ENSG00000124212	PTGIS	1.55278	0.000414408
ENSG00000104518	GSDMD	1.55043	0.000745855
ENSG00000168310	IRF2	1.54697	5.78e-05
ENSG00000165923	AGBL2	1.54368	0.00591151
ENSG00000073849	ST6GAL1	1.54192	0.0119188
ENSG00000128394	APOBEC3F	1.5395	0.00137061
ENSG00000114127	XRN1	1.52564	0.000694871
ENSG00000172716	SLFN11	1.52399	5.41e-05
ENSG00000164307	ERAP1	1.52165	0.00014807
ENSG00000152332	UHMK1	1.51181	0.000122199
ENSG00000139832	RAB20	1.50633	0.00311971
ENSG00000155287	SLC25A28	1.502	7.75e-05
ENSG00000108001	EBF3	1.50143	0.000188747
ENSG00000183496	MEX3B	-1.50306	0.00841651
ENSG00000123453	SARDH	-1.50584	0.030476
ENSG00000226237	GAS1RR	-1.51327	0.0317223
ENSG00000126861	OMG	-1.51354	0.0150652
ENSG00000137672	TRPC6	-1.52184	0.0153053
ENSG00000156398	SFXN2	-1.52397	0.0188199
ENSG00000173530	TNFRSF10D	-1.54292	0.00291831
ENSG00000169627	BOLA2	-1.5443	0.0138842
ENSG00000111110	PPM1H	-1.54854	0.00645875
ENSG00000049540	ELN	-1.55139	0.000195865
ENSG00000102385	DRP2	-1.55199	0.00597868
ENSG00000214814	FER1L6	-1.55374	0.0473399
ENSG00000183010	PYCR1	-1.55429	0.000223273
ENSG00000133056	PIK3C2B	-1.56118	0.00128498
ENSG00000125848	FLRT3	-1.56463	0.0175136
ENSG00000186868	MAPT	-1.56672	0.0170787
ENSG00000272168	NA	-1.57094	0.00680893
ENSG00000101605	MYOM1	-1.57692	0.0137099
ENSG00000013293	SLC7A14	-1.58357	0.00102126
ENSG00000153253	SCN3A	-1.59956	0.00601467
ENSG00000105989	WNT2	-1.60686	0.00512047
ENSG00000151789	ZNF385D	-1.60834	0.0301967
ENSG00000172572	PDE3A	-1.61585	0.000529269
ENSG00000250295	RDH10-AS1	-1.62949	0.0220012
ENSG00000164161	HHIP	-1.64039	0.0343963
ENSG00000144681	STAC	-1.64174	0.0181984
ENSG00000168952	STXBP6	-1.64176	0.0169889
ENSG00000170624	SGCD	-1.64291	0.00281981
ENSG00000154556	SORBS2	-1.64342	0.0431979
ENSG00000177570	SAMD12	-1.64636	0.00569831
ENSG00000100302	RASD2	-1.65639	0.0473333
ENSG00000188613	NANOS1	-1.65914	0.019093
ENSG00000259343	NA	-1.66494	0.00845215
ENSG00000010310	GIPR	-1.67346	0.0441621
ENSG00000181625	SLX1B	-1.67615	0.0271888
ENSG00000198794	SCAMP5	-1.70192	0.0350088
ENSG00000186310	NAP1L3	-1.70422	0.013165
ENSG00000168843	FSTL5	-1.72375	0.0258202
ENSG00000198774	RASSF9	-1.7248	0.00859812
ENSG00000110881	ASIC1	-1.72647	0.0013358
ENSG00000260230	FRRS1L	-1.7388	0.000654137
ENSG00000132622	HSPA12B	-1.74753	0.021976
ENSG00000123095	BHLHE41	-1.74847	0.00639604
ENSG00000108984	MAP2K6	-1.7534	0.00536449
ENSG00000126787	DLGAP5	-1.75428	0.036143
ENSG00000272970	LOC107986163	-1.75686	0.0265784
ENSG00000126950	TMEM35A	-1.76082	0.00138255
ENSG00000130176	CNN1	-1.76644	5.7e-05
ENSG00000105088	OLFM2	-1.7853	0.000781652
ENSG00000155792	DEPTOR	-1.7854	0.00257324
ENSG00000188385	JAKMIP3	-1.78616	0.00340537
ENSG00000128510	CPA4	-1.78718	0.0138135
ENSG00000183856	IQGAP3	-1.78813	0.00303243
ENSG00000124249	KCNK15	-1.79794	0.00807859
ENSG00000003137	CYP26B1	-1.81116	0.00254635
ENSG00000214575	CPEB1	-1.82248	0.0018943
ENSG00000173376	NDNF	-1.82452	0.0122535
ENSG00000171033	PKIA	-1.82521	0.0197192
ENSG00000142945	KIF2C	-1.86223	0.0342517
ENSG00000166473	PKD1L2	-1.86818	0.0364081
ENSG00000108602	ALDH3A1	-1.88691	0.0187053
ENSG00000135083	CCNJL	-1.89158	0.0325634
ENSG00000180998	GPR137C	-1.89158	0.00891027
ENSG00000265148	TSPOAP1-AS1	-1.89782	0.0139915
ENSG00000196139	AKR1C3	-1.89783	0.00455184
ENSG00000146592	CREB5	-1.91406	5.61e-05
ENSG00000215196	BASP1-AS1	-1.91771	0.0123818
ENSG00000231924	PSG1	-1.92926	0.00499052
ENSG00000170477	KRT4	-1.94369	0.0355474
ENSG00000110328	GALNT18	-1.95888	0.012405
ENSG00000171385	KCND3	-1.9724	0.000351633
ENSG00000135472	FAIM2	-1.98313	0.000195865
ENSG00000152580	IGSF10	-1.99205	0.000495149
ENSG00000154864	PIEZO2	-1.99545	0.000319406
ENSG00000101265	RASSF2	-1.99744	0.000286881
ENSG00000164850	GPER1	-2.00769	0.00297025
ENSG00000163145	C1QTNF7	-2.01663	0.0313328
ENSG00000158008	EXTL1	-2.02546	0.0195226
ENSG00000163017	ACTG2	-2.04485	9.79e-05
ENSG00000185742	C11orf87	-2.06327	0.0414842
ENSG00000241644	INMT	-2.07126	0.000907924
ENSG00000171724	VAT1L	-2.07497	0.00183741
ENSG00000166897	ELFN2	-2.0841	0.00318446
ENSG00000173320	STOX2	-2.09674	0.0172799
ENSG00000171388	APLN	-2.1151	0.0171191
ENSG00000241697	TMEFF1	-2.11659	0.0288359
ENSG00000143494	VASH2	-2.14521	0.00344303
ENSG00000103021	CCDC113	-2.1638	0.0313328
ENSG00000106537	TSPAN13	-2.1642	0.0251884
ENSG00000112796	ENPP5	-2.16885	0.0138195
ENSG00000265763	ZNF488	-2.20145	0.0464195
ENSG00000249937	NA	-2.21865	0.0247324
ENSG00000018625	ATP1A2	-2.23235	0.0040409
ENSG00000146250	PRSS35	-2.24061	0.00399396
ENSG00000175928	LRRN1	-2.3083	0.0257485
ENSG00000143028	SYPL2	-2.32372	0.0426229
ENSG00000109265	CRACD	-2.3359	0.0122342
ENSG00000115252	PDE1A	-2.39008	0.00564322
ENSG00000242715	CCDC169	-2.41038	0.0210082
ENSG00000006283	CACNA1G	-2.47752	0.00259052
ENSG00000155966	AFF2	-2.54415	0.0187053
ENSG00000025423	HSD17B6	-2.54421	0.00203415
ENSG00000184408	KCND2	-2.57636	0.00598464
ENSG00000067606	PRKCZ	-2.59842	0.0441621
ENSG00000168955	TM4SF20	-2.60495	0.000677542
ENSG00000225783	MIAT	-2.61923	0.000365801
ENSG00000197361	FBXL22	-2.62722	0.0205832
ENSG00000251661	NA	-2.67405	0.00230736
ENSG00000128606	LRRC17	-2.68238	0.000907924
ENSG00000132854	KANK4	-2.72239	0.0415311
ENSG00000178662	CSRNP3	-2.74564	0.00429516
ENSG00000111087	GLI1	-2.78167	0.00482908
ENSG00000179776	CDH5	-2.78891	0.0285603
ENSG00000124749	COL21A1	-2.80076	0.0263345
ENSG00000185559	DLK1	-2.86307	0.0233549
ENSG00000170500	LONRF2	-2.89136	0.0266072
ENSG00000273297	LOC105375519	-2.92339	0.028023
ENSG00000184185	KCNJ12	-2.97811	0.046558
ENSG00000229116	NA	-3.00873	0.0441621
ENSG00000139269	INHBE	-3.03338	0.024255
ENSG00000108231	LGI1	-3.14367	0.0258242
ENSG00000149575	SCN2B	-3.21571	0.0240536
ENSG00000148541	FAM13C	-3.45892	0.0294447
ENSG00000172020	GAP43	-4.55908	0.00058133

## Sheet: TNFwIFNvsControl
TNFwIFN vs Control
Ensemble_ID	SYMBOL	logFC	FDR
ENSG00000204287	HLA-DRA	13.9169	6.34e-05
ENSG00000158714	SLAMF8	13.776	6.04e-05
ENSG00000138755	CXCL9	13.7697	3.49e-05
ENSG00000169245	CXCL10	13.6851	3.75e-05
ENSG00000271503	CCL5	13.4084	4.59e-05
ENSG00000169248	CXCL11	13.332	3.35e-05
ENSG00000213886	UBD	13.0556	4.21e-05
ENSG00000179826	MRGPRX3	13.0128	7.22e-05
ENSG00000237988	NA	12.7979	2.57e-05
ENSG00000131203	IDO1	12.7649	2.57e-05
ENSG00000232810	TNF	12.5031	8.71e-05
ENSG00000113263	ITK	12.2963	0.000107862
ENSG00000226025	LGALS17A	12.2506	3.49e-05
ENSG00000006210	CX3CL1	12.0831	5.2e-05
ENSG00000108700	CCL8	11.6838	5.57e-05
ENSG00000261618	NA	11.5813	0.000156451
ENSG00000213512	GBP7	11.5661	0.000166632
ENSG00000168334	XIRP1	11.2695	3.66e-05
ENSG00000196735	HLA-DQA1	11.2104	0.00030272
ENSG00000154451	GBP5	11.1814	5.1e-05
ENSG00000149654	CDH22	11.1348	0.00020562
ENSG00000197721	CR1L	11.1016	0.000218068
ENSG00000245928	SDAD1-AS1	11.0953	0.000214694
ENSG00000187513	GJA4	11.0848	2.57e-05
ENSG00000180616	SSTR2	10.9721	5.1e-05
ENSG00000004468	CD38	10.9153	0.00010939
ENSG00000162654	GBP4	10.8507	3.98e-05
ENSG00000090104	RGS1	10.8325	0.000285311
ENSG00000007908	SELE	10.8309	0.000284061
ENSG00000105246	EBI3	10.7699	3.75e-05
ENSG00000140968	IRF8	10.7661	8.46e-05
ENSG00000100678	SLC8A3	10.6305	3.67e-05
ENSG00000267712	LINC01539	10.543	0.000332646
ENSG00000187848	P2RX2	10.4469	0.000334801
ENSG00000101336	HCK	10.4407	3.86e-05
ENSG00000125144	MT1G	10.4079	0.000414461
ENSG00000007171	NOS2	10.3024	2.57e-05
ENSG00000188820	CALHM6	10.2752	3.75e-05
ENSG00000070190	DAPP1	10.2032	0.000124356
ENSG00000285744	NA	10.0687	5.19e-05
ENSG00000225964	NA	10.0427	0.000529257
ENSG00000115009	CCL20	9.98959	0.000454247
ENSG00000225492	GBP1P1	9.82907	4.75e-05
ENSG00000163568	AIM2	9.7814	0.000765449
ENSG00000186472	PCLO	9.66412	6.04e-05
ENSG00000118513	MYB	9.61	0.000656327
ENSG00000204252	HLA-DOA	9.60723	0.00100906
ENSG00000196092	PAX5	9.56463	0.000873394
ENSG00000163121	NEURL3	9.5341	0.00081451
ENSG00000073861	TBX21	9.47955	0.000732924
ENSG00000139572	GPR84	9.43277	0.000104321
ENSG00000241106	HLA-DOB	9.39545	0.000104321
ENSG00000078081	LAMP3	9.39438	0.000202423
ENSG00000134321	RSAD2	9.37937	0.000294872
ENSG00000043462	LCP2	9.36919	0.000876956
ENSG00000216490	IFI30	9.32547	0.000864033
ENSG00000120498	TEX11	9.25033	0.00158426
ENSG00000134326	CMPK2	9.15583	0.000491183
ENSG00000197471	SPN	9.14244	0.00103645
ENSG00000104951	IL4I1	9.13509	0.000298887
ENSG00000135114	OASL	9.10704	0.00118946
ENSG00000278982	NA	9.09106	0.00125924
ENSG00000197629	MPEG1	9.07641	0.00103731
ENSG00000090339	ICAM1	9.07525	0.000210471
ENSG00000184144	CNTN2	9.05367	5.14e-05
ENSG00000082074	FYB1	9.02879	3.75e-05
ENSG00000167207	NOD2	9.02406	9.84e-05
ENSG00000163131	CTSS	9.00541	0.000118376
ENSG00000179344	HLA-DQB1	9.00376	0.00210389
ENSG00000128052	KDR	8.93813	5.72e-05
ENSG00000102794	ACOD1	8.93617	0.00143308
ENSG00000185291	IL3RA	8.79795	8.15e-05
ENSG00000087085	ACHE	8.78826	3.66e-05
ENSG00000267369	TAF5LP1	8.77419	0.00137149
ENSG00000131979	GCH1	8.72649	0.000655014
ENSG00000172602	RND1	8.70469	3.35e-05
ENSG00000103313	MEFV	8.69005	3.83e-05
ENSG00000286065	SLFN12L	8.6866	0.0015523
ENSG00000144837	PLA1A	8.64798	0.0002819
ENSG00000286548	NA	8.64024	9.7e-05
ENSG00000205436	EXOC3L4	8.6229	0.000167512
ENSG00000183347	GBP6	8.60321	0.00173411
ENSG00000101445	PPP1R16B	8.56352	0.00169841
ENSG00000179817	MRGPRX4	8.50267	0.00199371
ENSG00000019582	CD74	8.45606	2.57e-05
ENSG00000089127	OAS1	8.43122	0.00150491
ENSG00000264860	NA	8.41553	0.00238045
ENSG00000196126	HLA-DRB1	8.4034	0.00234439
ENSG00000164181	ELOVL7	8.37039	0.000370398
ENSG00000169429	CXCL8	8.31579	0.00143071
ENSG00000111335	OAS2	8.26364	0.000357322
ENSG00000049249	TNFRSF9	8.22822	0.000498275
ENSG00000162692	VCAM1	8.22471	0.000344571
ENSG00000129451	KLK10	8.18747	0.00318963
ENSG00000268088	NA	8.14645	0.0036983
ENSG00000233705	NA	8.13516	0.000175107
ENSG00000142621	FHAD1	8.12076	0.000112312
ENSG00000172724	CCL19	8.08822	0.00436544
ENSG00000100336	APOL4	8.0197	3.66e-05
ENSG00000222017	NA	7.99747	0.0031001
ENSG00000213088	ACKR1	7.94747	0.00353861
ENSG00000168421	RHOH	7.9341	0.0038948
ENSG00000125730	C3	7.92152	0.00553139
ENSG00000101670	LIPG	7.91765	6.28e-05
ENSG00000266976	LOC102724908	7.91255	0.00409843
ENSG00000197272	IL27	7.91016	0.00357931
ENSG00000164509	IL31RA	7.90289	7.22e-05
ENSG00000005844	ITGAL	7.88526	0.00322576
ENSG00000137726	FXYD6	7.87823	0.00428585
ENSG00000100433	KCNK10	7.87473	0.00433868
ENSG00000279693	NA	7.84898	0.0036087
ENSG00000144596	GRIP2	7.8472	0.00013855
ENSG00000134830	C5AR2	7.84565	0.00337461
ENSG00000236049	LINC01920	7.82503	0.00359887
ENSG00000254287	NA	7.81867	0.000116282
ENSG00000269720	CCDC194	7.8186	0.000192699
ENSG00000115602	IL1RL1	7.80444	0.00389265
ENSG00000138435	CHRNA1	7.79846	0.000191094
ENSG00000117228	GBP1	7.79136	5.72e-05
ENSG00000008517	IL32	7.72252	0.000140622
ENSG00000198771	RCSD1	7.66993	4.21e-05
ENSG00000137496	IL18BP	7.65242	2.57e-05
ENSG00000108702	CCL1	7.61921	3.83e-05
ENSG00000081479	LRP2	7.61047	0.000156082
ENSG00000267607	NA	7.61045	7.22e-05
ENSG00000181617	FDCSP	7.60414	0.00502825
ENSG00000279694	NA	7.57886	0.00467678
ENSG00000168062	BATF2	7.57241	5.94e-05
ENSG00000125735	TNFSF14	7.56174	0.00265906
ENSG00000242574	HLA-DMB	7.55588	0.0012387
ENSG00000154655	L3MBTL4	7.55131	0.000156451
ENSG00000270379	HEATR9	7.55048	0.000145965
ENSG00000010030	ETV7	7.55041	0.000226661
ENSG00000179165	PXT1	7.50704	0.00547737
ENSG00000086300	SNX10	7.4928	0.000178609
ENSG00000269404	SPIB	7.48614	0.000268713
ENSG00000270120	NA	7.46297	0.00492544
ENSG00000198417	MT1F	7.46135	0.000209495
ENSG00000205364	MT1M	7.45917	0.000187423
ENSG00000168961	LGALS9	7.41576	0.000100853
ENSG00000100368	CSF2RB	7.39877	0.00012055
ENSG00000111262	KCNA1	7.39803	0.000179641
ENSG00000166426	CRABP1	7.38072	0.00642493
ENSG00000112149	CD83	7.33738	0.000132199
ENSG00000130303	BST2	7.32598	0.000377217
ENSG00000267074	NA	7.32383	0.000166619
ENSG00000101017	CD40	7.31764	7.22e-05
ENSG00000179593	ALOX15B	7.31295	0.000552169
ENSG00000106689	LHX2	7.30942	0.0057369
ENSG00000267554	NA	7.30113	0.0066138
ENSG00000118849	RARRES1	7.29712	0.000191279
ENSG00000181374	CCL13	7.28983	0.000424229
ENSG00000120217	CD274	7.26226	2.57e-05
ENSG00000137462	TLR2	7.26116	0.000118147
ENSG00000185101	ANO9	7.2496	5.72e-05
ENSG00000255987	NA	7.24129	0.00615615
ENSG00000235750	KIAA0040	7.24104	3.96e-05
ENSG00000204642	HLA-F	7.23539	3.75e-05
ENSG00000185215	TNFAIP2	7.21803	0.000163791
ENSG00000180061	TMEM150B	7.16713	0.00670614
ENSG00000183486	MX2	7.09762	0.000480599
ENSG00000183734	ASCL2	7.05191	0.000196056
ENSG00000125726	CD70	7.05186	0.000432881
ENSG00000237541	HLA-DQA1	7.03467	0.0106446
ENSG00000123685	BATF3	6.98106	0.000136393
ENSG00000157601	MX1	6.97742	0.00049615
ENSG00000088827	SIGLEC1	6.97398	0.000330787
ENSG00000081041	CXCL2	6.97045	0.00418714
ENSG00000155629	PIK3AP1	6.94358	2.57e-05
ENSG00000235568	NFAM1	6.9433	0.000210471
ENSG00000163734	CXCL3	6.93578	0.00484304
ENSG00000143333	RGS16	6.93413	0.000476026
ENSG00000278910	BANCR	6.92613	0.00973705
ENSG00000280247	NA	6.91236	0.00881757
ENSG00000276462	LOC440896	6.90664	0.000806641
ENSG00000115604	IL18R1	6.89763	0.00519571
ENSG00000137959	IFI44L	6.89481	0.000536302
ENSG00000111331	OAS3	6.87989	0.000103815
ENSG00000118503	TNFAIP3	6.85917	0.000252565
ENSG00000121380	BCL2L14	6.85585	0.000666081
ENSG00000118946	PCDH17	6.85265	0.000207358
ENSG00000089692	LAG3	6.83037	3.75e-05
ENSG00000123610	TNFAIP6	6.82875	0.000109447
ENSG00000125347	IRF1	6.82392	3.35e-05
ENSG00000137571	SLCO5A1	6.81235	0.000174752
ENSG00000008118	CAMK1G	6.80913	0.000841169
ENSG00000227531	NA	6.80654	0.00962539
ENSG00000064300	NGFR	6.79375	0.000428466
ENSG00000262406	MMP12	6.67783	0.000216905
ENSG00000127954	STEAP4	6.67695	0.000171752
ENSG00000129595	EPB41L4A	6.67122	0.00176508
ENSG00000258713	C20orf141	6.6588	0.000429182
ENSG00000127325	BEST3	6.63573	0.000344571
ENSG00000111012	CYP27B1	6.62715	3.75e-05
ENSG00000166920	C15orf48	6.60299	0.000584073
ENSG00000226239	NA	6.6014	0.0149644
ENSG00000140505	CYP1A2	6.59501	0.013355
ENSG00000125787	GNRH2	6.59445	0.0123088
ENSG00000230647	NA	6.59157	0.00044344
ENSG00000160326	SLC2A6	6.56965	3.98e-05
ENSG00000134339	SAA2	6.56951	0.0024511
ENSG00000023445	BIRC3	6.55475	0.000466882
ENSG00000165935	SMCO2	6.55391	0.000155619
ENSG00000128271	ADORA2A	6.54678	9.59e-05
ENSG00000231274	SBK3	6.5418	0.000208605
ENSG00000157551	KCNJ15	6.53976	0.000504899
ENSG00000141524	TMC6	6.51225	0.000630719
ENSG00000188505	NCCRP1	6.49593	0.000813651
ENSG00000143502	SUSD4	6.49468	0.000578654
ENSG00000140511	HAPLN3	6.48732	3.66e-05
ENSG00000155849	ELMO1	6.46833	0.00039891
ENSG00000153294	ADGRF4	6.44847	0.00369382
ENSG00000179583	CIITA	6.44667	3.67e-05
ENSG00000205045	SLFN12L	6.4294	0.000478212
ENSG00000174808	BTC	6.40889	0.000112556
ENSG00000137265	IRF4	6.40545	0.0032257
ENSG00000102524	TNFSF13B	6.36421	0.000415947
ENSG00000281450	PANDAR	6.33715	0.00015744
ENSG00000025708	TYMP	6.32721	0.000115749
ENSG00000225864	NA	6.31888	0.000228383
ENSG00000008516	MMP25	6.30337	2.57e-05
ENSG00000108691	CCL2	6.29805	0.00141485
ENSG00000133321	PLAAT4	6.27561	8.71e-05
ENSG00000173432	SAA1	6.27236	0.00033354
ENSG00000159871	LYPD5	6.2549	0.00014821
ENSG00000125538	IL1B	6.25384	0.00117211
ENSG00000152779	SLC16A12	6.25354	0.00025703
ENSG00000178538	CA8	6.24007	0.000930649
ENSG00000168394	TAP1	6.18041	3.66e-05
ENSG00000138821	SLC39A8	6.16777	0.000238659
ENSG00000267293	LOC100422497	6.16223	0.000912324
ENSG00000069535	MAOB	6.16158	8.79e-05
ENSG00000243649	CFB	6.16042	0.00101253
ENSG00000163082	SGPP2	6.14971	0.00125988
ENSG00000100342	APOL1	6.1496	4.89e-05
ENSG00000172183	ISG20	6.14831	3.35e-05
ENSG00000162772	ATF3	6.12429	0.000160699
ENSG00000140105	WARS1	6.12156	6.34e-05
ENSG00000163694	RBM47	6.11734	6.04e-05
ENSG00000258521	NA	6.10225	6.14e-05
ENSG00000162645	GBP2	6.08545	2.8e-05
ENSG00000188676	IDO2	6.0782	0.00127116
ENSG00000165731	RET	6.0698	0.00123777
ENSG00000121858	TNFSF10	6.05752	4.89e-05
ENSG00000169403	PTAFR	6.03439	3.74e-05
ENSG00000178078	STAP2	6.02302	0.000241195
ENSG00000002549	LAP3	6.01079	3.66e-05
ENSG00000129667	RHBDF2	6.00809	2.57e-05
ENSG00000156219	ART3	6.00788	0.000725038
ENSG00000204482	LST1	6.00475	0.00166077
ENSG00000128284	APOL3	5.98449	2.57e-05
ENSG00000242113	RN7SL124P	5.983	0.00093315
ENSG00000119922	IFIT2	5.982	3.35e-05
ENSG00000156206	CFAP161	5.97358	0.023816
ENSG00000260249	NA	5.9619	0.000997165
ENSG00000134470	IL15RA	5.94165	9.91e-05
ENSG00000029559	IBSP	5.93873	0.00216242
ENSG00000115267	IFIH1	5.93734	0.000175107
ENSG00000256262	NA	5.92173	0.000337032
ENSG00000264672	SEPTIN4-AS1	5.90202	0.00025497
ENSG00000169436	COL22A1	5.89705	0.00012705
ENSG00000185015	CA13	5.89355	4.83e-05
ENSG00000171551	ECEL1	5.88906	0.000537343
ENSG00000105707	HPN	5.88377	0.00116021
ENSG00000165238	WNK2	5.87416	0.00115322
ENSG00000171860	C3AR1	5.8521	0.00107812
ENSG00000119917	IFIT3	5.83906	0.00018685
ENSG00000137745	MMP13	5.83842	0.000781227
ENSG00000168309	FAM107A	5.81961	0.000174752
ENSG00000234883	MIR155HG	5.81586	0.000506778
ENSG00000240219	NA	5.81401	0.00258001
ENSG00000158859	ADAMTS4	5.80966	0.000109447
ENSG00000120949	TNFRSF8	5.79451	0.000394688
ENSG00000110324	IL10RA	5.78931	0.00392415
ENSG00000231407	NA	5.78234	0.000146357
ENSG00000250548	LINC01303	5.77834	0.000503325
ENSG00000122679	RAMP3	5.7581	0.00236151
ENSG00000135604	STX11	5.75348	4.12e-05
ENSG00000170382	LRRN2	5.74738	0.0239321
ENSG00000163735	CXCL5	5.73373	0.017114
ENSG00000096996	IL12RB1	5.72133	0.000543614
ENSG00000151572	ANO4	5.70968	0.000160699
ENSG00000163673	DCLK3	5.69671	0.00139511
ENSG00000187608	ISG15	5.69125	0.000304775
ENSG00000115008	IL1A	5.67196	0.00219691
ENSG00000231123	NA	5.62811	0.0017341
ENSG00000163739	CXCL1	5.59631	0.00755143
ENSG00000079385	CEACAM1	5.58288	0.00155499
ENSG00000077522	ACTN2	5.57856	0.000744804
ENSG00000227028	SLC8A1-AS1	5.57838	0.00214978
ENSG00000286802	NA	5.56806	0.00286212
ENSG00000181634	TNFSF15	5.55725	0.000805981
ENSG00000163545	NUAK2	5.55338	7.22e-05
ENSG00000165949	IFI27	5.53118	6.14e-05
ENSG00000254087	LYN	5.49913	2.57e-05
ENSG00000146232	NFKBIE	5.49874	9.43e-05
ENSG00000184979	USP18	5.48757	0.000257596
ENSG00000234518	NA	5.48622	3.86e-05
ENSG00000163251	FZD5	5.48236	0.00031124
ENSG00000156127	BATF	5.47702	0.00408029
ENSG00000172817	CYP7B1	5.46918	0.000694668
ENSG00000254838	GVINP1	5.46433	0.000513529
ENSG00000204267	TAP2	5.46399	2.57e-05
ENSG00000198879	SFMBT2	5.45888	0.00638604
ENSG00000176884	GRIN1	5.45593	0.000637646
ENSG00000168404	MLKL	5.4469	6.14e-05
ENSG00000180815	MAP3K15	5.4468	0.000195694
ENSG00000135378	PRRG4	5.4454	0.00031443
ENSG00000276980	NA	5.43655	0.00179155
ENSG00000130940	CASZ1	5.41256	0.00109917
ENSG00000153012	LGI2	5.41105	0.00185247
ENSG00000056558	TRAF1	5.39871	0.000241085
ENSG00000115919	KYNU	5.38695	0.000573878
ENSG00000029153	ARNTL2	5.37949	0.000114136
ENSG00000198208	RPS6KL1	5.37462	0.000923004
ENSG00000173175	ADCY5	5.36982	0.00016482
ENSG00000260583	LINC00515	5.31407	0.00139025
ENSG00000133106	EPSTI1	5.30723	0.000106908
ENSG00000240065	PSMB9	5.28686	3.66e-05
ENSG00000272666	KLHDC7B-DT	5.27501	0.00239098
ENSG00000172548	NIPAL4	5.27481	0.000273257
ENSG00000128917	DLL4	5.26037	0.000561315
ENSG00000104312	RIPK2	5.23872	3.49e-05
ENSG00000130222	GADD45G	5.23668	4.04e-05
ENSG00000146374	RSPO3	5.23387	0.000268607
ENSG00000065609	SNAP91	5.23314	0.0026392
ENSG00000073756	PTGS2	5.22366	0.000179641
ENSG00000185436	IFNLR1	5.21386	0.00274129
ENSG00000135917	SLC19A3	5.2133	0.00432668
ENSG00000167034	NKX3-1	5.21147	0.000181477
ENSG00000128335	APOL2	5.20176	2.57e-05
ENSG00000181444	ZNF467	5.19316	0.00389766
ENSG00000112096	SOD2	5.18878	0.00280671
ENSG00000184113	CLDN5	5.18753	0.00308353
ENSG00000204622	HLA-J	5.18661	0.000463616
ENSG00000185885	IFITM1	5.1857	0.000324444
ENSG00000130052	STARD8	5.18445	5.11e-05
ENSG00000100078	PLA2G3	5.1749	0.000664163
ENSG00000205300	NA	5.17069	0.00224062
ENSG00000138646	HERC5	5.16678	0.00116021
ENSG00000272636	DOC2B	5.16308	0.000529999
ENSG00000186827	TNFRSF4	5.15485	0.000871899
ENSG00000128604	IRF5	5.14773	0.00073417
ENSG00000224083	MTCO1P11	5.13617	0.00351525
ENSG00000236254	MTND4P14	5.13326	0.00366287
ENSG00000248713	C4orf54	5.13105	0.00561119
ENSG00000129467	ADCY4	5.12549	0.00035954
ENSG00000148344	PTGES	5.11024	0.000209495
ENSG00000236567	NA	5.10366	0.00346313
ENSG00000173193	PARP14	5.10092	6.28e-05
ENSG00000126709	IFI6	5.09588	0.000377217
ENSG00000060558	GNA15	5.09036	0.00112683
ENSG00000068079	IFI35	5.08353	6.25e-05
ENSG00000143452	HORMAD1	5.07344	0.00116021
ENSG00000225886	NA	5.06945	0.00137149
ENSG00000151364	KCTD14	5.06777	2.57e-05
ENSG00000171115	GIMAP8	5.05518	0.002434
ENSG00000131669	NINJ1	5.05377	3.75e-05
ENSG00000181126	HLA-V	5.04978	0.00659898
ENSG00000135363	LMO2	5.0388	0.0136788
ENSG00000184307	ZDHHC23	5.02982	3.38e-05
ENSG00000100906	NFKBIA	5.02658	0.000238659
ENSG00000092853	CLSPN	4.99856	0.000513529
ENSG00000155962	CLIC2	4.99844	3.75e-05
ENSG00000101342	TLDC2	4.98661	0.000668361
ENSG00000002079	NA	4.98052	0.000884309
ENSG00000176406	RIMS2	4.96501	0.0018961
ENSG00000261971	NA	4.92812	3.66e-05
ENSG00000003989	SLC7A2	4.92454	0.00172908
ENSG00000137033	IL33	4.9159	0.000147971
ENSG00000229677	RPL17P28	4.91359	0.00415497
ENSG00000116514	RNF19B	4.90865	2.57e-05
ENSG00000108342	CSF3	4.90561	0.00270626
ENSG00000174325	NA	4.89898	0.00257187
ENSG00000114646	CSPG5	4.89387	0.00598832
ENSG00000141574	SECTM1	4.87259	0.000252027
ENSG00000221887	HMSD	4.85894	0.000588467
ENSG00000100739	BDKRB1	4.85362	0.00148907
ENSG00000020633	RUNX3	4.85217	0.00611378
ENSG00000177272	KCNA3	4.84687	0.000822894
ENSG00000077092	RARB	4.83853	0.0022915
ENSG00000058866	DGKG	4.83236	0.0084304
ENSG00000085563	ABCB1	4.81503	0.00296321
ENSG00000197632	SERPINB2	4.8122	0.000331905
ENSG00000144191	CNGA3	4.81033	0.00160952
ENSG00000184371	CSF1	4.80429	0.000104321
ENSG00000104856	RELB	4.80112	0.000377217
ENSG00000090530	P3H2	4.79659	0.000154233
ENSG00000085831	TTC39A	4.78834	7.52e-05
ENSG00000152503	TRIM36	4.78716	0.00352729
ENSG00000140379	BCL2A1	4.78695	0.0016188
ENSG00000187957	DNER	4.78547	0.000752754
ENSG00000105825	TFPI2	4.76191	4.21e-05
ENSG00000130477	UNC13A	4.7525	0.00366558
ENSG00000141682	PMAIP1	4.73448	0.000539482
ENSG00000138670	RASGEF1B	4.71889	0.00527431
ENSG00000133392	MYH11	4.71376	0.000918577
ENSG00000237505	PKN2-AS1	4.71232	0.000719206
ENSG00000227392	HPN-AS1	4.7118	0.00613494
ENSG00000145681	HAPLN1	4.70719	0.00330938
ENSG00000138642	HERC6	4.70695	0.000204147
ENSG00000105963	ADAP1	4.7005	8.16e-05
ENSG00000105639	JAK3	4.69189	9.48e-05
ENSG00000258581	NA	4.68841	0.00447344
ENSG00000136689	IL1RN	4.68654	0.00099934
ENSG00000128815	WDFY4	4.6834	0.000217305
ENSG00000079215	SLC1A3	4.68287	0.00036126
ENSG00000100628	ASB2	4.68273	0.00185218
ENSG00000138166	DUSP5	4.66985	7.22e-05
ENSG00000136244	IL6	4.66874	0.000555328
ENSG00000142583	SLC2A5	4.66417	0.0021014
ENSG00000187122	SLIT1	4.66024	0.000261308
ENSG00000177409	SAMD9L	4.65701	2.57e-05
ENSG00000167550	RHEBL1	4.63437	7.81e-05
ENSG00000205362	MT1A	4.63435	0.00593385
ENSG00000129514	FOXA1	4.63376	0.00524726
ENSG00000071073	MGAT4A	4.63239	0.000292419
ENSG00000184497	TMEM255B	4.63054	0.000238659
ENSG00000166592	RRAD	4.60672	0.000182805
ENSG00000117594	HSD11B1	4.5947	0.00563186
ENSG00000185947	ZNF267	4.59289	3.75e-05
ENSG00000249502	NA	4.5872	0.000548852
ENSG00000173918	C1QTNF1	4.56643	0.00041155
ENSG00000110446	SLC15A3	4.55742	4.21e-05
ENSG00000136867	SLC31A2	4.55634	0.000140622
ENSG00000070404	FSTL3	4.55512	0.000450675
ENSG00000230795	HLA-K	4.55236	0.00117081
ENSG00000107201	DDX58	4.54434	4.59e-05
ENSG00000160013	PTGIR	4.53649	0.000824328
ENSG00000189292	ALKAL2	4.52896	0.00327722
ENSG00000148357	HMCN2	4.52487	0.00259541
ENSG00000158315	RHBDL2	4.52353	0.000141582
ENSG00000154760	SLFN13	4.52294	5.14e-05
ENSG00000153898	MCOLN2	4.52027	0.000332646
ENSG00000203685	STUM	4.51844	0.00929657
ENSG00000238025	ZDHHC4P1	4.50966	0.00278709
ENSG00000152229	PSTPIP2	4.50856	0.000105724
ENSG00000164430	CGAS	4.50634	2.57e-05
ENSG00000196503	ARL9	4.50474	0.000414411
ENSG00000161133	USP41	4.49431	0.00147277
ENSG00000134548	SPX	4.49257	0.003904
ENSG00000274213	NA	4.49126	0.00196654
ENSG00000159166	LAD1	4.49051	0.0068723
ENSG00000206384	COL6A6	4.49026	0.00246016
ENSG00000150048	CLEC1A	4.48643	0.0104605
ENSG00000260360	NA	4.47025	0.00201301
ENSG00000160190	SLC37A1	4.46171	0.000109447
ENSG00000137965	IFI44	4.44619	0.000218068
ENSG00000164116	GUCY1A1	4.43522	0.000287506
ENSG00000168685	IL7R	4.43326	0.00131307
ENSG00000130589	HELZ2	4.4287	0.000156082
ENSG00000101347	SAMHD1	4.42647	8.46e-05
ENSG00000122574	WIPF3	4.42188	0.003265
ENSG00000144959	NCEH1	4.41367	3.66e-05
ENSG00000122862	SRGN	4.41271	0.000823265
ENSG00000183831	ANKRD45	4.39985	0.00120419
ENSG00000185507	IRF7	4.39173	0.000250998
ENSG00000077150	NFKB2	4.38213	0.000160699
ENSG00000169129	AFAP1L2	4.38002	0.000565946
ENSG00000279296	NA	4.36379	0.00593294
ENSG00000108688	CCL7	4.34776	0.00165622
ENSG00000000971	CFH	4.34335	4.13e-05
ENSG00000125845	BMP2	4.33942	0.00262891
ENSG00000232618	NA	4.33231	0.00073006
ENSG00000014257	ACP3	4.33032	3.81e-05
ENSG00000168243	GNG4	4.32621	0.00167509
ENSG00000069696	DRD4	4.32131	0.000821646
ENSG00000236039	LINC02889	4.31011	0.00262321
ENSG00000108387	SEPTIN4	4.30875	6.14e-05
ENSG00000169242	EFNA1	4.28739	0.019916
ENSG00000173762	CD7	4.28672	0.0019824
ENSG00000163874	ZC3H12A	4.28462	0.00010939
ENSG00000047365	ARAP2	4.28217	8.59e-05
ENSG00000162366	PDZK1IP1	4.28054	0.00290921
ENSG00000170075	GPR37L1	4.26862	0.00226187
ENSG00000102755	FLT1	4.26607	0.000503325
ENSG00000146666	LINC00525	4.24756	0.00661598
ENSG00000251301	LINC02384	4.24463	0.0238636
ENSG00000273604	EPOP	4.24303	7.22e-05
ENSG00000251136	LOC101929709	4.24133	2.57e-05
ENSG00000196611	MMP1	4.24017	7.48e-05
ENSG00000144655	CSRNP1	4.23979	2.57e-05
ENSG00000064886	CHI3L2	4.23718	0.00606091
ENSG00000133328	PLAAT2	4.22831	0.00361891
ENSG00000233902	NA	4.22332	0.00374119
ENSG00000284669	NA	4.21514	0.000686977
ENSG00000234745	HLA-B	4.20923	0.000104499
ENSG00000227766	NA	4.20755	0.000235823
ENSG00000057657	PRDM1	4.20743	0.000231909
ENSG00000123689	G0S2	4.201	0.0165174
ENSG00000116544	DLGAP3	4.19202	0.00499807
ENSG00000163554	SPTA1	4.18198	0.0017752
ENSG00000081277	PKP1	4.16674	0.00892005
ENSG00000162493	PDPN	4.1624	0.000899439
ENSG00000227262	NA	4.16037	7.62e-05
ENSG00000166856	GPR182	4.15601	0.00186504
ENSG00000181649	PHLDA2	4.15194	3.75e-05
ENSG00000103056	SMPD3	4.14294	0.000488945
ENSG00000145113	MUC4	4.13756	0.00241078
ENSG00000287543	NA	4.13754	0.000111879
ENSG00000189238	LINC00943	4.13313	0.0360152
ENSG00000183153	GJD3	4.12564	0.000100853
ENSG00000165507	DEPP1	4.12031	0.000282896
ENSG00000137393	RNF144B	4.11505	0.000825436
ENSG00000231389	HLA-DPA1	4.10851	0.000692183
ENSG00000158457	TSPAN33	4.10707	6.04e-05
ENSG00000167910	CYP7A1	4.08937	0.010829
ENSG00000130433	CACNG6	4.07837	0.000503325
ENSG00000135052	GOLM1	4.07074	3.35e-05
ENSG00000117226	GBP3	4.06583	2.57e-05
ENSG00000171476	HOPX	4.05253	0.00115555
ENSG00000104635	SLC39A14	4.0503	0.000435556
ENSG00000168389	MFSD2A	4.04958	0.00817388
ENSG00000152049	KCNE4	4.04654	0.000375277
ENSG00000179044	EXOC3L1	4.0413	0.00609379
ENSG00000188763	FZD9	4.04064	0.00561997
ENSG00000113504	SLC12A7	4.02574	0.000166643
ENSG00000184584	STING1	4.02374	0.000319196
ENSG00000096968	JAK2	4.01565	4.21e-05
ENSG00000214872	SMTNL1	4.01268	0.00756881
ENSG00000170044	ZPLD1	4.01172	0.00344311
ENSG00000059378	PARP12	4.0075	4.89e-05
ENSG00000157168	NRG1	3.99717	0.000118165
ENSG00000108771	DHX58	3.97951	0.000161275
ENSG00000127124	HIVEP3	3.96973	0.00041535
ENSG00000197410	DCHS2	3.9599	0.00596659
ENSG00000227507	LTB	3.95781	0.0015523
ENSG00000254017	IGHEP2	3.94668	0.00598483
ENSG00000151014	NOCT	3.92016	0.000282896
ENSG00000137198	GMPR	3.91133	3.96e-05
ENSG00000214866	DCDC2C	3.90853	0.0111398
ENSG00000104321	TRPA1	3.90567	0.00214976
ENSG00000139832	RAB20	3.90516	5.14e-05
ENSG00000266094	RASSF5	3.89794	5.09e-05
ENSG00000185745	IFIT1	3.89053	0.00108463
ENSG00000270426	NA	3.88473	0.00301229
ENSG00000159110	IFNAR2	3.87987	0.000111879
ENSG00000167077	MEI1	3.86181	0.000175107
ENSG00000135605	TEC	3.85859	0.000104499
ENSG00000058335	RASGRF1	3.85797	0.00264313
ENSG00000091137	SLC26A4	3.84751	0.000136393
ENSG00000160606	TLCD1	3.84374	0.000205344
ENSG00000172156	CCL11	3.84027	0.00489263
ENSG00000146006	LRRTM2	3.83734	0.000454247
ENSG00000120337	TNFSF18	3.83573	7.85e-05
ENSG00000218153	KRT18P22	3.83126	0.00769179
ENSG00000160233	LRRC3	3.81866	5.72e-05
ENSG00000189367	KIAA0408	3.81723	0.00388675
ENSG00000257921	NA	3.81029	0.00692061
ENSG00000231925	TAPBP	3.80906	6.04e-05
ENSG00000128016	ZFP36	3.79801	0.000228641
ENSG00000206432	TMEM200C	3.79397	0.0296098
ENSG00000286215	NA	3.79394	0.00221031
ENSG00000039068	CDH1	3.79178	0.00522804
ENSG00000279118	NA	3.79114	8.46e-05
ENSG00000145365	TIFA	3.7888	0.000119687
ENSG00000157890	MEGF11	3.786	0.00210635
ENSG00000176907	TCIM	3.78268	0.000410699
ENSG00000173626	TRAPPC3L	3.78082	0.00202853
ENSG00000196843	ARID5A	3.77567	0.000156999
ENSG00000205220	PSMB10	3.77156	4.89e-05
ENSG00000166278	C2	3.76968	0.000500553
ENSG00000132182	NUP210	3.76433	0.00613436
ENSG00000230521	NA	3.75517	0.00418714
ENSG00000259834	NA	3.7505	0.0010519
ENSG00000197142	ACSL5	3.74094	0.000191515
ENSG00000103044	HAS3	3.72238	0.000111879
ENSG00000153902	LGI4	3.72218	7.22e-05
ENSG00000256128	NA	3.71746	0.00670614
ENSG00000143858	SYT2	3.71484	0.00738768
ENSG00000227039	ITGB2-AS1	3.71111	0.0125492
ENSG00000229222	KRT18P4	3.71089	0.0024151
ENSG00000188313	PLSCR1	3.70927	0.000191623
ENSG00000136492	BRIP1	3.70194	8.74e-05
ENSG00000108950	FAM20A	3.69914	0.000605388
ENSG00000184557	SOCS3	3.68726	0.000357322
ENSG00000182541	LIMK2	3.68354	2.57e-05
ENSG00000185245	GP1BA	3.68249	0.000282104
ENSG00000173039	RELA	3.67731	3.66e-05
ENSG00000167536	DHRS13	3.67668	0.00144059
ENSG00000026103	FAS	3.66838	6.34e-05
ENSG00000137193	PIM1	3.66289	6.04e-05
ENSG00000103642	LACTB	3.65931	3.66e-05
ENSG00000157111	TMEM171	3.65656	0.00129106
ENSG00000155070	NA	3.64808	0.00234289
ENSG00000180817	PPA1	3.64787	5.36e-05
ENSG00000272941	NA	3.64687	0.000105291
ENSG00000164283	ESM1	3.6463	0.00316308
ENSG00000100346	CACNA1I	3.64139	0.00409843
ENSG00000145088	EAF2	3.64101	0.00283634
ENSG00000136514	RTP4	3.63881	0.000606662
ENSG00000287037	NA	3.633	0.012805
ENSG00000078401	EDN1	3.63237	0.000354943
ENSG00000162745	OLFML2B	3.62806	0.00166077
ENSG00000124201	ZNFX1	3.62742	3.96e-05
ENSG00000117676	RPS6KA1	3.62442	0.00133761
ENSG00000145901	TNIP1	3.6232	6.49e-05
ENSG00000087258	GNAO1	3.62226	0.00452011
ENSG00000229644	NAMPTP1	3.61352	0.000764764
ENSG00000225101	NA	3.61095	0.0060002
ENSG00000106236	NPTX2	3.60888	0.00454875
ENSG00000126561	STAT5A	3.60318	0.000223809
ENSG00000243650	RN7SL834P	3.60201	0.00964567
ENSG00000242114	MTFP1	3.599	0.00093312
ENSG00000173698	ADGRG2	3.59868	0.00782074
ENSG00000244731	C4A	3.59807	0.00234898
ENSG00000186352	ANKRD37	3.58976	0.000716165
ENSG00000130775	THEMIS2	3.58216	8.36e-05
ENSG00000250673	REELD1	3.58004	0.00116665
ENSG00000110057	UNC93B1	3.57852	7.96e-05
ENSG00000175899	A2M	3.57584	0.000416928
ENSG00000188015	S100A3	3.57146	0.000165654
ENSG00000166016	ABTB2	3.56932	0.00139938
ENSG00000135899	SP110	3.56579	3.66e-05
ENSG00000137709	POU2F3	3.56466	0.0168295
ENSG00000131459	GFPT2	3.56144	0.000370202
ENSG00000130300	PLVAP	3.56025	0.0295123
ENSG00000125148	MT2A	3.5597	0.000292419
ENSG00000170458	CD14	3.55777	0.00668102
ENSG00000279805	NA	3.55609	0.00957893
ENSG00000196116	TDRD7	3.55387	3.66e-05
ENSG00000162888	NA	3.54947	0.0017887
ENSG00000236138	DUX4L26	3.5424	0.00260179
ENSG00000185022	MAFF	3.53983	6.34e-05
ENSG00000162552	WNT4	3.53886	0.00156459
ENSG00000263528	IKBKE	3.53882	0.000112832
ENSG00000171310	CHST11	3.53694	0.0016503
ENSG00000100558	PLEK2	3.53518	0.000349065
ENSG00000073282	TP63	3.52545	0.0218289
ENSG00000223799	NA	3.52518	0.00160451
ENSG00000168280	KIF5C	3.52432	0.00787607
ENSG00000100600	LGMN	3.51912	0.000111521
ENSG00000070759	TESK2	3.51455	6.42e-05
ENSG00000206341	NA	3.51097	0.000261308
ENSG00000253785	NA	3.50937	0.000284988
ENSG00000135148	TRAFD1	3.50072	3.35e-05
ENSG00000174059	CD34	3.49912	0.00231745
ENSG00000198108	CHSY3	3.49892	0.000676835
ENSG00000178860	MSC	3.49268	7.31e-05
ENSG00000283667	NA	3.48321	0.00814274
ENSG00000123329	ARHGAP9	3.48196	0.00374058
ENSG00000173926	MARCHF3	3.48128	0.00678874
ENSG00000279400	NA	3.47871	0.000412342
ENSG00000115271	GCA	3.47859	0.00374867
ENSG00000047457	CP	3.4764	0.0259837
ENSG00000181826	RELL1	3.4731	0.000212615
ENSG00000279692	NA	3.47051	0.00200028
ENSG00000172971	NA	3.46709	0.00212337
ENSG00000255330	SOGA3	3.45397	0.00691509
ENSG00000187193	MT1X	3.45053	0.00114636
ENSG00000136048	DRAM1	3.44116	0.000321269
ENSG00000238000	PSME2P1	3.43518	0.00600488
ENSG00000272398	CD24	3.4319	0.000860186
ENSG00000105835	NAMPT	3.43165	0.00064785
ENSG00000255150	EID3	3.42805	3.81e-05
ENSG00000079263	SP140	3.42191	0.0224218
ENSG00000204525	HLA-C	3.4161	0.000140082
ENSG00000137767	SQOR	3.41212	7.67e-05
ENSG00000175354	PTPN2	3.4088	3.01e-05
ENSG00000140853	NLRC5	3.40707	3.75e-05
ENSG00000224389	C4B	3.40664	0.00430751
ENSG00000132530	XAF1	3.40635	8.25e-05
ENSG00000173334	TRIB1	3.40604	0.000114136
ENSG00000126583	PRKCG	3.39405	0.000876956
ENSG00000175084	DES	3.39116	0.000305498
ENSG00000028137	TNFRSF1B	3.39031	0.000130749
ENSG00000104432	IL7	3.38998	0.000245078
ENSG00000231246	LINC02884	3.38521	0.00262298
ENSG00000228196	NA	3.38494	0.00548948
ENSG00000145362	ANK2	3.38264	0.000266287
ENSG00000114737	CISH	3.37983	0.000719374
ENSG00000189077	TMEM120A	3.37612	8.15e-05
ENSG00000238045	NA	3.37539	0.000602857
ENSG00000085662	AKR1B1	3.36998	0.000379453
ENSG00000069399	BCL3	3.36276	0.000602511
ENSG00000155926	SLA	3.36212	0.0113914
ENSG00000240207	NA	3.35843	0.00717815
ENSG00000204516	MICB	3.35677	2.57e-05
ENSG00000116194	ANGPTL1	3.34823	0.000620992
ENSG00000130224	LRCH2	3.34767	5.02e-05
ENSG00000111846	GCNT2	3.34514	0.000370202
ENSG00000204592	HLA-E	3.34426	7.35e-05
ENSG00000221963	APOL6	3.34345	2.71e-05
ENSG00000270039	NA	3.34095	0.00120309
ENSG00000237499	WAKMAR2	3.3406	0.00400475
ENSG00000152332	UHMK1	3.33792	4.59e-05
ENSG00000138135	CH25H	3.33194	0.000814362
ENSG00000186891	TNFRSF18	3.33185	0.000793953
ENSG00000258733	LINC02328	3.32989	0.0245227
ENSG00000175318	GRAMD2A	3.32886	0.00403134
ENSG00000226312	CFLAR-AS1	3.32676	0.000238799
ENSG00000155324	GRAMD2B	3.32272	0.000166659
ENSG00000173821	RNF213	3.32031	7.22e-05
ENSG00000127311	HELB	3.31906	0.000528522
ENSG00000187583	PLEKHN1	3.31789	0.0014784
ENSG00000287188	NA	3.31027	0.000598214
ENSG00000176170	SPHK1	3.30535	0.000557887
ENSG00000185499	MUC1	3.30186	4.94e-05
ENSG00000161940	BCL6B	3.2999	0.0173296
ENSG00000177989	ODF3B	3.29492	3.75e-05
ENSG00000140464	PML	3.29033	5.14e-05
ENSG00000089351	GRAMD1A	3.2882	8.16e-05
ENSG00000187479	C11orf96	3.28737	0.0126431
ENSG00000165730	STOX1	3.28395	0.00738048
ENSG00000178038	ALS2CL	3.28152	0.00250947
ENSG00000228741	SPATA13	3.27638	0.0224956
ENSG00000243753	HLA-L	3.2742	0.000237077
ENSG00000185338	SOCS1	3.27086	3.35e-05
ENSG00000171223	JUNB	3.2676	0.000407183
ENSG00000172738	TMEM217	3.26721	0.000161012
ENSG00000128849	CGNL1	3.2656	0.00049615
ENSG00000135476	ESPL1	3.26521	0.000769108
ENSG00000250474	NA	3.26106	0.0010143
ENSG00000198814	GK	3.26012	0.000488945
ENSG00000287335	NA	3.25969	0.01142
ENSG00000003400	CASP10	3.25816	8.46e-05
ENSG00000063180	CA11	3.25418	0.00198554
ENSG00000112297	CRYBG1	3.25197	0.00073102
ENSG00000138741	TRPC3	3.24993	0.00900132
ENSG00000107968	MAP3K8	3.24962	0.000216905
ENSG00000213204	NA	3.24881	0.00931327
ENSG00000286116	NA	3.24326	0.000269283
ENSG00000170542	SERPINB9	3.24274	0.000359472
ENSG00000163840	DTX3L	3.24189	7.22e-05
ENSG00000113448	PDE4D	3.24172	7.85e-05
ENSG00000134107	BHLHE40	3.23945	5.56e-05
ENSG00000130164	LDLR	3.22516	7.16e-05
ENSG00000198604	BAZ1A	3.22289	4.04e-05
ENSG00000165474	GJB2	3.22269	0.0151854
ENSG00000286162	NA	3.21533	9.86e-05
ENSG00000279277	NA	3.2144	0.00226121
ENSG00000162694	EXTL2	3.2109	0.000549874
ENSG00000171729	TMEM51	3.20909	0.000132199
ENSG00000178878	APOLD1	3.20757	0.00017449
ENSG00000253276	CCDC71L	3.20733	6.49e-05
ENSG00000187678	SPRY4	3.19936	0.000155942
ENSG00000131797	CLUHP3	3.19536	3.66e-05
ENSG00000139117	CPNE8	3.1857	8.46e-05
ENSG00000263535	NA	3.1846	0.000815814
ENSG00000145824	CXCL14	3.18427	0.0187522
ENSG00000151327	FAM177A1	3.18238	3.35e-05
ENSG00000106785	TRIM14	3.17894	5.02e-05
ENSG00000174749	FAM241A	3.17827	3.75e-05
ENSG00000120833	SOCS2	3.1693	0.00182205
ENSG00000277895	NA	3.16919	0.0165064
ENSG00000267052	NA	3.15845	0.0051994
ENSG00000152092	ASTN1	3.15741	0.000824867
ENSG00000166710	B2M	3.15649	0.000247154
ENSG00000155287	SLC25A28	3.15126	3.62e-05
ENSG00000269903	NA	3.14909	0.0104951
ENSG00000149968	MMP3	3.14859	0.00375845
ENSG00000137842	TMEM62	3.14642	3.75e-05
ENSG00000204257	HLA-DMA	3.14386	0.0038948
ENSG00000116663	FBXO6	3.14319	5.14e-05
ENSG00000227036	LINC00511	3.14239	0.0117677
ENSG00000180448	ARHGAP45	3.13958	0.00132595
ENSG00000147647	DPYS	3.13578	0.0206355
ENSG00000162433	AK4	3.13396	4.98e-05
ENSG00000151490	PTPRO	3.13063	0.00221894
ENSG00000125898	FAM110A	3.12951	0.000342527
ENSG00000163932	PRKCD	3.12863	3.49e-05
ENSG00000272235	NA	3.12376	0.00153404
ENSG00000198719	DLL1	3.12289	0.000924495
ENSG00000240563	L1TD1	3.11518	0.00784348
ENSG00000142959	BEST4	3.1053	0.00109112
ENSG00000241886	NA	3.10051	0.0161912
ENSG00000214226	C17orf67	3.09801	8.54e-05
ENSG00000206503	HLA-A	3.09753	0.000100853
ENSG00000184156	KCNQ3	3.0948	0.0180447
ENSG00000124159	MATN4	3.0945	0.0127535
ENSG00000213144	NA	3.09418	0.0457048
ENSG00000108622	ICAM2	3.09143	0.00256698
ENSG00000101680	LAMA1	3.08942	0.000191962
ENSG00000133401	PDZD2	3.08635	6.78e-05
ENSG00000198355	PIM3	3.08225	8.16e-05
ENSG00000172716	SLFN11	3.07924	0.000147623
ENSG00000135407	AVIL	3.07906	0.000156082
ENSG00000118257	NRP2	3.07452	5.56e-05
ENSG00000256195	LOC101928940	3.06334	0.0267244
ENSG00000121898	CPXM2	3.06181	0.0123659
ENSG00000113594	LIFR	3.05221	8.16e-05
ENSG00000148680	HTR7	3.05107	0.018456
ENSG00000112972	HMGCS1	3.05005	0.000900085
ENSG00000285906	NA	3.04579	0.00857042
ENSG00000054967	RELT	3.04149	0.000597987
ENSG00000064932	SBNO2	3.03964	8.15e-05
ENSG00000173846	PLK3	3.03895	9.7e-05
ENSG00000232774	FLJ22447	3.03799	0.00294927
ENSG00000121060	TRIM25	3.03691	0.000201553
ENSG00000183833	CFAP91	3.03578	0.0186924
ENSG00000158470	B4GALT5	3.0344	5.74e-05
ENSG00000119714	GPR68	3.03219	0.00172396
ENSG00000287576	NA	3.03084	0.00112683
ENSG00000144118	RALB	3.02867	3.96e-05
ENSG00000204338	CYP21A1P	3.0284	0.0192432
ENSG00000139438	FAM222A	3.02452	0.00096411
ENSG00000137628	DDX60	3.02407	0.000188522
ENSG00000134121	CHL1	3.02401	0.0424345
ENSG00000186088	GSAP	3.01809	8.46e-05
ENSG00000258793	NA	3.01387	0.00674438
ENSG00000128203	ASPHD2	3.01366	0.000604835
ENSG00000204264	PSMB8	3.00931	7.96e-05
ENSG00000230204	NA	3.0087	0.0135099
ENSG00000166741	NNMT	3.00667	0.00299139
ENSG00000197329	PELI1	3.00639	4.98e-05
ENSG00000073849	ST6GAL1	3.0045	0.000918387
ENSG00000130707	ASS1	3.00436	5.1e-05
ENSG00000034053	APBA2	2.99398	3.75e-05
ENSG00000124882	EREG	2.99143	0.00351677
ENSG00000124391	IL17C	2.98612	0.0295412
ENSG00000131378	RFTN1	2.98002	0.000782794
ENSG00000138792	ENPEP	2.97967	0.014788
ENSG00000178342	KCNG2	2.97831	0.0271795
ENSG00000179021	C3orf38	2.97508	3.35e-05
ENSG00000171811	CFAP46	2.97499	0.00227111
ENSG00000185046	ANKS1B	2.9747	0.00670361
ENSG00000148204	CRB2	2.97394	0.0179668
ENSG00000117707	PROX1	2.973	0.00117758
ENSG00000149131	SERPING1	2.97205	0.000528522
ENSG00000105339	DENND3	2.96965	0.000116203
ENSG00000168899	VAMP5	2.96955	3.86e-05
ENSG00000178882	RFLNA	2.96679	0.0467533
ENSG00000251624	NA	2.96505	0.0152857
ENSG00000167191	GPRC5B	2.96053	0.000739554
ENSG00000129465	RIPK3	2.96052	0.00165275
ENSG00000175040	CHST2	2.95932	3.75e-05
ENSG00000109320	NFKB1	2.95275	0.000156272
ENSG00000184988	TMEM106A	2.95004	4.59e-05
ENSG00000277117	LOC102723996	2.94765	0.00316458
ENSG00000085117	CD82	2.94623	4.21e-05
ENSG00000248810	LINC02432	2.94384	0.00013855
ENSG00000099284	MACROH2A2	2.94365	0.00013233
ENSG00000113494	PRLR	2.94056	0.029565
ENSG00000083799	CYLD	2.93775	0.000116115
ENSG00000154175	ABI3BP	2.92913	0.0002803
ENSG00000181381	DDX60L	2.92758	3.67e-05
ENSG00000251258	RFPL4B	2.9274	0.0271212
ENSG00000144802	NFKBIZ	2.92638	0.000843488
ENSG00000214357	NEURL1B	2.92506	0.00033354
ENSG00000206337	HCP5	2.92443	7.98e-05
ENSG00000197291	RAMP2-AS1	2.91719	0.0231962
ENSG00000186480	INSIG1	2.91653	7.85e-05
ENSG00000115415	STAT1	2.91635	0.000387069
ENSG00000144158	NA	2.91052	0.00148243
ENSG00000118160	SLC8A2	2.90869	0.00788017
ENSG00000065675	PRKCQ	2.90791	0.0271212
ENSG00000131037	EPS8L1	2.90491	0.005096
ENSG00000261884	NA	2.90103	9.43e-05
ENSG00000142408	CACNG8	2.90096	0.002125
ENSG00000144857	BOC	2.89768	0.000380667
ENSG00000286940	MICB-DT	2.89615	0.000231909
ENSG00000121316	PLBD1	2.89565	0.000311026
ENSG00000104213	PDGFRL	2.8898	0.00215303
ENSG00000156515	HK1	2.88856	7.22e-05
ENSG00000067066	SP100	2.88819	5.14e-05
ENSG00000162881	OXER1	2.88517	0.00039312
ENSG00000113645	WWC1	2.88397	0.000788707
ENSG00000121005	CRISPLD1	2.87919	0.0130562
ENSG00000169715	MT1E	2.87831	0.000938774
ENSG00000054690	PLEKHH1	2.87728	0.000539482
ENSG00000117266	CDK18	2.86929	0.000877414
ENSG00000162981	LRATD1	2.8664	0.000472603
ENSG00000165895	ARHGAP42	2.86598	8.41e-05
ENSG00000144355	DLX1	2.86096	0.00488163
ENSG00000183018	SPNS2	2.86082	0.00190365
ENSG00000172345	STARD5	2.85787	0.000210169
ENSG00000231346	NA	2.85425	0.00681604
ENSG00000197077	KIAA1671	2.85232	0.0383272
ENSG00000124226	RNF114	2.84945	5.02e-05
ENSG00000170873	MTSS1	2.84491	0.00481285
ENSG00000259321	NA	2.84419	0.00269449
ENSG00000261644	NA	2.8398	0.000488971
ENSG00000260475	NA	2.83924	0.03172
ENSG00000163347	CLDN1	2.83776	0.0180069
ENSG00000092010	PSME1	2.83626	5.14e-05
ENSG00000272078	NA	2.83319	0.0183698
ENSG00000188396	TCTEX1D4	2.83142	0.000463481
ENSG00000120526	NUDCD1	2.82982	3.47e-05
ENSG00000136141	LRCH1	2.82499	7.22e-05
ENSG00000189067	LITAF	2.82222	7.74e-05
ENSG00000206190	ATP10A	2.82217	0.000111521
ENSG00000028116	VRK2	2.82164	0.000251316
ENSG00000151726	ACSL1	2.81798	6.05e-05
ENSG00000088881	EBF4	2.81718	0.000238799
ENSG00000282851	BISPR	2.817	0.00798512
ENSG00000167604	NFKBID	2.81663	0.000975741
ENSG00000146859	TMEM140	2.81619	8.62e-05
ENSG00000286248	NA	2.81497	0.0086213
ENSG00000288617	NA	2.81399	0.00205097
ENSG00000133313	CNDP2	2.81386	3.35e-05
ENSG00000128285	MCHR1	2.81215	0.0205885
ENSG00000102780	DGKH	2.80941	7.23e-05
ENSG00000162695	SLC30A7	2.8093	8.15e-05
ENSG00000013374	NUB1	2.80791	3.66e-05
ENSG00000120549	KIAA1217	2.80774	0.000362187
ENSG00000198759	EGFL6	2.80152	0.00214423
ENSG00000079616	KIF22	2.80066	7.63e-05
ENSG00000119900	OGFRL1	2.79971	0.00130257
ENSG00000231064	NA	2.79734	0.00106352
ENSG00000124875	CXCL6	2.79626	0.044812
ENSG00000062598	ELMO2	2.7935	4.21e-05
ENSG00000273189	NA	2.79235	0.012815
ENSG00000163016	ALMS1P1	2.79221	0.00449866
ENSG00000205413	SAMD9	2.79177	6.04e-05
ENSG00000100647	SUSD6	2.78804	6.78e-05
ENSG00000138495	COX17	2.78754	0.000155619
ENSG00000053747	LAMA3	2.78721	0.0151196
ENSG00000234290	NA	2.78368	8.9e-05
ENSG00000230266	XXYLT1-AS2	2.77973	0.00307518
ENSG00000197905	TEAD4	2.7768	5.14e-05
ENSG00000126759	CFP	2.77671	0.0129533
ENSG00000271032	NA	2.7764	0.00706356
ENSG00000197536	NA	2.77623	5.95e-05
ENSG00000163132	MSX1	2.7762	0.000211117
ENSG00000188290	HES4	2.77502	0.000387837
ENSG00000107099	DOCK8	2.7737	0.0410145
ENSG00000236383	CCDC200	2.76618	0.000714159
ENSG00000156587	UBE2L6	2.75178	3.96e-05
ENSG00000132274	TRIM22	2.74995	4.33e-05
ENSG00000243422	RPL23AP49	2.74949	0.0104305
ENSG00000162078	ZG16B	2.74746	0.0226189
ENSG00000132688	NES	2.74577	0.000556779
ENSG00000111912	NCOA7	2.74563	8.46e-05
ENSG00000105699	LSR	2.74283	0.0107027
ENSG00000128165	ADM2	2.73879	0.00121459
ENSG00000183615	FAM167B	2.73599	0.000202239
ENSG00000134070	IRAK2	2.73587	0.00139938
ENSG00000121577	POPDC2	2.73461	0.000719811
ENSG00000005249	PRKAR2B	2.7307	0.000238659
ENSG00000104320	NBN	2.72903	3.75e-05
ENSG00000112576	CCND3	2.72561	0.00029115
ENSG00000139567	ACVRL1	2.7256	0.000228884
ENSG00000090924	PLEKHG2	2.72513	3.75e-05
ENSG00000145555	MYO10	2.71518	0.000132199
ENSG00000170961	HAS2	2.71273	0.00012705
ENSG00000115956	PLEK	2.70999	0.0166742
ENSG00000233822	H2BC15	2.70874	0.0136294
ENSG00000062524	LTK	2.70797	0.000939662
ENSG00000196878	LAMB3	2.70712	0.000636749
ENSG00000231290	APCDD1L-DT	2.70544	0.00119588
ENSG00000110944	IL23A	2.70529	0.0446097
ENSG00000225963	NA	2.70339	0.00365451
ENSG00000287382	LOC105377663	2.70335	0.0139506
ENSG00000187017	ESPN	2.70172	0.0321372
ENSG00000138496	PARP9	2.70143	0.000164537
ENSG00000143355	LHX9	2.69983	0.042509
ENSG00000081985	IL12RB2	2.69665	0.041702
ENSG00000108679	LGALS3BP	2.69537	0.000269283
ENSG00000267387	NA	2.6939	0.00769457
ENSG00000234465	PINLYP	2.69164	0.000791284
ENSG00000159128	IFNGR2	2.68992	0.000143368
ENSG00000285665	NA	2.68554	0.028561
ENSG00000177465	ACOT4	2.68312	0.00314998
ENSG00000050344	NFE2L3	2.68299	0.000221548
ENSG00000123146	ADGRE5	2.67224	0.000692183
ENSG00000153495	TEX29	2.67088	0.00897627
ENSG00000272269	NUP153-AS1	2.6705	0.00557568
ENSG00000286315	NA	2.67041	0.0145007
ENSG00000115194	SLC30A3	2.66572	0.0341706
ENSG00000137269	LRRC1	2.66234	0.000706148
ENSG00000224397	PELATON	2.66218	0.00408333
ENSG00000106537	TSPAN13	2.65803	0.001578
ENSG00000164402	SEPTIN8	2.65644	4.52e-05
ENSG00000105711	SCN1B	2.65473	0.00099934
ENSG00000177105	RHOG	2.65452	8.46e-05
ENSG00000155368	DBI	2.65375	7.98e-05
ENSG00000237927	NA	2.65318	0.0379899
ENSG00000123240	OPTN	2.65229	5.02e-05
ENSG00000188112	C6orf132	2.65065	8.71e-05
ENSG00000111886	GABRR2	2.64957	0.00266636
ENSG00000166401	SERPINB8	2.64454	0.000172984
ENSG00000139921	TMX1	2.6433	3.66e-05
ENSG00000261068	NA	2.64309	0.00227256
ENSG00000155363	MOV10	2.64288	7.22e-05
ENSG00000120910	PPP3CC	2.64068	6.89e-05
ENSG00000164136	IL15	2.63394	5.56e-05
ENSG00000114127	XRN1	2.63283	4.83e-05
ENSG00000116711	PLA2G4A	2.63182	0.000403272
ENSG00000109079	TNFAIP1	2.63057	5.02e-05
ENSG00000137216	TMEM63B	2.62954	4.28e-05
ENSG00000132109	TRIM21	2.62893	0.000104499
ENSG00000161921	CXCL16	2.62755	0.00066708
ENSG00000159314	ARHGAP27	2.62664	0.00103731
ENSG00000123983	ACSL3	2.62646	0.000147835
ENSG00000106591	MRPL32	2.6264	5.02e-05
ENSG00000177453	NIM1K	2.62594	0.000672666
ENSG00000149577	SIDT2	2.61495	6.04e-05
ENSG00000178685	PARP10	2.61298	0.00029282
ENSG00000125629	INSIG2	2.6057	9.7e-05
ENSG00000161381	PLXDC1	2.60544	0.00194658
ENSG00000166002	SMCO4	2.6036	7.22e-05
ENSG00000166446	CDYL2	2.60191	5.36e-05
ENSG00000137331	IER3	2.60076	0.000898357
ENSG00000143344	RGL1	2.59828	3.96e-05
ENSG00000115652	UXS1	2.59815	0.000167512
ENSG00000123104	ITPR2	2.5953	6.78e-05
ENSG00000152778	IFIT5	2.59444	3.66e-05
ENSG00000115896	PLCL1	2.59409	0.000307624
ENSG00000144843	ADPRH	2.59316	0.000100716
ENSG00000132792	CTNNBL1	2.5929	9.19e-05
ENSG00000123570	RAB9B	2.59092	0.000633423
ENSG00000131435	PDLIM4	2.59011	0.000560696
ENSG00000197930	ERO1A	2.58587	0.000123235
ENSG00000143801	PSEN2	2.58303	7.16e-05
ENSG00000283528	NA	2.58101	0.00311419
ENSG00000136367	ZFHX2	2.57743	0.000137393
ENSG00000152137	HSPB8	2.57582	0.000794176
ENSG00000176915	ANKLE2	2.57456	7.22e-05
ENSG00000069974	RAB27A	2.57399	0.000475399
ENSG00000130066	SAT1	2.57197	0.000218068
ENSG00000287263	FLJ32255	2.56833	0.000853096
ENSG00000106605	BLVRA	2.56825	6.92e-05
ENSG00000116691	MIIP	2.5678	5.36e-05
ENSG00000183196	CHST6	2.56345	0.0109169
ENSG00000132670	PTPRA	2.5617	3.75e-05
ENSG00000237989	LINC01679	2.56107	0.00940041
ENSG00000154642	C21orf91	2.56003	4.12e-05
ENSG00000106665	CLIP2	2.55922	7.22e-05
ENSG00000237669	NA	2.55848	0.00220747
ENSG00000065427	KARS1	2.55784	4.21e-05
ENSG00000100911	PSME2	2.55475	0.000227839
ENSG00000100226	GTPBP1	2.55335	8.16e-05
ENSG00000255282	WTAPP1	2.55304	0.00948298
ENSG00000146477	SLC22A3	2.55189	0.00838309
ENSG00000168310	IRF2	2.54833	3.75e-05
ENSG00000188322	SBK1	2.54765	0.0136456
ENSG00000228305	NA	2.54468	0.000775213
ENSG00000168386	FILIP1L	2.5446	0.000116115
ENSG00000135905	DOCK10	2.54439	7.22e-05
ENSG00000146425	DYNLT1	2.54123	6.78e-05
ENSG00000160161	CILP2	2.54033	0.00418781
ENSG00000092607	TBX15	2.53721	0.00237851
ENSG00000143226	FCGR2A	2.53545	0.00805012
ENSG00000089041	P2RX7	2.53344	0.000238659
ENSG00000132481	TRIM47	2.53167	0.00284886
ENSG00000166750	SLFN5	2.52976	0.000201553
ENSG00000160932	LY6E	2.52924	0.000773109
ENSG00000178075	GRAMD1C	2.52904	0.00151282
ENSG00000037897	METTL1	2.52288	0.00101963
ENSG00000134602	STK26	2.52142	0.00307035
ENSG00000188897	LOC400499	2.51948	0.00483989
ENSG00000100731	PCNX1	2.51923	4.78e-05
ENSG00000038210	PI4K2B	2.51767	0.000161277
ENSG00000128274	A4GALT	2.51622	7.85e-05
ENSG00000174500	GCSAM	2.51482	0.0131813
ENSG00000283537	NA	2.51323	0.00500241
ENSG00000160223	ICOSLG	2.51203	0.00251869
ENSG00000171155	C1GALT1C1	2.50999	6.05e-05
ENSG00000262246	CORO7	2.50995	0.000435358
ENSG00000114948	ADAM23	2.50631	0.0015028
ENSG00000106588	PSMA2	2.49924	8.46e-05
ENSG00000099251	HSD17B7P2	2.49799	0.0024151
ENSG00000239617	RPL32P27	2.49783	0.043522
ENSG00000287733	NA	2.49364	0.00419914
ENSG00000249685	NA	2.4901	0.0355128
ENSG00000099998	GGT5	2.48957	0.000192699
ENSG00000172936	MYD88	2.48838	0.000284105
ENSG00000171208	NETO2	2.48685	0.0216545
ENSG00000136490	LIMD2	2.48378	0.000112671
ENSG00000145623	OSMR	2.48327	0.000238659
ENSG00000250742	LINC02381	2.4816	0.00154759
ENSG00000173065	FAM222B	2.48144	0.000134289
ENSG00000168874	ATOH8	2.48053	0.000997165
ENSG00000182022	CHST15	2.47907	0.000815941
ENSG00000146112	PPP1R18	2.47832	0.000103433
ENSG00000142089	IFITM3	2.47811	0.000231909
ENSG00000198959	TGM2	2.47585	0.00219552
ENSG00000257681	NA	2.47278	0.0204565
ENSG00000167703	SLC43A2	2.47239	9.7e-05
ENSG00000117318	ID3	2.47088	0.000104635
ENSG00000189423	NA	2.46924	0.00606521
ENSG00000163435	ELF3	2.46683	0.0164374
ENSG00000276045	ORAI1	2.46679	0.000378092
ENSG00000117475	BLZF1	2.46504	6.89e-05
ENSG00000168461	RAB31	2.46422	7.22e-05
ENSG00000163644	PPM1K	2.46335	0.000379319
ENSG00000115353	TACR1	2.46228	0.0130054
ENSG00000086061	DNAJA1	2.46123	0.000146929
ENSG00000197977	ELOVL2	2.46041	0.00717815
ENSG00000142961	MOB3C	2.45972	8.21e-05
ENSG00000136114	THSD1	2.45885	0.0018891
ENSG00000127561	SYNGR3	2.45704	0.00399809
ENSG00000105499	PLA2G4C	2.45557	0.00104467
ENSG00000067082	KLF6	2.45504	0.00010798
ENSG00000224950	NA	2.45427	0.00248789
ENSG00000116661	FBXO2	2.45424	0.00066978
ENSG00000121274	TENT4B	2.45373	4.89e-05
ENSG00000175556	LONRF3	2.45126	0.00924911
ENSG00000017483	SLC38A5	2.44598	0.000985972
ENSG00000196776	CD47	2.44486	5.47e-05
ENSG00000139182	CLSTN3	2.44346	3.75e-05
ENSG00000104812	GYS1	2.44094	3.66e-05
ENSG00000229598	NA	2.44066	0.0257998
ENSG00000138134	STAMBPL1	2.43882	8.31e-05
ENSG00000132623	ANKEF1	2.43826	0.0107701
ENSG00000198133	TMEM229B	2.43552	0.0153917
ENSG00000170379	TCAF2	2.43204	0.00085548
ENSG00000116863	ADPRS	2.43106	0.000111162
ENSG00000099282	TSPAN15	2.4305	0.041981
ENSG00000123411	IKZF4	2.42976	5.56e-05
ENSG00000237296	SMG1P1	2.42917	0.000149208
ENSG00000159399	HK2	2.4256	9.43e-05
ENSG00000121270	ABCC11	2.42473	0.00236151
ENSG00000135525	MAP7	2.41841	0.00130915
ENSG00000279491	LOC399900	2.41584	0.00811059
ENSG00000135821	GLUL	2.40891	0.000448577
ENSG00000272669	NA	2.40854	0.00274129
ENSG00000260369	NA	2.40847	0.0453402
ENSG00000072786	STK10	2.39578	4.12e-05
ENSG00000285761	NA	2.39554	0.00851151
ENSG00000106462	EZH2	2.39528	0.000451971
ENSG00000179241	LDLRAD3	2.39517	0.00153098
ENSG00000110218	PANX1	2.39486	8.04e-05
ENSG00000101294	HM13	2.39423	6.55e-05
ENSG00000250519	NA	2.3926	0.00118772
ENSG00000114805	PLCH1	2.39238	0.0024511
ENSG00000156218	ADAMTSL3	2.39158	0.00759239
ENSG00000067840	PDZD4	2.39155	0.00211865
ENSG00000286364	NA	2.39101	0.0123326
ENSG00000166863	TAC3	2.38955	0.0434082
ENSG00000134954	ETS1	2.38732	0.000272102
ENSG00000162882	HAAO	2.38437	0.000196134
ENSG00000169230	PRELID1	2.38234	0.00010512
ENSG00000154359	LONRF1	2.38057	8.16e-05
ENSG00000151304	SRFBP1	2.3794	0.00018453
ENSG00000127191	TRAF2	2.37752	7.39e-05
ENSG00000133069	TMCC2	2.37612	0.00109093
ENSG00000267336	NA	2.37508	0.0205841
ENSG00000229017	NA	2.37456	0.0271212
ENSG00000168807	SNTB2	2.37432	5.86e-05
ENSG00000176463	SLCO3A1	2.37379	0.000251306
ENSG00000215414	NA	2.37213	0.00829679
ENSG00000102871	TRADD	2.37054	0.000111162
ENSG00000160710	ADAR	2.36555	0.000137673
ENSG00000239713	APOBEC3G	2.36367	0.000192699
ENSG00000107338	SHB	2.36339	0.000597803
ENSG00000164674	SYTL3	2.36281	0.00327858
ENSG00000125430	HS3ST3B1	2.36205	0.000300945
ENSG00000149428	HYOU1	2.361	0.000387837
ENSG00000148339	SLC25A25	2.36074	0.00013855
ENSG00000184588	PDE4B	2.36033	0.00507551
ENSG00000145780	FEM1C	2.35746	0.000136713
ENSG00000152056	AP1S3	2.3539	0.00410092
ENSG00000234065	MTND4P26	2.35384	0.0270004
ENSG00000102554	KLF5	2.3538	0.0126925
ENSG00000176171	BNIP3	2.35087	4.21e-05
ENSG00000075790	BCAP29	2.35006	8.36e-05
ENSG00000135454	B4GALNT1	2.34908	0.000736906
ENSG00000286013	LOC105375440	2.34871	0.0379378
ENSG00000181856	SLC2A4	2.34847	0.0110183
ENSG00000197442	MAP3K5	2.3476	0.000898243
ENSG00000198900	TOP1	2.34722	5.02e-05
ENSG00000112379	ARFGEF3	2.34616	0.00912057
ENSG00000204261	PSMB8-AS1	2.34491	0.00126031
ENSG00000113070	HBEGF	2.34424	0.00538757
ENSG00000135439	AGAP2	2.34423	0.0166922
ENSG00000213949	ITGA1	2.34405	0.000794176
ENSG00000105509	HAS1	2.34183	0.0233552
ENSG00000185880	TRIM69	2.339	9.42e-05
ENSG00000197622	CDC42SE1	2.33502	9.43e-05
ENSG00000122877	EGR2	2.33448	0.000179641
ENSG00000114405	C3orf14	2.33293	0.000307624
ENSG00000136147	PHF11	2.33112	3.81e-05
ENSG00000111801	BTN3A3	2.33019	0.000210468
ENSG00000185753	CXorf38	2.32902	4.28e-05
ENSG00000164211	STARD4	2.32814	0.000151179
ENSG00000135655	USP15	2.32813	6.14e-05
ENSG00000108179	PPIF	2.32753	0.000189411
ENSG00000213024	NUP62	2.32366	8.16e-05
ENSG00000186564	FOXD2	2.32044	0.00519365
ENSG00000198736	MSRB1	2.31968	8.94e-05
ENSG00000164949	GEM	2.31947	0.00079078
ENSG00000104415	CCN4	2.31752	0.00139197
ENSG00000172123	SLFN12	2.31733	7.29e-05
ENSG00000130487	KLHDC7B	2.31251	0.0271693
ENSG00000153214	TMEM87B	2.30684	7.22e-05
ENSG00000078804	TP53INP2	2.30662	6.19e-05
ENSG00000169136	ATF5	2.30618	0.000206772
ENSG00000054598	FOXC1	2.30562	0.000228392
ENSG00000114115	RBP1	2.30492	0.0060275
ENSG00000186280	KDM4D	2.30427	0.00534278
ENSG00000128228	SDF2L1	2.30305	0.00102195
ENSG00000108797	CNTNAP1	2.30189	0.000785751
ENSG00000123473	STIL	2.29947	0.000121745
ENSG00000273108	NA	2.29931	0.000844397
ENSG00000263069	RNF213-AS1	2.29804	0.00179029
ENSG00000143514	TP53BP2	2.29736	6.34e-05
ENSG00000247095	MIR210HG	2.29552	0.000724518
ENSG00000165997	ARL5B	2.29132	0.000303808
ENSG00000114631	PODXL2	2.29107	0.000394387
ENSG00000175592	FOSL1	2.28543	0.00317722
ENSG00000141582	CBX4	2.28503	0.000333825
ENSG00000273521	NA	2.28044	0.0109169
ENSG00000008323	PLEKHG6	2.27629	0.0188459
ENSG00000157693	TMEM268	2.27519	4.43e-05
ENSG00000272916	NDST2	2.27497	0.0164227
ENSG00000160191	PDE9A	2.27423	0.00103655
ENSG00000273472	NA	2.27419	0.00433546
ENSG00000131943	C19orf12	2.27404	3.75e-05
ENSG00000067992	PDK3	2.27343	0.000135007
ENSG00000138600	SPPL2A	2.2727	5.02e-05
ENSG00000147509	RGS20	2.2712	0.000753968
ENSG00000282951	NA	2.26833	0.0432707
ENSG00000112699	GMDS	2.26635	0.00107047
ENSG00000272886	DCP1A	2.26489	5.14e-05
ENSG00000183742	MACC1	2.26284	0.00909708
ENSG00000220785	NA	2.26158	6.19e-05
ENSG00000261504	LINC01686	2.26116	0.0388655
ENSG00000152689	RASGRP3	2.25922	0.0161761
ENSG00000166347	CYB5A	2.25606	4.21e-05
ENSG00000136026	CKAP4	2.25097	0.000144303
ENSG00000162512	SDC3	2.25078	0.000344571
ENSG00000153048	CARHSP1	2.24818	0.000210702
ENSG00000041982	TNC	2.24267	0.00173313
ENSG00000182463	TSHZ2	2.24013	0.0332335
ENSG00000089050	RBBP9	2.23867	0.000139112
ENSG00000152669	CCNO	2.23557	0.0479892
ENSG00000260898	ADPGK-AS1	2.23405	0.0283774
ENSG00000184254	ALDH1A3	2.23387	0.000228884
ENSG00000100644	HIF1A	2.23288	0.0013639
ENSG00000246214	LOC101929524	2.22958	0.00398558
ENSG00000135048	CEMIP2	2.22945	0.000109217
ENSG00000277782	NA	2.22933	0.00436569
ENSG00000172201	ID4	2.2291	0.00125295
ENSG00000158985	CDC42SE2	2.22814	5.63e-05
ENSG00000128039	SRD5A3	2.2268	0.000344957
ENSG00000105559	PLEKHA4	2.22123	0.000474127
ENSG00000111859	NEDD9	2.22052	0.00478936
ENSG00000108039	XPNPEP1	2.21994	7.4e-05
ENSG00000090889	KIF4A	2.21857	0.00492185
ENSG00000166979	EVA1C	2.21815	0.0140627
ENSG00000132963	POMP	2.21713	0.000165654
ENSG00000148484	RSU1	2.21577	8.62e-05
ENSG00000132694	ARHGEF11	2.21379	7.63e-05
ENSG00000005059	MCUB	2.21361	0.000294377
ENSG00000133805	AMPD3	2.21285	0.00125988
ENSG00000165891	E2F7	2.21261	0.00025637
ENSG00000188859	FAM78B	2.21252	0.0238792
ENSG00000100626	GALNT16	2.21067	0.0157725
ENSG00000065060	UHRF1BP1	2.21047	7.22e-05
ENSG00000145147	SLIT2	2.20962	0.00476232
ENSG00000090534	THPO	2.2079	0.0163065
ENSG00000150510	FAM124A	2.20498	0.000468144
ENSG00000131389	SLC6A6	2.20265	0.00547764
ENSG00000072110	ACTN1	2.19997	0.000962584
ENSG00000234743	NA	2.19993	0.000815941
ENSG00000179921	GPBAR1	2.19954	0.0234053
ENSG00000168811	IL12A	2.19898	0.0215934
ENSG00000171631	P2RY6	2.19893	0.0206154
ENSG00000113583	C5orf15	2.19674	6.54e-05
ENSG00000003402	CFLAR	2.19535	8.16e-05
ENSG00000100908	EMC9	2.19368	0.000136565
ENSG00000117280	RAB29	2.1916	0.000312655
ENSG00000103335	PIEZO1	2.19097	0.000145595
ENSG00000140406	TLNRD1	2.18788	0.000147835
ENSG00000287839	NA	2.18786	0.00329945
ENSG00000148841	ITPRIP	2.18639	0.000538825
ENSG00000183722	LHFPL6	2.18602	9e-05
ENSG00000125826	RBCK1	2.18411	0.00016482
ENSG00000114529	C3orf52	2.18314	0.00099134
ENSG00000095380	NANS	2.18243	0.000201462
ENSG00000203812	H2AC18	2.18149	0.00159681
ENSG00000095585	BLNK	2.18063	0.0177391
ENSG00000124508	BTN2A2	2.17948	0.000136754
ENSG00000141497	ZMYND15	2.17696	0.00593294
ENSG00000154640	BTG3	2.1756	0.000353233
ENSG00000256967	NA	2.17508	0.000336766
ENSG00000127328	RAB3IP	2.17262	0.00116108
ENSG00000165304	MELK	2.17242	0.000116836
ENSG00000198780	FAM169A	2.16932	0.00973705
ENSG00000143390	RFX5	2.16873	7.67e-05
ENSG00000231728	NA	2.16842	0.0103674
ENSG00000223361	FTH1P10	2.16724	0.00210744
ENSG00000205885	C1RL-AS1	2.16679	0.000270477
ENSG00000148200	NR6A1	2.16602	0.027795
ENSG00000187944	C2orf66	2.16545	0.00173313
ENSG00000145050	MANF	2.1646	0.000111521
ENSG00000169908	TM4SF1	2.16287	0.00396984
ENSG00000181284	TMEM102	2.16273	0.00166077
ENSG00000169255	B3GALNT1	2.16176	0.000160699
ENSG00000158050	DUSP2	2.15832	0.0293135
ENSG00000096060	FKBP5	2.15786	0.00200179
ENSG00000175130	MARCKSL1	2.15779	0.00012055
ENSG00000161091	MFSD12	2.15707	0.000127314
ENSG00000249700	SRD5A3-AS1	2.15656	0.00147977
ENSG00000174485	DENND4A	2.15559	0.000184378
ENSG00000137573	SULF1	2.15262	0.000196134
ENSG00000130202	NECTIN2	2.14996	6.78e-05
ENSG00000164877	MICALL2	2.14894	7.22e-05
ENSG00000135124	P2RX4	2.14784	0.000104499
ENSG00000206418	RAB12	2.14654	6.04e-05
ENSG00000099860	GADD45B	2.14641	0.00028415
ENSG00000123297	TSFM	2.14637	0.000198925
ENSG00000106560	GIMAP2	2.14142	0.0196568
ENSG00000113916	BCL6	2.13886	4.21e-05
ENSG00000168077	SCARA3	2.136	0.000467124
ENSG00000125319	HROB	2.13323	0.0135032
ENSG00000160271	RALGDS	2.1326	0.000243144
ENSG00000124493	GRM4	2.12937	0.028431
ENSG00000116815	CD58	2.12685	0.000980898
ENSG00000162687	KCNT2	2.12626	0.000196056
ENSG00000237232	ZNF295-AS1	2.12604	0.0286278
ENSG00000115840	SLC25A12	2.12538	4.46e-05
ENSG00000155252	PI4K2A	2.125	0.00033354
ENSG00000196850	PPTC7	2.12408	9.42e-05
ENSG00000166145	SPINT1	2.12299	0.0120182
ENSG00000029534	ANK1	2.11846	0.00889957
ENSG00000104549	SQLE	2.11762	0.00174096
ENSG00000167508	MVD	2.11722	0.00282969
ENSG00000159860	NA	2.11668	0.0494899
ENSG00000146072	TNFRSF21	2.11431	0.016224
ENSG00000115159	GPD2	2.11353	8.62e-05
ENSG00000187260	WDR86	2.11313	0.014821
ENSG00000105255	FSD1	2.11274	0.000236771
ENSG00000157654	PALM2AKAP2	2.10879	0.000940756
ENSG00000196074	SYCP2	2.1062	0.00333325
ENSG00000121578	B4GALT4	2.10206	0.000191962
ENSG00000102393	GLA	2.09995	0.000191623
ENSG00000234925	NA	2.09924	0.00598483
ENSG00000154914	USP43	2.09461	0.000779144
ENSG00000157191	NECAP2	2.09318	4.32e-05
ENSG00000055332	EIF2AK2	2.09316	0.000147971
ENSG00000163959	SLC51A	2.09148	0.000666783
ENSG00000143870	PDIA6	2.08864	6.54e-05
ENSG00000169684	CHRNA5	2.08624	0.00613494
ENSG00000273218	NA	2.08526	0.0159933
ENSG00000275023	MLLT6	2.08503	0.000161012
ENSG00000141424	SLC39A6	2.08337	0.000145859
ENSG00000067057	PFKP	2.08281	0.000348234
ENSG00000197670	NA	2.08218	0.00687482
ENSG00000158321	AUTS2	2.08211	0.000750418
ENSG00000166676	TVP23A	2.07923	0.00521111
ENSG00000065320	NTN1	2.07921	0.00034213
ENSG00000110042	DTX4	2.07795	0.000192066
ENSG00000163661	PTX3	2.07317	0.00448444
ENSG00000278811	LINC00624	2.07242	0.00711611
ENSG00000077264	PAK3	2.06932	0.00105153
ENSG00000101665	SMAD7	2.06625	7.26e-05
ENSG00000010818	HIVEP2	2.06379	0.000362683
ENSG00000137275	RIPK1	2.06308	6.78e-05
ENSG00000100596	SPTLC2	2.06154	6.04e-05
ENSG00000153823	PID1	2.05964	0.000184378
ENSG00000161653	NAGS	2.05866	0.00216242
ENSG00000234636	MED14OS	2.05642	0.0462022
ENSG00000184232	OAF	2.05631	0.00393358
ENSG00000141526	SLC16A3	2.05531	0.000370148
ENSG00000139597	N4BP2L1	2.05504	0.000814362
ENSG00000198832	SELENOM	2.05162	8.74e-05
ENSG00000136770	DNAJC1	2.05099	0.000109447
ENSG00000067191	CACNB1	2.05073	5.94e-05
ENSG00000034152	MAP2K3	2.05065	0.000609113
ENSG00000225022	NA	2.05045	0.00638496
ENSG00000161813	LARP4	2.04865	0.000100853
ENSG00000112137	PHACTR1	2.04755	0.000692183
ENSG00000178719	GRINA	2.04733	0.000415947
ENSG00000178803	ADORA2A-AS1	2.04726	0.00494301
ENSG00000077238	IL4R	2.04682	0.000314922
ENSG00000224843	LINC00240	2.04542	0.0335808
ENSG00000175352	NRIP3	2.04533	0.000149208
ENSG00000288558	DUS4L-BCAP29	2.04492	0.000695875
ENSG00000160752	FDPS	2.04389	0.00211875
ENSG00000261377	NA	2.04363	0.00522564
ENSG00000171522	PTGER4	2.04157	0.000931569
ENSG00000110987	BCL7A	2.04142	0.000766388
ENSG00000287109	NA	2.03878	0.0430557
ENSG00000143882	ATP6V1C2	2.03838	0.00181634
ENSG00000197249	SERPINA1	2.03787	0.0373763
ENSG00000111696	NT5DC3	2.03746	0.0033108
ENSG00000171314	PGAM1	2.03558	8.41e-05
ENSG00000139194	RBP5	2.0306	0.000289417
ENSG00000281357	ARRDC3-AS1	2.02921	0.0193584
ENSG00000245552	LOC101929295	2.02832	0.00255401
ENSG00000279320	NA	2.02508	0.0258054
ENSG00000143036	SLC44A3	2.02462	0.0189935
ENSG00000052802	MSMO1	2.02422	0.00230459
ENSG00000137267	TUBB2A	2.02307	0.0101521
ENSG00000132196	HSD17B7	2.02283	0.000876956
ENSG00000149218	ENDOD1	2.01961	0.000177267
ENSG00000158615	PPP1R15B	2.01954	0.000127314
ENSG00000226784	PGAM4	2.0184	0.00340276
ENSG00000167996	FTH1	2.01611	0.00301737
ENSG00000138035	PNPT1	2.01604	0.000241002
ENSG00000074660	SCARF1	2.01523	0.0109938
ENSG00000104518	GSDMD	2.013	6.19e-05
ENSG00000188786	MTF1	2.01297	9.91e-05
ENSG00000122824	NUDT10	2.01168	0.012769
ENSG00000244414	CFHR1	2.00945	0.0217804
ENSG00000103966	EHD4	2.00887	0.000362187
ENSG00000183853	KIRREL1	2.00819	0.000210627
ENSG00000137310	TCF19	2.00687	0.00464072
ENSG00000146278	PNRC1	2.00583	0.000147578
ENSG00000253882	LOC154761	2.00517	0.0218746
ENSG00000166396	SERPINB7	2.00311	0.0305884
ENSG00000213225	NOC2LP1	2.00161	0.0105049
ENSG00000141452	RMC1	2.00158	0.00010379
ENSG00000196233	LCOR	2.00094	0.000342306
ENSG00000254470	AP5B1	1.99896	6.04e-05
ENSG00000232499	LOC100421402	1.99867	0.0205842
ENSG00000101236	RNF24	1.99847	0.000602857
ENSG00000153064	BANK1	1.99694	0.0103197
ENSG00000182253	SYNM	1.99676	0.00598832
ENSG00000116852	KIF21B	1.99635	0.0484713
ENSG00000281392	LINC00506	1.99538	0.00058466
ENSG00000117360	PRPF3	1.99476	0.00025703
ENSG00000196449	YRDC	1.99458	0.000577411
ENSG00000230438	NA	1.99319	0.000729866
ENSG00000213516	RBMXL1	1.99057	0.000178609
ENSG00000176165	FOXG1	1.98956	0.00201739
ENSG00000160285	LSS	1.98948	0.000391655
ENSG00000101310	SEC23B	1.98899	0.000358047
ENSG00000164307	ERAP1	1.98819	8.79e-05
ENSG00000000457	SCYL3	1.98759	7.22e-05
ENSG00000170445	HARS1	1.98722	0.000124356
ENSG00000179862	CITED4	1.98581	0.00700047
ENSG00000237248	LINC00987	1.98445	0.00301229
ENSG00000163191	S100A11	1.9842	0.000473222
ENSG00000120278	PLEKHG1	1.9839	0.0138447
ENSG00000224888	NA	1.98261	0.00628046
ENSG00000015475	BID	1.9802	0.000160699
ENSG00000102034	ELF4	1.97952	0.000196056
ENSG00000275700	AATF	1.97816	0.000140919
ENSG00000164038	SLC9B2	1.97698	0.000161012
ENSG00000156140	ADAMTS3	1.97621	0.000415947
ENSG00000166128	RAB8B	1.97609	0.00010775
ENSG00000188157	AGRN	1.97605	0.000763929
ENSG00000020577	SAMD4A	1.97592	0.000513529
ENSG00000023330	ALAS1	1.97291	0.000145859
ENSG00000215784	FAM72D	1.97256	0.0334707
ENSG00000168884	TNIP2	1.97254	0.000166632
ENSG00000021355	SERPINB1	1.97205	8.15e-05
ENSG00000168610	STAT3	1.96978	0.000341907
ENSG00000006451	RALA	1.96964	0.000271236
ENSG00000130529	TRPM4	1.96764	7.22e-05
ENSG00000163923	RPL39L	1.96715	0.00135892
ENSG00000234062	NA	1.96593	0.00489192
ENSG00000180596	H2BC4	1.96508	0.000966802
ENSG00000158411	MITD1	1.96433	0.000105549
ENSG00000164604	GPR85	1.96256	0.00500143
ENSG00000198053	SIRPA	1.96247	0.000228641
ENSG00000078018	MAP2	1.9582	0.000354624
ENSG00000259529	NA	1.95762	0.0229275
ENSG00000185033	SEMA4B	1.9565	0.00174149
ENSG00000112763	BTN2A1	1.9558	6.14e-05
ENSG00000172575	RASGRP1	1.95452	0.00962355
ENSG00000030110	BAK1	1.95399	0.000218068
ENSG00000177542	SLC25A22	1.95355	0.000182632
ENSG00000179627	ZBTB42	1.95297	0.000231909
ENSG00000100219	XBP1	1.95256	0.00104155
ENSG00000280219	NA	1.95154	0.000384503
ENSG00000135842	NIBAN1	1.9499	0.000228884
ENSG00000092820	EZR	1.94972	0.000238054
ENSG00000128510	CPA4	1.94797	0.0143448
ENSG00000226564	NA	1.94663	0.000583827
ENSG00000144712	CAND2	1.94639	7.22e-05
ENSG00000182108	DEXI	1.94426	0.000794176
ENSG00000132507	EIF5A	1.94066	0.000502067
ENSG00000163069	SGCB	1.93934	7.33e-05
ENSG00000067064	IDI1	1.93917	0.00102622
ENSG00000164164	OTUD4	1.93868	6.04e-05
ENSG00000231672	NA	1.93867	0.00150142
ENSG00000128262	POM121L9P	1.93861	0.00137588
ENSG00000161791	FMNL3	1.93641	0.00025703
ENSG00000172159	FRMD3	1.93445	0.0259726
ENSG00000116132	PRRX1	1.93353	0.000601124
ENSG00000101307	SIRPB1	1.93043	0.032786
ENSG00000003056	M6PR	1.9288	8.82e-05
ENSG00000166889	PATL1	1.92859	7.22e-05
ENSG00000251442	NA	1.92676	0.0015523
ENSG00000197448	GSTK1	1.92581	0.00014821
ENSG00000001630	CYP51A1	1.925	0.00174746
ENSG00000123728	RAP2C	1.92414	0.000374893
ENSG00000129048	ACKR4	1.92409	0.00753136
ENSG00000113161	HMGCR	1.92374	0.000864033
ENSG00000224411	NA	1.92351	0.002006
ENSG00000181192	DHTKD1	1.92168	0.000111521
ENSG00000138411	HECW2	1.92116	0.000145859
ENSG00000261114	NA	1.9206	0.0253965
ENSG00000134802	SLC43A3	1.91919	0.00726926
ENSG00000134198	TSPAN2	1.91759	0.00768476
ENSG00000185262	UBALD2	1.91568	0.000347717
ENSG00000173276	ZBTB21	1.9148	0.000415947
ENSG00000146457	WTAP	1.91408	0.0008439
ENSG00000101084	RAB5IF	1.91298	0.000528399
ENSG00000120437	ACAT2	1.91251	0.00860859
ENSG00000133657	ATP13A3	1.91149	0.00128304
ENSG00000164105	SAP30	1.90992	0.00111526
ENSG00000166913	YWHAB	1.90739	0.00025703
ENSG00000130813	SHFL	1.907	0.000256984
ENSG00000136854	STXBP1	1.90687	6.49e-05
ENSG00000164308	ERAP2	1.90613	0.000331332
ENSG00000205659	LIN52	1.90522	0.000345106
ENSG00000266412	NCOA4	1.90417	0.000157288
ENSG00000224186	C5orf66	1.90349	0.0382954
ENSG00000137752	CASP1	1.90337	0.00410423
ENSG00000075073	TACR2	1.90321	0.0112831
ENSG00000249249	NA	1.90223	0.00483679
ENSG00000050820	BCAR1	1.90088	0.000214518
ENSG00000260231	KDM7A-DT	1.89987	0.000681578
ENSG00000124151	NCOA3	1.89873	0.000473779
ENSG00000150995	ITPR1	1.89848	0.00404859
ENSG00000151702	FLI1	1.89647	0.000375809
ENSG00000136732	GYPC	1.89594	0.000196646
ENSG00000087116	ADAMTS2	1.89081	0.000370442
ENSG00000159322	ADPGK	1.88963	5.94e-05
ENSG00000175147	TMEM51-AS1	1.88927	0.0168042
ENSG00000034510	TMSB10	1.88771	0.000656368
ENSG00000160613	PCSK7	1.88748	0.000226081
ENSG00000198087	CD2AP	1.88647	0.000148657
ENSG00000168405	CMAHP	1.88604	0.00447344
ENSG00000226742	HSBP1L1	1.88453	0.000223554
ENSG00000225855	RUSC1-AS1	1.88377	0.00159497
ENSG00000196739	COL27A1	1.88372	0.000362272
ENSG00000088298	EDEM2	1.88089	0.0027121
ENSG00000271811	NA	1.87946	0.0033108
ENSG00000155393	HEATR3	1.87849	0.00228933
ENSG00000198855	FICD	1.87771	0.000552169
ENSG00000160050	CCDC28B	1.87669	0.000504538
ENSG00000134333	LDHA	1.87415	0.000597803
ENSG00000158089	GALNT14	1.87382	0.0202606
ENSG00000122641	INHBA	1.87376	0.00177522
ENSG00000135074	ADAM19	1.87294	7.02e-05
ENSG00000081803	CADPS2	1.87244	0.00176922
ENSG00000234975	FTH1P2	1.87126	0.000936043
ENSG00000179846	NKPD1	1.87103	0.0383865
ENSG00000115091	ACTR3	1.87073	0.000665441
ENSG00000178146	NA	1.8704	0.00585229
ENSG00000136383	ALPK3	1.87036	0.0141308
ENSG00000023171	GRAMD1B	1.87025	0.000156572
ENSG00000141664	ZCCHC2	1.87007	0.00013631
ENSG00000141314	RHBDL3	1.8672	0.00646497
ENSG00000234127	TRIM26	1.86688	0.000131335
ENSG00000225778	PROSER2-AS1	1.86644	0.0128689
ENSG00000151617	EDNRA	1.86522	0.000363654
ENSG00000137522	RNF121	1.86499	0.000162754
ENSG00000107771	CCSER2	1.86461	7.85e-05
ENSG00000135503	ACVR1B	1.86428	0.00122371
ENSG00000287151	C2orf27A	1.86381	0.00032352
ENSG00000137947	GTF2B	1.86216	0.000334593
ENSG00000151883	PARP8	1.86114	0.000563946
ENSG00000139618	BRCA2	1.8608	0.00217287
ENSG00000073921	PICALM	1.86036	0.000331332
ENSG00000122515	ZMIZ2	1.85976	0.0001
ENSG00000277791	PSMB3	1.85903	0.000428059
ENSG00000135211	TMEM60	1.85534	0.000278001
ENSG00000136205	TNS3	1.85527	0.00115256
ENSG00000172264	MACROD2	1.85518	0.0477496
ENSG00000172493	AFF1	1.85477	0.00026556
ENSG00000157510	AFAP1L1	1.85421	0.00170186
ENSG00000189114	BLOC1S3	1.85388	0.000201553
ENSG00000012211	PRICKLE3	1.8538	0.000504878
ENSG00000131697	NPHP4	1.85286	0.0019824
ENSG00000108639	SYNGR2	1.85272	0.000157987
ENSG00000196371	FUT4	1.85208	0.000155619
ENSG00000197136	PCNX3	1.85106	9.7e-05
ENSG00000183049	CAMK1D	1.85048	7.16e-05
ENSG00000132205	EMILIN2	1.84764	0.00394145
ENSG00000157657	ZNF618	1.84499	9.88e-05
ENSG00000204991	SPIRE2	1.84498	0.00170095
ENSG00000060491	OGFR	1.84377	0.000147971
ENSG00000188993	LRRC66	1.843	0.0030024
ENSG00000134851	TMEM165	1.84226	0.000109447
ENSG00000135636	DYSF	1.84119	0.0112477
ENSG00000157827	FMNL2	1.83986	0.00020104
ENSG00000173786	CNP	1.83914	0.000169788
ENSG00000102144	PGK1	1.83905	0.000252501
ENSG00000175985	PLEKHD1	1.83904	0.0327974
ENSG00000197646	PDCD1LG2	1.83858	0.000156082
ENSG00000120314	WDR55	1.83679	0.000104499
ENSG00000076944	STXBP2	1.83553	0.00353003
ENSG00000101246	ARFRP1	1.83387	0.000194662
ENSG00000277443	MARCKS	1.83383	0.000246199
ENSG00000159753	CARMIL2	1.83361	0.0284325
ENSG00000136710	CCDC115	1.83325	0.000228834
ENSG00000137877	SPTBN5	1.83122	0.0117533
ENSG00000228409	NA	1.83102	0.00322656
ENSG00000068976	PYGM	1.82868	0.00291368
ENSG00000157873	TNFRSF14	1.82785	0.000175107
ENSG00000065882	TBC1D1	1.8277	0.000228383
ENSG00000164197	RNF180	1.8259	0.0263813
ENSG00000125249	RAP2A	1.82502	0.000217305
ENSG00000213763	NA	1.82497	0.0350987
ENSG00000176014	TUBB6	1.82143	0.00454875
ENSG00000073008	PVR	1.82043	0.000889078
ENSG00000100784	RPS6KA5	1.81704	0.00122844
ENSG00000183578	TNFAIP8L3	1.81684	0.00936769
ENSG00000183337	BCOR	1.81483	6.42e-05
ENSG00000259112	NDUFC2-KCTD14	1.81458	0.0453402
ENSG00000107957	SH3PXD2A	1.81286	0.000314922
ENSG00000166822	TMEM170A	1.8122	0.00029864
ENSG00000274021	NA	1.81037	0.0270546
ENSG00000129682	FGF13	1.80993	0.0023361
ENSG00000188460	NA	1.80823	0.0439851
ENSG00000170385	SLC30A1	1.80807	0.00019779
ENSG00000170315	UBB	1.80762	0.000354624
ENSG00000176619	LMNB2	1.80556	0.000533172
ENSG00000164611	PTTG1	1.8038	0.000368521
ENSG00000288597	RAB9B	1.80363	0.00681087
ENSG00000148331	ASB6	1.80289	8.15e-05
ENSG00000146872	TLK2	1.80251	7.22e-05
ENSG00000253626	EIF5AL1	1.80204	0.00119916
ENSG00000140743	CDR2	1.80204	0.001532
ENSG00000157800	SLC37A3	1.80145	0.000161767
ENSG00000110911	SLC11A2	1.80016	0.00013855
ENSG00000160087	UBE2J2	1.79976	0.000193407
ENSG00000141543	EIF4A3	1.79815	0.000246199
ENSG00000170581	STAT2	1.79733	0.000204599
ENSG00000174243	DDX23	1.79684	0.000123194
ENSG00000026508	CD44	1.79548	0.00279308
ENSG00000146386	ABRACL	1.79493	0.00126779
ENSG00000168356	SCN11A	1.79483	0.0110521
ENSG00000233621	LINC01137	1.79415	0.000635746
ENSG00000139192	TAPBPL	1.79397	0.000116552
ENSG00000114268	PFKFB4	1.79114	0.00029338
ENSG00000172780	RAB43	1.79061	0.00326177
ENSG00000177875	CCDC184	1.7901	0.00663114
ENSG00000111669	TPI1	1.78972	0.000196134
ENSG00000177106	EPS8L2	1.78934	0.000337934
ENSG00000137478	FCHSD2	1.78912	0.000573878
ENSG00000087266	SH3BP2	1.7874	0.00102195
ENSG00000146555	SDK1	1.78718	0.0253798
ENSG00000270607	NA	1.78559	0.00253218
ENSG00000158710	TAGLN2	1.78406	0.000202239
ENSG00000182704	TSKU	1.78289	0.000488743
ENSG00000125733	TRIP10	1.78209	0.00297191
ENSG00000080298	RFX3	1.78069	0.000140622
ENSG00000125257	ABCC4	1.7802	0.00173895
ENSG00000162738	VANGL2	1.77751	0.00241872
ENSG00000198951	NAGA	1.77556	0.00017449
ENSG00000176102	CSTF3	1.77493	8.9e-05
ENSG00000107864	CPEB3	1.77304	0.00128203
ENSG00000261286	ATP2C2-AS1	1.7704	0.0270619
ENSG00000138018	SELENOI	1.76979	0.000211117
ENSG00000151466	SCLT1	1.76931	0.00016482
ENSG00000260121	NA	1.76725	0.00396826
ENSG00000266709	MGC12916	1.76677	0.0388628
ENSG00000102921	N4BP1	1.76622	0.000153951
ENSG00000163110	PDLIM5	1.76538	0.00115555
ENSG00000151689	INPP1	1.76419	0.000364646
ENSG00000105397	TYK2	1.76414	0.000323345
ENSG00000064225	ST3GAL6	1.76407	0.0181097
ENSG00000171992	SYNPO	1.76398	0.00424708
ENSG00000185201	IFITM2	1.76365	0.000328962
ENSG00000095794	CREM	1.76346	0.000147971
ENSG00000170915	PAQR8	1.7618	0.00368794
ENSG00000197081	IGF2R	1.75831	0.00031591
ENSG00000102362	SYTL4	1.75791	0.000972015
ENSG00000232004	CAP1P2	1.75763	0.0249277
ENSG00000133874	RNF122	1.75726	0.00660959
ENSG00000138378	STAT4	1.75673	0.00629031
ENSG00000109610	SOD3	1.75628	0.00666324
ENSG00000135926	TMBIM1	1.75558	0.000171292
ENSG00000213445	SIPA1	1.75046	0.000202239
ENSG00000100401	RANGAP1	1.75013	9.62e-05
ENSG00000110921	MVK	1.74815	0.00166372
ENSG00000165732	DDX21	1.7477	0.00135127
ENSG00000176087	SLC35A4	1.74688	0.000258929
ENSG00000077157	PPP1R12B	1.74687	0.0325624
ENSG00000151611	MMAA	1.74657	0.000140622
ENSG00000213853	EMP2	1.74592	0.000344571
ENSG00000219507	NA	1.74583	0.00118635
ENSG00000124635	H2BC11	1.74431	0.0066398
ENSG00000148400	NOTCH1	1.74388	0.000668361
ENSG00000152749	GPR180	1.74243	0.000598214
ENSG00000121481	RNF2	1.73838	0.000268817
ENSG00000124145	SDC4	1.73696	0.00375151
ENSG00000088882	CPXM1	1.73656	0.00362583
ENSG00000159363	ATP13A2	1.73594	0.000217305
ENSG00000126767	ELK1	1.73593	0.000222898
ENSG00000103496	STX4	1.73542	0.000144224
ENSG00000108518	PFN1	1.73525	0.000963484
ENSG00000181804	SLC9A9	1.73503	0.000109447
ENSG00000134287	ARF3	1.7343	0.000165654
ENSG00000154721	JAM2	1.73391	0.0039472
ENSG00000162458	FBLIM1	1.73301	0.000169788
ENSG00000047579	DTNBP1	1.73271	0.000380667
ENSG00000167004	PDIA3	1.73136	0.000167823
ENSG00000092295	TGM1	1.73013	0.0402091
ENSG00000283761	NA	1.7295	0.0196632
ENSG00000170340	B3GNT2	1.72936	0.000258929
ENSG00000101557	USP14	1.72872	0.000324783
ENSG00000156875	MFSD14A	1.72619	0.000216269
ENSG00000074842	MYDGF	1.72579	0.000415947
ENSG00000137563	GGH	1.72514	0.00032207
ENSG00000122674	CCZ1	1.72509	0.000185274
ENSG00000253875	NA	1.72492	0.0444853
ENSG00000072121	ZFYVE26	1.7248	0.000642588
ENSG00000087074	PPP1R15A	1.72419	0.000116115
ENSG00000233461	NA	1.72205	0.00444601
ENSG00000177294	FBXO39	1.72202	0.0444849
ENSG00000106546	AHR	1.72145	8.25e-05
ENSG00000139180	NDUFA9	1.72107	0.000370442
ENSG00000167797	CDK2AP2	1.71927	0.000485925
ENSG00000104368	PLAT	1.71911	0.0130689
ENSG00000196954	CASP4	1.71871	0.000362187
ENSG00000187688	TRPV2	1.71859	0.000633848
ENSG00000185347	TEDC1	1.716	0.00202906
ENSG00000279133	NA	1.71579	0.0203026
ENSG00000250264	NA	1.71478	0.00932785
ENSG00000119522	DENND1A	1.7128	7.34e-05
ENSG00000107959	PITRM1	1.71148	0.000202239
ENSG00000090539	CHRD	1.7112	0.00900132
ENSG00000159231	CBR3	1.71087	0.00344996
ENSG00000172216	CEBPB	1.71056	0.00049615
ENSG00000026950	BTN3A1	1.71048	0.000463616
ENSG00000039560	RAI14	1.71042	0.000362187
ENSG00000134285	FKBP11	1.70918	0.000529419
ENSG00000105327	BBC3	1.70822	0.000292928
ENSG00000127666	TICAM1	1.70786	0.000490961
ENSG00000105321	CCDC9	1.70703	0.00056851
ENSG00000184014	DENND5A	1.70703	0.000145859
ENSG00000205352	PRR13	1.70682	0.000513529
ENSG00000120885	CLU	1.70676	0.000631894
ENSG00000161638	ITGA5	1.70631	0.000357062
ENSG00000116329	OPRD1	1.70442	0.038853
ENSG00000232187	NA	1.70116	0.00121942
ENSG00000074800	ENO1	1.70074	0.00058402
ENSG00000160767	FAM189B	1.7001	0.000903101
ENSG00000198435	NRARP	1.69529	0.0408411
ENSG00000043143	JADE2	1.69353	0.00030272
ENSG00000147416	ATP6V1B2	1.69327	9.62e-05
ENSG00000160293	VAV2	1.69299	0.000876956
ENSG00000112658	SRF	1.6928	0.00134515
ENSG00000130045	NXNL2	1.69277	0.00685175
ENSG00000179431	FJX1	1.69182	0.039748
ENSG00000158427	TMSB15B	1.69156	0.0316919
ENSG00000272933	NA	1.6893	0.00135127
ENSG00000002919	SNX11	1.68851	0.00196714
ENSG00000163635	ATXN7	1.6884	8.15e-05
ENSG00000126246	IGFLR1	1.6876	0.0272039
ENSG00000131876	SNRPA1	1.68728	0.000459827
ENSG00000166507	NDST2	1.68571	0.00134085
ENSG00000198785	GRIN3A	1.68447	0.0269365
ENSG00000267801	NA	1.68381	0.0163923
ENSG00000213928	IRF9	1.68357	0.000718187
ENSG00000143549	TPM3	1.68219	0.000269839
ENSG00000112276	BVES	1.68099	0.000128057
ENSG00000114450	GNB4	1.67732	0.00013855
ENSG00000100209	HSCB	1.67651	0.00143071
ENSG00000251034	NA	1.67597	0.00159681
ENSG00000147324	MFHAS1	1.67574	0.000458075
ENSG00000169689	CENPX	1.67493	0.000218257
ENSG00000111252	SH2B3	1.67471	0.000356892
ENSG00000115520	COQ10B	1.6744	0.000235276
ENSG00000132003	ZSWIM4	1.67338	0.00200645
ENSG00000173145	NOC3L	1.67304	0.0016503
ENSG00000073712	FERMT2	1.67183	0.000605388
ENSG00000136869	TLR4	1.67106	0.000332265
ENSG00000041357	PSMA4	1.66999	0.000151179
ENSG00000256043	CTSO	1.66871	0.000333825
ENSG00000180867	NA	1.66857	0.000115749
ENSG00000279041	NA	1.66767	0.000993343
ENSG00000117298	ECE1	1.66698	0.000870136
ENSG00000280303	NA	1.66661	0.00807058
ENSG00000142634	EFHD2	1.66649	0.000980898
ENSG00000140575	IQGAP1	1.66432	0.000330333
ENSG00000198382	UVRAG	1.66413	0.000236771
ENSG00000104825	NFKBIB	1.66364	0.000152779
ENSG00000134575	ACP2	1.66335	0.000250998
ENSG00000179820	MYADM	1.66269	0.00125391
ENSG00000251349	MSANTD3-TMEFF1	1.66251	0.026806
ENSG00000250995	NA	1.6622	0.0333538
ENSG00000185404	SP140L	1.66063	0.00026556
ENSG00000167705	RILP	1.66044	0.000341907
ENSG00000136378	ADAMTS7	1.65836	0.00665903
ENSG00000175946	KLHL38	1.65791	0.045743
ENSG00000086589	RBM22	1.65766	0.000214082
ENSG00000083097	DOP1A	1.65744	0.000296354
ENSG00000084733	RAB10	1.65625	0.000161012
ENSG00000063601	MTMR1	1.65472	8.93e-05
ENSG00000152785	BMP3	1.65328	0.0294173
ENSG00000248734	NA	1.65324	0.0118476
ENSG00000075420	FNDC3B	1.65306	0.000201553
ENSG00000136848	DAB2IP	1.65102	0.00100534
ENSG00000243716	NPIPB5	1.65093	0.000223809
ENSG00000254002	NA	1.65057	0.0372064
ENSG00000031081	ARHGAP31	1.65018	0.000272092
ENSG00000167657	DAPK3	1.64972	0.000174752
ENSG00000039523	RIPOR1	1.64802	0.00025703
ENSG00000163389	POGLUT1	1.64638	0.000378912
ENSG00000164078	MST1R	1.64611	0.0224076
ENSG00000172331	BPGM	1.64607	0.00210893
ENSG00000185386	MAPK11	1.64552	0.000858193
ENSG00000137713	PPP2R1B	1.64441	0.000662393
ENSG00000151474	FRMD4A	1.64417	0.00338397
ENSG00000167553	TUBA1C	1.64341	0.00443273
ENSG00000177054	ZDHHC13	1.64247	0.000362272
ENSG00000184897	H1-10	1.64064	0.000178834
ENSG00000131871	SELENOS	1.64018	0.000981779
ENSG00000188706	ZDHHC9	1.63918	0.000192066
ENSG00000221914	PPP2R2A	1.63917	0.000109175
ENSG00000216285	NA	1.63772	0.00755731
ENSG00000115317	HTRA2	1.63562	0.00197729
ENSG00000108389	MTMR4	1.63547	0.000228884
ENSG00000154839	SKA1	1.63537	0.012693
ENSG00000176076	KCNE5	1.63495	0.0388418
ENSG00000286207	NA	1.63426	0.0117708
ENSG00000226049	TLK2P1	1.63396	0.00227984
ENSG00000213638	ADAT3	1.63019	0.00679159
ENSG00000182118	FAM89A	1.62972	0.00423463
ENSG00000174628	IQCK	1.62848	0.000464499
ENSG00000065613	SLK	1.62803	0.000218068
ENSG00000117505	DR1	1.62752	0.00021034
ENSG00000109436	TBC1D9	1.62739	0.000235823
ENSG00000008130	NADK	1.62686	0.000148588
ENSG00000088256	GNA11	1.62501	0.000301924
ENSG00000143162	CREG1	1.6245	0.000218149
ENSG00000075624	ACTB	1.62413	0.0195223
ENSG00000011422	PLAUR	1.624	0.000865025
ENSG00000213533	STIMATE	1.62341	0.000590942
ENSG00000152256	PDK1	1.62288	0.000171424
ENSG00000215417	MIR17HG	1.62265	0.0281946
ENSG00000133639	BTG1	1.62191	0.000100853
ENSG00000166444	DENND2B	1.62009	0.000202239
ENSG00000151640	DPYSL4	1.61892	0.00179982
ENSG00000173327	MAP3K11	1.61756	0.000241195
ENSG00000267745	NA	1.61669	0.00740677
ENSG00000117519	CNN3	1.61588	0.000333881
ENSG00000165246	NLGN4Y	1.61544	0.0241894
ENSG00000171161	ZNF672	1.61539	0.000489211
ENSG00000226415	NA	1.61321	0.00150351
ENSG00000257298	NA	1.61286	0.00304339
ENSG00000258738	LOC112268124	1.61194	0.00264474
ENSG00000163466	ARPC2	1.61174	0.000207342
ENSG00000170421	KRT8	1.61082	0.00111178
ENSG00000171823	FBXL14	1.60971	0.00134085
ENSG00000169118	CSNK1G1	1.60829	0.000116177
ENSG00000147853	AK3	1.60813	0.000683538
ENSG00000250899	NA	1.60534	0.00269829
ENSG00000127507	ADGRE2	1.60476	0.0449653
ENSG00000205085	FAM71F2	1.60446	0.000758973
ENSG00000198113	TOR4A	1.60409	0.000881557
ENSG00000075399	VPS9D1	1.60356	0.000281125
ENSG00000204427	ABHD16A	1.60325	0.000374285
ENSG00000206195	DUXAP8	1.60197	0.0284774
ENSG00000256751	PLBD1-AS1	1.60162	0.0158203
ENSG00000227671	NA	1.60105	0.000484982
ENSG00000258315	C17orf49	1.60037	0.00972203
ENSG00000099290	WASHC2A	1.59874	0.000241195
ENSG00000059728	MXD1	1.59845	0.000231909
ENSG00000162302	RPS6KA4	1.59721	0.000170209
ENSG00000162618	ADGRL4	1.59606	0.000403408
ENSG00000141384	TAF4B	1.5956	0.00161991
ENSG00000182481	KPNA2	1.59357	0.00119406
ENSG00000187951	LOC100288637	1.59116	0.00264007
ENSG00000014138	POLA2	1.58952	0.0206815
ENSG00000163660	CCNL1	1.58949	0.000164537
ENSG00000280206	NA	1.58831	0.00779121
ENSG00000226067	NA	1.58655	0.00295381
ENSG00000116521	SCAMP3	1.58614	0.000344571
ENSG00000197744	NA	1.58599	0.03396
ENSG00000149289	ZC3H12C	1.58595	0.000377343
ENSG00000130479	MAP1S	1.58569	0.0016751
ENSG00000099331	MYO9B	1.58446	0.000182055
ENSG00000224081	SLC44A3-AS1	1.58444	0.0105243
ENSG00000143952	VPS54	1.58392	0.000289254
ENSG00000172466	ZNF24	1.58153	0.000210071
ENSG00000142627	EPHA2	1.57969	0.0140477
ENSG00000131779	PEX11B	1.57962	0.000131396
ENSG00000232656	IDI2-AS1	1.5792	0.00856176
ENSG00000164970	FAM219A	1.57871	0.000147578
ENSG00000169071	ROR2	1.57768	0.00106692
ENSG00000023902	PLEKHO1	1.5775	0.00056968
ENSG00000197323	TRIM33	1.57461	0.000361736
ENSG00000112773	TENT5A	1.57225	0.00126358
ENSG00000161642	ZNF385A	1.57222	0.000310654
ENSG00000110619	CARS1	1.57136	0.00029864
ENSG00000166888	STAT6	1.57108	0.00029358
ENSG00000188229	TUBB4B	1.57095	0.00296728
ENSG00000163297	ANTXR2	1.56984	0.00133761
ENSG00000115363	EVA1A	1.56961	0.00093312
ENSG00000237264	NA	1.5694	0.00533931
ENSG00000271978	NA	1.56877	0.0127174
ENSG00000100280	AP1B1	1.56808	0.000484527
ENSG00000158186	MRAS	1.56735	0.000226081
ENSG00000196083	IL1RAP	1.56668	0.00673626
ENSG00000136560	TANK	1.56634	9.09e-05
ENSG00000117758	STX12	1.56597	0.00040854
ENSG00000138347	MYPN	1.56594	0.0421204
ENSG00000205336	ADGRG1	1.56579	0.0196464
ENSG00000159214	CCDC24	1.56458	0.00481674
ENSG00000114346	ECT2	1.56432	0.000363436
ENSG00000067221	STOML1	1.56354	0.000463608
ENSG00000181751	MACIR	1.56279	0.000201462
ENSG00000261360	LOC728178	1.56263	0.0177011
ENSG00000136159	NUDT15	1.56242	0.00371424
ENSG00000110080	ST3GAL4	1.55977	0.000567282
ENSG00000135587	SMPD2	1.55924	0.000687007
ENSG00000128394	APOBEC3F	1.55918	0.00145133
ENSG00000160216	AGPAT3	1.55871	0.000167415
ENSG00000189266	PNRC2	1.55755	0.000304623
ENSG00000180263	FGD6	1.5571	0.000384612
ENSG00000111913	RIPOR2	1.55708	0.0255583
ENSG00000168701	TMEM208	1.55623	0.000852867
ENSG00000108106	UBE2S	1.5537	0.000681059
ENSG00000285816	POLA2	1.55336	0.0160528
ENSG00000132589	FLOT2	1.55335	0.00013855
ENSG00000214113	LYRM4	1.55295	0.000543614
ENSG00000126003	PLAGL2	1.55255	0.000196056
ENSG00000140548	ZNF710	1.5506	0.000309859
ENSG00000148498	PARD3	1.54985	0.00019435
ENSG00000159256	MORC3	1.54822	0.000114914
ENSG00000169813	HNRNPF	1.54753	0.000202239
ENSG00000171530	TBCA	1.54728	0.000496294
ENSG00000114933	INO80D	1.54613	0.000331332
ENSG00000006432	MAP3K9	1.54535	0.0138041
ENSG00000159176	CSRP1	1.54413	0.0105728
ENSG00000137825	ITPKA	1.54318	0.0138136
ENSG00000179918	SEPHS2	1.54264	0.000548852
ENSG00000044574	HSPA5	1.54087	0.00344647
ENSG00000103811	CTSH	1.54079	0.00329798
ENSG00000125675	GRIA3	1.53972	0.000253479
ENSG00000260276	NA	1.5395	0.0201404
ENSG00000143774	GUK1	1.53864	0.000348234
ENSG00000010219	DYRK4	1.53807	0.000920937
ENSG00000090975	PITPNM2	1.53777	0.000454247
ENSG00000182957	SPATA13	1.53562	0.000573878
ENSG00000213719	CLIC1	1.5356	0.000354943
ENSG00000055208	TAB2	1.53257	0.000400329
ENSG00000185864	NPIPB4	1.53229	0.00321607
ENSG00000107937	GTPBP4	1.53165	0.0012387
ENSG00000118804	STBD1	1.52727	0.00169517
ENSG00000246985	SOCS2-AS1	1.52575	0.0387907
ENSG00000070495	JMJD6	1.52564	0.000876994
ENSG00000165806	CASP7	1.52452	0.000207572
ENSG00000158201	ABHD3	1.52444	0.0110182
ENSG00000273284	NA	1.52388	0.019192
ENSG00000172062	SMN1	1.52373	0.00523039
ENSG00000171246	NPTX1	1.52268	0.0133285
ENSG00000183726	TMEM50A	1.5204	0.000294377
ENSG00000008735	MAPK8IP2	1.52018	0.00481636
ENSG00000165195	PIGA	1.51909	0.00383453
ENSG00000104805	NUCB1	1.51843	0.000405086
ENSG00000286416	NA	1.51842	0.0159714
ENSG00000170485	NPAS2	1.51807	0.001515
ENSG00000204138	PHACTR4	1.5161	0.000536302
ENSG00000107130	NCS1	1.51568	0.000769108
ENSG00000110047	EHD1	1.5141	0.00091929
ENSG00000137414	FAM8A1	1.51261	0.00434008
ENSG00000164743	C8orf48	1.5125	0.00635827
ENSG00000131504	DIAPH1	1.51177	0.000506778
ENSG00000148288	GBGT1	1.5105	0.0028985
ENSG00000184545	DUSP8	1.50994	0.00164167
ENSG00000213064	SFT2D2	1.50951	0.000210471
ENSG00000213859	KCTD11	1.50789	0.000243936
ENSG00000204580	DDR1	1.50657	0.00138201
ENSG00000271344	NA	1.50439	0.013844
ENSG00000107175	CREB3	1.50411	0.00117518
ENSG00000147202	DIAPH2	1.50403	0.000202239
ENSG00000165801	ARHGEF40	1.50319	0.000805099
ENSG00000147383	NSDHL	1.50112	0.00155339
ENSG00000139318	DUSP6	1.50061	0.00418806
ENSG00000143028	SYPL2	-1.50007	0.0181495
ENSG00000247934	NA	-1.50024	0.0155652
ENSG00000250786	SNHG18	-1.50095	0.00153098
ENSG00000101400	SNTA1	-1.5015	0.00109809
ENSG00000197429	IPP	-1.50221	0.00211409
ENSG00000184489	PTP4A3	-1.50402	0.0190521
ENSG00000074621	SLC24A1	-1.50487	0.000775437
ENSG00000135424	ITGA7	-1.50506	0.00145444
ENSG00000105968	H2AZ2	-1.50614	0.000189411
ENSG00000155754	C2CD6	-1.50628	0.0299591
ENSG00000132199	ENOSF1	-1.50771	0.000448687
ENSG00000255717	SNHG1	-1.5086	0.00171478
ENSG00000162614	NEXN	-1.50907	0.0248518
ENSG00000248275	TRIM52-AS1	-1.50925	0.00318963
ENSG00000138078	PREPL	-1.50961	0.00109675
ENSG00000100316	RPL3	-1.51012	0.000586872
ENSG00000071539	TRIP13	-1.51134	0.00549807
ENSG00000260563	NA	-1.51199	0.00488597
ENSG00000100578	KIAA0586	-1.51199	0.000459351
ENSG00000105514	RAB3D	-1.51258	0.00118679
ENSG00000127824	TUBA4A	-1.51263	0.00330741
ENSG00000044446	PHKA2	-1.51341	0.0026467
ENSG00000147224	PRPS1	-1.51356	0.00414599
ENSG00000230487	PSMG3-AS1	-1.51358	0.00193828
ENSG00000261188	NA	-1.51389	0.0375357
ENSG00000175305	CCNE2	-1.51412	0.0432555
ENSG00000283189	NA	-1.51451	0.0165174
ENSG00000127364	TAS2R4	-1.51484	0.00808242
ENSG00000203880	PCMTD2	-1.51528	0.000744804
ENSG00000174332	GLIS1	-1.51604	0.00199436
ENSG00000101444	AHCY	-1.51607	0.000161275
ENSG00000259721	LOC100131315	-1.51607	0.0314524
ENSG00000153832	FBXO36	-1.51715	0.00185055
ENSG00000262185	LINC02861	-1.51779	0.0141289
ENSG00000188825	LINC00910	-1.51792	0.00731501
ENSG00000106089	STX1A	-1.51872	0.000714159
ENSG00000279088	NA	-1.51888	0.000963484
ENSG00000176658	MYO1D	-1.51926	0.00265525
ENSG00000185585	OLFML2A	-1.51928	0.000794991
ENSG00000167515	TRAPPC2L	-1.51935	0.000287506
ENSG00000124766	SOX4	-1.5197	0.000371561
ENSG00000105808	RASA4	-1.52123	0.0179741
ENSG00000066923	STAG3	-1.52126	0.00164625
ENSG00000249459	ZNF286B	-1.52181	0.0139775
ENSG00000183935	HTR7P1	-1.52282	0.00298458
ENSG00000272356	NA	-1.52284	0.0103674
ENSG00000214174	AMZ2P1	-1.52297	0.0028709
[truncated: 2,067 more rows]

## Sheet: FP+TNFvsControl
FP+TNFvsControl
Ensembl_ID	Gene_Symbol	logFC	FDR
ENSG00000158714	SLAMF8	11.3846	0.00172063
ENSG00000204287	HLA-DRA	10.796	0.00386454
ENSG00000204252	HLA-DOA	10.1565	0.00566111
ENSG00000173432	SAA1	9.86678	0.000438048
ENSG00000109906	ZBTB16	9.53875	0.0032038
ENSG00000115165	CYTIP	9.09062	0.00795809
ENSG00000134339	SAA2	8.95823	0.0028396
ENSG00000120498	TEX11	8.71811	0.0121379
ENSG00000101336	HCK	8.64582	0.00140769
ENSG00000136573	BLK	8.07625	0.00137288
ENSG00000179593	ALOX15B	8.02469	0.00159764
ENSG00000226025	LGALS17A	7.95924	0.00159764
ENSG00000279694	NA	7.89787	0.0144677
ENSG00000115602	IL1RL1	7.88464	0.0273854
ENSG00000125144	MT1G	7.43878	0.0217152
ENSG00000169429	CXCL8	7.42231	0.00614603
ENSG00000115009	CCL20	7.38686	0.00193747
ENSG00000134830	C5AR2	7.38015	0.0181885
ENSG00000171051	FPR1	7.20845	0.0357552
ENSG00000285476	NA	7.17704	0.024197
ENSG00000166426	CRABP1	7.1748	0.0250902
ENSG00000166523	CLEC4E	7.10125	0.0300174
ENSG00000168309	FAM107A	6.95029	0.00137288
ENSG00000152583	SPARCL1	6.8859	0.00893447
ENSG00000226239	NA	6.88106	0.0336712
ENSG00000003989	SLC7A2	6.8424	0.00439546
ENSG00000261618	NA	6.75359	0.0476723
ENSG00000117594	HSD11B1	6.71247	0.00290344
ENSG00000179344	HLA-DQB1	6.69364	0.0497155
ENSG00000178538	CA8	6.44801	0.00365383
ENSG00000187957	DNER	6.38804	0.00669497
ENSG00000163735	CXCL5	6.30961	0.0163385
ENSG00000128052	KDR	6.27617	0.00376712
ENSG00000163082	SGPP2	6.27324	0.00921785
ENSG00000105246	EBI3	6.23077	0.00168691
ENSG00000177575	CD163	6.17964	0.0102903
ENSG00000213886	UBD	5.99676	0.00236278
ENSG00000157152	SYN2	5.96104	0.00160306
ENSG00000231246	LINC02884	5.94593	0.00154824
ENSG00000127954	STEAP4	5.91897	0.00604927
ENSG00000006210	CX3CL1	5.90711	0.00258299
ENSG00000170074	FAM153A	5.77598	0.0123216
ENSG00000128045	RASL11B	5.76835	0.00159764
ENSG00000112096	SOD2	5.69353	0.0078598
ENSG00000172817	CYP7B1	5.47608	0.00739306
ENSG00000049249	TNFRSF9	5.44847	0.00907493
ENSG00000069535	MAOB	5.44232	0.0010058
ENSG00000118503	TNFAIP3	5.33683	0.00368674
ENSG00000136237	RAPGEF5	5.30043	0.00476909
ENSG00000152463	OLAH	5.25129	0.0076822
ENSG00000168685	IL7R	5.16059	0.000910745
ENSG00000205364	MT1M	5.11601	0.00217748
ENSG00000163739	CXCL1	5.0979	0.0102903
ENSG00000138821	SLC39A8	5.08877	0.0044758
ENSG00000198417	MT1F	5.07181	0.00540532
ENSG00000237988	NA	5.06726	0.00327267
ENSG00000125730	C3	5.03853	0.0388411
ENSG00000153898	MCOLN2	4.98912	0.00209529
ENSG00000131979	GCH1	4.94063	0.0145436
ENSG00000023445	BIRC3	4.85727	0.00783339
ENSG00000225492	GBP1P1	4.84189	0.0355952
ENSG00000148677	ANKRD1	4.802	0.00761973
ENSG00000174640	SLCO2A1	4.80039	0.00783339
ENSG00000185101	ANO9	4.79489	0.00305279
ENSG00000237732	CT75	4.75189	0.0380887
ENSG00000145794	MEGF10	4.73845	0.0117994
ENSG00000096060	FKBP5	4.73053	0.00137288
ENSG00000171819	ANGPTL7	4.66247	0.00886047
ENSG00000287037	NA	4.59608	0.0163279
ENSG00000248187	NA	4.59035	0.0104708
ENSG00000090339	ICAM1	4.5794	0.00299646
ENSG00000008323	PLEKHG6	4.50935	0.00154824
ENSG00000236136	NA	4.4992	0.0133354
ENSG00000226887	ERVMER34-1	4.47798	0.00364693
ENSG00000205436	EXOC3L4	4.43346	0.013062
ENSG00000124875	CXCL6	4.34961	0.0129451
ENSG00000099998	GGT5	4.34519	0.0019378
ENSG00000105707	HPN	4.32141	0.04436
ENSG00000174325	NA	4.28896	0.00579597
ENSG00000008517	IL32	4.27258	0.00464176
ENSG00000081041	CXCL2	4.25537	0.0155788
ENSG00000280241	NA	4.21178	0.0236436
ENSG00000087085	ACHE	4.20718	0.00485182
ENSG00000188820	CALHM6	4.19894	0.0180772
ENSG00000173838	MARCHF10	4.1764	0.000734418
ENSG00000137571	SLCO5A1	4.15974	0.0152004
ENSG00000169758	TMEM266	4.14794	0.00502597
ENSG00000064886	CHI3L2	4.08923	0.0209957
ENSG00000025708	TYMP	4.08507	0.0060537
ENSG00000163734	CXCL3	4.07853	0.0148337
ENSG00000211445	GPX3	4.06216	0.00131305
ENSG00000160326	SLC2A6	4.05257	0.000734418
ENSG00000172602	RND1	4.02556	0.00561806
ENSG00000136244	IL6	4.02168	0.00618277
ENSG00000271503	CCL5	3.99999	0.00561806
ENSG00000154655	L3MBTL4	3.97927	0.0360399
ENSG00000187193	MT1X	3.94705	0.00902691
ENSG00000015413	DPEP1	3.94425	0.0376278
ENSG00000004468	CD38	3.92578	0.0100284
ENSG00000167207	NOD2	3.91927	0.00918372
ENSG00000128917	DLL4	3.91913	0.00753844
ENSG00000184156	KCNQ3	3.89906	0.0102903
ENSG00000250978	NA	3.87153	0.0343126
ENSG00000140968	IRF8	3.84614	0.0465912
ENSG00000174680	NA	3.84367	0.0122926
ENSG00000152503	TRIM36	3.83603	0.0191185
ENSG00000163131	CTSS	3.70165	0.0104733
ENSG00000100906	NFKBIA	3.68406	0.00292174
ENSG00000161896	IP6K3	3.66733	0.00570414
ENSG00000108691	CCL2	3.64381	0.0115925
ENSG00000163347	CLDN1	3.62304	0.0208067
ENSG00000152779	SLC16A12	3.61817	0.00629776
ENSG00000167191	GPRC5B	3.59205	0.0104475
ENSG00000162366	PDZK1IP1	3.57977	0.0266555
ENSG00000169031	COL4A3	3.56992	0.0300174
ENSG00000137462	TLR2	3.55602	0.00437538
ENSG00000079215	SLC1A3	3.55109	0.00346817
ENSG00000163661	PTX3	3.51487	0.00437538
ENSG00000165935	SMCO2	3.5066	0.0189345
ENSG00000257894	NA	3.48183	0.00340575
ENSG00000142959	BEST4	3.46026	0.00421061
ENSG00000146232	NFKBIE	3.44784	0.00239601
ENSG00000176971	FIBIN	3.43866	0.00227864
ENSG00000120162	MOB3B	3.43683	0.0144747
ENSG00000165507	DEPP1	3.4368	0.00290344
ENSG00000125538	IL1B	3.41657	0.00958753
ENSG00000124107	SLPI	3.3946	0.00915867
ENSG00000164181	ELOVL7	3.38964	0.0285097
ENSG00000120949	TNFRSF8	3.3853	0.0315646
ENSG00000162692	VCAM1	3.38385	0.0374328
ENSG00000287382	LOC105377663	3.37245	0.015064
ENSG00000149596	JPH2	3.3522	0.00988204
ENSG00000065325	GLP2R	3.34841	0.0319456
ENSG00000168481	LGI3	3.33076	0.028305
ENSG00000108342	CSF3	3.31805	0.0237692
ENSG00000155629	PIK3AP1	3.26427	0.00258219
ENSG00000187479	C11orf96	3.23887	0.032093
ENSG00000118849	RARRES1	3.23383	0.0462493
ENSG00000124440	HIF3A	3.23239	0.011234
ENSG00000184371	CSF1	3.22702	0.00159764
ENSG00000113645	WWC1	3.19053	0.00675605
ENSG00000128262	POM121L9P	3.18826	0.00135192
ENSG00000104321	TRPA1	3.16373	0.035472
ENSG00000189221	MAOA	3.14713	0.00600654
ENSG00000204642	HLA-F	3.12465	0.00835003
ENSG00000090376	IRAK3	3.12218	0.00115221
ENSG00000243649	CFB	3.11373	0.015088
ENSG00000286511	NA	3.10711	0.0101818
ENSG00000173918	C1QTNF1	3.10154	0.0195437
ENSG00000123610	TNFAIP6	3.09879	0.00113221
ENSG00000227039	ITGB2-AS1	3.0628	0.0476449
ENSG00000115604	IL18R1	3.04873	0.0272315
ENSG00000173926	MARCHF3	3.02427	0.0255189
ENSG00000162745	OLFML2B	3.01814	0.0255189
ENSG00000111452	ADGRD1	3.00912	0.00783339
ENSG00000198691	ABCA4	3.0071	0.00610599
ENSG00000170075	GPR37L1	2.97788	0.034292
ENSG00000119698	PPP4R4	2.97253	0.00247675
ENSG00000137393	RNF144B	2.96916	0.00401787
ENSG00000160179	ABCG1	2.96881	0.0180496
ENSG00000131386	GALNT15	2.96534	0.0010058
ENSG00000029153	ARNTL2	2.96006	0.00343726
ENSG00000169245	CXCL10	2.94517	0.0243121
ENSG00000105963	ADAP1	2.93052	0.00292621
ENSG00000138135	CH25H	2.91983	0.046898
ENSG00000128849	CGNL1	2.91794	0.0216825
ENSG00000115919	KYNU	2.90664	0.0241677
ENSG00000133106	EPSTI1	2.88861	0.0124024
ENSG00000183018	SPNS2	2.87945	0.0141543
ENSG00000185215	TNFAIP2	2.8628	0.00516832
ENSG00000077150	NFKB2	2.85437	0.004458
ENSG00000174059	CD34	2.85286	0.0273854
ENSG00000071909	MYO3B	2.84397	0.0255148
ENSG00000144959	NCEH1	2.83956	0.00131305
ENSG00000215483	LINC00548	2.83358	0.0498734
ENSG00000104856	RELB	2.83023	0.00610599
ENSG00000163435	ELF3	2.8236	0.0262857
ENSG00000232702	NA	2.81367	0.0203399
ENSG00000136928	GABBR2	2.81315	0.0228808
ENSG00000240219	NA	2.80159	0.0177468
ENSG00000166741	NNMT	2.78948	0.0060537
ENSG00000143127	ITGA10	2.77984	0.00193747
ENSG00000072571	HMMR	2.77666	0.00724892
ENSG00000150907	FOXO1	2.76354	0.00724892
ENSG00000176907	TCIM	2.7556	0.0100035
ENSG00000163545	NUAK2	2.7539	0.00159245
ENSG00000113494	PRLR	2.74717	0.0282552
ENSG00000185432	METTL7A	2.74591	0.0111546
ENSG00000131480	AOC2	2.73984	0.0240046
ENSG00000125347	IRF1	2.73162	0.0242635
ENSG00000104635	SLC39A14	2.72344	0.00362283
ENSG00000154856	APCDD1	2.70754	0.000734418
ENSG00000115457	IGFBP2	2.70721	0.00135192
ENSG00000103811	CTSH	2.70041	0.00383418
ENSG00000153823	PID1	2.68953	0.00131305
ENSG00000162493	PDPN	2.68208	0.0321331
ENSG00000138356	AOX1	2.67375	0.000734418
ENSG00000169715	MT1E	2.67053	0.00227864
ENSG00000123689	G0S2	2.65706	0.0163385
ENSG00000189292	ALKAL2	2.65213	0.0279802
ENSG00000273259	NA	2.64673	0.0447593
ENSG00000135604	STX11	2.63393	0.00195511
ENSG00000151468	CCDC3	2.63299	0.0314142
ENSG00000120129	DUSP1	2.62683	0.0010058
ENSG00000125148	MT2A	2.61961	0.0060537
ENSG00000172156	CCL11	2.59661	0.00386454
ENSG00000148344	PTGES	2.59315	0.0082795
ENSG00000280200	NA	2.58361	0.0245728
ENSG00000279581	NA	2.57203	0.0401498
ENSG00000095203	EPB41L4B	2.56573	0.00383418
ENSG00000157514	TSC22D3	2.56028	0.00159764
ENSG00000175946	KLHL38	2.5595	0.00626057
ENSG00000240065	PSMB9	2.5512	0.0241027
ENSG00000257219	LNCOG	2.54608	0.00905302
ENSG00000140093	SERPINA10	2.54413	0.0100284
ENSG00000233117	NA	2.54363	0.0305502
ENSG00000183196	CHST6	2.51915	0.0340438
ENSG00000172365	OR5B2	2.51867	0.0349147
ENSG00000154175	ABI3BP	2.51733	0.00234637
ENSG00000144802	NFKBIZ	2.51722	0.00165929
ENSG00000147119	CHST7	2.5088	0.00442635
ENSG00000179094	PER1	2.49034	0.00751769
ENSG00000118257	NRP2	2.48087	0.00330426
ENSG00000123496	IL13RA2	2.47452	0.0319456
ENSG00000264345	LINC01894	2.4699	0.0354285
ENSG00000198624	CCDC69	2.46959	0.00592649
ENSG00000145901	TNIP1	2.44485	0.00144132
ENSG00000163694	RBM47	2.43841	0.0357972
ENSG00000169908	TM4SF1	2.43594	0.0238962
ENSG00000105639	JAK3	2.42167	0.0060537
ENSG00000183578	TNFAIP8L3	2.41872	0.0211127
ENSG00000183655	KLHL25	2.41591	0.00269403
ENSG00000197506	SLC28A3	2.40196	0.0192137
ENSG00000132481	TRIM47	2.38416	0.0222751
ENSG00000159110	IFNAR2	2.38008	0.00159764
ENSG00000188916	INSYN2A	2.37573	0.0227813
ENSG00000028137	TNFRSF1B	2.37328	0.00469294
ENSG00000163874	ZC3H12A	2.37218	0.00469294
ENSG00000154319	FAM167A	2.36162	0.00638433
ENSG00000165730	STOX1	2.35301	0.03021
ENSG00000105643	ARRDC2	2.34162	0.00205147
ENSG00000279400	NA	2.34081	0.0115355
ENSG00000269113	TRABD2B	2.33039	0.0304704
ENSG00000197632	SERPINB2	2.3242	0.00603695
ENSG00000230521	NA	2.32147	0.045811
ENSG00000167077	MEI1	2.31087	0.018502
ENSG00000223799	NA	2.30182	0.0283457
ENSG00000133805	AMPD3	2.28784	0.0019172
ENSG00000138411	HECW2	2.28227	0.00618277
ENSG00000168394	TAP1	2.27968	0.0230798
ENSG00000183690	EFHC2	2.27308	0.0325961
ENSG00000279118	NA	2.25943	0.00111512
ENSG00000177675	CD163L1	2.24495	0.0121727
ENSG00000145390	USP53	2.23683	0.00498192
ENSG00000286694	NA	2.23307	0.0126911
ENSG00000078018	MAP2	2.22545	0.003646
ENSG00000250519	NA	2.22304	0.010583
ENSG00000146457	WTAP	2.19607	0.00227864
ENSG00000152229	PSTPIP2	2.19245	0.000910745
ENSG00000134470	IL15RA	2.18878	0.00809095
ENSG00000167034	NKX3-1	2.18853	0.0101818
ENSG00000154734	ADAMTS1	2.18425	0.00265822
ENSG00000008516	MMP25	2.18216	0.0434036
ENSG00000185697	MYBL1	2.18013	0.0132725
ENSG00000183153	GJD3	2.1726	0.0250069
ENSG00000118407	FILIP1	2.17084	0.0431638
ENSG00000146966	DENND2A	2.1707	0.0104096
ENSG00000163884	KLF15	2.16897	0.0449638
ENSG00000261115	TMEM178B	2.15855	0.00494165
ENSG00000188015	S100A3	2.15565	0.0189561
ENSG00000135821	GLUL	2.14983	0.00144132
ENSG00000232618	NA	2.13712	0.0396206
ENSG00000002549	LAP3	2.13577	0.0186249
ENSG00000085117	CD82	2.10557	0.00193747
ENSG00000257681	NA	2.10473	0.0373153
ENSG00000101347	SAMHD1	2.10298	0.0180093
ENSG00000116194	ANGPTL1	2.10133	0.00469294
ENSG00000178078	STAP2	2.09859	0.0282955
ENSG00000184307	ZDHHC23	2.09698	0.00502519
ENSG00000229644	NAMPTP1	2.09289	0.00469294
ENSG00000166348	USP54	2.09276	0.0233869
ENSG00000134070	IRAK2	2.08859	0.0289156
ENSG00000078401	EDN1	2.08033	0.0379516
ENSG00000176597	B3GNT5	2.07902	0.0203946
ENSG00000158315	RHBDL2	2.06329	0.040513
ENSG00000105499	PLA2G4C	2.06201	0.0332537
ENSG00000157654	PALM2AKAP2	2.05407	0.00167552
ENSG00000167703	SLC43A2	2.05026	0.00462789
ENSG00000137142	IGFBPL1	2.0499	0.0201101
ENSG00000197442	MAP3K5	2.03191	0.00316327
ENSG00000163251	FZD5	2.01301	0.00629249
ENSG00000255823	MTRNR2L8	2.01007	0.0101818
ENSG00000123685	BATF3	2.00667	0.0372483
ENSG00000100911	PSME2	1.99606	0.00435657
ENSG00000170485	NPAS2	1.9922	0.00498092
ENSG00000168389	MFSD2A	1.99011	0.0232186
ENSG00000272269	NUP153-AS1	1.98993	0.0101889
ENSG00000188396	TCTEX1D4	1.98919	0.00519905
ENSG00000177989	ODF3B	1.98611	0.0307605
ENSG00000105835	NAMPT	1.98513	0.00528452
ENSG00000128284	APOL3	1.97884	0.00812246
ENSG00000158457	TSPAN33	1.97696	0.00531749
ENSG00000187134	AKR1C1	1.97264	0.0020256
ENSG00000100342	APOL1	1.97235	0.0369837
ENSG00000134243	SORT1	1.96887	0.0032553
ENSG00000155324	GRAMD2B	1.96882	0.00100039
ENSG00000176463	SLCO3A1	1.96175	0.0036752
ENSG00000042832	TG	1.93006	0.0467759
ENSG00000056558	TRAF1	1.92272	0.00989052
ENSG00000166016	ABTB2	1.91963	0.0406231
ENSG00000180525	DIP2C-AS1	1.90968	0.0191739
ENSG00000110987	BCL7A	1.90856	0.00577555
ENSG00000103196	CRISPLD2	1.90181	0.0284651
ENSG00000100739	BDKRB1	1.89921	0.0429987
ENSG00000108960	MMD	1.89514	0.00227864
ENSG00000256235	SMIM3	1.89173	0.00137288
ENSG00000127124	HIVEP3	1.8886	0.00697172
ENSG00000187210	GCNT1	1.87634	0.00159764
ENSG00000059378	PARP12	1.87391	0.0105848
ENSG00000132970	WASF3	1.87157	0.00159764
ENSG00000287839	NA	1.86914	0.026721
ENSG00000089351	GRAMD1A	1.8683	0.00789099
ENSG00000122420	PTGFR	1.85394	0.0118471
ENSG00000182240	BACE2	1.85009	0.00361745
ENSG00000197142	ACSL5	1.84499	0.0260739
ENSG00000279491	LOC399900	1.83722	0.0471145
ENSG00000081052	COL4A4	1.82192	0.00783339
ENSG00000186088	GSAP	1.82121	0.00210463
ENSG00000253368	TRNP1	1.8129	0.00168691
ENSG00000111331	OAS3	1.81171	0.0457034
ENSG00000197301	HMGA2-AS1	1.8074	0.0127216
ENSG00000173846	PLK3	1.79734	0.00131305
ENSG00000122862	SRGN	1.7962	0.0122685
ENSG00000255197	NA	1.79223	0.0177868
ENSG00000168386	FILIP1L	1.79203	0.00111512
ENSG00000182022	CHST15	1.78773	0.0101818
ENSG00000113448	PDE4D	1.78561	0.00613293
ENSG00000234745	HLA-B	1.78551	0.0141112
ENSG00000261644	NA	1.78512	0.0281856
ENSG00000163803	PLB1	1.78499	0.0203946
ENSG00000119139	TJP2	1.78392	0.00493421
ENSG00000137767	SQOR	1.78183	0.00139278
ENSG00000285791	NA	1.78054	0.0418732
ENSG00000169764	UGP2	1.77783	0.00159764
ENSG00000112576	CCND3	1.77063	0.00691556
ENSG00000223947	NA	1.76936	0.00736187
ENSG00000130066	SAT1	1.76294	0.00691556
ENSG00000136867	SLC31A2	1.75906	0.0240775
ENSG00000107551	RASSF4	1.75348	0.00550146
ENSG00000142910	TINAGL1	1.74901	0.0411472
ENSG00000205220	PSMB10	1.74812	0.0141112
ENSG00000271857	NA	1.74515	0.0303995
ENSG00000070404	FSTL3	1.7401	0.00687522
ENSG00000232860	SMG7-AS1	1.73952	0.0112604
ENSG00000198814	GK	1.72733	0.0354285
ENSG00000085662	AKR1B1	1.72689	0.00464176
ENSG00000116285	ERRFI1	1.72609	0.00159764
ENSG00000126803	HSPA2	1.7159	0.00624538
ENSG00000150636	CCDC102B	1.71292	0.0133354
ENSG00000104415	CCN4	1.71129	0.0122595
ENSG00000135587	SMPD2	1.71087	0.00160306
ENSG00000115267	IFIH1	1.71001	0.0301347
ENSG00000183722	LHFPL6	1.70814	0.00159764
ENSG00000178605	GTPBP6	1.70497	0.0371956
ENSG00000136514	RTP4	1.69963	0.00921785
ENSG00000169122	FAM110B	1.69887	0.0121542
ENSG00000246705	H2AJ	1.69715	0.00507529
ENSG00000164142	FAM160A1	1.69712	0.00777269
ENSG00000003402	CFLAR	1.69175	0.000734418
ENSG00000167996	FTH1	1.69086	0.0060537
ENSG00000139132	FGD4	1.68942	0.00209529
ENSG00000128335	APOL2	1.68935	0.018502
ENSG00000166592	RRAD	1.68731	0.0133094
ENSG00000281571	NA	1.68518	0.0135636
ENSG00000161647	MPP3	1.68515	0.00339873
ENSG00000131435	PDLIM4	1.68148	0.0203615
ENSG00000136546	SCN7A	1.68015	0.013605
ENSG00000100767	PAPLN	1.67557	0.00469294
ENSG00000177144	NUDT4B	1.67482	0.0195714
ENSG00000113594	LIFR	1.66996	0.00446617
ENSG00000286116	NA	1.66729	0.0120713
ENSG00000039139	DNAH5	1.66119	0.031661
ENSG00000129667	RHBDF2	1.65649	0.0116539
ENSG00000168874	ATOH8	1.65522	0.00614603
ENSG00000122035	RASL11A	1.65232	0.0220012
ENSG00000158859	ADAMTS4	1.64752	0.0145436
ENSG00000175356	SCUBE2	1.64603	0.011655
ENSG00000166387	PPFIBP2	1.64256	0.00171166
ENSG00000182993	C12orf60	1.64153	0.0499569
ENSG00000246430	LINC00968	1.64098	0.00209529
ENSG00000087116	ADAMTS2	1.63986	0.0163666
ENSG00000185950	IRS2	1.639	0.00227864
ENSG00000231574	LINC02015	1.63532	0.0267691
ENSG00000184106	TREML3P	1.63157	0.0279707
ENSG00000231925	TAPBP	1.63148	0.00469294
ENSG00000243753	HLA-L	1.61572	0.0165435
ENSG00000134769	DTNA	1.61088	0.0114785
ENSG00000108950	FAM20A	1.59898	0.00316398
ENSG00000145040	UCN2	1.59134	0.00577555
ENSG00000270885	RASL10B	1.59027	0.00368437
ENSG00000107968	MAP3K8	1.58945	0.00383418
ENSG00000169271	HSPB3	1.5886	0.0145746
ENSG00000160050	CCDC28B	1.58582	0.0136826
ENSG00000203812	H2AC18	1.58386	0.0182935
ENSG00000178860	MSC	1.57749	0.00258219
ENSG00000164136	IL15	1.57629	0.00131305
ENSG00000196569	LAMA2	1.57583	0.00715567
ENSG00000238045	NA	1.57558	0.0215474
ENSG00000110660	SLC35F2	1.57558	0.00409012
ENSG00000198682	PAPSS2	1.57524	0.00487163
ENSG00000109320	NFKB1	1.5736	0.00365383
ENSG00000160606	TLCD1	1.57277	0.0154579
ENSG00000057657	PRDM1	1.56641	0.00108976
ENSG00000149380	P4HA3	1.56193	0.0465912
ENSG00000164125	GASK1B	1.56042	0.00379829
ENSG00000079691	CARMIL1	1.55947	0.0010058
ENSG00000159200	RCAN1	1.54855	0.0146892
ENSG00000168404	MLKL	1.53914	0.0055562
ENSG00000120910	PPP3CC	1.53505	0.00127642
ENSG00000123342	MMP19	1.53461	0.00502597
ENSG00000263528	IKBKE	1.53434	0.0097871
ENSG00000254254	LOC101929415	1.52979	0.0101818
ENSG00000145365	TIFA	1.52972	0.00555664
ENSG00000110446	SLC15A3	1.52241	0.0111546
ENSG00000173705	SUSD5	1.52158	0.00797822
ENSG00000170214	ADRA1B	1.5207	0.0336712
ENSG00000137563	GGH	1.51845	0.00383418
ENSG00000105185	PDCD5	1.51235	0.00131305
ENSG00000117479	SLC19A2	1.50729	0.00273613
ENSG00000251034	NA	1.50676	0.003912
ENSG00000228463	RPL23AP21	-1.50024	0.0428152
ENSG00000174807	CD248	-1.50058	0.00159764
ENSG00000176490	DIRAS1	-1.50441	0.00437538
ENSG00000287516	NA	-1.50844	0.0476438
ENSG00000169744	LDB2	-1.50925	0.0132725
ENSG00000206052	DOK6	-1.50944	0.00603695
ENSG00000155792	DEPTOR	-1.51181	0.0296351
ENSG00000204941	PSG5	-1.51235	0.00159764
ENSG00000184060	ADAP2	-1.51534	0.0270512
ENSG00000144645	OSBPL10	-1.51837	0.0022791
ENSG00000136531	SCN2A	-1.51876	0.0344614
ENSG00000159784	FAM131B	-1.5195	0.00559384
ENSG00000160460	SPTBN4	-1.52074	0.00927693
ENSG00000109674	NEIL3	-1.52243	0.0163491
ENSG00000287315	NA	-1.52413	0.0306843
ENSG00000110427	KIAA1549L	-1.5285	0.00253082
ENSG00000164638	SLC29A4	-1.52871	0.0115533
ENSG00000154358	OBSCN	-1.52973	0.00197169
ENSG00000099260	PALMD	-1.53597	0.0374559
ENSG00000196557	CACNA1H	-1.53854	0.0242897
ENSG00000260910	NA	-1.53948	0.0137699
ENSG00000089847	ANKRD24	-1.54071	0.0341501
ENSG00000004660	CAMKK1	-1.5422	0.00212618
ENSG00000141934	PLPP2	-1.54287	0.0358356
ENSG00000150687	PRSS23	-1.54539	0.00561806
ENSG00000185634	SHC4	-1.54898	0.0163776
ENSG00000134201	GSTM5	-1.54979	0.00159764
ENSG00000261327	NA	-1.55174	0.00628973
ENSG00000115648	MLPH	-1.55813	0.0154833
ENSG00000188153	COL4A5	-1.55871	0.00159764
ENSG00000176909	MAMSTR	-1.56077	0.0115533
ENSG00000241697	TMEFF1	-1.5634	0.0208923
ENSG00000196338	NLGN3	-1.56525	0.0122731
ENSG00000087589	CASS4	-1.56691	0.00783339
ENSG00000091490	SEL1L3	-1.56744	0.00209529
ENSG00000167771	RCOR2	-1.57149	0.0369414
ENSG00000102385	DRP2	-1.57315	0.00625082
ENSG00000272970	LOC107986163	-1.57433	0.0161178
ENSG00000228784	LINC00954	-1.57617	0.020353
ENSG00000213420	GPC2	-1.57701	0.00954667
ENSG00000172348	RCAN2	-1.57795	0.0114235
ENSG00000118898	PPL	-1.5836	0.031661
ENSG00000161544	CYGB	-1.5852	0.00540532
ENSG00000133110	POSTN	-1.58591	0.0022791
ENSG00000168477	TNXB	-1.58694	0.00618277
ENSG00000197321	SVIL	-1.59062	0.00392257
ENSG00000183010	PYCR1	-1.59397	0.00159764
ENSG00000224383	PRR29	-1.59436	0.0465912
ENSG00000196220	SRGAP3	-1.59495	0.00584606
ENSG00000186205	MTARC1	-1.59622	0.0173116
ENSG00000231345	NA	-1.60209	0.0465824
ENSG00000196155	PLEKHG4	-1.60543	0.00435788
ENSG00000072195	SPEG	-1.60605	0.00100039
ENSG00000176771	NCKAP5	-1.60682	0.0177868
ENSG00000133107	TRPC4	-1.61159	0.00751769
ENSG00000146411	SLC2A12	-1.61548	0.0115066
ENSG00000288533	NA	-1.62774	0.0468209
ENSG00000086991	NOX4	-1.63105	0.023717
ENSG00000137203	TFAP2A	-1.6331	0.00997104
ENSG00000177098	SCN4B	-1.63615	0.0145746
ENSG00000145335	SNCA	-1.63901	0.0432837
ENSG00000103710	RASL12	-1.64114	0.00469294
ENSG00000179855	GIPC3	-1.64229	0.043644
ENSG00000235109	ZSCAN31	-1.6457	0.00490148
ENSG00000117155	SSX2IP	-1.64626	0.0339224
ENSG00000129422	MTUS1	-1.64669	0.0022791
ENSG00000168502	MTCL1	-1.64901	0.0148895
ENSG00000079337	RAPGEF3	-1.65541	0.00290344
ENSG00000171408	PDE7B	-1.6564	0.00144132
ENSG00000144476	ACKR3	-1.6654	0.0270512
ENSG00000123700	KCNJ2	-1.67268	0.0321331
ENSG00000169933	FRMPD4	-1.67358	0.0101818
ENSG00000183160	TMEM119	-1.6764	0.00783339
ENSG00000092969	TGFB2	-1.68531	0.0333287
ENSG00000119938	PPP1R3C	-1.68667	0.013392
ENSG00000177685	CRACR2B	-1.68702	0.0401065
ENSG00000012171	SEMA3B	-1.68862	0.00115221
ENSG00000260230	FRRS1L	-1.69304	0.00316398
ENSG00000074370	ATP2A3	-1.69692	0.0103831
ENSG00000265763	ZNF488	-1.70212	0.025713
ENSG00000196950	SLC39A10	-1.70425	0.00469294
ENSG00000215386	MIR99AHG	-1.71008	0.0194795
ENSG00000254535	PABPC4L	-1.71061	0.0263105
ENSG00000227825	SLC9A7P1	-1.71159	0.0142069
ENSG00000204380	PKP4-AS1	-1.71159	0.0461283
ENSG00000143341	HMCN1	-1.71306	0.00303078
ENSG00000171877	FRMD5	-1.71317	0.0477851
ENSG00000256508	MRGPRF-AS1	-1.71565	0.0397593
ENSG00000170989	S1PR1	-1.71775	0.0329848
ENSG00000152661	GJA1	-1.71778	0.020366
ENSG00000176533	GNG7	-1.71804	0.0185648
ENSG00000147852	VLDLR	-1.7194	0.00159764
ENSG00000197467	COL13A1	-1.72013	0.0136883
ENSG00000109794	FAM149A	-1.72041	0.0146226
ENSG00000114737	CISH	-1.72302	0.0275089
ENSG00000148848	ADAM12	-1.72438	0.0101818
ENSG00000102174	PHEX	-1.7257	0.0255189
ENSG00000124766	SOX4	-1.72595	0.00159245
ENSG00000250802	ZBED3-AS1	-1.72799	0.0477468
ENSG00000258947	TUBB3	-1.73466	0.0155031
ENSG00000146674	IGFBP3	-1.74001	0.00692348
ENSG00000054392	HHAT	-1.74681	0.00485182
ENSG00000103257	SLC7A5	-1.75163	0.00401787
ENSG00000129194	SOX15	-1.75165	0.0285196
ENSG00000173376	NDNF	-1.75275	0.0176684
ENSG00000107821	KAZALD1	-1.76159	0.00159764
ENSG00000158528	PPP1R9A	-1.76296	0.0248797
ENSG00000115884	SDC1	-1.76445	0.00131305
ENSG00000224259	LINC01133	-1.76528	0.0384646
ENSG00000154864	PIEZO2	-1.76536	0.00290344
ENSG00000127824	TUBA4A	-1.76682	0.00636523
ENSG00000247735	NA	-1.76699	0.0185974
ENSG00000184489	PTP4A3	-1.76793	0.0354298
ENSG00000172986	GXYLT2	-1.76806	0.0035064
ENSG00000183346	CABCOCO1	-1.77465	0.00835256
ENSG00000243742	RPLP0P2	-1.77522	0.049382
ENSG00000103647	CORO2B	-1.77833	0.0102903
ENSG00000116741	RGS2	-1.77875	0.0121542
ENSG00000130513	GDF15	-1.78005	0.0058404
ENSG00000101255	TRIB3	-1.78492	0.00903815
ENSG00000133056	PIK3C2B	-1.78717	0.00159764
ENSG00000177614	PGBD5	-1.79578	0.0396437
ENSG00000230699	NA	-1.79788	0.0306697
ENSG00000166342	NETO1	-1.79851	0.01013
ENSG00000157168	NRG1	-1.7997	0.0145436
ENSG00000080573	COL5A3	-1.80044	0.00193747
ENSG00000278709	NKILA	-1.80302	0.0136871
ENSG00000164484	TMEM200A	-1.80871	0.00131305
ENSG00000115252	PDE1A	-1.81379	0.0367588
ENSG00000099889	ARVCF	-1.8145	0.00610599
ENSG00000164161	HHIP	-1.81663	0.0145436
ENSG00000168824	NSG1	-1.81676	0.0208923
ENSG00000185008	ROBO2	-1.82025	0.00159764
ENSG00000120915	EPHX2	-1.8212	0.0261617
ENSG00000169126	ARMC4	-1.82347	0.0471081
ENSG00000197826	CFAP299	-1.82571	0.0471061
ENSG00000112715	VEGFA	-1.82606	0.0213325
ENSG00000181072	CHRM2	-1.82782	0.00159764
ENSG00000162390	ACOT11	-1.8349	0.0238129
ENSG00000204291	COL15A1	-1.84145	0.00245227
ENSG00000223764	LINC02593	-1.84328	0.0104864
ENSG00000148541	FAM13C	-1.84449	0.0390859
ENSG00000106809	OGN	-1.8451	0.00437538
ENSG00000189056	RELN	-1.84609	0.0299292
ENSG00000137872	SEMA6D	-1.84725	0.0171988
ENSG00000107562	CXCL12	-1.84774	0.00469294
ENSG00000006283	CACNA1G	-1.84886	0.0288066
ENSG00000164920	OSR2	-1.85079	0.00434719
ENSG00000254154	SEC16B	-1.85607	0.0155802
ENSG00000260517	NA	-1.85645	0.0190909
ENSG00000117643	MAN1C1	-1.85678	0.034095
ENSG00000108830	RND2	-1.85685	0.0100284
ENSG00000111057	KRT18	-1.8585	0.0322941
ENSG00000171798	KNDC1	-1.86865	0.0159826
ENSG00000124749	COL21A1	-1.8741	0.0209343
ENSG00000272734	ADIRF-AS1	-1.88223	0.00902691
ENSG00000138316	ADAMTS14	-1.88328	0.040114
ENSG00000152953	STK32B	-1.88654	0.00159245
ENSG00000075213	SEMA3A	-1.90115	0.00131305
ENSG00000178573	MAF	-1.90775	0.0168213
ENSG00000106819	ASPN	-1.91285	0.0044758
ENSG00000164761	TNFRSF11B	-1.91298	0.00253323
ENSG00000130720	FIBCD1	-1.92038	0.00383418
ENSG00000145911	N4BP3	-1.93732	0.0082795
ENSG00000131242	RAB11FIP4	-1.93818	0.0281243
ENSG00000205795	CYS1	-1.9425	0.00578344
ENSG00000055813	CCDC85A	-1.94414	0.0114849
ENSG00000235961	PNMA6A	-1.94417	0.0191856
ENSG00000110881	ASIC1	-1.94654	0.00757678
ENSG00000070669	ASNS	-1.95441	0.0214459
ENSG00000126500	FLRT1	-1.95568	0.0282955
ENSG00000182272	B4GALNT4	-1.96155	0.0105995
ENSG00000168497	CAVIN2	-1.96746	0.04512
ENSG00000046889	PREX2	-1.97189	0.0160081
ENSG00000197971	MBP	-1.97952	0.0370399
ENSG00000183971	NPW	-1.97993	0.0499651
ENSG00000065361	ERBB3	-1.98453	0.0076822
ENSG00000251661	NA	-1.98885	0.0130181
ENSG00000126785	RHOJ	-1.9932	0.00137969
ENSG00000167653	PSCA	-1.99433	0.0275379
ENSG00000196932	TMEM26	-1.99575	0.00290344
ENSG00000154102	C16orf74	-2.01015	0.00479891
ENSG00000286389	LOC105373289	-2.01345	0.0314075
ENSG00000036672	USP2	-2.02405	0.013105
ENSG00000003137	CYP26B1	-2.02483	0.00859668
ENSG00000151623	NR3C2	-2.02515	0.0078598
ENSG00000185559	DLK1	-2.02526	0.0337521
ENSG00000157404	KIT	-2.02562	0.00493421
ENSG00000175538	KCNE3	-2.02563	0.00327267
ENSG00000166448	TMEM130	-2.03171	0.00425437
ENSG00000163145	C1QTNF7	-2.03679	0.0321098
ENSG00000198915	RASGEF1A	-2.03763	0.0447247
ENSG00000175315	CST6	-2.04052	0.0103831
ENSG00000152527	PLEKHH2	-2.0412	0.0129643
ENSG00000165617	DACT1	-2.04275	0.00744659
ENSG00000224729	PCOLCE-AS1	-2.05526	0.0328726
ENSG00000182985	CADM1	-2.05777	0.0198296
ENSG00000233695	NA	-2.06058	0.00316398
ENSG00000068976	PYGM	-2.06236	0.0332423
ENSG00000118473	SGIP1	-2.06651	0.0103831
ENSG00000103485	QPRT	-2.06937	0.00226298
ENSG00000139874	SSTR1	-2.07039	0.0197357
ENSG00000187634	SAMD11	-2.08026	0.012881
ENSG00000138449	SLC40A1	-2.08118	0.0106419
ENSG00000116690	PRG4	-2.08189	0.0227978
ENSG00000150051	MKX	-2.08338	0.0250069
ENSG00000236036	LINC00445	-2.08737	0.0422
ENSG00000196562	SULF2	-2.09015	0.00761973
ENSG00000170624	SGCD	-2.09059	0.00258219
ENSG00000107731	UNC5B	-2.09389	0.00540802
ENSG00000149212	SESN3	-2.09466	0.00259818
ENSG00000205710	C17orf107	-2.09475	0.0221517
ENSG00000204767	INSYN2B	-2.10248	0.0157021
ENSG00000160145	KALRN	-2.10542	0.0386608
ENSG00000135424	ITGA7	-2.10708	0.00100039
ENSG00000149256	TENM4	-2.10793	0.0203155
ENSG00000154678	PDE1C	-2.10813	0.00859771
ENSG00000241644	INMT	-2.11458	0.0099978
ENSG00000144730	IL17RD	-2.12183	0.00227864
ENSG00000171033	PKIA	-2.13004	0.00783339
ENSG00000077063	CTTNBP2	-2.13749	0.00566111
ENSG00000155011	DKK2	-2.14471	0.0149108
ENSG00000178184	PARD6G	-2.14944	0.00224197
ENSG00000171847	FAM90A1	-2.15017	0.0435699
ENSG00000006468	ETV1	-2.15508	0.0180772
ENSG00000154146	NRGN	-2.15728	0.0336712
ENSG00000134539	KLRD1	-2.15915	0.020353
ENSG00000161682	FAM171A2	-2.16891	0.00626057
ENSG00000135472	FAIM2	-2.17172	0.00624538
ENSG00000143847	PPFIA4	-2.1808	0.00209529
ENSG00000038427	VCAN	-2.18181	0.000910745
ENSG00000137675	MMP27	-2.18377	0.0449638
ENSG00000163864	NMNAT3	-2.18394	0.018395
ENSG00000182580	EPHB3	-2.18485	0.000734418
ENSG00000260293	NA	-2.18683	0.00442635
ENSG00000272168	NA	-2.18968	0.00209529
ENSG00000124225	PMEPA1	-2.19204	0.00561806
ENSG00000259969	NA	-2.19488	0.0355948
ENSG00000183111	ARHGEF37	-2.20617	0.0145746
ENSG00000235563	NA	-2.21119	0.0478117
ENSG00000124134	KCNS1	-2.21277	0.0082795
ENSG00000153162	BMP6	-2.22072	0.0126312
ENSG00000170891	CYTL1	-2.22963	0.0115355
ENSG00000267365	KCNJ2-AS1	-2.23412	0.0238154
ENSG00000125266	EFNB2	-2.23426	0.00604927
ENSG00000259807	NA	-2.23585	0.00281132
ENSG00000076864	RAP1GAP	-2.23601	0.0477068
ENSG00000255690	TRIL	-2.24404	0.0457377
ENSG00000104081	BMF	-2.25198	0.0221439
ENSG00000138311	ZNF365	-2.25294	0.00303078
ENSG00000011347	SYT7	-2.27274	0.0125074
ENSG00000239474	KLHL41	-2.28053	0.0350197
ENSG00000101265	RASSF2	-2.2889	0.00131305
ENSG00000165495	PKNOX2	-2.30025	0.0432904
ENSG00000105516	DBP	-2.31405	0.0123794
ENSG00000136859	ANGPTL2	-2.31441	0.00236278
ENSG00000108984	MAP2K6	-2.32161	0.0115066
ENSG00000196517	SLC6A9	-2.32672	0.00437538
ENSG00000153446	C16orf89	-2.33062	0.0238293
ENSG00000171724	VAT1L	-2.34606	0.00479891
ENSG00000111907	TPD52L1	-2.35347	0.0051775
ENSG00000180730	SHISA2	-2.37063	0.0395877
ENSG00000277954	NA	-2.37286	0.0186682
ENSG00000233901	LINC01503	-2.3746	0.00462789
ENSG00000126878	AIF1L	-2.37729	0.0158029
ENSG00000135069	PSAT1	-2.38113	0.020353
ENSG00000183484	GPR132	-2.38317	0.0461215
ENSG00000182379	NXPH4	-2.38986	0.00323828
ENSG00000143786	CNIH3	-2.39166	0.0060537
ENSG00000126950	TMEM35A	-2.40162	0.00159764
ENSG00000197361	FBXL22	-2.40217	0.0427619
ENSG00000152217	SETBP1	-2.41142	0.00552896
ENSG00000126368	NR1D1	-2.41573	0.00669497
ENSG00000120594	PLXDC2	-2.41898	0.015911
ENSG00000164850	GPER1	-2.42073	0.00137288
ENSG00000184374	COLEC10	-2.42736	0.0152855
ENSG00000260455	NA	-2.44606	0.0354285
ENSG00000214575	CPEB1	-2.4488	0.00232689
ENSG00000225783	MIAT	-2.45394	0.00246229
ENSG00000108932	SLC16A6	-2.45734	0.0135626
ENSG00000196611	MMP1	-2.45848	0.0147827
ENSG00000177570	SAMD12	-2.46214	0.0019378
ENSG00000167311	ART5	-2.46996	0.0422
ENSG00000126860	EVI2A	-2.48283	0.0342634
ENSG00000123453	SARDH	-2.48772	0.00630678
ENSG00000158445	KCNB1	-2.49571	0.0206226
ENSG00000013297	CLDN11	-2.51023	0.0194145
ENSG00000178031	ADAMTSL1	-2.52438	0.00131305
ENSG00000284966	NA	-2.53564	0.0177868
ENSG00000223749	NA	-2.5369	0.0109482
ENSG00000064309	CDON	-2.53738	0.00618277
ENSG00000267414	SETBP1-DT	-2.54141	0.0227123
ENSG00000113361	CDH6	-2.55115	0.00434719
ENSG00000073146	MOV10L1	-2.55985	0.00144132
ENSG00000049246	PER3	-2.56181	0.0179888
ENSG00000172061	LRRC15	-2.56296	0.00502597
ENSG00000237234	NA	-2.56449	0.0332533
ENSG00000111087	GLI1	-2.57855	0.00437538
ENSG00000112559	MDFI	-2.58007	0.013605
ENSG00000109265	CRACD	-2.58622	0.0168376
ENSG00000171951	SCG2	-2.58813	0.0228451
ENSG00000069482	GAL	-2.59421	0.039558
ENSG00000117152	RGS4	-2.60187	0.00159764
ENSG00000172572	PDE3A	-2.60191	0.00469294
ENSG00000106537	TSPAN13	-2.60427	0.0136498
ENSG00000225756	DBH-AS1	-2.61303	0.0271925
ENSG00000242715	CCDC169	-2.61565	0.0203946
ENSG00000227544	LOC100506725	-2.61941	0.0212158
ENSG00000286214	NA	-2.6226	0.0250039
ENSG00000188042	ARL4C	-2.62559	0.003912
ENSG00000179776	CDH5	-2.64301	0.0337385
ENSG00000236404	VLDLR-AS1	-2.64403	0.0182751
ENSG00000165521	EML5	-2.65421	0.00273613
ENSG00000154065	ANKRD29	-2.6583	0.004458
ENSG00000153253	SCN3A	-2.68702	0.00251029
ENSG00000018625	ATP1A2	-2.69108	0.018395
ENSG00000182621	PLCB1	-2.69309	0.0127216
ENSG00000156466	GDF6	-2.69777	0.0373157
ENSG00000174738	NR1D2	-2.70781	0.0130181
ENSG00000125848	FLRT3	-2.70838	0.00501667
ENSG00000276600	RAB7B	-2.7102	0.00643551
ENSG00000125398	SOX9	-2.71441	0.0246445
ENSG00000092621	PHGDH	-2.73031	0.00340575
ENSG00000188385	JAKMIP3	-2.73283	0.00168691
ENSG00000104313	EYA1	-2.73832	0.0301593
ENSG00000117600	PLPPR4	-2.76447	0.0278973
ENSG00000038945	MSR1	-2.76888	0.0344038
ENSG00000236714	LINC01844	-2.80359	0.0344308
ENSG00000255920	CCND2-AS1	-2.80706	0.0363879
ENSG00000157766	ACAN	-2.81315	0.00624124
ENSG00000196917	HCAR1	-2.81461	0.018502
ENSG00000165105	RASEF	-2.81535	0.0136871
ENSG00000078725	BRINP1	-2.82374	0.0385285
ENSG00000182010	RTKN2	-2.82406	0.0163491
ENSG00000025423	HSD17B6	-2.84076	0.00514678
ENSG00000164929	BAALC	-2.85366	0.0163279
ENSG00000164483	SAMD3	-2.89338	0.0108505
ENSG00000167964	RAB26	-2.89977	0.0237692
ENSG00000272341	NA	-2.90228	0.00442752
ENSG00000182667	NTM	-2.9153	0.00383418
ENSG00000138650	PCDH10	-2.91632	0.00437538
ENSG00000108684	ASIC2	-2.91927	0.0446309
ENSG00000183508	TENT5C	-2.92022	0.0390269
ENSG00000173110	HSPA6	-2.93545	0.0319311
ENSG00000204131	NHSL2	-2.93937	0.00227864
ENSG00000273312	NA	-2.94847	0.0308113
ENSG00000160963	COL26A1	-2.96429	0.0482798
ENSG00000171385	KCND3	-2.9649	0.0119402
ENSG00000198774	RASSF9	-2.96539	0.00400393
ENSG00000142178	SIK1	-2.97502	0.0341257
ENSG00000169507	SLC38A11	-2.97778	0.0386164
ENSG00000188322	SBK1	-3.00014	0.040114
ENSG00000170439	METTL7B	-3.01476	0.0290872
ENSG00000054938	CHRDL2	-3.01958	0.00711111
ENSG00000151789	ZNF385D	-3.02566	0.0235482
ENSG00000145242	EPHA5	-3.04064	0.00144132
ENSG00000185742	C11orf87	-3.07305	0.0255983
ENSG00000163485	ADORA1	-3.07768	0.0369837
ENSG00000280022	NA	-3.07937	0.049417
ENSG00000106484	MEST	-3.08255	0.0132655
ENSG00000162383	SLC1A7	-3.08835	0.0104708
ENSG00000265962	GACAT2	-3.08895	0.017851
ENSG00000179388	EGR3	-3.0917	0.0142782
ENSG00000164251	F2RL1	-3.11243	0.0163345
ENSG00000134343	ANO3	-3.11721	0.0282557
ENSG00000275342	PRAG1	-3.15329	0.00316398
ENSG00000229931	NA	-3.15784	0.0058404
ENSG00000250241	LOC101927359	-3.16661	0.0465912
ENSG00000172020	GAP43	-3.1835	0.0110639
ENSG00000007237	GAS7	-3.18703	0.0120034
ENSG00000215196	BASP1-AS1	-3.19132	0.0089
ENSG00000138669	PRKG2	-3.19198	0.00131305
ENSG00000275993	SIK1B	-3.22686	0.0117561
ENSG00000166670	MMP10	-3.23154	0.00626057
ENSG00000131620	ANO1	-3.24307	0.01505
ENSG00000084710	EFR3B	-3.26609	0.0076822
ENSG00000066735	KIF26A	-3.29342	0.0156184
ENSG00000153993	SEMA3D	-3.29773	0.00209529
ENSG00000166689	PLEKHA7	-3.3032	0.0258556
ENSG00000124249	KCNK15	-3.31447	0.0254076
ENSG00000144681	STAC	-3.33334	0.00159764
ENSG00000064205	CCN5	-3.35648	0.00345655
ENSG00000149403	GRIK4	-3.35792	0.039461
ENSG00000171388	APLN	-3.35834	0.0227978
ENSG00000120738	EGR1	-3.38641	0.00800056
ENSG00000112796	ENPP5	-3.38922	0.0203319
ENSG00000198523	PLN	-3.43346	0.0100871
ENSG00000145526	CDH18	-3.44033	0.0310197
ENSG00000010438	PRSS3	-3.46722	0.0241027
ENSG00000106003	LFNG	-3.47576	0.0126911
ENSG00000006128	TAC1	-3.47939	0.0140851
ENSG00000126861	OMG	-3.52393	0.00803997
ENSG00000204403	CASP12	-3.59093	0.0238293
ENSG00000130751	NPAS1	-3.59822	0.0100284
ENSG00000127951	FGL2	-3.60267	0.0100871
ENSG00000149575	SCN2B	-3.62662	0.0157021
ENSG00000214814	FER1L6	-3.66941	0.0185256
ENSG00000013293	SLC7A14	-3.70771	0.00680152
ENSG00000180875	GREM2	-3.7084	0.00184599
ENSG00000108602	ALDH3A1	-3.74871	0.0060537
ENSG00000170500	LONRF2	-3.75397	0.0212641
ENSG00000105989	WNT2	-3.78093	0.0050642
ENSG00000166897	ELFN2	-3.78448	0.00550909
ENSG00000128510	CPA4	-3.78673	0.0286955
ENSG00000156427	FGF18	-3.78983	0.0083128
ENSG00000144893	MED12L	-3.7982	0.0357766
ENSG00000183798	EMILIN3	-3.81094	0.0101241
ENSG00000100302	RASD2	-3.81176	0.0289629
ENSG00000248869	LINC02511	-3.86356	0.023791
ENSG00000146250	PRSS35	-3.86408	0.00256943
ENSG00000130592	LSP1	-3.88175	0.0253889
ENSG00000144063	MALL	-3.90169	0.0424093
ENSG00000144218	AFF3	-3.90521	0.0150523
ENSG00000173227	SYT12	-3.97244	0.00511909
ENSG00000174600	CMKLR1	-3.97589	0.015667
ENSG00000266524	GDF10	-4.03706	0.0030927
ENSG00000105088	OLFM2	-4.05866	0.00434215
ENSG00000163394	CCKAR	-4.07754	0.00188519
ENSG00000143320	CRABP2	-4.11069	0.00871691
ENSG00000165092	ALDH1A1	-4.17067	0.0441089
ENSG00000136999	CCN3	-4.18469	0.00227864
ENSG00000203706	NA	-4.20828	0.0271177
ENSG00000214688	C10orf105	-4.21283	0.0326758
ENSG00000122877	EGR2	-4.39826	0.0147605
ENSG00000171345	KRT19	-4.44394	0.00435657
ENSG00000279319	NA	-4.46388	0.023537
ENSG00000170477	KRT4	-4.9083	0.0104708
ENSG00000085741	WNT11	-4.94006	0.00462744
ENSG00000082497	SERTAD4	-4.98079	0.0429987
ENSG00000184564	SLITRK6	-5.74542	0.0374636
ENSG00000163909	HEYL	-6.98952	0.0306389
ENSG00000141469	SLC14A1	-9.20046	0.00739111

## Sheet: FP+IFNvsControl
FP+IFNvsControl
Ensembl_ID	Gene_Symbol	logFC	FDR
ENSG00000204287	HLA-DRA	12.8248	4.08726e-05
ENSG00000131203	IDO1	11.5716	4.83366e-06
ENSG00000226025	LGALS17A	11.0812	3.53744e-05
ENSG00000204252	HLA-DOA	11.0443	0.000156691
ENSG00000158714	SLAMF8	10.9297	0.000197246
ENSG00000113263	ITK	10.0504	0.000421843
ENSG00000154451	GBP5	9.91471	4.83366e-06
ENSG00000109906	ZBTB16	9.38677	7.90783e-05
ENSG00000242574	HLA-DMB	9.21746	0.000356791
ENSG00000225492	GBP1P1	8.9926	5.17699e-05
ENSG00000162654	GBP4	8.97874	1.26429e-05
ENSG00000186472	PCLO	8.84052	7.19519e-05
ENSG00000216490	IFI30	8.199	0.00335953
ENSG00000225964	NA	7.9654	0.004844
ENSG00000196126	HLA-DRB1	7.82783	0.00459007
ENSG00000127954	STEAP4	7.79407	1.7492e-05
ENSG00000183347	GBP6	7.75257	0.00502748
ENSG00000268088	NA	7.73456	0.00746439
ENSG00000267369	TAF5LP1	7.6062	0.00667327
ENSG00000286548	NA	7.57013	0.000232847
ENSG00000100336	APOL4	7.54302	5.17699e-05
ENSG00000134830	C5AR2	7.53952	0.00853201
ENSG00000254287	NA	7.45914	0.000189947
ENSG00000179593	ALOX15B	7.36995	0.000122329
ENSG00000261618	NA	7.18211	0.0142185
ENSG00000231246	LINC02884	7.1722	7.27955e-05
ENSG00000287090	LOC340090	7.15184	0.0116187
ENSG00000168062	BATF2	7.13835	9.6248e-05
ENSG00000144908	ALDH1L1	7.13762	2.74659e-05
ENSG00000168309	FAM107A	7.1059	2.99231e-05
ENSG00000152583	SPARCL1	7.07917	0.000637555
ENSG00000100033	PRODH	7.01893	0.0181535
ENSG00000179583	CIITA	6.91604	4.83366e-06
ENSG00000286065	SLFN12L	6.88879	0.0166023
ENSG00000082074	FYB1	6.88811	0.000211346
ENSG00000019582	CD74	6.88219	3.08747e-06
ENSG00000169248	CXCL11	6.84246	2.11939e-05
ENSG00000222017	NA	6.73946	0.0202327
ENSG00000278910	BANCR	6.71202	0.0183112
ENSG00000117228	GBP1	6.69738	8.84438e-06
ENSG00000010030	ETV7	6.63095	0.000265278
ENSG00000179344	HLA-DQB1	6.56036	0.0331745
ENSG00000134321	RSAD2	6.55318	0.0010554
ENSG00000134326	CMPK2	6.50277	0.00097696
ENSG00000240219	NA	6.49346	0.000335199
ENSG00000173369	C1QB	6.44749	0.026819
ENSG00000279174	NA	6.27481	0.0370802
ENSG00000179165	PXT1	6.23453	0.0344367
ENSG00000096060	FKBP5	6.22726	0.000101294
ENSG00000137959	IFI44L	6.22407	0.00167596
ENSG00000140968	IRF8	6.18208	0.0007102
ENSG00000089127	OAS1	6.103	0.00528144
ENSG00000137496	IL18BP	6.07634	1.26429e-05
ENSG00000133321	PLAAT4	6.05492	0.000125981
ENSG00000111335	OAS2	5.93957	0.00124681
ENSG00000254838	GVINP1	5.91717	0.00041859
ENSG00000269720	CCDC194	5.85865	0.00160165
ENSG00000138755	CXCL9	5.64554	0.00106211
ENSG00000256262	NA	5.56388	0.000636746
ENSG00000130303	BST2	5.55304	0.000765954
ENSG00000169495	HTRA4	5.4426	0.00807971
ENSG00000170382	LRRN2	5.42735	0.0110014
ENSG00000125347	IRF1	5.42097	5.14408e-06
ENSG00000163131	CTSS	5.40607	7.74156e-05
ENSG00000156219	ART3	5.35595	0.00439799
ENSG00000233705	NA	5.33668	0.0072401
ENSG00000214872	SMTNL1	5.2688	0.00057534
ENSG00000162645	GBP2	5.23541	4.83366e-06
ENSG00000180616	SSTR2	5.20607	0.000221958
ENSG00000100342	APOL1	5.17106	7.13314e-05
ENSG00000108700	CCL8	5.15938	0.000607724
ENSG00000006210	CX3CL1	5.14644	0.000842606
ENSG00000286757	NA	5.13687	0.00619378
ENSG00000267074	NA	5.12859	0.0061012
ENSG00000241106	HLA-DOB	5.12344	0.00238588
ENSG00000277196	LOC102724788	5.11708	0.0118422
ENSG00000240065	PSMB9	5.10754	6.42503e-05
ENSG00000004468	CD38	5.09436	0.000265278
ENSG00000101342	TLDC2	5.07656	0.00061897
ENSG00000027644	INSRR	5.07271	0.0038116
ENSG00000250978	NA	5.04962	0.00270717
ENSG00000168394	TAP1	5.03822	4.83366e-06
ENSG00000128284	APOL3	5.03442	2.18874e-05
ENSG00000234518	NA	4.95795	0.000132141
ENSG00000171819	ANGPTL7	4.94797	0.00139736
ENSG00000188820	CALHM6	4.88045	0.000842606
ENSG00000168334	XIRP1	4.85949	0.00924816
ENSG00000173432	SAA1	4.8442	0.00167178
ENSG00000281450	PANDAR	4.79312	0.000636746
ENSG00000122679	RAMP3	4.7917	0.024757
ENSG00000258713	C20orf141	4.77837	0.0150064
ENSG00000101347	SAMHD1	4.76766	5.98499e-05
ENSG00000144837	PLA1A	4.75918	0.0033538
ENSG00000137673	MMP7	4.75672	0.00836321
ENSG00000047457	CP	4.74705	0.0195325
ENSG00000205364	MT1M	4.74446	0.00057534
ENSG00000169031	COL4A3	4.70968	0.00118728
ENSG00000198400	NTRK1	4.69985	0.000735756
ENSG00000177575	CD163	4.68373	0.0144125
ENSG00000119917	IFIT3	4.66334	0.00023507
ENSG00000142621	FHAD1	4.63734	0.0342183
ENSG00000181374	CCL13	4.62474	0.00175838
ENSG00000225864	NA	4.62024	0.00219923
ENSG00000135114	OASL	4.58919	0.00643702
ENSG00000157152	SYN2	4.56616	0.00122141
ENSG00000211445	GPX3	4.55842	4.17664e-05
ENSG00000002549	LAP3	4.52402	7.42531e-06
ENSG00000185885	IFITM1	4.50727	0.000765954
ENSG00000205045	SLFN12L	4.45523	0.0419506
ENSG00000025708	TYMP	4.44929	0.000128236
ENSG00000203685	STUM	4.44353	0.00461438
ENSG00000120217	CD274	4.44006	5.30927e-06
ENSG00000133106	EPSTI1	4.43033	0.000559831
ENSG00000007171	NOS2	4.42664	0.00756168
ENSG00000119922	IFIT2	4.40943	4.69264e-05
ENSG00000173762	CD7	4.37575	0.000906326
ENSG00000096996	IL12RB1	4.36146	0.00832476
ENSG00000215018	COL28A1	4.34003	0.000973783
ENSG00000144596	GRIP2	4.32405	0.00547287
ENSG00000164509	IL31RA	4.3033	0.00163065
ENSG00000231389	HLA-DPA1	4.30278	0.000997821
ENSG00000118849	RARRES1	4.2848	0.000307158
ENSG00000204257	HLA-DMA	4.25911	0.000238993
ENSG00000128335	APOL2	4.24359	4.83366e-06
ENSG00000258521	NA	4.2368	0.00038836
ENSG00000169245	CXCL10	4.23381	0.0125752
ENSG00000008516	MMP25	4.20456	0.000112233
ENSG00000179044	EXOC3L1	4.17928	0.00370222
ENSG00000015413	DPEP1	4.17023	0.0076843
ENSG00000140105	WARS1	4.15863	1.81798e-05
ENSG00000185031	NA	4.14795	0.0330781
ENSG00000204642	HLA-F	4.14421	4.83366e-06
ENSG00000147647	DPYS	4.13587	0.0050454
ENSG00000188676	IDO2	4.07897	0.0499611
ENSG00000155629	PIK3AP1	4.07546	6.65277e-05
ENSG00000225101	NA	4.07127	0.00791107
ENSG00000170074	FAM153A	4.06513	0.0291021
ENSG00000233117	NA	4.05772	0.00345987
ENSG00000170458	CD14	4.05219	0.0021745
ENSG00000078114	NEBL	4.02607	0.00243367
ENSG00000165507	DEPP1	4.01868	0.000801623
ENSG00000102524	TNFSF13B	3.98173	0.00517183
ENSG00000126709	IFI6	3.98105	0.00362978
ENSG00000151572	ANO4	3.9654	0.00108721
ENSG00000175318	GRAMD2A	3.96522	0.00223053
ENSG00000233902	NA	3.96155	0.00733655
ENSG00000108387	SEPTIN4	3.95226	2.18874e-05
ENSG00000121858	TNFSF10	3.94416	7.13314e-05
ENSG00000168404	MLKL	3.93143	5.98499e-05
ENSG00000131979	GCH1	3.89825	0.0038529
ENSG00000204267	TAP2	3.88952	4.83366e-06
ENSG00000111331	OAS3	3.88796	0.000220469
ENSG00000090339	ICAM1	3.87627	3.69931e-05
ENSG00000187288	CIDEC	3.87444	0.0210866
ENSG00000278996	NA	3.87221	0.0283353
ENSG00000168481	LGI3	3.85803	0.00453672
ENSG00000279805	NA	3.82201	0.0026594
ENSG00000183153	GJD3	3.79595	0.000239729
ENSG00000205436	EXOC3L4	3.78335	0.0179978
ENSG00000183486	MX2	3.78294	0.0061208
ENSG00000167207	NOD2	3.7732	0.0031463
ENSG00000143333	RGS16	3.75298	0.000112233
ENSG00000116194	ANGPTL1	3.70385	0.000586034
ENSG00000187608	ISG15	3.70336	0.00250834
ENSG00000099998	GGT5	3.69091	0.000141729
ENSG00000152779	SLC16A12	3.67862	0.00286294
ENSG00000173626	TRAPPC3L	3.67248	0.00182601
ENSG00000123685	BATF3	3.6723	0.000414445
ENSG00000196503	ARL9	3.6698	0.000958
ENSG00000288025	NA	3.64803	0.0105146
ENSG00000157601	MX1	3.64283	0.00364164
ENSG00000270426	NA	3.62912	0.0108224
ENSG00000152463	OLAH	3.60359	0.00412996
ENSG00000221963	APOL6	3.60271	6.78749e-06
ENSG00000248187	NA	3.58778	0.0394664
ENSG00000235750	KIAA0040	3.58157	0.000852173
ENSG00000173193	PARP14	3.57641	4.69264e-05
ENSG00000175899	A2M	3.5665	0.00269958
ENSG00000134470	IL15RA	3.54675	0.000124519
ENSG00000177989	ODF3B	3.53064	7.19519e-05
ENSG00000249502	NA	3.52922	0.00184096
ENSG00000068079	IFI35	3.5264	7.27955e-05
ENSG00000027869	SH2D2A	3.51708	0.0374626
ENSG00000272941	NA	3.5024	3.67162e-05
ENSG00000004799	PDK4	3.49825	0.0015539
ENSG00000157514	TSC22D3	3.48028	3.81825e-05
ENSG00000197142	ACSL5	3.45754	0.000356791
ENSG00000140807	NKD1	3.45752	0.0023526
ENSG00000164342	TLR3	3.43776	0.00182601
ENSG00000140511	HAPLN3	3.42634	0.000182948
ENSG00000270001	NA	3.42564	0.00772811
ENSG00000135378	PRRG4	3.4175	0.00898574
ENSG00000177409	SAMD9L	3.3819	7.42531e-06
ENSG00000165949	IFI27	3.35968	0.00129026
ENSG00000150048	CLEC1A	3.33544	0.0409117
ENSG00000163251	FZD5	3.33172	0.000735756
ENSG00000282851	BISPR	3.32336	0.00951707
ENSG00000162772	ATF3	3.29956	1.33389e-05
ENSG00000079385	CEACAM1	3.29278	0.0172173
ENSG00000128052	KDR	3.26049	0.0202327
ENSG00000140853	NLRC5	3.25588	1.02722e-05
ENSG00000155962	CLIC2	3.25037	7.90783e-05
ENSG00000156804	FBXO32	3.24142	0.000176415
ENSG00000168405	CMAHP	3.23948	5.38509e-05
ENSG00000137965	IFI44	3.20841	0.00163285
ENSG00000204592	HLA-E	3.20554	5.15198e-05
ENSG00000124493	GRM4	3.18875	0.0177929
ENSG00000172602	RND1	3.14771	0.0205164
ENSG00000115267	IFIH1	3.14352	0.000250644
ENSG00000182902	SLC25A18	3.13996	0.0179113
ENSG00000222112	RN7SKP16	3.13777	0.0310599
ENSG00000130222	GADD45G	3.13313	0.000723251
ENSG00000118160	SLC8A2	3.13307	0.00722359
ENSG00000131094	C1QL1	3.12882	0.000393013
ENSG00000162267	ITIH3	3.11447	0.00320237
ENSG00000177144	NUDT4B	3.10618	0.00122141
ENSG00000205220	PSMB10	3.08347	0.000316587
ENSG00000267361	SEC24AP1	3.07498	0.02336
ENSG00000124440	HIF3A	3.07385	0.00367616
ENSG00000165899	OTOGL	3.05257	0.00907159
ENSG00000157150	TIMP4	3.04705	0.0144329
ENSG00000272512	NA	3.04657	0.0402717
ENSG00000285744	NA	3.04542	0.0404564
ENSG00000115415	STAT1	3.04008	0.000189322
ENSG00000116254	CHD5	3.03329	0.031121
ENSG00000134121	CHL1	3.02936	0.0213504
ENSG00000287576	NA	3.02467	0.000849194
ENSG00000137628	DDX60	3.02457	0.000905726
ENSG00000136514	RTP4	2.98944	0.00141966
ENSG00000135821	GLUL	2.98921	3.69931e-05
ENSG00000141574	SECTM1	2.98882	0.000998896
ENSG00000103196	CRISPLD2	2.98881	0.000307317
ENSG00000137462	TLR2	2.98756	0.000220469
ENSG00000261971	NA	2.98542	0.00107375
ENSG00000165730	STOX1	2.98008	0.0393476
ENSG00000230521	NA	2.97963	0.00794535
ENSG00000125148	MT2A	2.95685	0.00023507
ENSG00000269903	NA	2.95401	0.0236108
ENSG00000023445	BIRC3	2.95013	0.00182601
ENSG00000059378	PARP12	2.94808	8.22695e-05
ENSG00000110446	SLC15A3	2.94344	0.000156881
ENSG00000000971	CFH	2.93945	3.55358e-05
ENSG00000185432	METTL7A	2.93	0.000265278
ENSG00000149131	SERPING1	2.90919	0.00059645
ENSG00000182108	DEXI	2.90825	0.000125901
ENSG00000120129	DUSP1	2.90457	0.000566295
ENSG00000135899	SP110	2.90126	1.39536e-05
ENSG00000187193	MT1X	2.896	0.00350687
ENSG00000285938	NA	2.88947	0.0297776
ENSG00000189221	MAOA	2.88262	0.00154945
ENSG00000117226	GBP3	2.85728	1.39536e-05
ENSG00000128045	RASL11B	2.8317	0.0279489
ENSG00000166278	C2	2.81742	0.00224075
ENSG00000108691	CCL2	2.80768	0.00196132
ENSG00000154760	SLFN13	2.79636	0.000626514
ENSG00000159871	LYPD5	2.79506	0.0004099
ENSG00000183615	FAM167B	2.78444	0.000195899
ENSG00000173838	MARCHF10	2.78379	0.000929878
ENSG00000250961	NA	2.73863	0.0460416
ENSG00000187210	GCNT1	2.7339	1.39536e-05
ENSG00000244731	C4A	2.73293	0.00408079
ENSG00000078018	MAP2	2.72906	0.000265278
ENSG00000168461	RAB31	2.72557	1.26429e-05
ENSG00000237499	WAKMAR2	2.71989	0.0175106
ENSG00000257894	NA	2.7179	0.00997805
ENSG00000138496	PARP9	2.71587	0.0002156
ENSG00000146859	TMEM140	2.71148	5.98499e-05
ENSG00000100628	ASB2	2.70288	0.0249966
ENSG00000132109	TRIM21	2.69603	4.1823e-05
ENSG00000122035	RASL11A	2.69018	0.00100235
ENSG00000156587	UBE2L6	2.6833	4.8411e-05
ENSG00000116514	RNF19B	2.67993	3.53744e-05
ENSG00000261644	NA	2.67747	0.000804549
ENSG00000146006	LRRTM2	2.67282	0.0061208
ENSG00000184371	CSF1	2.65687	0.000172782
ENSG00000171596	NMUR1	2.65563	0.0121952
ENSG00000169715	MT1E	2.65315	1.26429e-05
ENSG00000138646	HERC5	2.64818	0.0200318
ENSG00000237505	PKN2-AS1	2.64366	0.0400891
ENSG00000113504	SLC12A7	2.63584	0.000586034
ENSG00000129667	RHBDF2	2.63392	3.81825e-05
ENSG00000181444	ZNF467	2.63202	0.0276687
ENSG00000204261	PSMB8-AS1	2.63163	0.00151393
ENSG00000287839	NA	2.63123	0.00904998
ENSG00000168899	VAMP5	2.62988	1.39536e-05
ENSG00000224389	C4B	2.62812	0.0232785
ENSG00000138435	CHRNA1	2.62285	0.0218913
ENSG00000143127	ITGA10	2.62116	0.000221997
ENSG00000204264	PSMB8	2.61429	6.5316e-05
ENSG00000168961	LGALS9	2.61407	0.00343593
ENSG00000167549	CORO6	2.60677	0.000195899
ENSG00000264672	SEPTIN4-AS1	2.59426	0.00577207
ENSG00000286289	LOC107984270	2.59176	0.0160556
ENSG00000238000	PSME2P1	2.58722	0.0365649
ENSG00000161896	IP6K3	2.58505	0.0121515
ENSG00000163884	KLF15	2.58481	0.00139157
ENSG00000125735	TNFSF14	2.57991	0.0269927
ENSG00000164308	ERAP2	2.57135	3.55617e-05
ENSG00000135604	STX11	2.57057	0.0127215
ENSG00000165995	CACNB2	2.56505	0.000120786
ENSG00000008517	IL32	2.5592	3.80768e-05
ENSG00000170214	ADRA1B	2.54905	0.0023526
ENSG00000163840	DTX3L	2.548	0.000121696
ENSG00000132530	XAF1	2.54515	0.000109025
ENSG00000286511	NA	2.54172	0.00154367
ENSG00000225963	NA	2.52794	0.00215153
ENSG00000240207	NA	2.52367	0.0286291
ENSG00000128815	WDFY4	2.50457	0.0224251
ENSG00000143355	LHX9	2.50333	0.0468935
ENSG00000166741	NNMT	2.50194	0.00307495
ENSG00000174808	BTC	2.49263	0.00692647
ENSG00000166510	CCDC68	2.48895	0.000454517
ENSG00000131386	GALNT15	2.48864	4.17664e-05
ENSG00000172183	ISG20	2.48737	5.51319e-05
ENSG00000106560	GIMAP2	2.47041	0.00387802
ENSG00000234290	NA	2.46104	7.89025e-05
ENSG00000185215	TNFAIP2	2.46092	1.26429e-05
ENSG00000179094	PER1	2.45883	0.000625745
ENSG00000167711	SERPINF2	2.45705	0.0142138
ENSG00000197536	NA	2.4438	5.17699e-05
ENSG00000135362	PRR5L	2.42577	0.000873232
ENSG00000113448	PDE4D	2.42501	0.00109524
ENSG00000135407	AVIL	2.42053	5.17699e-05
ENSG00000138642	HERC6	2.41855	0.00382074
ENSG00000287188	NA	2.40493	0.0100013
ENSG00000273189	NA	2.39575	0.044677
ENSG00000234745	HLA-B	2.38974	5.17699e-05
ENSG00000137393	RNF144B	2.37649	0.000568789
ENSG00000173821	RNF213	2.36919	6.50285e-05
ENSG00000132274	TRIM22	2.36515	1.87285e-05
ENSG00000154734	ADAMTS1	2.35144	0.000112233
ENSG00000206337	HCP5	2.34556	0.000199554
ENSG00000184979	USP18	2.34128	0.00217608
ENSG00000145506	NKD2	2.33892	0.0288132
ENSG00000185499	MUC1	2.33892	0.00030413
ENSG00000123609	NMI	2.33727	2.74659e-05
ENSG00000128262	POM121L9P	2.33045	0.000568789
ENSG00000126246	IGFLR1	2.32706	0.0076294
ENSG00000101017	CD40	2.31162	0.00163065
ENSG00000167034	NKX3-1	2.30933	0.00234179
ENSG00000100911	PSME2	2.30158	0.000156881
ENSG00000186470	BTN3A2	2.2855	5.07979e-05
ENSG00000105963	ADAP1	2.28422	0.0109946
ENSG00000254002	NA	2.28	0.00741333
ENSG00000175084	DES	2.26202	0.000408148
ENSG00000111801	BTN3A3	2.25948	0.000112233
ENSG00000154262	ABCA6	2.25427	0.000607724
ENSG00000125730	C3	2.2524	0.0164731
ENSG00000261884	NA	2.24987	0.000221731
ENSG00000070759	TESK2	2.24486	0.000209641
ENSG00000130775	THEMIS2	2.24405	0.00193113
ENSG00000113916	BCL6	2.24091	0.000221997
ENSG00000111859	NEDD9	2.22902	0.0123309
ENSG00000136492	BRIP1	2.22045	0.000156518
ENSG00000087237	CETP	2.21989	0.00919847
ENSG00000116663	FBXO6	2.21835	9.65407e-05
ENSG00000164105	SAP30	2.20268	0.00250111
ENSG00000085563	ABCB1	2.20214	0.00419458
ENSG00000135052	GOLM1	2.1852	0.000515652
ENSG00000111913	RIPOR2	2.17765	0.00208995
ENSG00000185338	SOCS1	2.17572	0.000124345
ENSG00000124201	ZNFX1	2.17153	2.74659e-05
ENSG00000272870	SAP30-DT	2.16978	0.000686893
ENSG00000120162	MOB3B	2.16251	0.0223516
ENSG00000270039	NA	2.15848	0.0201715
ENSG00000259321	NA	2.15221	0.011603
ENSG00000253368	TRNP1	2.14773	3.69931e-05
ENSG00000163083	INHBB	2.12281	0.0254702
ENSG00000112576	CCND3	2.11814	0.000153948
ENSG00000183578	TNFAIP8L3	2.11745	0.00330148
ENSG00000287733	NA	2.1165	0.0124411
ENSG00000162433	AK4	2.11606	4.17664e-05
ENSG00000250474	NA	2.09194	0.0317512
ENSG00000184497	TMEM255B	2.09137	0.00345987
ENSG00000185947	ZNF267	2.09068	0.000156881
ENSG00000150907	FOXO1	2.08776	0.00558977
ENSG00000130589	HELZ2	2.08436	0.000946693
ENSG00000270885	RASL10B	2.07985	0.00111852
ENSG00000279182	NA	2.07523	0.0468768
ENSG00000128203	ASPHD2	2.07199	0.00131358
ENSG00000272463	NA	2.06788	0.00321096
ENSG00000063180	CA11	2.06388	0.00776551
ENSG00000141682	PMAIP1	2.06144	0.00160035
ENSG00000135148	TRAFD1	2.05793	3.09657e-05
ENSG00000158246	TENT5B	2.05778	0.000992454
ENSG00000263535	NA	2.05648	0.00622953
ENSG00000108771	DHX58	2.04533	0.000918158
ENSG00000067082	KLF6	2.04027	0.000220469
ENSG00000167191	GPRC5B	2.0399	0.000495231
ENSG00000189058	APOD	2.03411	0.00910222
ENSG00000223865	HLA-DPB1	2.03367	0.00613943
ENSG00000279692	NA	2.03005	0.0382396
ENSG00000107201	DDX58	2.02133	9.65407e-05
ENSG00000188313	PLSCR1	2.01373	0.000998896
ENSG00000130066	SAT1	2.01272	9.65407e-05
ENSG00000096968	JAK2	2.00821	4.1823e-05
ENSG00000162998	FRZB	2.00698	0.00220711
ENSG00000079257	LXN	2.00584	0.000124345
ENSG00000143226	FCGR2A	2.00145	0.0194238
ENSG00000141497	ZMYND15	2.00013	0.0172173
ENSG00000160190	SLC37A1	1.99399	0.0016025
ENSG00000134243	SORT1	1.99007	0.000438136
ENSG00000163016	ALMS1P1	1.98018	0.0304679
ENSG00000178075	GRAMD1C	1.97844	0.00244895
ENSG00000203808	BVES-AS1	1.97175	0.00175838
ENSG00000204525	HLA-C	1.96995	0.000143652
ENSG00000072571	HMMR	1.96804	0.0197177
ENSG00000286940	MICB-DT	1.96329	0.0013941
ENSG00000112297	CRYBG1	1.95885	0.000507283
ENSG00000142677	IL22RA1	1.95159	0.0196323
ENSG00000178015	GPR150	1.95054	0.011572
ENSG00000139192	TAPBPL	1.95023	0.000127549
ENSG00000185745	IFIT1	1.94266	0.0129227
ENSG00000279778	NA	1.94223	0.00855826
ENSG00000145675	PIK3R1	1.93896	9.65407e-05
ENSG00000174749	FAM241A	1.93816	0.000307317
ENSG00000283528	NA	1.93795	0.0323889
ENSG00000092010	PSME1	1.93778	0.000125981
ENSG00000287263	FLJ32255	1.93352	0.00173399
ENSG00000108950	FAM20A	1.92829	0.000405972
ENSG00000153495	TEX29	1.92816	0.0468435
ENSG00000288617	NA	1.92529	0.0371726
ENSG00000287543	NA	1.92381	0.0023526
ENSG00000099860	GADD45B	1.91319	0.000122868
ENSG00000230266	XXYLT1-AS2	1.91297	0.048285
ENSG00000054654	SYNE2	1.90119	0.000193365
ENSG00000081052	COL4A4	1.89937	0.00149592
ENSG00000229644	NAMPTP1	1.89061	0.00266229
ENSG00000013374	NUB1	1.88175	3.09657e-05
ENSG00000026950	BTN3A1	1.86359	0.000127549
ENSG00000176971	FIBIN	1.86253	0.0209212
ENSG00000188290	HES4	1.86118	0.0010652
ENSG00000137198	GMPR	1.8601	0.000211346
ENSG00000213763	NA	1.85817	0.03466
ENSG00000231925	TAPBP	1.85665	0.000169616
ENSG00000152332	UHMK1	1.85061	7.74156e-05
ENSG00000256235	SMIM3	1.84787	0.000132278
ENSG00000073331	ALPK1	1.83837	6.50285e-05
ENSG00000107864	CPEB3	1.83512	0.000421843
ENSG00000174680	NA	1.81855	0.0094518
ENSG00000108679	LGALS3BP	1.81758	0.000562514
ENSG00000221869	CEBPD	1.81086	0.00207764
ENSG00000099875	MKNK2	1.81028	0.00208604
ENSG00000115159	GPD2	1.80774	0.000427748
ENSG00000116285	ERRFI1	1.80735	0.0048063
ENSG00000198624	CCDC69	1.79841	0.000366644
ENSG00000137767	SQOR	1.79559	0.000366644
ENSG00000114805	PLCH1	1.79546	0.00751489
ENSG00000172296	SPTLC3	1.79475	0.0187055
ENSG00000139832	RAB20	1.79473	0.00136135
ENSG00000150510	FAM124A	1.79389	0.00184096
ENSG00000067066	SP100	1.79201	5.20432e-05
ENSG00000158089	GALNT14	1.78302	0.00853186
ENSG00000177294	FBXO39	1.77908	0.0181053
ENSG00000140464	PML	1.77838	0.000198297
ENSG00000166710	B2M	1.77001	0.000274197
ENSG00000164078	MST1R	1.76869	0.0331318
ENSG00000100558	PLEK2	1.76831	0.0268856
ENSG00000157873	TNFRSF14	1.76386	0.000186635
ENSG00000028137	TNFRSF1B	1.76178	0.000344661
ENSG00000133794	ARNTL	1.76108	0.000345998
ENSG00000173598	NUDT4	1.75804	0.000124345
ENSG00000260083	MIR762HG	1.75709	0.00357979
ENSG00000116661	FBXO2	1.75507	0.00355204
ENSG00000138356	AOX1	1.75456	0.00057534
ENSG00000175356	SCUBE2	1.74802	0.000353286
ENSG00000170381	SEMA3E	1.7479	0.0280785
ENSG00000105835	NAMPT	1.74645	0.00500902
ENSG00000204516	MICB	1.74418	0.000220469
ENSG00000047634	SCML1	1.73349	0.000259268
ENSG00000213160	KLHL23	1.72895	0.00035473
ENSG00000065320	NTN1	1.728	0.000769956
ENSG00000130224	LRCH2	1.72025	0.00030413
ENSG00000054690	PLEKHH1	1.71781	0.0181535
ENSG00000119138	KLF9	1.71492	0.000751029
ENSG00000239713	APOBEC3G	1.71399	0.00107375
ENSG00000197381	ADARB1	1.71376	5.98499e-05
ENSG00000152778	IFIT5	1.7107	6.83223e-05
ENSG00000170581	STAT2	1.70823	0.000156691
ENSG00000155287	SLC25A28	1.70558	7.89025e-05
ENSG00000142089	IFITM3	1.70261	0.000405972
ENSG00000020633	RUNX3	1.69894	0.000550633
ENSG00000182575	NXPH3	1.69704	0.0178197
ENSG00000166979	EVA1C	1.69425	0.0011019
ENSG00000152229	PSTPIP2	1.69183	0.00111601
ENSG00000256043	CTSO	1.6917	0.000886217
ENSG00000156218	ADAMTSL3	1.68668	0.0201817
ENSG00000255150	EID3	1.68607	0.00334268
ENSG00000180817	PPA1	1.68538	5.33713e-05
ENSG00000178685	PARP10	1.67972	0.0014454
ENSG00000197448	GSTK1	1.67963	9.97114e-05
ENSG00000136436	CALCOCO2	1.67773	4.91495e-05
ENSG00000198814	GK	1.67715	0.0227627
ENSG00000185507	IRF7	1.67614	0.00511417
ENSG00000285799	NA	1.66421	0.0304329
ENSG00000206341	NA	1.66342	0.0220062
ENSG00000108960	MMD	1.65703	0.00853186
ENSG00000105255	FSD1	1.65498	0.000607747
ENSG00000185950	IRS2	1.65338	0.000426454
ENSG00000173567	ADGRF3	1.6499	0.018453
ENSG00000003402	CFLAR	1.64873	0.000156881
ENSG00000286116	NA	1.63982	0.00408009
ENSG00000107438	PDLIM1	1.63958	4.28657e-05
ENSG00000157551	KCNJ15	1.63918	0.0275605
ENSG00000054219	LY75	1.63576	0.0223615
ENSG00000167550	RHEBL1	1.63564	0.0269643
ENSG00000102003	SYP	1.63447	0.0114277
ENSG00000284747	NA	1.63206	0.0130061
ENSG00000115896	PLCL1	1.63181	0.0448953
ENSG00000135211	TMEM60	1.63163	0.000292312
ENSG00000205413	SAMD9	1.63159	0.000154543
ENSG00000185880	TRIM69	1.62996	0.000607724
ENSG00000253958	CLDN23	1.62845	0.00124896
ENSG00000114127	XRN1	1.62834	0.000133595
ENSG00000141298	SSH2	1.62584	0.00071477
ENSG00000175946	KLHL38	1.62278	0.0264869
ENSG00000267248	NA	1.61911	0.0349719
ENSG00000164674	SYTL3	1.61719	0.0178517
ENSG00000196569	LAMA2	1.61608	0.00220981
ENSG00000039139	DNAH5	1.61602	0.0161378
ENSG00000165923	AGBL2	1.61545	0.00428691
ENSG00000112096	SOD2	1.61397	0.00186433
ENSG00000162981	LRATD1	1.60558	0.0151692
ENSG00000213928	IRF9	1.5954	0.00217896
ENSG00000043143	JADE2	1.59435	0.000405972
ENSG00000119139	TJP2	1.59246	0.000336494
ENSG00000154856	APCDD1	1.58739	0.00531922
ENSG00000123240	OPTN	1.58638	0.000156881
ENSG00000008735	MAPK8IP2	1.58292	0.00412146
ENSG00000144118	RALB	1.57854	6.42503e-05
ENSG00000076356	PLXNA2	1.57323	0.000121696
ENSG00000186564	FOXD2	1.56808	0.0374332
ENSG00000275395	FCGBP	1.56728	0.0292794
ENSG00000155093	PTPRN2	1.56405	0.0121827
ENSG00000151364	KCTD14	1.55851	0.0208757
ENSG00000267547	NA	1.55719	0.0323094
ENSG00000173175	ADCY5	1.55439	0.0133103
ENSG00000154930	ACSS1	1.54846	0.000170626
ENSG00000147119	CHST7	1.54334	0.00356692
ENSG00000249700	SRD5A3-AS1	1.54126	0.0101843
ENSG00000230438	NA	1.53723	0.00138953
ENSG00000233225	NA	1.53689	0.00184096
ENSG00000253785	NA	1.53599	0.0488665
ENSG00000081803	CADPS2	1.53271	0.00406426
ENSG00000115840	SLC25A12	1.5298	0.000144357
ENSG00000136147	PHF11	1.52975	6.50285e-05
ENSG00000281348	NA	1.52752	0.0320111
ENSG00000167371	PRRT2	1.52437	0.00522878
ENSG00000128016	ZFP36	1.52313	0.000221997
ENSG00000124151	NCOA3	1.51516	0.000762801
ENSG00000162614	NEXN	1.5118	0.000367508
ENSG00000168807	SNTB2	1.50971	0.000186679
ENSG00000198711	SSBP3-AS1	1.5088	0.0239247
ENSG00000106785	TRIM14	1.50766	0.000191535
ENSG00000263069	RNF213-AS1	1.50491	0.00243682
ENSG00000197744	NA	1.50449	0.0451247
ENSG00000196975	ANXA4	1.50085	9.65407e-05
ENSG00000137880	GCHFR	1.5006	0.00322322
ENSG00000170379	TCAF2	1.50024	0.00731357
ENSG00000215190	GUSBP1	-1.50256	0.00721069
ENSG00000065621	GSTO2	-1.50394	0.0279441
ENSG00000203706	NA	-1.50452	0.0233939
ENSG00000108797	CNTNAP1	-1.50461	0.00717342
ENSG00000107731	UNC5B	-1.50579	0.000179679
ENSG00000255769	NA	-1.50604	0.0231285
ENSG00000115107	STEAP3	-1.50717	0.000427748
ENSG00000110427	KIAA1549L	-1.50958	0.00140615
ENSG00000013588	GPRC5A	-1.50999	0.00166897
ENSG00000154065	ANKRD29	-1.51222	0.00875017
ENSG00000196972	SMIM10L2B	-1.51291	0.0157852
ENSG00000110400	NECTIN1	-1.5145	0.00470454
ENSG00000139329	LUM	-1.51541	0.00348207
ENSG00000087076	HSD17B14	-1.51573	0.00204255
ENSG00000164604	GPR85	-1.51581	0.0114335
ENSG00000182985	CADM1	-1.51605	0.00332198
ENSG00000122861	PLAU	-1.52539	0.00630623
ENSG00000158987	RAPGEF6	-1.52738	0.00107375
ENSG00000075218	GTSE1	-1.52969	0.0306151
ENSG00000241322	CDRT1	-1.53005	0.00668875
ENSG00000138678	GPAT3	-1.53017	0.00311749
ENSG00000183111	ARHGEF37	-1.53595	0.00250834
ENSG00000124134	KCNS1	-1.53828	0.045765
ENSG00000235823	OLMALINC	-1.54234	0.00109111
ENSG00000123500	COL10A1	-1.54536	0.0222802
ENSG00000153714	LURAP1L	-1.54623	0.000503248
ENSG00000189056	RELN	-1.55287	0.0099973
ENSG00000154920	EME1	-1.55516	0.0377932
ENSG00000119938	PPP1R3C	-1.55956	0.00057534
ENSG00000223764	LINC02593	-1.56763	0.00603939
ENSG00000126787	DLGAP5	-1.56799	0.0106804
ENSG00000124126	PREX1	-1.56947	0.00488381
ENSG00000187720	THSD4	-1.56982	0.000231874
ENSG00000100234	TIMP3	-1.57672	0.0136432
ENSG00000198597	ZNF536	-1.5797	0.0215901
ENSG00000161544	CYGB	-1.58279	0.000931741
ENSG00000038427	VCAN	-1.58399	0.0023275
ENSG00000111057	KRT18	-1.58657	0.0148025
ENSG00000168672	LRATD2	-1.58717	0.0454358
ENSG00000181350	LRRC75A	-1.58802	0.0108362
ENSG00000147145	LPAR4	-1.58928	0.0160813
ENSG00000081059	TCF7	-1.60744	0.0200053
ENSG00000119699	TGFB3	-1.60803	0.0135074
ENSG00000147883	CDKN2B	-1.61126	0.0144913
ENSG00000138311	ZNF365	-1.61211	0.00416423
ENSG00000134917	ADAMTS8	-1.61377	0.0298171
ENSG00000128011	LRFN1	-1.61699	0.00984117
ENSG00000272841	NA	-1.61771	0.0131152
ENSG00000247735	NA	-1.61978	0.0255833
ENSG00000267365	KCNJ2-AS1	-1.61987	0.0282925
ENSG00000134201	GSTM5	-1.62099	0.000405972
ENSG00000187801	ZFP69B	-1.62123	0.00377316
ENSG00000272620	AFAP1-AS1	-1.62137	0.0161982
ENSG00000073146	MOV10L1	-1.62301	0.000821717
ENSG00000138772	ANXA3	-1.63106	0.0154728
ENSG00000014257	ACP3	-1.63336	0.045765
ENSG00000186310	NAP1L3	-1.63442	0.0141324
ENSG00000205795	CYS1	-1.63565	0.0023526
ENSG00000103710	RASL12	-1.63794	0.00308306
ENSG00000266524	GDF10	-1.64185	0.0387257
ENSG00000110881	ASIC1	-1.64196	0.00267787
ENSG00000139364	TMEM132B	-1.64284	0.0253397
ENSG00000133107	TRPC4	-1.6433	0.0178517
ENSG00000151632	AKR1C2	-1.64656	0.00278271
ENSG00000131409	LRRC4B	-1.64887	0.0338605
ENSG00000203930	LINC00632	-1.65101	0.00667327
ENSG00000224431	NA	-1.65226	0.0164893
ENSG00000143367	TUFT1	-1.65423	0.0112196
ENSG00000109738	GLRB	-1.65479	0.00137956
ENSG00000100626	GALNT16	-1.65601	0.00327123
ENSG00000272734	ADIRF-AS1	-1.65763	0.00347351
ENSG00000130751	NPAS1	-1.6594	0.0050454
ENSG00000107821	KAZALD1	-1.66198	0.00129667
ENSG00000181019	NQO1	-1.66308	0.000421843
ENSG00000260517	NA	-1.66467	0.00163065
ENSG00000087842	PIR	-1.66528	0.000351377
ENSG00000121552	CSTA	-1.66599	0.0124379
ENSG00000260293	NA	-1.6664	0.00921046
ENSG00000108830	RND2	-1.66648	0.00390353
ENSG00000004866	ST7	-1.66661	0.000131536
ENSG00000126016	AMOT	-1.67359	0.00170595
ENSG00000135480	KRT7	-1.67686	0.000644523
ENSG00000137266	SLC22A23	-1.67864	0.00231287
ENSG00000137203	TFAP2A	-1.68327	0.000515652
ENSG00000273084	NA	-1.6839	0.0386211
ENSG00000287200	NA	-1.68408	0.0236319
ENSG00000176697	BDNF	-1.68493	0.000607724
ENSG00000112293	GPLD1	-1.68604	0.0272104
ENSG00000186340	THBS2	-1.68761	0.000560913
ENSG00000137507	LRRC32	-1.69305	0.000292312
ENSG00000182621	PLCB1	-1.69322	0.00478423
ENSG00000145911	N4BP3	-1.69588	0.00782903
ENSG00000276600	RAB7B	-1.69686	0.000327741
ENSG00000003096	KLHL13	-1.698	0.00462244
ENSG00000026559	KCNG1	-1.70009	0.00216018
ENSG00000149571	KIRREL3	-1.70033	0.000405972
ENSG00000162849	KIF26B	-1.70111	0.00171148
ENSG00000286214	NA	-1.705	0.00833465
ENSG00000260920	NA	-1.70984	0.00157507
ENSG00000250802	ZBED3-AS1	-1.71264	0.0113392
ENSG00000172893	DHCR7	-1.71294	0.00137649
ENSG00000134986	NREP	-1.71508	0.00162492
ENSG00000173406	DAB1	-1.71539	0.0142307
ENSG00000260086	NA	-1.71713	0.048018
ENSG00000216775	LOC730101	-1.71729	0.000220469
ENSG00000213420	GPC2	-1.71959	0.0055254
ENSG00000287278	NA	-1.71971	0.0488969
ENSG00000175567	UCP2	-1.725	0.00416534
ENSG00000164638	SLC29A4	-1.72658	0.00786568
ENSG00000134253	TRIM45	-1.72686	0.00488516
ENSG00000121039	RDH10	-1.73361	0.00202627
ENSG00000066468	FGFR2	-1.73364	0.0290359
ENSG00000136960	ENPP2	-1.74163	0.00243682
ENSG00000172346	CSDC2	-1.74617	8.21197e-05
ENSG00000234028	EIF2AK3-DT	-1.75166	0.0100013
ENSG00000121904	CSMD2	-1.75276	0.000356791
ENSG00000166923	GREM1	-1.75746	0.00095822
ENSG00000275342	PRAG1	-1.75779	0.00143022
ENSG00000143847	PPFIA4	-1.75835	0.000873232
ENSG00000174130	TLR6	-1.75854	0.0436826
ENSG00000171724	VAT1L	-1.75885	0.0014891
ENSG00000162738	VANGL2	-1.7606	0.0342183
ENSG00000149256	TENM4	-1.76102	0.0203111
ENSG00000138650	PCDH10	-1.76177	0.00737588
ENSG00000102802	MEDAG	-1.76777	0.018416
ENSG00000120254	MTHFD1L	-1.77044	0.00113373
ENSG00000101255	TRIB3	-1.77225	0.00051262
ENSG00000116679	IVNS1ABP	-1.77405	0.00109504
ENSG00000164112	SMIM43	-1.77544	0.0293671
ENSG00000129467	ADCY4	-1.7767	0.0118428
ENSG00000274370	NA	-1.77795	0.0117165
ENSG00000151388	ADAMTS12	-1.77816	0.000271145
ENSG00000182580	EPHB3	-1.77857	0.0016782
ENSG00000171033	PKIA	-1.77924	0.00149592
ENSG00000284649	NA	-1.78412	0.0196421
ENSG00000174564	IL20RB	-1.78527	0.0390407
ENSG00000140450	ARRDC4	-1.78605	0.000219218
ENSG00000128602	SMO	-1.7929	0.000607724
ENSG00000102385	DRP2	-1.7939	0.00194874
ENSG00000189410	SH2D5	-1.79459	0.0157526
ENSG00000168679	SLC16A4	-1.79653	0.00105037
ENSG00000144749	LRIG1	-1.799	0.000265389
ENSG00000092421	SEMA6A	-1.80147	0.0432668
ENSG00000003137	CYP26B1	-1.80702	0.0113234
ENSG00000135437	RDH5	-1.81051	0.00542422
ENSG00000187699	C2orf88	-1.81084	0.00316799
ENSG00000224259	LINC01133	-1.81195	0.00141966
ENSG00000102452	NALCN	-1.82163	0.0129022
ENSG00000055163	CYFIP2	-1.82369	0.0021888
ENSG00000087586	AURKA	-1.82455	0.0121791
ENSG00000229931	NA	-1.82487	0.0380293
ENSG00000286389	LOC105373289	-1.82546	0.0104131
ENSG00000167771	RCOR2	-1.8291	0.00799091
ENSG00000185585	OLFML2A	-1.8322	0.000316587
ENSG00000272970	LOC107986163	-1.83711	0.00738077
ENSG00000115252	PDE1A	-1.83848	0.00116971
ENSG00000136542	GALNT5	-1.83977	0.00182601
ENSG00000064205	CCN5	-1.84145	0.000221731
ENSG00000139910	NOVA1	-1.84345	0.00198459
ENSG00000185070	FLRT2	-1.84524	0.000112233
ENSG00000144730	IL17RD	-1.84869	0.000101294
ENSG00000159958	TNFRSF13C	-1.85062	0.0155845
ENSG00000080573	COL5A3	-1.85215	9.2764e-05
ENSG00000130720	FIBCD1	-1.85227	0.00685404
ENSG00000167393	PPP2R3B	-1.85259	0.00488381
ENSG00000108448	TRIM16L	-1.85356	0.00057534
ENSG00000227268	KLLN	-1.85364	0.0165085
ENSG00000157766	ACAN	-1.85529	0.00308828
ENSG00000156103	MMP16	-1.85809	0.0126317
ENSG00000177098	SCN4B	-1.86029	0.00769141
ENSG00000171408	PDE7B	-1.86121	0.000507082
ENSG00000121743	GJA3	-1.86242	0.0287205
ENSG00000256802	LOC100130111	-1.86597	0.0471904
ENSG00000152953	STK32B	-1.87491	0.00104643
ENSG00000082497	SERTAD4	-1.8758	0.0218971
ENSG00000172061	LRRC15	-1.87635	9.2764e-05
ENSG00000036672	USP2	-1.88257	0.0166023
ENSG00000125398	SOX9	-1.89156	0.00431613
ENSG00000203727	SAMD5	-1.9091	0.0050205
ENSG00000227825	SLC9A7P1	-1.91038	0.00769141
ENSG00000277449	CEBPB-AS1	-1.91245	0.0241191
ENSG00000154678	PDE1C	-1.91875	0.00255943
ENSG00000136002	ARHGEF4	-1.92222	0.000998896
ENSG00000250033	SLC7A11-AS1	-1.93098	0.043535
ENSG00000182379	NXPH4	-1.93359	0.00114972
ENSG00000170477	KRT4	-1.93875	0.00370222
ENSG00000113722	CDX1	-1.93876	0.00746439
ENSG00000288533	NA	-1.94001	0.0327191
ENSG00000145934	TENM2	-1.94347	0.0486879
ENSG00000164070	HSPA4L	-1.95582	0.000143652
ENSG00000077943	ITGA8	-1.96003	0.00168038
ENSG00000007237	GAS7	-1.96299	0.0031463
ENSG00000105825	TFPI2	-1.96462	0.00163065
ENSG00000175315	CST6	-1.96567	0.00697695
ENSG00000175183	CSRP2	-1.96732	0.000311529
ENSG00000239467	ERICH2	-1.97198	0.0347144
ENSG00000180998	GPR137C	-1.97399	0.022272
ENSG00000183496	MEX3B	-1.97475	0.000453939
ENSG00000164251	F2RL1	-1.97696	0.00282891
ENSG00000077063	CTTNBP2	-1.98757	0.00278918
ENSG00000185697	MYBL1	-1.98981	0.0264869
ENSG00000254319	LOC101927815	-1.99718	0.0354246
ENSG00000233143	NA	-2.00072	0.00712561
ENSG00000141448	GATA6	-2.00098	0.00747252
ENSG00000214353	VAC14-AS1	-2.00894	0.0480745
ENSG00000233901	LINC01503	-2.0142	0.00728368
ENSG00000152990	ADGRA3	-2.01423	0.000186635
ENSG00000065361	ERBB3	-2.01663	0.00695763
ENSG00000163491	NEK10	-2.01785	0.0359005
ENSG00000231924	PSG1	-2.03511	0.0176644
ENSG00000154310	TNIK	-2.03856	0.000973783
ENSG00000178662	CSRNP3	-2.05319	0.00397713
ENSG00000185972	CCIN	-2.05492	0.016831
ENSG00000183876	ARSI	-2.05879	0.000997821
ENSG00000102678	FGF9	-2.06174	0.00287993
ENSG00000258130	LOC613038	-2.06272	0.0141428
ENSG00000132622	HSPA12B	-2.06557	0.00871502
ENSG00000235109	ZSCAN31	-2.06819	0.00199915
ENSG00000177508	IRX3	-2.07136	0.0259833
ENSG00000102174	PHEX	-2.0746	0.0157852
ENSG00000137809	ITGA11	-2.07636	0.00101587
ENSG00000135919	SERPINE2	-2.08018	0.000663684
ENSG00000204131	NHSL2	-2.08129	0.000453045
ENSG00000183508	TENT5C	-2.08269	0.00163065
ENSG00000205562	NA	-2.08286	0.00305819
ENSG00000162643	DNAI3	-2.08288	0.00464607
ENSG00000169627	BOLA2	-2.08666	0.0480745
ENSG00000154102	C16orf74	-2.08699	0.00255943
ENSG00000228784	LINC00954	-2.09125	0.0117165
ENSG00000196517	SLC6A9	-2.096	0.000454517
ENSG00000165092	ALDH1A1	-2.09733	0.00554358
ENSG00000162383	SLC1A7	-2.09922	0.00220981
ENSG00000175538	KCNE3	-2.09952	0.00278752
ENSG00000255690	TRIL	-2.10061	0.00573988
ENSG00000163864	NMNAT3	-2.10069	0.044489
ENSG00000169570	DTWD2	-2.10476	0.0192834
ENSG00000165868	HSPA12A	-2.1076	0.000334054
ENSG00000153237	CCDC148	-2.10938	0.00637744
ENSG00000054938	CHRDL2	-2.11053	0.000483254
ENSG00000106976	DNM1	-2.12676	0.000265278
ENSG00000198756	COLGALT2	-2.13196	0.00552941
ENSG00000111907	TPD52L1	-2.1331	0.000165024
ENSG00000074410	CA12	-2.14021	0.00257804
ENSG00000139874	SSTR1	-2.15053	0.000804278
ENSG00000069482	GAL	-2.15363	0.0081141
ENSG00000153253	SCN3A	-2.15852	0.000842606
ENSG00000162415	ZSWIM5	-2.15894	0.0174252
ENSG00000224149	NA	-2.16051	0.0139068
ENSG00000154146	NRGN	-2.16303	0.0137262
ENSG00000147852	VLDLR	-2.16594	4.17664e-05
ENSG00000197380	DACT3	-2.16752	0.00137272
ENSG00000237232	ZNF295-AS1	-2.17182	0.0198038
ENSG00000103485	QPRT	-2.17266	0.00029198
ENSG00000275004	ZNF280B	-2.18183	0.0219864
ENSG00000111110	PPM1H	-2.18276	0.00554358
ENSG00000078725	BRINP1	-2.2005	0.0352852
ENSG00000171388	APLN	-2.20413	0.0188941
ENSG00000163485	ADORA1	-2.20636	0.0149082
ENSG00000186684	CYP27C1	-2.20711	0.0152042
ENSG00000272341	NA	-2.20821	0.00307707
ENSG00000128965	CHAC1	-2.21143	0.000873232
ENSG00000099194	SCD	-2.21481	0.00217896
ENSG00000143786	CNIH3	-2.21979	0.00733664
ENSG00000259807	NA	-2.22302	0.001223
ENSG00000120738	EGR1	-2.22493	0.0101108
ENSG00000108984	MAP2K6	-2.23375	0.000421843
ENSG00000101134	DOK5	-2.23626	0.000726158
ENSG00000145242	EPHA5	-2.23716	0.000364272
ENSG00000150687	PRSS23	-2.23888	0.00172628
ENSG00000261040	WFDC21P	-2.24657	0.0124933
ENSG00000183092	BEGAIN	-2.24764	0.0224864
ENSG00000267414	SETBP1-DT	-2.24996	0.0034905
ENSG00000144681	STAC	-2.2518	0.00606303
ENSG00000135424	ITGA7	-2.25277	0.000101525
ENSG00000197467	COL13A1	-2.25413	0.000936068
ENSG00000005471	ABCB4	-2.25728	0.0412213
ENSG00000160191	PDE9A	-2.25898	0.0296184
ENSG00000181625	SLX1B	-2.26536	0.0115312
ENSG00000173530	TNFRSF10D	-2.26798	3.53744e-05
ENSG00000050628	PTGER3	-2.26998	0.0162574
ENSG00000159208	CIART	-2.27028	0.00517183
ENSG00000185008	ROBO2	-2.27055	0.00123735
ENSG00000136859	ANGPTL2	-2.28705	3.09657e-05
ENSG00000128510	CPA4	-2.29226	0.00832476
ENSG00000103742	IGDCC4	-2.30487	0.000274197
ENSG00000225783	MIAT	-2.31094	0.000607724
ENSG00000155792	DEPTOR	-2.31158	0.000640258
ENSG00000171502	COL24A1	-2.31361	0.000421843
ENSG00000155011	DKK2	-2.3171	0.0271601
ENSG00000204936	CD177	-2.32805	0.0224629
ENSG00000172572	PDE3A	-2.32835	0.00557332
ENSG00000182010	RTKN2	-2.32876	0.00232706
ENSG00000092621	PHGDH	-2.33862	0.00011483
ENSG00000227544	LOC100506725	-2.34294	0.031721
ENSG00000075275	CELSR1	-2.35236	0.00705428
ENSG00000183775	KCTD16	-2.35489	0.0070741
ENSG00000164850	GPER1	-2.35763	0.000316132
ENSG00000176771	NCKAP5	-2.35803	0.0107428
ENSG00000225339	NA	-2.35956	0.0398269
ENSG00000171385	KCND3	-2.36126	0.00032773
ENSG00000265763	ZNF488	-2.36898	0.0380042
ENSG00000151012	SLC7A11	-2.37106	0.00453385
ENSG00000278709	NKILA	-2.37996	0.00747252
ENSG00000153162	BMP6	-2.38418	0.0162574
ENSG00000126860	EVI2A	-2.39044	0.0353634
ENSG00000204767	INSYN2B	-2.39211	0.000894843
ENSG00000107562	CXCL12	-2.39894	7.90783e-05
ENSG00000105516	DBP	-2.40247	0.00752317
ENSG00000174738	NR1D2	-2.40602	0.00120061
ENSG00000164530	PI16	-2.41805	0.0131726
ENSG00000064309	CDON	-2.42744	0.00488318
ENSG00000144218	AFF3	-2.43009	7.19519e-05
ENSG00000148541	FAM13C	-2.43163	0.00746439
ENSG00000167767	KRT80	-2.45556	0.0268996
ENSG00000137331	IER3	-2.46161	0.000495231
ENSG00000261327	NA	-2.465	0.00174429
ENSG00000132326	PER2	-2.47138	0.0335932
ENSG00000167074	TEF	-2.47824	0.00644037
ENSG00000206052	DOK6	-2.48715	0.00084301
ENSG00000153446	C16orf89	-2.49229	0.0195512
ENSG00000131620	ANO1	-2.49921	0.0014454
ENSG00000183010	PYCR1	-2.5078	9.81734e-05
ENSG00000184545	DUSP8	-2.50819	0.00211736
ENSG00000110900	TSPAN11	-2.52197	0.000732665
ENSG00000028277	POU2F2	-2.52323	0.000221731
ENSG00000142149	HUNK	-2.54312	0.000211346
ENSG00000102935	ZNF423	-2.54494	0.000143652
ENSG00000137642	SORL1	-2.54935	0.0365018
ENSG00000160223	ICOSLG	-2.55498	0.0192819
ENSG00000272168	NA	-2.55685	0.00307804
ENSG00000128342	LIF	-2.55907	0.00095822
ENSG00000058404	CAMK2B	-2.55935	0.0170916
ENSG00000166342	NETO1	-2.55991	0.00283513
ENSG00000253161	NA	-2.56108	0.0164893
ENSG00000135069	PSAT1	-2.56108	0.00107375
ENSG00000165495	PKNOX2	-2.56326	0.009589
ENSG00000124766	SOX4	-2.56416	1.26429e-05
ENSG00000126950	TMEM35A	-2.56771	0.00235023
ENSG00000205710	C17orf107	-2.57056	0.00752317
ENSG00000198774	RASSF9	-2.57062	0.000873232
ENSG00000130513	GDF15	-2.57511	0.000210138
ENSG00000108932	SLC16A6	-2.58076	0.0159654
ENSG00000196932	TMEM26	-2.58363	0.000340028
ENSG00000256616	LOC100996333	-2.59014	0.0118109
ENSG00000121769	FABP3	-2.61047	0.00376026
ENSG00000170624	SGCD	-2.61286	0.0001118
ENSG00000173320	STOX2	-2.63821	0.000881101
ENSG00000188042	ARL4C	-2.64285	0.000211346
ENSG00000171227	TMEM37	-2.6634	0.0239509
ENSG00000224743	TEX26-AS1	-2.6677	0.0344367
ENSG00000167600	CYP2S1	-2.67263	0.0161378
ENSG00000260230	FRRS1L	-2.68017	0.00332213
ENSG00000241644	INMT	-2.69878	0.00343593
ENSG00000215196	BASP1-AS1	-2.70201	0.0114077
ENSG00000124249	KCNK15	-2.70245	0.00853186
ENSG00000106484	MEST	-2.70279	0.0035274
ENSG00000172986	GXYLT2	-2.70388	0.000132141
ENSG00000099260	PALMD	-2.71392	0.00270755
ENSG00000128165	ADM2	-2.72016	0.000340028
ENSG00000175175	PPM1E	-2.72325	0.033428
ENSG00000197361	FBXL22	-2.72515	0.0370272
ENSG00000106537	TSPAN13	-2.72781	0.013927
ENSG00000010438	PRSS3	-2.72974	0.0106629
ENSG00000248869	LINC02511	-2.77127	0.00190691
ENSG00000149968	MMP3	-2.77246	0.00278752
ENSG00000196139	AKR1C3	-2.77695	4.17664e-05
ENSG00000103257	SLC7A5	-2.79144	0.000154543
ENSG00000173114	LRRN3	-2.79242	0.00136502
ENSG00000184374	COLEC10	-2.80214	0.00783077
ENSG00000184564	SLITRK6	-2.80657	0.0040434
ENSG00000143674	MAP3K21	-2.82784	0.0479729
ENSG00000242715	CCDC169	-2.84402	0.0399652
ENSG00000124749	COL21A1	-2.84447	0.00180456
ENSG00000272808	LOC105369201	-2.86077	0.0120386
ENSG00000070808	CAMK2A	-2.86245	0.00480544
ENSG00000117152	RGS4	-2.86307	0.000168666
ENSG00000196611	MMP1	-2.86553	0.000322907
ENSG00000275993	SIK1B	-2.86558	7.33525e-05
ENSG00000282943	NA	-2.8662	0.0412191
ENSG00000135083	CCNJL	-2.86803	0.0152042
ENSG00000109321	AREG	-2.87583	0.0293244
ENSG00000126368	NR1D1	-2.88587	0.00070876
ENSG00000110328	GALNT18	-2.8909	0.0148388
ENSG00000085741	WNT11	-2.89172	0.000687953
ENSG00000260455	NA	-2.89747	0.0219864
ENSG00000025423	HSD17B6	-2.89858	0.00073439
ENSG00000106003	LFNG	-2.90046	0.00905371
ENSG00000153993	SEMA3D	-2.90062	4.1823e-05
ENSG00000101825	MXRA5	-2.90598	0.0031463
ENSG00000109265	CRACD	-2.92793	0.00412996
ENSG00000137868	STRA6	-2.93196	0.00113373
ENSG00000135472	FAIM2	-2.94349	0.000670272
ENSG00000159251	ACTC1	-2.96205	0.0113731
ENSG00000114315	HES1	-2.96262	0.0287612
ENSG00000179776	CDH5	-2.98079	0.0207652
ENSG00000171246	NPTX1	-2.98108	0.00517183
ENSG00000182667	NTM	-3.01275	0.000199554
ENSG00000171345	KRT19	-3.03367	0.000971408
ENSG00000251661	NA	-3.06366	0.00131767
ENSG00000157168	NRG1	-3.06466	0.000318819
ENSG00000177614	PGBD5	-3.06763	0.000498956
ENSG00000111087	GLI1	-3.06852	0.000998896
ENSG00000066735	KIF26A	-3.10001	0.0370312
ENSG00000151789	ZNF385D	-3.10398	0.0016231
ENSG00000160963	COL26A1	-3.11299	0.0021541
ENSG00000112796	ENPP5	-3.12177	0.00224323
ENSG00000108602	ALDH3A1	-3.12222	0.00150098
ENSG00000235649	MXRA5Y	-3.12272	0.0390962
ENSG00000188385	JAKMIP3	-3.12574	0.000191493
ENSG00000120337	TNFSF18	-3.12914	0.0138242
ENSG00000126878	AIF1L	-3.15094	0.0209715
ENSG00000143320	CRABP2	-3.18052	1.39536e-05
ENSG00000123496	IL13RA2	-3.18208	0.0388715
ENSG00000262097	NA	-3.18284	0.0195512
ENSG00000143494	VASH2	-3.1866	0.00269272
ENSG00000236404	VLDLR-AS1	-3.19323	0.00270909
ENSG00000174600	CMKLR1	-3.19654	0.00746439
ENSG00000130592	LSP1	-3.20886	0.0497422
ENSG00000123689	G0S2	-3.23105	0.00731357
ENSG00000126861	OMG	-3.24984	0.000816845
ENSG00000145777	TSLP	-3.26773	0.000837058
ENSG00000124225	PMEPA1	-3.28147	7.42531e-06
ENSG00000136999	CCN3	-3.29461	0.00272712
ENSG00000164761	TNFRSF11B	-3.31034	0.000220469
ENSG00000142178	SIK1	-3.32346	0.000422331
ENSG00000165105	RASEF	-3.32912	0.00853186
ENSG00000134107	BHLHE40	-3.33184	9.97114e-05
ENSG00000224020	MIR181A2HG	-3.3381	0.0301871
ENSG00000116701	NCF2	-3.35254	0.0138359
ENSG00000163394	CCKAR	-3.38575	0.00408009
ENSG00000100302	RASD2	-3.39494	0.0200053
ENSG00000165521	EML5	-3.40032	0.000644523
ENSG00000123095	BHLHE41	-3.42497	0.0023526
ENSG00000154864	PIEZO2	-3.42996	0.00250111
ENSG00000168843	FSTL5	-3.43239	0.0228711
ENSG00000184408	KCND2	-3.4574	0.00307804
ENSG00000164929	BAALC	-3.47058	0.00322666
ENSG00000175928	LRRN1	-3.47675	0.00311749
ENSG00000013293	SLC7A14	-3.49424	0.000498956
ENSG00000164283	ESM1	-3.50999	0.00447424
ENSG00000049246	PER3	-3.52433	7.26968e-05
ENSG00000163347	CLDN1	-3.5418	0.000405972
ENSG00000038295	TLL1	-3.54539	0.0206213
ENSG00000120756	PLS1	-3.5506	0.0138368
ENSG00000016402	IL20RA	-3.56026	0.0332874
ENSG00000166473	PKD1L2	-3.56638	0.00483101
ENSG00000144063	MALL	-3.57072	0.000814437
ENSG00000179388	EGR3	-3.57606	0.00155566
ENSG00000118194	TNNT2	-3.58083	0.00972448
ENSG00000169174	PCSK9	-3.58376	0.000958
ENSG00000185742	C11orf87	-3.63458	0.000904313
ENSG00000272398	CD24	-3.64658	0.0195512
ENSG00000128606	LRRC17	-3.6737	0.00399538
ENSG00000133055	MYBPH	-3.67749	0.0113712
ENSG00000158825	CDA	-3.73048	0.0229398
ENSG00000173376	NDNF	-3.7403	0.00798454
ENSG00000101670	LIPG	-3.741	0.0411636
ENSG00000177570	SAMD12	-3.76379	7.90551e-05
ENSG00000157554	ERG	-3.76859	0.0021571
ENSG00000125848	FLRT3	-3.80591	0.000184135
ENSG00000146250	PRSS35	-3.81447	0.00305819
ENSG00000166670	MMP10	-3.88939	0.00163065
ENSG00000050730	TNIP3	-3.90416	0.00747252
ENSG00000138316	ADAMTS14	-3.91192	0.000112233
ENSG00000122877	EGR2	-3.92556	0.00319021
ENSG00000198075	SULT1C4	-3.95993	0.00674778
ENSG00000152402	GUCY1A2	-3.99688	0.02896
ENSG00000006283	CACNA1G	-4.07815	0.000546743
ENSG00000019186	CYP24A1	-4.09475	0.00143218
ENSG00000180875	GREM2	-4.16014	0.000156518
ENSG00000183798	EMILIN3	-4.20268	0.00130882
ENSG00000223609	HBD	-4.20881	0.0301871
ENSG00000155966	AFF2	-4.25357	0.008009
ENSG00000146592	CREB5	-4.25693	2.49352e-05
ENSG00000129521	EGLN3	-4.32137	0.0234712
ENSG00000101265	RASSF2	-4.34328	1.20245e-05
ENSG00000166897	ELFN2	-4.34422	0.000153948
ENSG00000262406	MMP12	-4.35369	0.037543
ENSG00000157368	IL34	-4.35808	0.0023526
ENSG00000006128	TAC1	-4.41612	0.00636495
ENSG00000197046	SIGLEC15	-4.43656	0.0106896
ENSG00000126010	GRPR	-4.50423	0.0218621
ENSG00000016391	CHDH	-4.51567	0.00154342
ENSG00000171873	ADRA1D	-4.53636	0.0059425
ENSG00000105989	WNT2	-4.54736	4.1823e-05
ENSG00000116991	SIPA1L2	-4.55446	0.000408148
ENSG00000168955	TM4SF20	-4.61824	0.0042287
ENSG00000249937	NA	-4.64361	0.00234022
ENSG00000139973	SYT16	-4.74211	0.00587772
ENSG00000105088	OLFM2	-4.79552	2.13177e-05
ENSG00000172020	GAP43	-5.30377	0.000880784
ENSG00000170500	LONRF2	-5.60873	0.00164214
ENSG00000005102	MEOX1	-5.75618	0.00266618
ENSG00000183454	GRIN2A	-5.77324	0.000221731
ENSG00000214814	FER1L6	-5.89172	0.000143652
ENSG00000173227	SYT12	-6.39364	0.000932886
ENSG00000115008	IL1A	-6.536	0.0469885
ENSG00000139269	INHBE	-6.58008	0.000125981
ENSG00000141469	SLC14A1	-6.74664	0.00412996
ENSG00000229116	NA	-6.93594	0.0142622

## Sheet: FP+TNFwIFNvsControl
FP+TNFwIFNvsControl
Ensembl_ID	Gene_Symbol	logFC	FDR
ENSG00000158714	SLAMF8	14.6887	7.18434e-05
ENSG00000138755	CXCL9	13.9518	5.27785e-05
ENSG00000169245	CXCL10	13.5837	4.63235e-05
ENSG00000169248	CXCL11	13.3499	3.57871e-05
ENSG00000131203	IDO1	13.2245	2.24358e-05
ENSG00000213886	UBD	12.8793	5.2775e-05
ENSG00000204287	HLA-DRA	12.671	0.000117427
ENSG00000237988	NA	12.6594	2.24358e-05
ENSG00000006210	CX3CL1	12.2285	4.19274e-05
ENSG00000226025	LGALS17A	11.9895	4.19274e-05
ENSG00000179826	MRGPRX3	11.9446	0.000138709
ENSG00000271503	CCL5	11.8677	0.000103634
ENSG00000113263	ITK	11.4379	0.000207661
ENSG00000179593	ALOX15B	11.3738	4.40938e-05
ENSG00000127954	STEAP4	11.1868	2.24358e-05
ENSG00000004468	CD38	10.9547	0.000149233
ENSG00000245928	SDAD1-AS1	10.8946	0.000278068
ENSG00000213512	GBP7	10.787	0.00030379
ENSG00000261618	NA	10.7205	0.000336809
ENSG00000162654	GBP4	10.6057	6.19538e-05
ENSG00000180616	SSTR2	10.5171	7.53813e-05
ENSG00000154451	GBP5	10.5139	3.92765e-05
ENSG00000149654	CDH22	10.3852	0.000425357
ENSG00000197721	CR1L	10.3755	0.000418659
ENSG00000196735	HLA-DQA1	10.2937	0.000601088
ENSG00000125144	MT1G	10.29	0.00048687
ENSG00000105246	EBI3	10.2241	5.12242e-05
ENSG00000173432	SAA1	10.2085	1.82343e-05
ENSG00000134830	C5AR2	10.1743	0.00048381
ENSG00000140968	IRF8	10.164	0.000115209
ENSG00000267712	LINC01539	10.0688	0.00052568
ENSG00000115009	CCL20	10.0438	0.000155985
ENSG00000108700	CCL8	10.0366	6.80849e-05
ENSG00000232810	TNF	9.96736	0.000543343
ENSG00000082074	FYB1	9.81042	4.63235e-05
ENSG00000120498	TEX11	9.71642	0.000971848
ENSG00000188820	CALHM6	9.71547	5.17977e-05
ENSG00000204252	HLA-DOA	9.63071	0.000992822
ENSG00000007171	NOS2	9.50583	2.24358e-05
ENSG00000225964	NA	9.47607	0.00093675
ENSG00000101336	HCK	9.43697	7.53813e-05
ENSG00000285744	NA	9.41947	5.37647e-05
ENSG00000225492	GBP1P1	9.41211	7.75309e-05
ENSG00000285476	NA	9.39919	0.000951837
ENSG00000216490	IFI30	9.32403	0.000992547
ENSG00000139572	GPR84	9.25578	0.000117427
ENSG00000187513	GJA4	9.22728	5.17977e-05
ENSG00000173369	C1QB	9.20761	0.00126362
ENSG00000100678	SLC8A3	9.15039	5.96478e-05
ENSG00000168334	XIRP1	9.10482	4.63235e-05
ENSG00000128052	KDR	9.04288	7.6529e-05
ENSG00000186472	PCLO	9.02726	7.53813e-05
ENSG00000163131	CTSS	9.0145	0.000137578
ENSG00000109906	ZBTB16	9.01369	0.00016095
ENSG00000134339	SAA2	9.00205	0.000107454
ENSG00000205364	MT1M	8.98398	8.02187e-05
ENSG00000144837	PLA1A	8.86816	0.000439989
ENSG00000134326	CMPK2	8.78267	0.000730195
ENSG00000115602	IL1RL1	8.75974	0.00168466
ENSG00000070190	DAPP1	8.69203	0.000331623
ENSG00000137462	TLR2	8.5337	0.0001743
ENSG00000134321	RSAD2	8.49316	0.000886314
ENSG00000197629	MPEG1	8.47344	0.00202943
ENSG00000286548	NA	8.45234	0.000107037
ENSG00000090339	ICAM1	8.42633	0.00017312
ENSG00000090104	RGS1	8.39555	0.00244479
ENSG00000241106	HLA-DOB	8.39184	0.000223784
ENSG00000135114	OASL	8.35896	0.00243927
ENSG00000278982	NA	8.34445	0.00304927
ENSG00000087085	ACHE	8.30906	5.12242e-05
ENSG00000164509	IL31RA	8.30262	9.02624e-05
ENSG00000070404	FSTL3	8.26947	4.63235e-05
ENSG00000279694	NA	8.25859	0.00285944
ENSG00000163568	AIM2	8.25579	0.00274613
ENSG00000019582	CD74	8.25044	1.82343e-05
ENSG00000131979	GCH1	8.24035	0.00124924
ENSG00000254287	NA	8.23872	0.000137578
ENSG00000187848	P2RX2	8.22131	0.00291644
ENSG00000179817	MRGPRX4	8.18643	0.00257074
ENSG00000103313	MEFV	8.14519	7.18434e-05
ENSG00000089127	OAS1	8.13853	0.00255744
ENSG00000184144	CNTN2	8.10887	0.000199064
ENSG00000104951	IL4I1	8.10125	0.000855716
ENSG00000167207	NOD2	8.08198	0.000182781
ENSG00000043462	LCP2	8.05143	0.00291016
ENSG00000179344	HLA-DQB1	8.0135	0.0047783
ENSG00000125730	C3	8.00939	0.00673665
ENSG00000286065	SLFN12L	7.96834	0.00330581
ENSG00000100336	APOL4	7.95349	6.19357e-05
ENSG00000086300	SNX10	7.94174	0.000184886
ENSG00000111335	OAS2	7.9248	0.000626953
ENSG00000118513	MYB	7.90541	0.00327649
ENSG00000170074	FAM153A	7.89354	0.000237317
ENSG00000166523	CLEC4E	7.88108	0.0044232
ENSG00000267369	TAF5LP1	7.85449	0.00358846
ENSG00000196092	PAX5	7.76146	0.00435619
ENSG00000242574	HLA-DMB	7.74645	0.00120153
ENSG00000125735	TNFSF14	7.73887	0.0024524
ENSG00000140505	CYP1A2	7.71429	0.00439205
ENSG00000143502	SUSD4	7.71158	0.000206583
ENSG00000268088	NA	7.69108	0.00435531
ENSG00000222017	NA	7.68339	0.00411001
ENSG00000169429	CXCL8	7.65417	0.00217777
ENSG00000264860	NA	7.6375	0.00464391
ENSG00000142621	FHAD1	7.59559	0.000167815
ENSG00000162692	VCAM1	7.55402	0.000608515
ENSG00000137726	FXYD6	7.53574	0.00534063
ENSG00000198771	RCSD1	7.52812	6.008e-05
ENSG00000117228	GBP1	7.52068	7.53813e-05
ENSG00000168309	FAM107A	7.49893	5.12242e-05
ENSG00000078081	LAMP3	7.4882	0.000603658
ENSG00000205436	EXOC3L4	7.46521	0.000331623
ENSG00000101445	PPP1R16B	7.45016	0.00489498
ENSG00000137496	IL18BP	7.42577	2.24358e-05
ENSG00000183347	GBP6	7.41951	0.00592255
ENSG00000198417	MT1F	7.40687	0.000288213
ENSG00000005844	ITGAL	7.4053	0.00554954
ENSG00000166426	CRABP1	7.39808	0.00623835
ENSG00000010030	ETV7	7.29935	0.000359187
ENSG00000197272	IL27	7.27818	0.00653704
ENSG00000168421	RHOH	7.27282	0.0064011
ENSG00000008517	IL32	7.25026	0.00017176
ENSG00000168062	BATF2	7.18405	8.67393e-05
ENSG00000196126	HLA-DRB1	7.18233	0.00671688
ENSG00000114455	HHLA2	7.1823	0.00645698
ENSG00000100433	KCNK10	7.13636	0.00772869
ENSG00000073861	TBX21	7.12493	0.00671688
ENSG00000179583	CIITA	7.093	2.24358e-05
ENSG00000205362	MT1A	7.0779	0.000543343
ENSG00000125787	GNRH2	7.03685	0.0093048
ENSG00000172602	RND1	6.9982	0.000120298
ENSG00000100368	CSF2RB	6.99525	0.000198496
ENSG00000279174	NA	6.99084	0.00951172
ENSG00000267607	NA	6.98104	8.35501e-05
ENSG00000204642	HLA-F	6.97797	7.18434e-05
ENSG00000136573	BLK	6.96477	0.000369813
ENSG00000163082	SGPP2	6.96416	0.00173589
ENSG00000154655	L3MBTL4	6.89263	0.000281932
ENSG00000088827	SIGLEC1	6.89162	0.000361595
ENSG00000266976	LOC102724908	6.87684	0.0109293
ENSG00000233705	NA	6.85968	0.000437415
ENSG00000231246	LINC02884	6.84047	0.000107037
ENSG00000179165	PXT1	6.83875	0.00963565
ENSG00000227531	NA	6.83274	0.00950966
ENSG00000023445	BIRC3	6.83187	0.000703421
ENSG00000130303	BST2	6.82628	0.000606716
ENSG00000120217	CD274	6.81595	2.24358e-05
ENSG00000235750	KIAA0040	6.7865	7.18434e-05
ENSG00000181617	FDCSP	6.74285	0.0111524
ENSG00000137959	IFI44L	6.71683	0.000942078
ENSG00000106689	LHX2	6.70464	0.012513
ENSG00000125347	IRF1	6.70111	4.40938e-05
ENSG00000188676	IDO2	6.69991	0.000415779
ENSG00000255987	NA	6.6709	0.0110408
ENSG00000164181	ELOVL7	6.66438	0.0016789
ENSG00000226239	NA	6.66395	0.0141201
ENSG00000181374	CCL13	6.65557	0.000763023
ENSG00000008516	MMP25	6.64087	1.82343e-05
ENSG00000237541	HLA-DQA1	6.64003	0.0138539
ENSG00000157601	MX1	6.63921	0.00117025
ENSG00000197471	SPN	6.62714	0.0127156
ENSG00000269720	CCDC194	6.62704	0.000624245
ENSG00000118849	RARRES1	6.61466	0.000651501
ENSG00000185215	TNFAIP2	6.61082	0.000146498
ENSG00000172724	CCL19	6.53137	0.0210521
ENSG00000185291	IL3RA	6.52699	0.0019198
ENSG00000123685	BATF3	6.50892	0.00020877
ENSG00000081041	CXCL2	6.50876	0.00711317
ENSG00000163121	NEURL3	6.50334	0.0145602
ENSG00000101017	CD40	6.4962	5.37492e-05
ENSG00000111331	OAS3	6.4893	0.000273651
ENSG00000144596	GRIP2	6.47339	0.000433788
ENSG00000183486	MX2	6.44095	0.00130358
ENSG00000143333	RGS16	6.40668	0.000422166
ENSG00000118503	TNFAIP3	6.39203	0.000378863
ENSG00000168394	TAP1	6.38287	5.27785e-05
ENSG00000115604	IL18R1	6.37653	0.00313777
ENSG00000115165	CYTIP	6.34999	0.021485
ENSG00000129451	KLK10	6.34617	0.0191048
ENSG00000007908	SELE	6.31004	0.0178514
ENSG00000213088	ACKR1	6.26235	0.0189998
ENSG00000049249	TNFRSF9	6.21232	0.00359908
ENSG00000152779	SLC16A12	6.20678	0.000362642
ENSG00000133321	PLAAT4	6.20337	0.000126102
ENSG00000225864	NA	6.20122	0.000263469
ENSG00000121380	BCL2L14	6.19598	0.00144785
ENSG00000235568	NFAM1	6.19512	0.000285929
ENSG00000140511	HAPLN3	6.19032	4.63235e-05
ENSG00000280247	NA	6.18738	0.017251
ENSG00000168961	LGALS9	6.17789	0.00025025
ENSG00000100342	APOL1	6.16053	6.25412e-05
ENSG00000138435	CHRNA1	6.14811	0.000549136
ENSG00000003989	SLC7A2	6.13604	0.000877154
ENSG00000270379	HEATR9	6.13363	0.000802489
ENSG00000240219	NA	6.10482	0.00143043
ENSG00000258713	C20orf141	6.08555	0.00104383
ENSG00000230647	NA	6.08295	0.000938338
ENSG00000254838	GVINP1	6.07554	0.000409548
ENSG00000160326	SLC2A6	6.0729	5.12242e-05
ENSG00000157551	KCNJ15	6.06683	0.000836255
ENSG00000270120	NA	6.04855	0.0207776
ENSG00000163734	CXCL3	6.04334	0.0102732
ENSG00000025708	TYMP	6.04322	0.000209801
ENSG00000156127	BATF	6.03108	0.0010516
ENSG00000165935	SMCO2	5.96451	0.00043517
ENSG00000155629	PIK3AP1	5.93019	2.24358e-05
ENSG00000187151	ANGPTL5	5.92225	0.0017165
ENSG00000137265	IRF4	5.92073	0.00129389
ENSG00000187193	MT1X	5.91729	6.19357e-05
ENSG00000137571	SLCO5A1	5.90349	0.0003951
ENSG00000162645	GBP2	5.89848	4.54523e-05
ENSG00000129595	EPB41L4A	5.89689	0.003978
ENSG00000267293	LOC100422497	5.89623	0.000931967
ENSG00000156206	CFAP161	5.8826	0.0287943
ENSG00000123610	TNFAIP6	5.87617	0.000256928
ENSG00000267074	NA	5.87231	0.000976848
ENSG00000163694	RBM47	5.86446	0.000173627
ENSG00000264672	SEPTIN4-AS1	5.85355	0.000439989
ENSG00000002549	LAP3	5.84506	5.2775e-05
ENSG00000102524	TNFSF13B	5.83728	0.00217751
ENSG00000185101	ANO9	5.83331	0.000212044
ENSG00000250548	LINC01303	5.8229	0.000447018
ENSG00000203685	STUM	5.81536	0.00200545
ENSG00000130222	GADD45G	5.80939	4.63235e-05
ENSG00000112149	CD83	5.80758	0.000199064
ENSG00000151572	ANO4	5.79373	0.000131295
ENSG00000122679	RAMP3	5.78785	0.0013674
ENSG00000128284	APOL3	5.78519	4.15789e-05
ENSG00000096060	FKBP5	5.78313	0.000100357
ENSG00000119917	IFIT3	5.77676	0.000434732
ENSG00000170382	LRRN2	5.77271	0.0218532
ENSG00000178078	STAP2	5.73919	0.000137578
ENSG00000135604	STX11	5.73148	9.02624e-05
ENSG00000156219	ART3	5.7182	0.00253786
ENSG00000112096	SOD2	5.69898	0.00263635
ENSG00000108691	CCL2	5.69563	0.00260966
ENSG00000089692	LAG3	5.687	6.008e-05
ENSG00000163735	CXCL5	5.68624	0.0159615
ENSG00000224083	MTCO1P11	5.68216	0.00175217
ENSG00000236049	LINC01920	5.67158	0.0313484
ENSG00000115267	IFIH1	5.64014	0.000318199
ENSG00000155849	ELMO1	5.60786	0.0018244
ENSG00000231274	SBK3	5.59496	0.000812634
ENSG00000162745	OLFML2B	5.58608	0.000517805
ENSG00000118946	PCDH17	5.58147	0.000569794
ENSG00000172817	CYP7B1	5.5735	0.000364053
ENSG00000119922	IFIT2	5.55508	9.02624e-05
ENSG00000267554	NA	5.55163	0.0344713
ENSG00000081479	LRP2	5.55082	0.00138765
ENSG00000178538	CA8	5.53821	0.00180497
ENSG00000183734	ASCL2	5.53681	0.000960153
ENSG00000162772	ATF3	5.52157	0.000225322
ENSG00000234518	NA	5.51763	6.84877e-05
ENSG00000281450	PANDAR	5.51725	0.00026504
ENSG00000279693	NA	5.51481	0.0358451
ENSG00000146232	NFKBIE	5.49041	0.000102791
ENSG00000172183	ISG20	5.45853	9.02624e-05
ENSG00000260249	NA	5.44888	0.00252628
ENSG00000272666	KLHDC7B-DT	5.4483	0.00151275
ENSG00000065609	SNAP91	5.447	0.00178448
ENSG00000008118	CAMK1G	5.43564	0.00214032
ENSG00000163545	NUAK2	5.42896	0.000117427
ENSG00000236254	MTND4P14	5.40915	0.00206141
ENSG00000187957	DNER	5.39528	0.00178188
ENSG00000143452	HORMAD1	5.38433	0.000853246
ENSG00000256262	NA	5.36851	0.000942602
ENSG00000140105	WARS1	5.35844	7.8375e-05
ENSG00000187608	ISG15	5.35806	0.0010516
ENSG00000287090	LOC340090	5.33314	0.0437699
ENSG00000129667	RHBDF2	5.3318	2.24358e-05
ENSG00000163739	CXCL1	5.3212	0.0101213
ENSG00000168404	MLKL	5.31057	8.02187e-05
ENSG00000240065	PSMB9	5.30283	6.61832e-05
ENSG00000204267	TAP2	5.29296	3.63853e-05
ENSG00000236567	NA	5.24427	0.00156581
ENSG00000069535	MAOB	5.24122	7.59641e-05
ENSG00000138821	SLC39A8	5.22956	0.000813261
ENSG00000231123	NA	5.21582	0.0039325
ENSG00000174808	BTC	5.2104	0.000726745
ENSG00000134470	IL15RA	5.19804	0.00027525
ENSG00000079215	SLC1A3	5.19626	0.000184004
ENSG00000242113	RN7SL124P	5.17257	0.00200754
ENSG00000111262	KCNA1	5.17229	0.00349103
ENSG00000276980	NA	5.1547	0.0026059
ENSG00000185015	CA13	5.14241	9.02624e-05
ENSG00000128335	APOL2	5.12679	2.24358e-05
ENSG00000121858	TNFSF10	5.12406	0.00010623
ENSG00000185885	IFITM1	5.1192	0.000651501
ENSG00000133106	EPSTI1	5.11697	0.000206583
ENSG00000243649	CFB	5.0947	0.00230042
ENSG00000165507	DEPP1	5.08063	0.000183655
ENSG00000128271	ADORA2A	5.0651	0.000447348
ENSG00000163251	FZD5	5.04709	0.00026655
ENSG00000108702	CCL1	5.04517	0.00185669
ENSG00000169436	COL22A1	5.03805	0.000197927
ENSG00000173175	ADCY5	5.00933	5.2775e-05
ENSG00000130052	STARD8	4.99138	7.18434e-05
ENSG00000029153	ARNTL2	4.96257	0.000202593
ENSG00000184113	CLDN5	4.95014	0.0006115
ENSG00000184371	CSF1	4.94138	0.000117874
ENSG00000162366	PDZK1IP1	4.94049	0.000806422
ENSG00000184979	USP18	4.93459	0.000299764
ENSG00000100906	NFKBIA	4.92082	0.000348185
ENSG00000117594	HSD11B1	4.91003	0.000728053
ENSG00000141524	TMC6	4.90661	0.000415779
ENSG00000159871	LYPD5	4.9004	0.000137578
ENSG00000172548	NIPAL4	4.89911	0.000314929
ENSG00000170458	CD14	4.88372	0.00270548
ENSG00000068079	IFI35	4.88175	0.000103912
ENSG00000144191	CNGA3	4.87863	0.0011092
ENSG00000058866	DGKG	4.87414	0.00603849
ENSG00000171860	C3AR1	4.87098	0.00339416
ENSG00000126709	IFI6	4.86819	0.000967236
ENSG00000185436	IFNLR1	4.84821	0.00510482
ENSG00000258521	NA	4.84324	0.000173125
ENSG00000149596	JPH2	4.84061	0.00459684
ENSG00000101342	TLDC2	4.83956	0.00111067
ENSG00000254087	LYN	4.8346	2.98615e-05
ENSG00000234883	MIR155HG	4.81863	0.00111604
ENSG00000286802	NA	4.81795	0.0131333
ENSG00000173193	PARP14	4.81404	9.2972e-05
ENSG00000152229	PSTPIP2	4.81263	7.18434e-05
ENSG00000269404	SPIB	4.79479	0.0108292
ENSG00000173918	C1QTNF1	4.79451	0.000403987
ENSG00000110324	IL10RA	4.78752	0.00476052
ENSG00000153294	ADGRF4	4.76431	0.00743727
ENSG00000085563	ABCB1	4.75835	0.00273229
ENSG00000229677	RPL17P28	4.75287	0.0093127
ENSG00000101347	SAMHD1	4.74024	0.000100369
ENSG00000169495	HTRA4	4.73526	0.00691514
ENSG00000198879	SFMBT2	4.71734	0.00788853
ENSG00000260583	LINC00515	4.68995	0.00322004
ENSG00000105639	JAK3	4.68885	0.000110907
ENSG00000127325	BEST3	4.67103	0.00649919
ENSG00000167034	NKX3-1	4.66126	0.000260853
ENSG00000104312	RIPK2	4.64907	6.19538e-05
ENSG00000108387	SEPTIN4	4.64874	9.07166e-05
ENSG00000153898	MCOLN2	4.63806	0.000258021
ENSG00000152583	SPARCL1	4.62545	0.00257074
ENSG00000184497	TMEM255B	4.61434	0.000736442
ENSG00000125148	MT2A	4.60051	0.000103634
ENSG00000053747	LAMA3	4.59485	0.00266938
ENSG00000205045	SLFN12L	4.59315	0.00694211
ENSG00000105707	HPN	4.5801	0.014005
ENSG00000165238	WNK2	4.57868	0.00625638
ENSG00000204482	LST1	4.57798	0.00668061
ENSG00000158859	ADAMTS4	4.57566	7.59641e-05
ENSG00000198208	RPS6KL1	4.57515	0.00179913
ENSG00000101670	LIPG	4.57512	0.00207864
ENSG00000146666	LINC00525	4.57385	0.00466417
ENSG00000187122	SLIT1	4.57117	0.000171148
ENSG00000096996	IL12RB1	4.57025	0.00284618
ENSG00000135378	PRRG4	4.56403	0.000992547
ENSG00000131669	NINJ1	4.56333	6.80849e-05
ENSG00000125538	IL1B	4.55362	0.0137711
ENSG00000129514	FOXA1	4.55124	0.00274592
ENSG00000155962	CLIC2	4.53563	7.18434e-05
ENSG00000079263	SP140	4.5258	0.00261671
ENSG00000105339	DENND3	4.51263	8.13046e-05
ENSG00000177409	SAMD9L	4.50121	4.19274e-05
ENSG00000168685	IL7R	4.48511	0.000398507
ENSG00000231407	NA	4.47992	0.000856884
ENSG00000135363	LMO2	4.47371	0.0222849
ENSG00000064886	CHI3L2	4.46718	0.00707376
ENSG00000128604	IRF5	4.46432	0.00205377
ENSG00000169715	MT1E	4.4497	4.63235e-05
ENSG00000183578	TNFAIP8L3	4.43592	0.000590115
ENSG00000165949	IFI27	4.43274	0.000260853
ENSG00000020633	RUNX3	4.43026	0.00549325
ENSG00000261971	NA	4.43005	3.65948e-05
ENSG00000173698	ADGRG2	4.39887	0.00425727
ENSG00000138646	HERC5	4.3915	0.00309715
ENSG00000121005	CRISPLD1	4.39039	0.00302815
ENSG00000128045	RASL11B	4.3714	0.00459168
ENSG00000133328	PLAAT2	4.36717	0.00126897
ENSG00000237505	PKN2-AS1	4.36524	0.00104751
ENSG00000185947	ZNF267	4.35674	7.6529e-05
ENSG00000260360	NA	4.34984	0.00140686
ENSG00000135917	SLC19A3	4.34977	0.00616416
ENSG00000150048	CLEC1A	4.34533	0.00611882
ENSG00000213144	NA	4.33851	0.00299504
ENSG00000249502	NA	4.33756	0.000288749
ENSG00000116514	RNF19B	4.32361	2.24358e-05
ENSG00000279118	NA	4.3089	2.98615e-05
ENSG00000173762	CD7	4.30442	0.00209587
ENSG00000287037	NA	4.29662	0.00415323
ENSG00000129467	ADCY4	4.29353	0.000447018
ENSG00000148344	PTGES	4.29142	0.000724689
ENSG00000141574	SECTM1	4.27236	0.000444994
ENSG00000171551	ECEL1	4.26289	0.00781035
ENSG00000079385	CEACAM1	4.25781	0.00888182
ENSG00000111012	CYP27B1	4.25278	0.000106557
ENSG00000184307	ZDHHC23	4.25272	0.000149714
ENSG00000104856	RELB	4.2514	0.000938338
ENSG00000137965	IFI44	4.25112	0.000535307
ENSG00000181444	ZNF467	4.24978	0.00453844
ENSG00000232618	NA	4.2484	0.000866591
ENSG00000130589	HELZ2	4.22291	0.000244555
ENSG00000125726	CD70	4.20684	0.0103895
ENSG00000227028	SLC8A1-AS1	4.20669	0.0268825
ENSG00000163874	ZC3H12A	4.19807	0.00022574
ENSG00000128815	WDFY4	4.1916	0.001073
ENSG00000152503	TRIM36	4.18404	0.00689687
ENSG00000141682	PMAIP1	4.18027	0.0011245
ENSG00000179044	EXOC3L1	4.17012	0.0108663
ENSG00000183153	GJD3	4.16723	0.000242128
ENSG00000160190	SLC37A1	4.16593	0.000121851
ENSG00000110446	SLC15A3	4.15968	9.68899e-05
ENSG00000135899	SP110	4.15835	2.24358e-05
ENSG00000138642	HERC6	4.15815	0.000727147
ENSG00000165731	RET	4.15426	0.00973414
ENSG00000139832	RAB20	4.13695	7.18434e-05
ENSG00000152092	ASTN1	4.13178	0.000493188
ENSG00000158457	TSPAN33	4.13125	0.000152302
ENSG00000120949	TNFRSF8	4.12798	0.00383331
ENSG00000136867	SLC31A2	4.12478	0.000442103
ENSG00000064300	NGFR	4.11643	0.00366574
ENSG00000272941	NA	4.11356	6.69498e-05
ENSG00000153012	LGI2	4.11332	0.0191224
ENSG00000204622	HLA-J	4.10378	0.000851172
ENSG00000167910	CYP7A1	4.0943	0.00481924
ENSG00000000971	CFH	4.07123	6.84877e-05
ENSG00000272636	DOC2B	4.05873	0.00171095
ENSG00000248713	C4orf54	4.05661	0.0236762
ENSG00000130940	CASZ1	4.05423	0.00576979
ENSG00000185507	IRF7	4.04259	0.000568729
ENSG00000287543	NA	4.04214	0.00020877
ENSG00000099998	GGT5	4.03087	0.00010623
ENSG00000236138	DUX4L26	4.02924	0.0014857
ENSG00000234745	HLA-B	4.02826	0.00010623
ENSG00000077150	NFKB2	4.02819	0.000284261
ENSG00000136237	RAPGEF5	4.01364	0.00169068
ENSG00000170075	GPR37L1	4.0123	0.00359273
ENSG00000137393	RNF144B	3.99886	0.00149088
ENSG00000092853	CLSPN	3.99688	0.0019084
ENSG00000189238	LINC00943	3.98057	0.0491227
ENSG00000002079	NA	3.9789	0.00854579
ENSG00000279805	NA	3.97218	0.00277069
ENSG00000105963	ADAP1	3.96822	0.00020165
ENSG00000164430	CGAS	3.96802	2.24358e-05
ENSG00000138166	DUSP5	3.96797	0.000125209
ENSG00000107201	DDX58	3.96181	0.000117488
ENSG00000117226	GBP3	3.95964	4.19274e-05
ENSG00000180815	MAP3K15	3.95804	0.000601088
ENSG00000161133	USP41	3.95577	0.00386703
ENSG00000279296	NA	3.94636	0.0103262
ENSG00000174325	NA	3.9453	0.00538742
ENSG00000155324	GRAMD2B	3.94229	4.63235e-05
ENSG00000214872	SMTNL1	3.9399	0.00643792
ENSG00000205300	NA	3.93845	0.01379
ENSG00000059378	PARP12	3.93177	0.000100369
ENSG00000145113	MUC4	3.91681	0.00533833
ENSG00000231389	HLA-DPA1	3.9162	0.00104828
ENSG00000177272	KCNA3	3.90568	0.00257074
ENSG00000077522	ACTN2	3.90562	0.0060206
ENSG00000251136	LOC101929709	3.90238	2.24358e-05
ENSG00000056558	TRAF1	3.90199	0.00116145
ENSG00000230795	HLA-K	3.88264	0.00242169
ENSG00000151364	KCTD14	3.88137	0.000100357
ENSG00000047457	CP	3.87397	0.0131666
ENSG00000169403	PTAFR	3.86805	0.00042008
ENSG00000260475	NA	3.86741	0.005185
ENSG00000057657	PRDM1	3.86229	0.000360747
ENSG00000227039	ITGB2-AS1	3.84719	0.0119171
ENSG00000196503	ARL9	3.83286	0.000860242
ENSG00000244731	C4A	3.82261	0.00145362
ENSG00000236039	LINC02889	3.81925	0.0132336
ENSG00000181826	RELL1	3.81864	5.12242e-05
ENSG00000175899	A2M	3.81775	0.00098653
ENSG00000181126	HLA-V	3.81501	0.0252479
ENSG00000096968	JAK2	3.79543	4.63235e-05
ENSG00000270426	NA	3.78847	0.00328686
ENSG00000108342	CSF3	3.78134	0.00553532
ENSG00000186827	TNFRSF4	3.76605	0.00464967
ENSG00000135821	GLUL	3.75315	8.02187e-05
ENSG00000145681	HAPLN1	3.74696	0.0047739
ENSG00000238025	ZDHHC4P1	3.73737	0.00872502
ENSG00000176406	RIMS2	3.69736	0.00896586
ENSG00000166278	C2	3.69718	0.000999778
ENSG00000231925	TAPBP	3.69202	8.75614e-05
ENSG00000108771	DHX58	3.68518	0.000285825
ENSG00000146006	LRRTM2	3.68517	0.00125842
ENSG00000257681	NA	3.67681	0.00166581
ENSG00000166592	RRAD	3.67338	0.000870043
ENSG00000159110	IFNAR2	3.67244	0.000186003
ENSG00000128016	ZFP36	3.66963	0.000300354
ENSG00000115919	KYNU	3.66877	0.0139798
ENSG00000071073	MGAT4A	3.66512	0.000446106
ENSG00000135052	GOLM1	3.65599	4.48742e-05
ENSG00000134548	SPX	3.65517	0.0248723
ENSG00000113504	SLC12A7	3.65322	0.000256113
ENSG00000128917	DLL4	3.64861	0.00136295
ENSG00000165730	STOX1	3.64688	0.00433094
ENSG00000185031	NA	3.64362	0.0369284
ENSG00000137767	SQOR	3.64258	0.000112686
ENSG00000145794	MEGF10	3.63427	0.0234569
ENSG00000167191	GPRC5B	3.63393	0.000911466
ENSG00000104635	SLC39A14	3.63126	0.000938338
ENSG00000205220	PSMB10	3.62159	0.000128475
ENSG00000230521	NA	3.62134	0.00260967
ENSG00000163673	DCLK3	3.62007	0.00965886
ENSG00000184584	STING1	3.61253	0.000647849
ENSG00000103642	LACTB	3.60963	6.19538e-05
ENSG00000167550	RHEBL1	3.60787	0.000276355
ENSG00000154760	SLFN13	3.60522	0.00021331
ENSG00000166016	ABTB2	3.60112	0.00331651
ENSG00000227262	NA	3.59617	0.000260853
ENSG00000160013	PTGIR	3.59591	0.00231942
ENSG00000117676	RPS6KA1	3.59356	0.000927697
ENSG00000188305	PEAK3	3.58942	0.00240747
ENSG00000218153	KRT18P22	3.57939	0.0133619
ENSG00000125845	BMP2	3.57906	0.0177164
ENSG00000123473	STIL	3.57247	4.63235e-05
ENSG00000224389	C4B	3.57054	0.00312011
ENSG00000189292	ALKAL2	3.56334	0.00688951
ENSG00000146374	RSPO3	3.56292	0.00107905
ENSG00000047365	ARAP2	3.55034	0.00126897
ENSG00000113594	LIFR	3.54972	5.2775e-05
ENSG00000162493	PDPN	3.54932	0.00327227
ENSG00000171115	GIMAP8	3.54811	0.0201039
ENSG00000255150	EID3	3.54684	5.37492e-05
ENSG00000136514	RTP4	3.54641	0.000499909
ENSG00000085831	TTC39A	3.54596	0.000678619
ENSG00000116194	ANGPTL1	3.53608	0.000184884
ENSG00000188015	S100A3	3.53531	0.000314612
ENSG00000124201	ZNFX1	3.52646	6.69498e-05
ENSG00000135148	TRAFD1	3.51107	4.19274e-05
ENSG00000152332	UHMK1	3.49522	5.2775e-05
ENSG00000070759	TESK2	3.49465	7.18434e-05
ENSG00000286248	NA	3.49242	0.00190026
ENSG00000225886	NA	3.48843	0.0244661
ENSG00000256128	NA	3.48406	0.00949102
ENSG00000226312	CFLAR-AS1	3.47305	0.000238473
ENSG00000206384	COL6A6	3.46843	0.00347752
ENSG00000128849	CGNL1	3.46524	0.000496716
ENSG00000175946	KLHL38	3.46499	0.00173885
ENSG00000173626	TRAPPC3L	3.46232	0.00462069
ENSG00000157152	SYN2	3.4443	0.0107579
ENSG00000254017	IGHEP2	3.44113	0.0134245
ENSG00000083454	P2RX5	3.44067	0.00689605
ENSG00000197142	ACSL5	3.4397	0.000430904
ENSG00000170044	ZPLD1	3.43512	0.0215182
ENSG00000197410	DCHS2	3.43511	0.0220744
ENSG00000069696	DRD4	3.41204	0.000843255
ENSG00000112576	CCND3	3.41061	0.000101904
ENSG00000145901	TNIP1	3.40928	6.21694e-05
ENSG00000250474	NA	3.40688	0.000652707
ENSG00000174059	CD34	3.39386	0.00252628
ENSG00000273604	EPOP	3.38655	0.000260853
ENSG00000126561	STAT5A	3.38197	0.00020877
ENSG00000188313	PLSCR1	3.38069	0.000416086
ENSG00000227036	LINC00511	3.37953	0.00652448
ENSG00000178038	ALS2CL	3.37445	0.000631376
ENSG00000175084	DES	3.37382	0.000245455
ENSG00000131459	GFPT2	3.37287	0.000159895
ENSG00000090530	P3H2	3.371	0.000938338
ENSG00000115271	GCA	3.36673	0.0042914
ENSG00000198814	GK	3.36575	0.000965631
ENSG00000175318	GRAMD2A	3.36279	0.00533269
ENSG00000225963	NA	3.3618	0.000848045
ENSG00000176884	GRIN1	3.35823	0.0118751
ENSG00000132530	XAF1	3.35793	0.000103634
ENSG00000147647	DPYS	3.35335	0.00917176
ENSG00000142959	BEST4	3.35173	0.000359096
ENSG00000144959	NCEH1	3.34842	4.19274e-05
ENSG00000180817	PPA1	3.34505	7.53813e-05
ENSG00000221887	HMSD	3.34216	0.00244479
ENSG00000233902	NA	3.34035	0.020351
ENSG00000169085	VXN	3.32266	0.0134591
ENSG00000149131	SERPING1	3.31568	0.000434732
ENSG00000140853	NLRC5	3.31384	2.98615e-05
ENSG00000158315	RHBDL2	3.30886	0.000638236
ENSG00000185745	IFIT1	3.30706	0.0032658
ENSG00000175354	PTPN2	3.30572	4.15789e-05
ENSG00000167711	SERPINF2	3.30167	0.00174103
ENSG00000243422	RPL23AP49	3.30107	0.00289574
ENSG00000130477	UNC13A	3.30034	0.0217711
ENSG00000166741	NNMT	3.3	0.00333714
ENSG00000173039	RELA	3.2986	5.2775e-05
ENSG00000122574	WIPF3	3.29758	0.0298037
ENSG00000168389	MFSD2A	3.29359	0.010101
ENSG00000274213	NA	3.28196	0.0332244
ENSG00000160233	LRRC3	3.27777	6.40385e-05
ENSG00000238045	NA	3.27697	0.000493188
ENSG00000137198	GMPR	3.27618	0.000216297
ENSG00000253785	NA	3.27049	0.000360567
ENSG00000226887	ERVMER34-1	3.26979	0.00273274
ENSG00000087258	GNAO1	3.26886	0.0086918
ENSG00000279692	NA	3.26134	0.000842415
ENSG00000145365	TIFA	3.25554	0.000188515
ENSG00000239887	C1orf226	3.24562	0.00918045
ENSG00000114737	CISH	3.24263	0.000491167
ENSG00000111696	NT5DC3	3.24246	0.000262914
ENSG00000227766	NA	3.24222	0.000264806
ENSG00000196116	TDRD7	3.24064	5.3041e-05
ENSG00000113645	WWC1	3.23653	0.000857219
ENSG00000008323	PLEKHG6	3.23629	0.00249728
ENSG00000198797	BRINP2	3.236	0.0293192
ENSG00000221963	APOL6	3.23557	2.24358e-05
ENSG00000140464	PML	3.2337	7.53813e-05
ENSG00000137745	MMP13	3.22699	0.0268077
ENSG00000130433	CACNG6	3.22322	0.001071
ENSG00000130066	SAT1	3.21614	4.19274e-05
ENSG00000185499	MUC1	3.21556	5.27785e-05
ENSG00000115008	IL1A	3.20808	0.0348532
ENSG00000136492	BRIP1	3.20669	0.000103634
ENSG00000167536	DHRS13	3.1983	0.00516862
ENSG00000026103	FAS	3.19449	0.000117488
ENSG00000236136	NA	3.19136	0.0370029
ENSG00000171310	CHST11	3.18626	0.00118245
ENSG00000144655	CSRNP1	3.18375	7.53813e-05
ENSG00000261644	NA	3.1827	0.000250027
ENSG00000127124	HIVEP3	3.18171	0.000819461
ENSG00000277895	NA	3.18095	0.0213428
ENSG00000100078	PLA2G3	3.17358	0.0172268
ENSG00000162881	OXER1	3.16328	0.000142313
ENSG00000145362	ANK2	3.15819	0.000182781
ENSG00000131797	CLUHP3	3.15593	7.18434e-05
ENSG00000077092	RARB	3.15545	0.0205523
ENSG00000183831	ANKRD45	3.14954	0.0099752
ENSG00000204257	HLA-DMA	3.14766	0.00272067
ENSG00000204592	HLA-E	3.14372	0.000137578
ENSG00000130775	THEMIS2	3.14344	0.000321536
ENSG00000100739	BDKRB1	3.13935	0.0169938
ENSG00000177989	ODF3B	3.13612	0.00010623
ENSG00000173821	RNF213	3.13354	0.000102791
ENSG00000174749	FAM241A	3.13351	6.13095e-05
ENSG00000206341	NA	3.13323	0.000652707
ENSG00000274600	RIMBP3B	3.13098	0.0102003
ENSG00000157111	TMEM171	3.124	0.00414473
ENSG00000182541	LIMK2	3.12299	2.29878e-05
ENSG00000144331	ZNF385B	3.12286	0.0378442
ENSG00000060558	GNA15	3.12125	0.0225557
ENSG00000107968	MAP3K8	3.1047	0.00020877
ENSG00000073849	ST6GAL1	3.10344	0.00152957
ENSG00000238000	PSME2P1	3.10094	0.00925323
ENSG00000168899	VAMP5	3.09997	5.3041e-05
ENSG00000155287	SLC25A28	3.09705	4.88994e-05
ENSG00000151014	NOCT	3.09586	0.00102747
ENSG00000184557	SOCS3	3.09382	0.001071
ENSG00000028137	TNFRSF1B	3.0892	0.000233327
ENSG00000090376	IRAK3	3.08859	0.000114274
ENSG00000172156	CCL11	3.08583	0.00373538
ENSG00000263528	IKBKE	3.07876	0.000231833
ENSG00000280241	NA	3.07326	0.0345057
ENSG00000185022	MAFF	3.07125	8.67942e-05
ENSG00000166710	B2M	3.06609	0.00042008
ENSG00000104321	TRPA1	3.05498	0.00421275
ENSG00000184156	KCNQ3	3.05252	0.0390116
ENSG00000178860	MSC	3.05191	0.000238171
ENSG00000064932	SBNO2	3.04322	0.000152002
ENSG00000196843	ARID5A	3.04103	0.00060786
ENSG00000229644	NAMPTP1	3.04082	0.00246577
ENSG00000258733	LINC02328	3.03802	0.0176956
ENSG00000121060	TRIM25	3.03703	0.000285929
ENSG00000138741	TRPC3	3.03543	0.0185543
ENSG00000100558	PLEK2	3.03529	0.00210847
ENSG00000124391	IL17C	3.02148	0.023876
ENSG00000110057	UNC93B1	3.01857	0.000117106
ENSG00000128203	ASPHD2	3.01641	0.000884425
ENSG00000223799	NA	3.01152	0.00473922
ENSG00000287335	NA	3.01097	0.0372703
ENSG00000169129	AFAP1L2	3.0085	0.0134158
ENSG00000162888	NA	3.00232	0.00710247
ENSG00000273472	NA	2.99946	0.000986587
ENSG00000224397	PELATON	2.99463	0.00135364
ENSG00000146859	TMEM140	2.99391	5.17977e-05
ENSG00000138670	RASGEF1B	2.98859	0.0456422
ENSG00000130224	LRCH2	2.98458	6.84877e-05
ENSG00000160606	TLCD1	2.97687	0.00104003
ENSG00000120885	CLU	2.97643	0.000238171
ENSG00000204525	HLA-C	2.97561	0.00010623
ENSG00000173846	PLK3	2.97239	9.87226e-05
ENSG00000157890	MEGF11	2.96742	0.0103675
ENSG00000102755	FLT1	2.96495	0.00117047
ENSG00000255330	SOGA3	2.96375	0.00929932
ENSG00000135605	TEC	2.96163	0.000573278
ENSG00000137709	POU2F3	2.96047	0.0440531
ENSG00000163840	DTX3L	2.96011	0.000118824
ENSG00000171476	HOPX	2.95919	0.00924377
ENSG00000253210	NA	2.9584	0.00014976
ENSG00000137628	DDX60	2.9527	0.000430494
ENSG00000279400	NA	2.94995	0.00218826
ENSG00000105835	NAMPT	2.94283	0.00190026
ENSG00000284669	NA	2.94043	0.00529708
ENSG00000237499	WAKMAR2	2.93662	0.00681707
ENSG00000136048	DRAM1	2.92884	0.00107905
ENSG00000286162	NA	2.92407	0.000374656
ENSG00000204338	CYP21A1P	2.9218	0.0231528
ENSG00000129682	FGF13	2.92171	0.000185359
ENSG00000100628	ASB2	2.92097	0.0118862
ENSG00000243753	HLA-L	2.92034	0.000595724
ENSG00000116663	FBXO6	2.91776	7.18434e-05
ENSG00000249661	NA	2.91138	0.0167382
ENSG00000286511	NA	2.90414	0.00243927
ENSG00000063180	CA11	2.90408	0.00180497
ENSG00000117707	PROX1	2.90332	0.00353617
ENSG00000198108	CHSY3	2.90147	0.00151076
ENSG00000131037	EPS8L1	2.90137	0.00373611
ENSG00000153902	LGI4	2.8989	0.000326537
ENSG00000266094	RASSF5	2.89606	9.47478e-05
ENSG00000164116	GUCY1A1	2.88817	0.00292613
ENSG00000135407	AVIL	2.88578	0.000131295
ENSG00000181649	PHLDA2	2.88459	0.000103479
ENSG00000270001	NA	2.88372	0.031312
ENSG00000269903	NA	2.87895	0.027537
ENSG00000168077	SCARA3	2.8789	0.00023361
ENSG00000144118	RALB	2.87021	5.2775e-05
ENSG00000092010	PSME1	2.86882	7.18434e-05
ENSG00000270039	NA	2.86354	0.00568766
ENSG00000151327	FAM177A1	2.86322	6.84877e-05
ENSG00000144158	NA	2.86164	0.000749684
ENSG00000125898	FAM110A	2.86004	0.000456523
ENSG00000168386	FILIP1L	2.85636	0.000117874
ENSG00000111181	SLC6A12	2.85606	0.0409292
ENSG00000172971	NA	2.85478	0.00694211
ENSG00000161896	IP6K3	2.85359	0.0129339
ENSG00000058335	RASGRF1	2.84939	0.0223699
ENSG00000204264	PSMB8	2.84856	7.75309e-05
ENSG00000229222	KRT18P4	2.83579	0.0132272
ENSG00000183722	LHFPL6	2.83327	4.75196e-05
ENSG00000206503	HLA-A	2.8273	0.000128475
ENSG00000083799	CYLD	2.82595	0.000129225
ENSG00000279277	NA	2.82059	0.00355171
ENSG00000132274	TRIM22	2.82011	5.37647e-05
ENSG00000197291	RAMP2-AS1	2.82009	0.0239168
ENSG00000126583	PRKCG	2.81946	0.00307942
ENSG00000287576	NA	2.81756	0.00129421
ENSG00000132109	TRIM21	2.81722	0.000116217
ENSG00000106785	TRIM14	2.81569	7.53813e-05
ENSG00000168461	RAB31	2.81561	7.75309e-05
ENSG00000152049	KCNE4	2.81312	0.0012693
ENSG00000241886	NA	2.81201	0.0314212
ENSG00000204516	MICB	2.80998	2.98615e-05
ENSG00000127533	F2RL3	2.80881	0.00255452
ENSG00000176907	TCIM	2.80315	0.00725894
ENSG00000175356	SCUBE2	2.80314	0.00235687
ENSG00000123329	ARHGAP9	2.79946	0.0139637
ENSG00000062598	ELMO2	2.7971	5.27985e-05
ENSG00000137269	LRRC1	2.79637	0.000255987
ENSG00000100346	CACNA1I	2.79631	0.00852356
ENSG00000100600	LGMN	2.79554	0.000138709
ENSG00000259834	NA	2.79535	0.00126933
ENSG00000156587	UBE2L6	2.7895	7.75309e-05
ENSG00000287263	FLJ32255	2.7886	0.000202496
ENSG00000138792	ENPEP	2.7875	0.0465587
ENSG00000183655	KLHL25	2.78625	9.2972e-05
ENSG00000240207	NA	2.7861	0.0185233
ENSG00000288617	NA	2.78343	0.00221351
ENSG00000162433	AK4	2.77826	6.80849e-05
ENSG00000173926	MARCHF3	2.77543	0.0274397
ENSG00000091137	SLC26A4	2.77403	0.000354986
ENSG00000089351	GRAMD1A	2.77376	0.00016928
ENSG00000173334	TRIB1	2.77256	0.000318199
ENSG00000115415	STAT1	2.76933	0.000361122
ENSG00000179021	C3orf38	2.76633	4.19274e-05
ENSG00000104432	IL7	2.76552	0.000535307
ENSG00000234065	MTND4P26	2.76036	0.0127027
ENSG00000135476	ESPL1	2.75979	0.000438381
ENSG00000286116	NA	2.75834	0.000386076
ENSG00000135248	FAM71F1	2.75799	0.0387621
ENSG00000158458	NRG2	2.75469	0.0426682
ENSG00000197905	TEAD4	2.75319	6.41241e-05
ENSG00000142583	SLC2A5	2.75059	0.00365873
ENSG00000100647	SUSD6	2.74931	7.53813e-05
ENSG00000112297	CRYBG1	2.7491	0.0011015
ENSG00000286315	NA	2.74663	0.0089247
ENSG00000114948	ADAM23	2.73931	0.000826847
ENSG00000287188	NA	2.73824	0.00195151
ENSG00000153721	CNKSR3	2.73744	0.000219365
ENSG00000169908	TM4SF1	2.73718	0.00230984
ENSG00000254470	AP5B1	2.73144	4.48742e-05
ENSG00000163932	PRKCD	2.72939	4.19274e-05
ENSG00000273189	NA	2.7203	0.0090704
ENSG00000185338	SOCS1	2.71983	4.63235e-05
ENSG00000186352	ANKRD37	2.71583	0.0019198
ENSG00000127838	PNKD	2.71513	8.44816e-05
ENSG00000069399	BCL3	2.71403	0.00178113
ENSG00000178878	APOLD1	2.7126	0.000137578
ENSG00000110987	BCL7A	2.71064	0.000137578
ENSG00000067066	SP100	2.70966	5.27785e-05
ENSG00000286215	NA	2.70491	0.000810603
ENSG00000127311	HELB	2.70227	0.000595724
ENSG00000240563	L1TD1	2.70046	0.0165062
ENSG00000152137	HSPB8	2.6982	0.000256113
ENSG00000282951	NA	2.68793	0.0333527
ENSG00000132670	PTPRA	2.68397	4.19274e-05
ENSG00000242114	MTFP1	2.68337	0.00656807
ENSG00000251258	RFPL4B	2.68142	0.0277523
ENSG00000034053	APBA2	2.68075	7.18434e-05
ENSG00000198691	ABCA4	2.6792	0.0011092
ENSG00000183018	SPNS2	2.67599	0.00623554
ENSG00000182108	DEXI	2.66964	0.000244136
ENSG00000183615	FAM167B	2.66296	0.000162246
ENSG00000253276	CCDC71L	2.66221	0.000149274
ENSG00000250978	NA	2.6612	0.044643
ENSG00000185245	GP1BA	2.66041	0.00143043
ENSG00000198604	BAZ1A	2.65986	7.8375e-05
ENSG00000225101	NA	2.65751	0.0301536
ENSG00000120129	DUSP1	2.656	0.00203814
ENSG00000088881	EBF4	2.65514	0.000103634
ENSG00000166856	GPR182	2.65465	0.0103122
ENSG00000188396	TCTEX1D4	2.65374	0.000603658
ENSG00000179094	PER1	2.65305	0.000451766
ENSG00000137193	PIM1	2.65288	0.00010623
ENSG00000123240	OPTN	2.64893	8.35501e-05
ENSG00000119900	OGFRL1	2.64475	0.00233955
ENSG00000011083	SLC6A7	2.64466	0.015018
ENSG00000285347	LOC149684	2.63712	0.015004
ENSG00000014257	ACP3	2.63376	0.00181486
ENSG00000114127	XRN1	2.63097	4.63235e-05
ENSG00000162078	ZG16B	2.62788	0.0345933
ENSG00000108679	LGALS3BP	2.6274	0.00028247
ENSG00000187678	SPRY4	2.62545	0.000122804
ENSG00000251624	NA	2.62441	0.0196455
ENSG00000124226	RNF114	2.62414	0.000136361
ENSG00000261068	NA	2.62285	0.00267606
ENSG00000144802	NFKBIZ	2.62043	0.000868885
ENSG00000143801	PSEN2	2.61933	0.000100357
ENSG00000155363	MOV10	2.61663	0.000100357
ENSG00000128262	POM121L9P	2.61659	0.000191898
ENSG00000118257	NRP2	2.61493	8.67942e-05
ENSG00000132481	TRIM47	2.60904	0.00629504
ENSG00000133313	CNDP2	2.60839	4.63235e-05
ENSG00000143355	LHX9	2.60293	0.0338325
ENSG00000286416	NA	2.60282	0.000500266
ENSG00000156515	HK1	2.59841	8.72081e-05
ENSG00000183833	CFAP91	2.59617	0.0338363
ENSG00000148357	HMCN2	2.59326	0.0414819
ENSG00000149577	SIDT2	2.58612	9.38106e-05
ENSG00000197536	NA	2.58395	6.84877e-05
ENSG00000153495	TEX29	2.58363	0.0139144
ENSG00000130164	LDLR	2.58264	6.42965e-05
ENSG00000138495	COX17	2.58223	0.000596115
ENSG00000188763	FZD9	2.57955	0.0163634
ENSG00000277117	LOC102723996	2.57878	0.0177164
ENSG00000164136	IL15	2.5769	4.63235e-05
ENSG00000233117	NA	2.57667	0.0293699
ENSG00000198759	EGFL6	2.57501	0.00164896
ENSG00000227908	FLJ31104	2.57181	0.0162903
ENSG00000176170	SPHK1	2.5707	0.00329141
ENSG00000224843	LINC00240	2.56895	0.00795721
ENSG00000169031	COL4A3	2.56852	0.0455007
ENSG00000250519	NA	2.56579	0.00107339
ENSG00000287733	NA	2.56304	0.0033999
ENSG00000168481	LGI3	2.56157	0.0284178
ENSG00000125249	RAP2A	2.55878	4.63235e-05
ENSG00000147853	AK3	2.55675	0.000157906
ENSG00000282851	BISPR	2.55669	0.0166147
ENSG00000206337	HCP5	2.55438	0.000117874
ENSG00000186088	GSAP	2.55436	0.000185359
ENSG00000198719	DLL1	2.54969	0.00256965
ENSG00000120526	NUDCD1	2.54812	4.63235e-05
ENSG00000189067	LITAF	2.5478	7.53813e-05
ENSG00000171729	TMEM51	2.54607	0.000186576
ENSG00000138496	PARP9	2.54196	0.00042008
ENSG00000126003	PLAGL2	2.54081	0.000103996
ENSG00000231064	NA	2.54028	0.00305564
ENSG00000003400	CASP10	2.53951	0.000193851
ENSG00000115896	PLCL1	2.52995	0.000540973
ENSG00000172345	STARD5	2.52132	0.00111128
ENSG00000085662	AKR1B1	2.51879	0.000884935
ENSG00000162695	SLC30A7	2.51775	6.84877e-05
ENSG00000253875	NA	2.51433	0.0208778
ENSG00000286364	NA	2.51319	0.00937747
ENSG00000168874	ATOH8	2.51286	0.000860242
ENSG00000283528	NA	2.51276	0.00370377
ENSG00000263535	NA	2.51219	0.00416511
ENSG00000158470	B4GALT5	2.51091	0.000128475
ENSG00000132182	NUP210	2.5065	0.0343247
ENSG00000155070	NA	2.50575	0.0143278
ENSG00000078018	MAP2	2.50482	0.000603658
ENSG00000136490	LIMD2	2.50465	0.000117488
ENSG00000099284	MACROH2A2	2.50345	0.000249931
ENSG00000261884	NA	2.5023	0.000380117
ENSG00000164308	ERAP2	2.50197	0.000116824
ENSG00000013374	NUB1	2.49988	4.63235e-05
ENSG00000148680	HTR7	2.4979	0.0465569
ENSG00000129465	RIPK3	2.49786	0.00210152
ENSG00000100911	PSME2	2.48996	0.000238171
ENSG00000146425	DYNLT1	2.48419	8.80176e-05
ENSG00000228196	NA	2.48417	0.0362558
ENSG00000065427	KARS1	2.4827	5.12242e-05
ENSG00000109320	NFKB1	2.48255	0.000304666
ENSG00000090924	PLEKHG2	2.48229	6.56074e-05
ENSG00000175040	CHST2	2.47788	0.000472508
ENSG00000234290	NA	2.47572	0.000168349
ENSG00000178075	GRAMD1C	2.47088	0.000618648
ENSG00000185046	ANKS1B	2.46999	0.0101043
ENSG00000163132	MSX1	2.46975	0.000344133
ENSG00000171223	JUNB	2.4697	0.00173583
ENSG00000259529	NA	2.46899	0.00681707
ENSG00000142961	MOB3C	2.46835	7.71515e-05
ENSG00000111886	GABRR2	2.46777	0.00304526
ENSG00000250673	REELD1	2.46582	0.0185408
ENSG00000089041	P2RX7	2.46538	0.000535307
ENSG00000136141	LRCH1	2.46514	0.000136361
ENSG00000172716	SLFN11	2.46484	0.000341054
ENSG00000168310	IRF2	2.4635	6.19538e-05
ENSG00000003402	CFLAR	2.46165	5.17977e-05
ENSG00000267052	NA	2.46074	0.0430262
ENSG00000079616	KIF22	2.46007	0.000136361
ENSG00000188112	C6orf132	2.45642	0.000117427
ENSG00000162882	HAAO	2.45428	7.71515e-05
ENSG00000166446	CDYL2	2.44788	4.19274e-05
ENSG00000264345	LINC01894	2.44629	0.00442671
ENSG00000137842	TMEM62	2.44409	9.31181e-05
ENSG00000127191	TRAF2	2.43974	0.00010623
ENSG00000204261	PSMB8-AS1	2.4388	0.00205118
ENSG00000198929	NOS1AP	2.43654	0.0153332
ENSG00000164402	SEPTIN8	2.4277	6.84877e-05
ENSG00000143344	RGL1	2.42656	4.63235e-05
ENSG00000163050	COQ8A	2.42655	4.63235e-05
ENSG00000153048	CARHSP1	2.42434	4.63235e-05
ENSG00000106591	MRPL32	2.42291	8.04882e-05
ENSG00000167077	MEI1	2.41266	0.00196516
ENSG00000151468	CCDC3	2.41173	0.0250559
ENSG00000106588	PSMA2	2.40984	0.000113146
ENSG00000139567	ACVRL1	2.40573	0.000225675
ENSG00000086061	DNAJA1	2.40362	0.00020165
ENSG00000067082	KLF6	2.40328	7.8375e-05
ENSG00000288558	DUS4L-BCAP29	2.40313	0.000595724
ENSG00000178685	PARP10	2.40031	0.000445498
ENSG00000164674	SYTL3	2.39924	0.00529551
ENSG00000143226	FCGR2A	2.39796	0.0117688
ENSG00000152778	IFIT5	2.39712	4.19274e-05
ENSG00000109079	TNFAIP1	2.39629	0.000117427
ENSG00000206190	ATP10A	2.39614	0.000289235
ENSG00000104320	NBN	2.39573	5.3041e-05
ENSG00000121898	CPXM2	2.39504	0.0198282
ENSG00000054690	PLEKHH1	2.38536	0.00113574
ENSG00000198355	PIM3	2.38247	0.00020877
ENSG00000122862	SRGN	2.38228	0.00437609
ENSG00000065882	TBC1D1	2.38085	0.000116458
ENSG00000139438	FAM222A	2.38084	0.00533833
ENSG00000214226	C17orf67	2.37956	0.00052568
ENSG00000215414	NA	2.37782	0.020562
ENSG00000115840	SLC25A12	2.37749	4.63235e-05
ENSG00000214357	NEURL1B	2.37638	0.00102747
ENSG00000204103	MAFB	2.37522	0.00968178
ENSG00000286940	MICB-DT	2.37074	0.000938338
ENSG00000139117	CPNE8	2.36922	0.00010623
ENSG00000163554	SPTA1	2.3691	0.0404074
ENSG00000160223	ICOSLG	2.36811	0.00205088
ENSG00000197930	ERO1A	2.36531	0.000172313
ENSG00000105255	FSD1	2.36468	0.000245626
ENSG00000148204	CRB2	2.3629	0.0282683
ENSG00000179241	LDLRAD3	2.35865	0.000234056
ENSG00000113448	PDE4D	2.35748	0.00149245
ENSG00000148339	SLC25A25	2.35481	8.44816e-05
ENSG00000155368	DBI	2.35248	0.00022574
ENSG00000102780	DGKH	2.35031	0.000103634
ENSG00000160932	LY6E	2.34881	0.00171219
ENSG00000173065	FAM222B	2.348	0.00010623
ENSG00000144843	ADPRH	2.34748	0.000139384
ENSG00000087116	ADAMTS2	2.34478	0.000155985
ENSG00000128274	A4GALT	2.34096	0.000183655
ENSG00000262246	CORO7	2.33481	0.000960596
ENSG00000099860	GADD45B	2.33208	0.000442247
ENSG00000123104	ITPR2	2.32531	5.2775e-05
ENSG00000119714	GPR68	2.32501	0.00588784
ENSG00000130707	ASS1	2.31657	0.00028724
ENSG00000176692	FOXC2	2.31624	0.000219055
ENSG00000104213	PDGFRL	2.31582	0.0141201
ENSG00000145780	FEM1C	2.31462	0.000169554
ENSG00000213853	EMP2	2.31399	7.53813e-05
ENSG00000171155	C1GALT1C1	2.31387	0.000135399
ENSG00000184988	TMEM106A	2.31113	6.84877e-05
ENSG00000075790	BCAP29	2.30436	0.000142061
ENSG00000122824	NUDT10	2.30278	0.00297329
ENSG00000287382	LOC105377663	2.30197	0.0292203
ENSG00000154153	RETREG1	2.30156	0.00410046
ENSG00000181634	TNFSF15	2.30025	0.0327419
ENSG00000166002	SMCO4	2.29863	0.000137578
ENSG00000136205	TNS3	2.29751	0.000725213
ENSG00000197670	NA	2.29536	0.00523414
ENSG00000274376	ADAMTS7P1	2.29379	0.0205764
ENSG00000272669	NA	2.29373	0.00554062
ENSG00000205413	SAMD9	2.29291	0.000167815
ENSG00000177105	RHOG	2.29031	9.07166e-05
ENSG00000165891	E2F7	2.28927	0.00058895
ENSG00000203812	H2AC18	2.28826	0.00041858
ENSG00000120833	SOCS2	2.28622	0.00640848
ENSG00000137216	TMEM63B	2.28535	0.00010623
ENSG00000120910	PPP3CC	2.2818	0.000137578
ENSG00000153823	PID1	2.28069	0.000125193
ENSG00000168807	SNTB2	2.27852	6.19538e-05
ENSG00000163016	ALMS1P1	2.27849	0.0257706
ENSG00000232774	FLJ22447	2.27733	0.0170449
ENSG00000197442	MAP3K5	2.2766	0.00116687
ENSG00000279491	LOC399900	2.27623	0.015537
ENSG00000159128	IFNGR2	2.27343	0.000245626
ENSG00000100226	GTPBP1	2.27117	7.71515e-05
ENSG00000198736	MSRB1	2.27029	0.000229415
ENSG00000086544	ITPKC	2.2683	0.000146728
ENSG00000181381	DDX60L	2.2652	8.02187e-05
ENSG00000164949	GEM	2.26511	0.00155413
ENSG00000125629	INSIG2	2.26466	0.000107037
ENSG00000253882	LOC154761	2.26442	0.00353971
ENSG00000146112	PPP1R18	2.26079	0.000142874
ENSG00000273108	NA	2.25764	0.00171147
ENSG00000064225	ST3GAL6	2.25597	0.00235687
ENSG00000135048	CEMIP2	2.25332	0.000137578
ENSG00000131378	RFTN1	2.25112	0.00439936
ENSG00000103811	CTSH	2.2504	0.00235687
ENSG00000108950	FAM20A	2.24761	0.000618256
ENSG00000122877	EGR2	2.24626	0.00113535
ENSG00000229598	NA	2.24327	0.0166084
ENSG00000272235	NA	2.24211	0.00639736
ENSG00000283537	NA	2.24122	0.0111197
ENSG00000198900	TOP1	2.24103	6.48523e-05
ENSG00000142089	IFITM3	2.24096	0.000437836
ENSG00000249685	NA	2.23874	0.0442266
ENSG00000111801	BTN3A3	2.23842	0.000150631
ENSG00000132792	CTNNBL1	2.23584	0.000113146
ENSG00000197329	PELI1	2.23563	9.36486e-05
ENSG00000125826	RBCK1	2.23371	0.000174521
ENSG00000163959	SLC51A	2.23229	0.000613401
ENSG00000075073	TACR2	2.22686	0.00375539
ENSG00000151726	ACSL1	2.22422	0.000117488
ENSG00000109610	SOD3	2.21741	0.00317536
ENSG00000103044	HAS3	2.21508	0.00138864
ENSG00000281392	LINC00506	2.21112	0.000410525
ENSG00000123411	IKZF4	2.2105	7.53813e-05
ENSG00000160710	ADAR	2.2095	0.000191898
ENSG00000272269	NUP153-AS1	2.2093	0.00423008
ENSG00000197249	SERPINA1	2.20842	0.0230757
ENSG00000188290	HES4	2.20247	0.000642663
ENSG00000256235	SMIM3	2.2021	0.000117427
ENSG00000139921	TMX1	2.20187	6.008e-05
ENSG00000178146	NA	2.19959	0.0016073
ENSG00000114405	C3orf14	2.19453	0.00020165
ENSG00000166347	CYB5A	2.19429	0.000114274
ENSG00000224186	C5orf66	2.19289	0.00907182
ENSG00000123297	TSFM	2.19203	0.000183655
ENSG00000259005	NA	2.19201	0.0389011
ENSG00000038210	PI4K2B	2.18922	0.000618648
ENSG00000113916	BCL6	2.18904	9.31385e-05
ENSG00000121316	PLBD1	2.18771	0.00102851
ENSG00000123146	ADGRE5	2.18284	0.000420122
ENSG00000078401	EDN1	2.17819	0.000727147
ENSG00000136378	ADAMTS7	2.17596	0.0033999
ENSG00000170961	HAS2	2.17427	0.000407922
ENSG00000111846	GCNT2	2.17194	0.00159791
ENSG00000232860	SMG7-AS1	2.1713	0.00285458
ENSG00000114631	PODXL2	2.16391	0.000421786
ENSG00000196776	CD47	2.16226	9.31181e-05
ENSG00000124440	HIF3A	2.15581	0.00246805
ENSG00000157654	PALM2AKAP2	2.15438	0.000985469
ENSG00000176971	FIBIN	2.15376	0.0227886
ENSG00000229017	NA	2.15328	0.0491713
ENSG00000116691	MIIP	2.15285	0.000114968
ENSG00000111912	NCOA7	2.15043	0.000295983
ENSG00000100731	PCNX1	2.14866	8.80176e-05
ENSG00000069974	RAB27A	2.14819	0.00108804
ENSG00000287839	NA	2.14809	0.0126186
ENSG00000136147	PHF11	2.14492	7.18434e-05
ENSG00000230266	XXYLT1-AS2	2.14133	0.0115074
ENSG00000187583	PLEKHN1	2.14066	0.0198282
ENSG00000131943	C19orf12	2.13948	8.39365e-05
ENSG00000162981	LRATD1	2.13893	0.00381495
ENSG00000105499	PLA2G4C	2.13747	0.00464843
ENSG00000185404	SP140L	2.13589	9.87226e-05
ENSG00000140406	TLNRD1	2.13469	0.000117427
ENSG00000107864	CPEB3	2.13369	0.000826847
ENSG00000115468	EFHD1	2.13051	0.00337883
ENSG00000162368	CMPK1	2.12931	8.82428e-05
ENSG00000171811	CFAP46	2.12925	0.00272067
ENSG00000062524	LTK	2.12922	0.0052671
ENSG00000167604	NFKBID	2.12703	0.00529783
ENSG00000166750	SLFN5	2.1263	0.000710738
ENSG00000121577	POPDC2	2.12391	0.00746592
ENSG00000167703	SLC43A2	2.12264	0.00107418
ENSG00000135211	TMEM60	2.11892	9.06695e-05
ENSG00000176463	SLCO3A1	2.11734	0.000479276
ENSG00000215784	FAM72D	2.11688	0.0176209
ENSG00000157191	NECAP2	2.11649	5.37647e-05
ENSG00000110218	PANX1	2.11614	7.53813e-05
ENSG00000170542	SERPINB9	2.11549	0.00275133
ENSG00000108039	XPNPEP1	2.11104	0.000114151
ENSG00000141497	ZMYND15	2.11044	0.0163361
ENSG00000166979	EVA1C	2.11009	0.00641485
ENSG00000169230	PRELID1	2.10826	0.000132233
ENSG00000164877	MICALL2	2.10714	0.000105147
ENSG00000220785	NA	2.10702	0.000100357
ENSG00000099251	HSD17B7P2	2.10478	0.00107827
ENSG00000101294	HM13	2.10433	0.000116705
ENSG00000145088	EAF2	2.1038	0.0498964
ENSG00000144712	CAND2	2.10302	7.53813e-05
ENSG00000126246	IGFLR1	2.10287	0.0149882
ENSG00000189423	NA	2.10199	0.0295143
ENSG00000138134	STAMBPL1	2.09489	0.000288206
ENSG00000115159	GPD2	2.09281	0.000133401
ENSG00000125637	PSD4	2.09237	0.00549194
ENSG00000123342	MMP19	2.0892	0.00018914
ENSG00000146278	PNRC1	2.08805	0.000151319
ENSG00000138411	HECW2	2.08278	0.000296239
ENSG00000067840	PDZD4	2.08023	0.00665687
ENSG00000197622	CDC42SE1	2.07792	0.000103634
ENSG00000106560	GIMAP2	2.07684	0.0199926
ENSG00000120337	TNFSF18	2.07652	0.000753236
ENSG00000187554	TLR5	2.07265	0.00264519
ENSG00000102871	TRADD	2.06969	0.000191898
ENSG00000186480	INSIG1	2.06919	0.000117427
ENSG00000135655	USP15	2.06333	0.000117427
ENSG00000109436	TBC1D9	2.06101	0.000134911
ENSG00000169136	ATF5	2.06076	0.000314612
ENSG00000188897	LOC400499	2.05986	0.00384002
ENSG00000105397	TYK2	2.05902	0.000256113
ENSG00000144857	BOC	2.059	0.000896972
ENSG00000136114	THSD1	2.05844	0.00117677
ENSG00000231346	NA	2.05787	0.0322413
ENSG00000228305	NA	2.05698	0.00213309
ENSG00000154642	C21orf91	2.05455	0.000117427
ENSG00000138600	SPPL2A	2.05329	0.000100369
ENSG00000154839	SKA1	2.05219	0.00556682
ENSG00000104518	GSDMD	2.05105	7.53813e-05
ENSG00000237296	SMG1P1	2.05017	0.000183655
ENSG00000139182	CLSTN3	2.04882	0.000133433
ENSG00000095380	NANS	2.04689	0.000206583
ENSG00000185432	METTL7A	2.04653	0.00231636
ENSG00000189077	TMEM120A	2.04562	0.000535307
ENSG00000172123	SLFN12	2.04438	0.000149849
ENSG00000234062	NA	2.04386	0.00201159
ENSG00000167996	FTH1	2.04346	0.00534063
ENSG00000054967	RELT	2.04216	0.00235687
ENSG00000239713	APOBEC3G	2.04155	0.000458307
ENSG00000248810	LINC02432	2.04133	0.00484168
ENSG00000260619	NA	2.04112	0.0201037
ENSG00000132963	POMP	2.03989	0.000128475
ENSG00000072110	ACTN1	2.03903	0.00136514
ENSG00000143514	TP53BP2	2.03783	0.000107037
ENSG00000169764	UGP2	2.03673	9.02624e-05
ENSG00000172159	FRMD3	2.03671	0.0153205
ENSG00000005059	MCUB	2.03579	0.000310721
ENSG00000134954	ETS1	2.03295	0.000391223
ENSG00000092820	EZR	2.03289	0.000145576
ENSG00000250899	NA	2.03251	0.000612748
ENSG00000249700	SRD5A3-AS1	2.02645	0.00149244
ENSG00000119139	TJP2	2.02092	0.000173043
ENSG00000143390	RFX5	2.01885	0.000114968
ENSG00000144355	DLX1	2.01484	0.0315549
ENSG00000072571	HMMR	2.01435	0.00505732
ENSG00000177294	FBXO39	2.01432	0.00401714
ENSG00000132694	ARHGEF11	2.01365	8.19878e-05
ENSG00000100644	HIF1A	2.01263	0.00100679
ENSG00000088298	EDEM2	2.01067	0.00101171
ENSG00000181284	TMEM102	2.01033	0.00214188
ENSG00000172493	AFF1	2.00942	0.000110907
ENSG00000112972	HMGCS1	2.00825	0.00121711
ENSG00000134070	IRAK2	2.006	0.0115644
ENSG00000277782	NA	2.00554	0.00898508
ENSG00000116863	ADPRS	2.00513	0.000283776
ENSG00000106605	BLVRA	2.00355	0.00018086
ENSG00000090889	KIF4A	2.00144	0.00948958
ENSG00000113583	C5orf15	2.00099	0.000103666
ENSG00000256967	NA	2.00025	0.000512457
ENSG00000108622	ICAM2	2.00009	0.0109111
ENSG00000249249	NA	2.00001	0.00208999
ENSG00000161921	CXCL16	1.99989	0.00379879
ENSG00000135905	DOCK10	1.99907	0.000140737
ENSG00000132688	NES	1.99766	0.00201317
ENSG00000169255	B3GALNT1	1.99729	7.18434e-05
ENSG00000185442	FAM174B	1.99405	0.00143783
ENSG00000092607	TBX15	1.99312	0.00335302
ENSG00000274818	NA	1.99153	0.0331526
ENSG00000172936	MYD88	1.99091	0.000801601
ENSG00000161791	FMNL3	1.99045	0.000255773
ENSG00000272196	H2AC19	1.9892	0.00278155
ENSG00000279662	NA	1.98786	0.00479073
ENSG00000072786	STK10	1.98781	8.67393e-05
ENSG00000135926	TMBIM1	1.98553	0.000137578
ENSG00000133392	MYH11	1.98354	0.0136331
ENSG00000174628	IQCK	1.9821	0.000534243
ENSG00000198832	SELENOM	1.97975	0.000141927
ENSG00000170379	TCAF2	1.97922	0.00575505
ENSG00000196850	PPTC7	1.97897	0.00010623
ENSG00000259321	NA	1.97765	0.0136339
ENSG00000267336	NA	1.97622	0.0199093
ENSG00000150510	FAM124A	1.9754	0.000571427
ENSG00000164038	SLC9B2	1.9748	0.000167815
ENSG00000177453	NIM1K	1.97478	0.00845526
ENSG00000213516	RBMXL1	1.9731	0.000206678
ENSG00000196739	COL27A1	1.97117	0.000126102
ENSG00000272078	NA	1.96978	0.038306
ENSG00000162694	EXTL2	1.96906	0.00164787
ENSG00000145555	MYO10	1.96887	0.000373754
ENSG00000165895	ARHGAP42	1.96876	0.0004778
ENSG00000188993	LRRC66	1.9679	0.00196286
ENSG00000163380	LMOD3	1.96546	0.0403087
ENSG00000157827	FMNL2	1.96515	0.000311255
ENSG00000050344	NFE2L3	1.96345	0.00086269
ENSG00000008130	NADK	1.96299	9.07166e-05
ENSG00000110080	ST3GAL4	1.96241	0.000254301
ENSG00000151304	SRFBP1	1.96221	0.00103738
ENSG00000131435	PDLIM4	1.96125	0.00452813
ENSG00000103196	CRISPLD2	1.95825	0.0116296
ENSG00000278811	LINC00624	1.9582	0.00998132
ENSG00000112699	GMDS	1.95773	0.00172605
ENSG00000104903	LYL1	1.9558	0.0271276
ENSG00000154640	BTG3	1.95394	0.000669828
ENSG00000155252	PI4K2A	1.95197	0.000256113
ENSG00000106462	EZH2	1.9505	0.000986154
ENSG00000185753	CXorf38	1.94995	0.000130432
ENSG00000224888	NA	1.94902	0.0013604
ENSG00000117475	BLZF1	1.94823	0.000109377
ENSG00000172264	MACROD2	1.94545	0.0423857
ENSG00000197448	GSTK1	1.94526	0.000103584
ENSG00000000457	SCYL3	1.93984	7.18434e-05
ENSG00000267801	NA	1.93874	0.0203932
ENSG00000081803	CADPS2	1.9387	0.000677856
ENSG00000213638	ADAT3	1.93756	0.00292401
ENSG00000162552	WNT4	1.93723	0.0253809
ENSG00000104812	GYS1	1.93432	0.00010623
ENSG00000197506	SLC28A3	1.93347	0.0368239
ENSG00000125257	ABCC4	1.93315	0.00134418
ENSG00000279320	NA	1.92808	0.0143401
ENSG00000108688	CCL7	1.92695	0.00908377
ENSG00000106665	CLIP2	1.92617	0.000149714
ENSG00000073756	PTGS2	1.92484	0.00443317
ENSG00000131697	NPHP4	1.92476	0.000315433
ENSG00000181192	DHTKD1	1.92445	8.04882e-05
ENSG00000166507	NDST2	1.9206	0.000337675
ENSG00000161653	NAGS	1.9206	0.00166
ENSG00000276045	ORAI1	1.92051	0.000770177
ENSG00000153214	TMEM87B	1.91998	0.000114968
ENSG00000146457	WTAP	1.91394	0.0011015
ENSG00000157168	NRG1	1.91089	0.024487
ENSG00000158411	MITD1	1.91021	9.07166e-05
ENSG00000078804	TP53INP2	1.90765	0.000122804
ENSG00000127328	RAB3IP	1.90751	0.00216171
ENSG00000197081	IGF2R	1.90579	0.000236121
ENSG00000161091	MFSD12	1.90258	0.000320218
ENSG00000196233	LCOR	1.90256	7.53813e-05
ENSG00000185880	TRIM69	1.90081	0.000191898
ENSG00000137310	TCF19	1.89781	0.000499442
ENSG00000184232	OAF	1.89724	0.0102261
ENSG00000166401	SERPINB8	1.89268	0.00069117
ENSG00000158985	CDC42SE2	1.892	0.000101904
ENSG00000132205	EMILIN2	1.8892	0.00188494
ENSG00000121270	ABCC11	1.88884	0.0251562
ENSG00000124508	BTN2A2	1.88816	0.000462991
ENSG00000236383	CCDC200	1.88809	0.00603849
ENSG00000198382	UVRAG	1.88797	0.000120715
ENSG00000010818	HIVEP2	1.88626	0.000795091
ENSG00000084070	SMAP2	1.88527	7.53813e-05
ENSG00000054598	FOXC1	1.88244	0.000555771
ENSG00000163923	RPL39L	1.88084	0.00125658
ENSG00000213225	NOC2LP1	1.87824	0.0155911
ENSG00000134851	TMEM165	1.87817	0.000237083
ENSG00000272886	DCP1A	1.87769	9.87622e-05
ENSG00000154734	ADAMTS1	1.8762	0.00142354
ENSG00000105559	PLEKHA4	1.87567	0.000938384
ENSG00000188706	ZDHHC9	1.87524	0.000137578
ENSG00000233621	LINC01137	1.87173	0.000684344
ENSG00000030110	BAK1	1.87158	0.000149274
ENSG00000151611	MMAA	1.87068	0.000116843
ENSG00000137275	RIPK1	1.86973	9.02624e-05
ENSG00000123570	RAB9B	1.86885	0.000944157
ENSG00000263069	RNF213-AS1	1.86749	0.00488765
ENSG00000128228	SDF2L1	1.86625	0.00084009
ENSG00000275700	AATF	1.86553	0.000129686
ENSG00000055332	EIF2AK2	1.86538	0.000262473
ENSG00000156804	FBXO32	1.86357	0.000560914
ENSG00000161813	LARP4	1.86098	0.000137578
ENSG00000181804	SLC9A9	1.8609	0.000183299
ENSG00000116661	FBXO2	1.86046	0.00262419
ENSG00000272398	CD24	1.85838	0.0361225
ENSG00000158710	TAGLN2	1.85707	0.000324124
ENSG00000104825	NFKBIB	1.8559	0.000142874
ENSG00000231871	IPO9-AS1	1.85586	0.0343598
ENSG00000148484	RSU1	1.85076	0.000283355
ENSG00000133794	ARNTL	1.85073	0.00143043
ENSG00000130813	SHFL	1.84798	0.000263949
ENSG00000158321	AUTS2	1.84561	0.00101544
ENSG00000154359	LONRF1	1.84455	0.000162246
ENSG00000204991	SPIRE2	1.84374	0.00202617
ENSG00000005249	PRKAR2B	1.84257	0.000394333
ENSG00000117318	ID3	1.84138	0.00213555
ENSG00000121274	TENT4B	1.84048	0.000122804
ENSG00000123983	ACSL3	1.84001	0.000447417
ENSG00000077238	IL4R	1.83949	0.00266937
ENSG00000141582	CBX4	1.83823	0.00047915
ENSG00000250742	LINC02381	1.83823	0.00278155
ENSG00000186314	PRELID2	1.8375	0.000975862
ENSG00000108179	PPIF	1.83743	0.000496765
ENSG00000034510	TMSB10	1.83667	0.000629551
ENSG00000145623	OSMR	1.83588	0.00134959
ENSG00000280248	NA	1.83582	0.0400224
ENSG00000006530	AGK	1.83519	0.000138709
ENSG00000168405	CMAHP	1.83276	0.00680152
ENSG00000168610	STAT3	1.8327	0.000232572
ENSG00000107551	RASSF4	1.83081	0.000488624
ENSG00000159214	CCDC24	1.8307	0.00125658
ENSG00000176915	ANKLE2	1.82957	0.000117427
ENSG00000206418	RAB12	1.82887	7.59641e-05
ENSG00000141452	RMC1	1.8277	0.00010328
ENSG00000168884	TNIP2	1.82751	0.000236121
ENSG00000234743	NA	1.82586	0.0018194
ENSG00000117360	PRPF3	1.82356	0.000221775
ENSG00000177465	ACOT4	1.82231	0.0114748
ENSG00000204967	PCDHA4	1.82102	0.0341373
ENSG00000213949	ITGA1	1.82042	0.0024801
ENSG00000205534	NA	1.82025	0.0337277
ENSG00000186564	FOXD2	1.81756	0.0158954
ENSG00000128165	ADM2	1.81739	0.00594178
ENSG00000178719	GRINA	1.8165	0.000514031
ENSG00000205336	ADGRG1	1.8163	0.0258167
ENSG00000177542	SLC25A22	1.8139	0.000230616
ENSG00000090534	THPO	1.81331	0.0155431
ENSG00000225422	NA	1.81303	0.00251689
ENSG00000143882	ATP6V1C2	1.81018	0.00269074
ENSG00000115652	UXS1	1.80934	0.000814394
ENSG00000166913	YWHAB	1.8078	0.000226276
ENSG00000130529	TRPM4	1.80671	7.53813e-05
ENSG00000124151	NCOA3	1.80657	0.000842415
ENSG00000142408	CACNG8	1.8029	0.01898
ENSG00000102554	KLF5	1.8022	0.0378582
ENSG00000136026	CKAP4	1.7996	0.00032822
ENSG00000159556	ISL2	1.79866	0.00605313
ENSG00000112137	PHACTR1	1.79716	0.00341786
ENSG00000277791	PSMB3	1.79565	0.000437836
ENSG00000230204	NA	1.79557	0.0414097
ENSG00000170581	STAT2	1.79472	0.000218946
ENSG00000205885	C1RL-AS1	1.79471	0.000345435
ENSG00000185347	TEDC1	1.79093	0.00224497
ENSG00000060491	OGFR	1.78996	9.02624e-05
ENSG00000166128	RAB8B	1.78861	0.000128475
ENSG00000185262	UBALD2	1.78687	0.000537329
ENSG00000037897	METTL1	1.78644	0.00194424
ENSG00000028116	VRK2	1.78529	0.000723386
ENSG00000136710	CCDC115	1.7847	0.00010623
ENSG00000145428	RNF175	1.78419	0.0196471
ENSG00000003056	M6PR	1.78391	0.000165989
ENSG00000107957	SH3PXD2A	1.7821	0.000384404
ENSG00000160271	RALGDS	1.78161	0.00123889
ENSG00000276488	NA	1.78015	0.0454636
ENSG00000105825	TFPI2	1.77986	0.030724
ENSG00000275023	MLLT6	1.77823	0.000172313
ENSG00000280219	NA	1.77693	0.00299755
ENSG00000169684	CHRNA5	1.77576	0.015555
ENSG00000103335	PIEZO1	1.77519	0.000260646
ENSG00000226742	HSBP1L1	1.7744	0.000181728
ENSG00000112763	BTN2A1	1.77382	7.18434e-05
ENSG00000117266	CDK18	1.77327	0.00572462
ENSG00000133069	TMCC2	1.77248	0.00548899
ENSG00000160285	LSS	1.77176	0.000546226
ENSG00000255282	WTAPP1	1.77112	0.0265183
ENSG00000147324	MFHAS1	1.76468	0.000331623
ENSG00000178605	GTPBP6	1.7643	0.0423159
ENSG00000101680	LAMA1	1.7643	0.0346322
ENSG00000127561	SYNGR3	1.76248	0.00803375
ENSG00000157557	ETS2	1.76151	0.000165354
ENSG00000213024	NUP62	1.76133	0.000353433
ENSG00000213445	SIPA1	1.75768	0.000267969
ENSG00000122417	ODF2L	1.7561	0.00166467
ENSG00000185710	SMG1P4	1.75352	0.00649815
ENSG00000196550	FAM72A	1.75313	0.00928079
ENSG00000012211	PRICKLE3	1.7529	0.000603658
ENSG00000137460	FHDC1	1.75114	0.00210769
ENSG00000237669	NA	1.74989	0.0222551
ENSG00000163644	PPM1K	1.74918	0.000693066
ENSG00000267648	NA	1.74425	0.0176119
ENSG00000085117	CD82	1.74424	0.00035803
ENSG00000160613	PCSK7	1.74267	0.000446758
ENSG00000131779	PEX11B	1.74259	0.00010623
ENSG00000150907	FOXO1	1.74155	0.00811756
ENSG00000160117	ANKLE1	1.74084	0.00360757
ENSG00000066583	ISOC1	1.73974	0.00583906
ENSG00000179918	SEPHS2	1.73957	0.000642663
ENSG00000261737	CLCA4-AS1	1.73939	0.0136762
ENSG00000103490	PYCARD	1.73681	0.00423702
ENSG00000254002	NA	1.73486	0.0133789
ENSG00000157873	TNFRSF14	1.73334	0.000353433
ENSG00000006451	RALA	1.73229	0.000141317
ENSG00000164307	ERAP1	1.73164	0.000151319
ENSG00000280231	NA	1.73025	0.0135777
ENSG00000188786	MTF1	1.73017	0.000100621
ENSG00000256043	CTSO	1.72975	0.000371547
ENSG00000125430	HS3ST3B1	1.72783	0.00137901
ENSG00000134602	STK26	1.72781	0.0246745
ENSG00000008735	MAPK8IP2	1.72437	0.00222839
ENSG00000165304	MELK	1.72089	0.00041107
ENSG00000128039	SRD5A3	1.71907	0.000639357
ENSG00000162687	KCNT2	1.71886	0.000606716
ENSG00000205572	SERF1A	1.71863	0.0115958
ENSG00000176165	FOXG1	1.71698	0.00155191
ENSG00000114115	RBP1	1.71277	0.0027936
ENSG00000149428	HYOU1	1.71234	0.000326537
ENSG00000163661	PTX3	1.71232	0.00486313
ENSG00000253368	TRNP1	1.70455	0.000290186
ENSG00000175130	MARCKSL1	1.70447	0.000689165
ENSG00000159314	ARHGAP27	1.70414	0.00316225
ENSG00000131471	AOC3	1.70207	0.0209182
ENSG00000075399	VPS9D1	1.69972	0.000146064
ENSG00000111859	NEDD9	1.69885	0.0167382
ENSG00000103056	SMPD3	1.69824	0.00522349
ENSG00000169689	CENPX	1.69802	0.000246885
ENSG00000168356	SCN11A	1.69793	0.00482959
ENSG00000099290	WASHC2A	1.69742	0.000142313
ENSG00000157657	ZNF618	1.69679	0.000125353
ENSG00000135838	NPL	1.69644	0.0228743
ENSG00000105327	BBC3	1.69542	0.000242153
ENSG00000100596	SPTLC2	1.69526	0.00010623
ENSG00000020577	SAMD4A	1.69478	0.00165746
ENSG00000164164	OTUD4	1.694	9.2972e-05
ENSG00000196998	WDR45	1.69279	0.00049731
ENSG00000034152	MAP2K3	1.69185	0.000931967
ENSG00000180525	DIP2C-AS1	1.69083	0.0388321
ENSG00000232821	NA	1.69004	0.0068299
ENSG00000133401	PDZD2	1.68682	0.00246684
ENSG00000110042	DTX4	1.68591	0.00189925
ENSG00000132507	EIF5A	1.68541	0.000285398
ENSG00000166889	PATL1	1.68415	0.000159627
ENSG00000244414	CFHR1	1.68369	0.0441681
ENSG00000136854	STXBP1	1.68081	0.000213905
ENSG00000147509	RGS20	1.67799	0.00552253
ENSG00000176014	TUBB6	1.67787	0.00237682
ENSG00000100583	SAMD15	1.67712	0.00450821
ENSG00000174243	DDX23	1.67568	0.00016095
ENSG00000261512	NA	1.67247	0.0034131
ENSG00000137267	TUBB2A	1.67142	0.0138539
ENSG00000132635	PCED1A	1.67103	0.00017624
ENSG00000245552	LOC101929295	1.66963	0.00642162
ENSG00000126767	ELK1	1.66603	0.000150851
ENSG00000151702	FLI1	1.6647	0.00082084
ENSG00000026950	BTN3A1	1.66424	0.000450649
ENSG00000120158	RCL1	1.66411	0.000499442
ENSG00000104415	CCN4	1.66317	0.0135012
ENSG00000171940	ZNF217	1.66178	0.00014049
ENSG00000182240	BACE2	1.65946	0.000168381
ENSG00000101084	RAB5IF	1.65736	0.0018715
ENSG00000221869	CEBPD	1.65503	0.00463721
ENSG00000157693	TMEM268	1.65433	0.00011066
ENSG00000226049	TLK2P1	1.6543	0.00802776
ENSG00000087266	SH3BP2	1.65388	0.000910818
ENSG00000189266	PNRC2	1.65332	0.000290929
ENSG00000136732	GYPC	1.65295	0.00017176
ENSG00000160161	CILP2	1.65077	0.0171767
ENSG00000059728	MXD1	1.64968	0.00022015
ENSG00000176087	SLC35A4	1.64768	0.000326537
ENSG00000089050	RBBP9	1.64633	0.000432986
ENSG00000102921	N4BP1	1.64493	0.000109507
ENSG00000174485	DENND4A	1.64334	0.000351615
ENSG00000137563	GGH	1.64236	0.00030018
ENSG00000137947	GTF2B	1.64212	0.000245004
ENSG00000157343	ARMC12	1.64105	0.0288326
ENSG00000139194	RBP5	1.63961	0.000974126
ENSG00000151883	PARP8	1.63916	0.000843255
ENSG00000135124	P2RX4	1.63843	0.000184868
ENSG00000096696	DSP	1.63756	0.000490438
ENSG00000187534	NA	1.63709	0.00641276
ENSG00000179627	ZBTB42	1.63445	0.000854471
ENSG00000101236	RNF24	1.63342	0.00199948
ENSG00000198785	GRIN3A	1.63259	0.0208825
ENSG00000280649	NA	1.63098	0.00279852
ENSG00000090975	PITPNM2	1.63081	0.00032184
ENSG00000135587	SMPD2	1.62994	0.000353689
ENSG00000234127	TRIM26	1.6292	0.000163697
ENSG00000189114	BLOC1S3	1.62562	0.000374603
ENSG00000131876	SNRPA1	1.62486	0.000368669
ENSG00000223361	FTH1P10	1.62332	0.00167316
ENSG00000175073	VCPIP1	1.62266	0.00018342
ENSG00000136367	ZFHX2	1.62173	0.00137371
ENSG00000197136	PCNX3	1.61946	0.000203577
ENSG00000246214	LOC101929524	1.6194	0.0156494
ENSG00000174680	NA	1.61783	0.00565721
ENSG00000173786	CNP	1.61778	0.000225153
ENSG00000172780	RAB43	1.61722	0.0072342
ENSG00000179431	FJX1	1.616	0.0241689
ENSG00000162458	FBLIM1	1.61533	0.000173043
ENSG00000171161	ZNF672	1.61367	0.000295983
ENSG00000173327	MAP3K11	1.61139	0.000138709
ENSG00000211445	GPX3	1.61111	0.0139522
ENSG00000172201	ID4	1.6106	0.0131654
ENSG00000177721	ANXA2R	1.60896	0.0169289
ENSG00000130202	NECTIN2	1.60648	0.000117427
ENSG00000170445	HARS1	1.60325	0.000117874
ENSG00000132589	FLOT2	1.6031	9.07166e-05
ENSG00000196449	YRDC	1.60308	0.0012031
ENSG00000087074	PPP1R15A	1.60255	0.000206678
ENSG00000160767	FAM189B	1.60244	0.00143043
ENSG00000159231	CBR3	1.60151	0.00405228
ENSG00000185033	SEMA4B	1.60095	0.00151054
ENSG00000213928	IRF9	1.60021	0.000535307
ENSG00000251442	NA	1.59858	0.00813891
ENSG00000114805	PLCH1	1.59828	0.0324386
ENSG00000116815	CD58	1.59789	0.00291644
ENSG00000256751	PLBD1-AS1	1.59783	0.00712965
ENSG00000196371	FUT4	1.59754	0.000242436
ENSG00000170561	IRX2	1.59347	0.00127745
ENSG00000136770	DNAJC1	1.59086	0.00018397
ENSG00000263563	UBBP4	1.59047	0.0421787
ENSG00000157214	STEAP2	1.59044	0.00135364
ENSG00000143384	MCL1	1.59039	0.000161306
ENSG00000103966	EHD4	1.58939	0.00191692
ENSG00000147202	DIAPH2	1.58903	0.00014976
ENSG00000183853	KIRREL1	1.58874	0.000296239
ENSG00000182791	CCDC87	1.58861	0.0288178
ENSG00000272916	NDST2	1.58765	0.0463442
ENSG00000162971	TYW5	1.58737	0.00022574
ENSG00000115339	GALNT3	1.58729	0.00983537
ENSG00000137200	CMTR1	1.58634	0.00010623
ENSG00000228409	NA	1.58589	0.0121823
ENSG00000117298	ECE1	1.58498	0.000537859
ENSG00000151617	EDNRA	1.58462	0.00705544
ENSG00000280303	NA	1.58414	0.00792444
ENSG00000176102	CSTF3	1.58395	0.00010623
ENSG00000154175	ABI3BP	1.58357	0.00852499
ENSG00000148218	ALAD	1.58351	0.000176521
ENSG00000041357	PSMA4	1.58211	0.000197878
ENSG00000008283	CYB561	1.58167	0.00035803
ENSG00000101439	CST3	1.58157	0.000534456
ENSG00000021355	SERPINB1	1.58087	0.000384358
ENSG00000143127	ITGA10	1.5805	0.0149719
ENSG00000143036	SLC44A3	1.58047	0.04605
ENSG00000134287	ARF3	1.5789	0.000147147
ENSG00000106686	SPATA6L	1.57811	0.0107354
ENSG00000067992	PDK3	1.57392	0.000813006
ENSG00000251034	NA	1.5734	0.00137312
ENSG00000286207	NA	1.57266	0.0104799
ENSG00000141543	EIF4A3	1.57225	0.000273105
ENSG00000233871	NA	1.57196	0.0191595
ENSG00000271978	NA	1.56949	0.0103727
ENSG00000175066	GK5	1.56762	0.00135044
ENSG00000141424	SLC39A6	1.5654	0.00032841
ENSG00000184014	DENND5A	1.56522	0.000139928
ENSG00000043143	JADE2	1.56357	0.000384178
ENSG00000176619	LMNB2	1.56145	0.000410525
ENSG00000155393	HEATR3	1.5593	0.00135364
ENSG00000159322	ADPGK	1.55839	0.000136361
ENSG00000242516	LINC00960	1.55831	0.00278155
ENSG00000170315	UBB	1.55822	0.000469426
ENSG00000187260	WDR86	1.55809	0.0296494
ENSG00000278864	NA	1.55766	0.00759425
ENSG00000163069	SGCB	1.55699	0.000142313
ENSG00000261377	NA	1.55335	0.0185606
ENSG00000163466	ARPC2	1.55212	0.000190048
ENSG00000189057	FAM111B	1.5508	0.0494257
ENSG00000186470	BTN3A2	1.55029	0.000591991
ENSG00000234975	FTH1P2	1.54895	0.000684344
ENSG00000134905	CARS2	1.54783	0.00114898
ENSG00000137752	CASP1	1.54764	0.0156437
ENSG00000196074	SYCP2	1.5471	0.0113697
ENSG00000142634	EFHD2	1.54543	0.000583932
ENSG00000120314	WDR55	1.54331	0.00020715
ENSG00000134575	ACP2	1.54077	0.000183655
ENSG00000135503	ACVR1B	1.53946	0.00100283
ENSG00000146386	ABRACL	1.5388	0.00292957
ENSG00000148331	ASB6	1.53844	0.000124125
ENSG00000129048	ACKR4	1.53744	0.036389
ENSG00000163635	ATXN7	1.53689	0.000100357
ENSG00000047579	DTNBP1	1.53619	0.00050041
ENSG00000198113	TOR4A	1.53399	0.00103737
ENSG00000178803	ADORA2A-AS1	1.5308	0.0168067
ENSG00000121578	B4GALT4	1.53057	0.000137578
ENSG00000179862	CITED4	1.52718	0.0047739
ENSG00000160050	CCDC28B	1.52523	0.00143043
ENSG00000267248	NA	1.52361	0.0120287
ENSG00000281571	NA	1.52315	0.00859696
ENSG00000105643	ARRDC2	1.52292	0.000183848
ENSG00000139192	TAPBPL	1.52242	0.000325272
ENSG00000171522	PTGER4	1.52191	0.00262377
ENSG00000221914	PPP2R2A	1.52077	0.00018342
ENSG00000125675	GRIA3	1.52073	0.000745442
ENSG00000110911	SLC11A2	1.51949	0.000165121
ENSG00000287151	C2orf27A	1.5189	0.000639357
ENSG00000233461	NA	1.51875	0.011518
ENSG00000105185	PDCD5	1.51875	0.000629551
ENSG00000145685	LHFPL2	1.51613	0.00300874
ENSG00000073921	PICALM	1.51584	0.000358531
ENSG00000232187	NA	1.51529	0.00092676
ENSG00000226564	NA	1.51518	0.00225635
ENSG00000143870	PDIA6	1.51485	0.000185359
ENSG00000288597	RAB9B	1.51374	0.0110408
ENSG00000197461	PDGFA	1.51301	0.000730195
ENSG00000108518	PFN1	1.51288	0.001071
ENSG00000224950	NA	1.51263	0.0492482
ENSG00000145050	MANF	1.51013	0.000248507
ENSG00000160401	CFAP157	1.50938	0.0451446
ENSG00000122515	ZMIZ2	1.50859	0.00020165
ENSG00000080815	PSEN1	1.50624	0.000143789
ENSG00000067191	CACNB1	1.50556	0.000137578
ENSG00000177459	ERICH5	1.50484	0.0356526
ENSG00000049449	RCN1	1.50477	0.00123339
ENSG00000130584	ZBTB46	1.50392	0.000490212
ENSG00000102034	ELF4	1.50344	0.000712656
ENSG00000139618	BRCA2	1.50271	0.00483722
ENSG00000103496	STX4	1.50244	0.000224421
ENSG00000185386	MAPK11	1.50144	0.000724139
ENSG00000119138	KLF9	1.50141	0.000441976
ENSG00000067221	STOML1	1.50118	0.000288749
ENSG00000163866	SMIM12	1.50118	0.000341598
ENSG00000039523	RIPOR1	1.50015	0.000272499
ENSG00000247934	NA	-1.50008	0.00636832
ENSG00000214548	MEG3	-1.50103	0.00611882
ENSG00000240395	RPL5P23	-1.50154	0.0264217
ENSG00000213906	LTB4R2	-1.50195	0.00608407
ENSG00000151338	MIPOL1	-1.50205	0.00658925
ENSG00000254221	PCDHGB1	-1.50208	0.0124887
ENSG00000180479	ZNF571	-1.50211	0.0037621
ENSG00000167483	NIBAN3	-1.50224	0.0361253
ENSG00000055163	CYFIP2	-1.50246	0.0122849
ENSG00000283236	NA	-1.50369	0.0118344
ENSG00000181458	TMEM45A	-1.50385	0.00103154
ENSG00000129946	SHC2	-1.50438	0.00428646
ENSG00000198924	DCLRE1A	-1.50449	0.00149088
ENSG00000127418	FGFRL1	-1.50576	0.000971848
ENSG00000253537	PCDHGA7	-1.50676	0.000911466
ENSG00000125967	NECAB3	-1.5073	0.000862925
ENSG00000236432	MFF-DT	-1.50734	0.004319
ENSG00000182612	TSPAN10	-1.50756	0.0445616
ENSG00000272501	NA	-1.50833	0.0225326
ENSG00000231584	FAHD2CP	-1.50851	0.0160562
ENSG00000229852	NA	-1.50862	0.00135364
ENSG00000152767	FARP1	-1.50872	0.000732526
ENSG00000262209	PCDHGB3	-1.50875	0.00294774
ENSG00000198467	TPM2	-1.50914	0.00187845
ENSG00000176490	DIRAS1	-1.50981	0.00293358
ENSG00000260855	NA	-1.51189	0.00273952
ENSG00000152104	PTPN14	-1.51237	0.00166223
ENSG00000235370	NA	-1.51298	0.0132272
ENSG00000173114	LRRN3	-1.51331	0.00287802
ENSG00000013619	MAMLD1	-1.51345	0.00178515
ENSG00000168542	COL3A1	-1.51394	0.00383331
ENSG00000104894	CD37	-1.51427	0.00890313
ENSG00000112877	CEP72	-1.51446	0.0371548
ENSG00000148848	ADAM12	-1.51505	0.00645698
ENSG00000130635	COL5A1	-1.51579	0.0016619
ENSG00000231711	NA	-1.51929	0.00191162
ENSG00000095739	BAMBI	-1.51996	0.0337277
ENSG00000184719	RNLS	-1.5215	0.00453844
ENSG00000183098	GPC6	-1.52247	0.000358531
ENSG00000184117	NIPSNAP1	-1.5226	0.000330763
ENSG00000223745	NA	-1.52267	0.00198654
ENSG00000144362	PHOSPHO2	-1.52327	0.0109734
ENSG00000169583	CLIC3	-1.52479	0.00771664
ENSG00000125965	GDF5	-1.52522	0.025741
ENSG00000171604	CXXC5	-1.52529	0.000446106
ENSG00000260793	NA	-1.52551	0.0153378
ENSG00000164039	BDH2	-1.52725	0.00212753
ENSG00000279412	NA	-1.52769	0.0373578
ENSG00000184949	FAM227A	-1.52798	0.00395798
ENSG00000180881	CAPS2	-1.52886	0.0197383
ENSG00000181409	AATK	-1.52999	0.0273336
ENSG00000130508	PXDN	-1.53069	0.000314929
ENSG00000163931	TKT	-1.53077	0.000597964
ENSG00000147576	ADHFE1	-1.53125	0.00489642
ENSG00000027075	PRKCH	-1.53133	0.00578197
ENSG00000204219	TCEA3	-1.53228	0.001071
ENSG00000021826	CPS1	-1.53265	0.0244097
ENSG00000273002	ARHGEF2-AS2	-1.53358	0.0366333
ENSG00000135338	LCA5	-1.53364	0.00187943
ENSG00000109654	TRIM2	-1.53408	0.000755201
ENSG00000213186	TRIM59	-1.53433	0.000416086
ENSG00000236144	TMEM147-AS1	-1.53485	0.00304007
ENSG00000234338	NA	-1.53516	0.0413975
ENSG00000221953	C1orf229	-1.53519	0.0168536
ENSG00000224152	NA	-1.53727	0.0150539
ENSG00000054965	FAM168A	-1.53795	0.000198474
ENSG00000137273	FOXF2	-1.53831	0.000170659
ENSG00000161551	ZNF577	-1.53833	0.000938338
ENSG00000225439	BOLA3-AS1	-1.53911	0.00260381
ENSG00000004866	ST7	-1.53925	0.000137578
ENSG00000248905	FMN1	-1.5393	0.0113661
ENSG00000283050	GTF2IP12	-1.5418	0.00429343
ENSG00000116183	PAPPA2	-1.54276	0.0129731
ENSG00000204956	PCDHGA1	-1.54371	0.00762401
ENSG00000198753	PLXNB3	-1.54419	0.0207621
ENSG00000006327	TNFRSF12A	-1.54425	0.00158283
ENSG00000272031	ANKRD34A	-1.54649	0.0162834
ENSG00000184349	EFNA5	-1.54691	0.0047863
ENSG00000164638	SLC29A4	-1.54753	0.00127163
ENSG00000247708	STX18-AS1	-1.54758	0.00292613
ENSG00000269473	NA	-1.54778	0.0356809
ENSG00000166352	IFTAP	-1.54799	0.00179783
ENSG00000259728	LINC00933	-1.54885	0.00712965
ENSG00000150051	MKX	-1.54893	0.00415925
ENSG00000186767	SPIN4	-1.54911	0.00261078
ENSG00000233967	NA	-1.5495	0.0478672
ENSG00000198542	ITGBL1	-1.54999	0.000819461
ENSG00000260920	NA	-1.55066	0.00459262
ENSG00000122042	UBL3	-1.55184	0.000263469
ENSG00000285219	LOC100506207	-1.55242	0.0158517
ENSG00000144161	ZC3H8	-1.55293	0.00225635
ENSG00000075826	SEC31B	-1.55369	0.00101051
ENSG00000050438	SLC4A8	-1.55379	0.0115446
ENSG00000237649	KIFC1	-1.55393	0.0421098
ENSG00000175455	CCDC14	-1.55468	0.00104614
ENSG00000169570	DTWD2	-1.55564	0.00203589
ENSG00000114023	FAM162A	-1.55862	0.000574995
ENSG00000260552	COSMOC	-1.55863	0.00337686
ENSG00000033170	FUT8	-1.55951	0.00028154
ENSG00000235865	GSN-AS1	-1.55955	0.00752991
ENSG00000110455	ACCS	-1.56029	0.0041671
ENSG00000155754	C2CD6	-1.562	0.0216635
ENSG00000198520	ARMH1	-1.56292	0.0250129
ENSG00000181097	NA	-1.56354	0.045983
ENSG00000227252	NA	-1.5636	0.00353551
ENSG00000189410	SH2D5	-1.56477	0.0212009
ENSG00000139354	GAS2L3	-1.56606	0.00405937
ENSG00000164107	HAND2	-1.56675	0.00983273
ENSG00000136457	CHAD	-1.56688	0.0407637
ENSG00000261136	LOC105370941	-1.56737	0.0142665
ENSG00000165714	BORCS5	-1.56795	0.000848621
ENSG00000258057	BCDIN3D-AS1	-1.56805	0.0324348
ENSG00000060656	PTPRU	-1.5682	0.00657527
ENSG00000115504	EHBP1	-1.56873	0.000209801
ENSG00000123999	INHA	-1.57052	0.0260048
ENSG00000101353	MROH8	-1.57073	0.00622376
ENSG00000138002	IFT172	-1.57101	0.0019198
ENSG00000179222	MAGED1	-1.57105	0.000204682
ENSG00000143631	FLG	-1.57206	0.0018858
ENSG00000257135	NA	-1.57233	0.0103366
ENSG00000188177	ZC3H6	-1.57287	0.00278155
ENSG00000227486	NA	-1.57323	0.0400173
ENSG00000233184	LOC102606465	-1.57393	0.00444748
ENSG00000269293	ZSCAN16-AS1	-1.57435	0.00411685
ENSG00000168765	GSTM4	-1.57532	0.000412443
ENSG00000264112	NA	-1.57589	0.00169068
ENSG00000269486	NA	-1.5779	0.0268121
ENSG00000123080	CDKN2C	-1.57853	0.000848124
ENSG00000168497	CAVIN2	-1.57873	0.0145688
ENSG00000173727	NA	-1.57963	0.00664846
ENSG00000111144	LTA4H	-1.58018	0.000191476
ENSG00000012048	BRCA1	-1.58111	0.00321799
ENSG00000205683	DPF3	-1.58124	0.0380977
ENSG00000248671	ALG1L9P	-1.58132	0.0196503
ENSG00000184619	KRBA2	-1.58163	0.00852499
ENSG00000213903	LTB4R	-1.58191	0.00442671
ENSG00000228065	NA	-1.58242	0.00418701
ENSG00000180902	D2HGDH	-1.58274	0.00227026
ENSG00000268575	NA	-1.58349	0.00692289
ENSG00000204856	FAM216A	-1.58445	0.00112107
ENSG00000070669	ASNS	-1.58647	0.00325515
ENSG00000197296	FITM2	-1.58724	0.000291737
ENSG00000156711	MAPK13	-1.58733	0.000493188
ENSG00000177076	ACER2	-1.58762	0.0239348
ENSG00000163629	PTPN13	-1.58785	0.000456243
ENSG00000099866	MADCAM1	-1.58808	0.0344656
ENSG00000165349	SLC7A3	-1.58972	0.0310634
ENSG00000073060	SCARB1	-1.59036	0.00214242
ENSG00000206538	VGLL3	-1.59038	0.0293325
ENSG00000177732	SOX12	-1.5908	0.000417109
ENSG00000088538	DOCK3	-1.59265	0.0362123
ENSG00000100422	CERK	-1.59367	0.000209394
ENSG00000213185	FAM24B	-1.59428	0.0197868
ENSG00000071539	TRIP13	-1.59493	0.0132829
ENSG00000126353	CCR7	-1.59508	0.030228
ENSG00000140876	NUDT7	-1.59549	0.0152856
ENSG00000097096	SYDE2	-1.59767	0.0143522
ENSG00000270194	LOC152048	-1.59803	0.0222471
ENSG00000259065	NA	-1.59834	0.00834931
ENSG00000185585	OLFML2A	-1.59862	0.0011734
ENSG00000100490	CDKL1	-1.59962	0.0269617
ENSG00000234741	GAS5	-1.60071	0.000138709
ENSG00000104081	BMF	-1.60105	0.0131404
ENSG00000004776	HSPB6	-1.60168	0.00588784
ENSG00000082781	ITGB5	-1.60183	0.000183655
ENSG00000279267	NA	-1.60261	0.0359578
ENSG00000147224	PRPS1	-1.6044	0.00162658
ENSG00000105227	PRX	-1.60445	0.00260125
ENSG00000164070	HSPA4L	-1.60528	0.0111197
ENSG00000151006	PRSS53	-1.60544	0.0196051
ENSG00000172006	ZNF554	-1.60664	0.00655218
ENSG00000071967	CYBRD1	-1.60724	0.000267969
ENSG00000090013	BLVRB	-1.60907	0.000437415
ENSG00000115461	IGFBP5	-1.61012	0.00777905
ENSG00000249459	ZNF286B	-1.61072	0.0196428
ENSG00000204941	PSG5	-1.6123	0.00138866
ENSG00000198483	ANKRD35	-1.61243	0.00117093
ENSG00000178035	IMPDH2	-1.61254	0.00011066
ENSG00000224032	NA	-1.61369	0.000696884
ENSG00000114923	SLC4A3	-1.61405	0.00127732
ENSG00000172667	ZMAT3	-1.61465	0.000704815
ENSG00000137135	ARHGEF39	-1.61479	0.0314899
ENSG00000205464	ATP6AP1L	-1.61555	0.0364859
ENSG00000119950	MXI1	-1.61688	0.000374603
ENSG00000139174	PRICKLE1	-1.61703	0.00112753
ENSG00000054392	HHAT	-1.61716	0.00314357
ENSG00000272983	NA	-1.61733	0.0214932
ENSG00000170629	DPY19L2P2	-1.61875	0.0168619
ENSG00000114796	KLHL24	-1.61937	0.000165989
ENSG00000170456	DENND5B	-1.62155	0.000176521
ENSG00000274659	LINC02371	-1.62402	0.015004
ENSG00000091490	SEL1L3	-1.62449	0.000100357
ENSG00000153815	CMIP	-1.62521	0.00017312
ENSG00000211584	SLC48A1	-1.6259	0.00122758
ENSG00000214784	RPS3AP21	-1.62652	0.0469434
ENSG00000185513	L3MBTL1	-1.62667	0.00141041
ENSG00000141295	SCRN2	-1.62828	0.00442019
ENSG00000171365	CLCN5	-1.62835	0.00294324
ENSG00000198756	COLGALT2	-1.62836	0.00822599
ENSG00000010704	HFE	-1.6301	0.00492048
ENSG00000180537	RNF182	-1.63072	0.0128412
ENSG00000253485	PCDHGA5	-1.63099	0.0189851
ENSG00000178623	GPR35	-1.63342	0.0138934
ENSG00000185559	DLK1	-1.63403	0.0125672
ENSG00000166793	YPEL4	-1.63434	0.00136964
ENSG00000169885	CALML6	-1.6346	0.0208229
ENSG00000197971	MBP	-1.6349	0.00594425
ENSG00000278535	DHRS11	-1.63502	0.00526371
ENSG00000091428	RAPGEF4	-1.63635	0.0410484
ENSG00000136002	ARHGEF4	-1.63848	0.00526251
ENSG00000137103	TMEM8B	-1.63862	0.00181186
ENSG00000261126	RBFADN	-1.63889	0.0187091
ENSG00000279348	NA	-1.63968	0.00235687
ENSG00000132613	MTSS2	-1.64002	0.00279447
ENSG00000006025	OSBPL7	-1.64056	0.00276377
ENSG00000074590	NUAK1	-1.64179	0.00378111
ENSG00000149292	TTC12	-1.64247	0.00394776
ENSG00000244879	NA	-1.6443	0.000826538
ENSG00000155066	PROM2	-1.64527	0.00782295
ENSG00000085999	RAD54L	-1.6466	0.0390116
ENSG00000070882	OSBPL3	-1.64723	0.00166924
ENSG00000230074	NA	-1.64809	0.00542775
ENSG00000167363	FN3K	-1.65006	0.000851462
ENSG00000004838	ZMYND10	-1.65086	0.0449644
ENSG00000225031	NA	-1.65261	0.000551286
ENSG00000204116	CHIC1	-1.65347	0.000304828
ENSG00000160172	FAM86C2P	-1.65354	0.00465825
ENSG00000081059	TCF7	-1.65402	0.0209889
ENSG00000065923	SLC9A7	-1.65498	0.000317849
ENSG00000240184	PCDHGC3	-1.65514	0.000364053
ENSG00000168781	PPIP5K1	-1.65523	0.00102807
ENSG00000154079	SDHAF4	-1.6559	0.0252565
ENSG00000233006	MIR3936HG	-1.65699	0.0181446
ENSG00000171357	LURAP1	-1.6574	0.00792444
ENSG00000164125	GASK1B	-1.65742	0.00211871
ENSG00000248927	NA	-1.65743	0.027228
ENSG00000119771	KLHL29	-1.65901	0.0128375
ENSG00000080493	SLC4A4	-1.66083	0.00732685
ENSG00000048471	SNX29	-1.66086	0.000631571
ENSG00000259030	FPGT-TNNI3K	-1.66161	0.01939
ENSG00000213062	NA	-1.66173	0.0244287
ENSG00000280670	CCDC163	-1.66192	0.013698
ENSG00000141401	IMPA2	-1.66238	0.0025981
ENSG00000213397	HAUS7	-1.66269	0.00079836
ENSG00000186687	LYRM7	-1.66318	0.000595724
ENSG00000185483	ROR1	-1.66378	0.0171767
ENSG00000204271	SPIN3	-1.66383	0.000538101
ENSG00000185972	CCIN	-1.66386	0.0214319
ENSG00000224699	NA	-1.66394	0.0176566
ENSG00000249898	NA	-1.6653	0.00634379
ENSG00000141934	PLPP2	-1.66542	0.00350872
ENSG00000205269	TMEM170B	-1.66576	0.00550376
ENSG00000172458	IL17D	-1.66759	0.0204208
ENSG00000088826	SMOX	-1.668	0.00901189
ENSG00000259605	NA	-1.66834	0.00537581
ENSG00000279926	NA	-1.67104	0.0378442
ENSG00000132840	BHMT2	-1.67153	0.000137578
ENSG00000227354	RBM26-AS1	-1.6722	0.00525609
ENSG00000011052	NME1-NME2	-1.67245	0.0133637
ENSG00000129484	PARP2	-1.67273	0.00230984
ENSG00000250305	TRMT9B	-1.67364	0.00595648
ENSG00000167555	ZNF528	-1.67377	0.000186003
ENSG00000271303	SRXN1	-1.67563	0.000716108
ENSG00000255346	NOX5	-1.6761	0.00709156
ENSG00000163071	SPATA18	-1.67612	0.000204682
ENSG00000121957	GPSM2	-1.67634	0.000538101
ENSG00000140332	TLE3	-1.67664	0.000549821
ENSG00000271147	NA	-1.67684	0.00287986
ENSG00000253982	LOC101927752	-1.6774	0.000439668
ENSG00000251003	NA	-1.67745	0.0302914
ENSG00000102053	ZC3H12B	-1.67805	0.00268733
ENSG00000280128	NA	-1.67815	0.000276131
ENSG00000280254	NA	-1.67826	0.0101924
ENSG00000228502	NA	-1.67835	0.0211954
ENSG00000225614	ZNF469	-1.67851	0.0025256
ENSG00000106789	CORO2A	-1.67946	0.0205031
ENSG00000182873	PRKCZ-AS1	-1.67982	0.0226354
ENSG00000110900	TSPAN11	-1.68111	0.000884935
ENSG00000272620	AFAP1-AS1	-1.68218	0.0397267
ENSG00000144199	FAHD2B	-1.68392	0.00728335
ENSG00000172878	METAP1D	-1.68432	0.00136905
ENSG00000108641	B9D1	-1.68475	0.000948247
ENSG00000143891	GALM	-1.68539	0.00120153
ENSG00000151623	NR3C2	-1.6856	0.0105441
ENSG00000233016	SNHG7	-1.68564	0.000119206
ENSG00000139508	SLC46A3	-1.6866	0.000469426
ENSG00000266718	NA	-1.6873	0.0375401
ENSG00000139910	NOVA1	-1.68894	0.000651766
ENSG00000176222	ZNF404	-1.68939	0.0015879
ENSG00000260588	NA	-1.68972	0.0317886
ENSG00000181104	F2R	-1.69262	0.000117427
ENSG00000125122	LRRC29	-1.69282	0.0106101
ENSG00000167900	TK1	-1.69496	0.0028242
ENSG00000107796	ACTA2	-1.69524	0.0242885
ENSG00000130005	GAMT	-1.69552	0.00203512
ENSG00000143995	MEIS1	-1.69604	0.000625874
ENSG00000163820	FYCO1	-1.69611	0.00166525
ENSG00000287104	NA	-1.6973	0.00263978
ENSG00000245685	FRG1-DT	-1.69753	0.0417647
ENSG00000168003	SLC3A2	-1.69799	0.000422944
ENSG00000179598	PLD6	-1.69826	0.00523208
ENSG00000166432	ZMAT1	-1.70001	0.0253855
ENSG00000121769	FABP3	-1.70096	0.0116983
ENSG00000197380	DACT3	-1.70161	0.00032822
ENSG00000130024	PHF10	-1.70162	0.000142313
ENSG00000168528	SERINC2	-1.70181	0.000451766
ENSG00000079482	OPHN1	-1.70224	0.00480586
ENSG00000172260	NEGR1	-1.70571	0.000881881
ENSG00000113758	DBN1	-1.70609	0.00093619
ENSG00000272631	NA	-1.70736	0.0019159
ENSG00000130208	APOC1	-1.7078	0.0313653
ENSG00000119608	PROX2	-1.70814	0.00371075
ENSG00000183117	CSMD1	-1.70899	0.00295948
ENSG00000259863	NA	-1.70953	0.0234576
ENSG00000232593	NA	-1.71021	0.000542436
ENSG00000105855	ITGB8	-1.71058	0.00231986
ENSG00000197635	DPP4	-1.7107	0.000680289
ENSG00000261652	C15orf65	-1.7125	0.0256281
ENSG00000245694	CRNDE	-1.71265	0.00486728
ENSG00000165475	CRYL1	-1.71474	0.00155923
ENSG00000160766	GBAP1	-1.71509	0.000746449
ENSG00000164309	CMYA5	-1.71516	0.000973561
ENSG00000165209	STRBP	-1.71588	0.00170678
ENSG00000107960	STN1	-1.71645	0.000811551
ENSG00000232653	GOLGA8N	-1.71653	0.00428646
ENSG00000167081	PBX3	-1.71704	0.000446758
ENSG00000160111	CPAMD8	-1.71731	0.00558529
ENSG00000288612	NA	-1.71806	0.00508002
ENSG00000178115	GOLGA8Q	-1.71822	0.0171222
ENSG00000149201	CCDC81	-1.71932	0.0358464
ENSG00000185875	THNSL1	-1.71965	0.0101719
ENSG00000110693	SOX6	-1.72049	0.0258519
ENSG00000104341	LAPTM4B	-1.72105	0.00047915
ENSG00000223768	LINC00205	-1.72167	0.000176323
ENSG00000258744	NA	-1.72196	0.00721067
ENSG00000254837	LOC100287896	-1.72227	0.00327407
ENSG00000286760	LOC100289495	-1.72241	0.0266584
ENSG00000164251	F2RL1	-1.72338	0.0236762
ENSG00000136960	ENPP2	-1.72685	0.00651334
ENSG00000112208	BAG2	-1.72697	0.00022574
ENSG00000166483	WEE1	-1.72721	0.00503135
ENSG00000112769	LAMA4	-1.72733	0.000214373
ENSG00000152763	DNAI4	-1.72824	0.00159588
ENSG00000185345	PRKN	-1.72873	0.0158297
ENSG00000184489	PTP4A3	-1.72898	0.0045105
ENSG00000180385	NA	-1.72906	0.019606
ENSG00000225177	NA	-1.73022	0.00694211
ENSG00000164484	TMEM200A	-1.73231	0.000117427
ENSG00000251580	LINC02482	-1.73407	0.034621
ENSG00000273084	NA	-1.73489	0.0376845
ENSG00000187955	COL14A1	-1.73505	0.000159627
ENSG00000165995	CACNB2	-1.73561	0.0126302
ENSG00000080573	COL5A3	-1.73587	0.00042008
ENSG00000204618	RNF39	-1.7359	0.0208861
ENSG00000215883	CYB5RL	-1.73631	0.000282339
ENSG00000112414	ADGRG6	-1.73766	0.0205871
ENSG00000177337	NA	-1.73791	0.000859876
ENSG00000006534	ALDH3B1	-1.73809	0.00028154
ENSG00000186399	GOLGA8R	-1.73839	0.00468575
ENSG00000120708	TGFBI	-1.73905	0.000946354
ENSG00000186364	NUDT17	-1.73926	0.0222857
ENSG00000142046	TMEM91	-1.7393	0.015186
ENSG00000285230	RALY-AS1	-1.74019	0.0109658
ENSG00000168306	ACOX2	-1.74023	0.00359133
ENSG00000275342	PRAG1	-1.74132	0.0117555
ENSG00000121454	LHX4	-1.74181	0.00595185
ENSG00000141480	ARRB2	-1.74232	0.000470712
ENSG00000164048	ZNF589	-1.74423	0.000938338
ENSG00000071794	HLTF	-1.74425	0.000428714
ENSG00000253320	NA	-1.74512	0.00706911
ENSG00000177694	NAALADL2	-1.74572	0.000116705
ENSG00000270049	LOC101927837	-1.74585	0.0212599
ENSG00000139304	PTPRQ	-1.74624	0.00393756
ENSG00000164764	SBSPON	-1.74637	0.0241921
ENSG00000272849	NA	-1.74721	0.0475897
ENSG00000137486	ARRB1	-1.74801	0.000742737
ENSG00000170962	PDGFD	-1.74948	0.00173067
ENSG00000273373	NA	-1.74954	0.00155923
ENSG00000285999	NA	-1.75007	0.0227486
ENSG00000235927	NEXN-AS1	-1.7509	0.0267626
ENSG00000073536	NLE1	-1.7525	0.000440158
ENSG00000198939	ZFP2	-1.753	0.00673889
ENSG00000157766	ACAN	-1.75305	0.00356378
ENSG00000279170	TSTD3	-1.75436	0.000811521
ENSG00000181350	LRRC75A	-1.75449	0.00341111
ENSG00000108786	HSD17B1	-1.75478	0.0234603
ENSG00000139116	KIF21A	-1.756	0.00212415
ENSG00000272070	NA	-1.75724	0.0136868
ENSG00000146143	PRIM2	-1.75732	0.00128735
ENSG00000077348	EXOSC5	-1.75871	0.00186443
ENSG00000115657	ABCB6	-1.75886	0.00043754
ENSG00000172985	SH3RF3	-1.75922	0.00739419
ENSG00000169239	CA5B	-1.75927	0.00169537
ENSG00000248429	FAM198B-AS1	-1.75937	0.00766878
ENSG00000138380	CARF	-1.76089	0.0015127
ENSG00000112293	GPLD1	-1.76108	0.0372948
ENSG00000101134	DOK5	-1.76261	0.0135114
ENSG00000187266	EPOR	-1.76403	0.00236414
ENSG00000271913	LOC105378083	-1.7642	0.0123172
ENSG00000260807	CEROX1	-1.76432	0.0143113
ENSG00000113739	STC2	-1.76494	0.000870926
ENSG00000237651	C2orf74	-1.76569	0.0083096
ENSG00000172803	SNX32	-1.76579	0.00330868
ENSG00000258741	NA	-1.76624	0.0412579
[truncated: 1,551 more rows]

## Sheet: FP+TNFvsTNF
FP+TNFvsTNF
Ensembl_ID	Gene_Symbol	logFC	FDR
ENSG00000109906	ZBTB16	10.2766	0.00268139
ENSG00000204252	HLA-DOA	9.53002	0.0265185
ENSG00000115165	CYTIP	8.95508	0.0307048
ENSG00000152463	OLAH	7.26711	0.0114748
ENSG00000127954	STEAP4	6.66585	0.00844785
ENSG00000179593	ALOX15B	6.51545	0.0110506
ENSG00000170074	FAM153A	6.17471	0.0210061
ENSG00000136573	BLK	6.04905	0.010485
ENSG00000152583	SPARCL1	5.73884	0.0203759
ENSG00000157152	SYN2	5.60391	0.0198115
ENSG00000237732	CT75	5.00138	0.0461243
ENSG00000148488	ST8SIA6	4.88697	0.0218206
ENSG00000096060	FKBP5	4.7498	0.00192582
ENSG00000231246	LINC02884	4.74264	0.030421
ENSG00000173432	SAA1	4.68389	0.0310285
ENSG00000134830	C5AR2	4.60829	0.0480195
ENSG00000173838	MARCHF10	4.58236	0.00192582
ENSG00000196616	ADH1B	4.45166	0.00470348
ENSG00000211445	GPX3	4.44955	0.016373
ENSG00000124440	HIF3A	4.39377	0.0198166
ENSG00000157150	TIMP4	4.32503	0.0227352
ENSG00000189221	MAOA	4.23113	0.00192582
ENSG00000188916	INSYN2A	4.0947	0.039444
ENSG00000168481	LGI3	4.0764	0.0319897
ENSG00000273259	NA	4.04643	0.0336569
ENSG00000168309	FAM107A	3.92098	0.00761724
ENSG00000157514	TSC22D3	3.90637	0.0100755
ENSG00000158714	SLAMF8	3.86167	0.00821006
ENSG00000122035	RASL11A	3.85464	0.0185538
ENSG00000177575	CD163	3.80334	0.0340965
ENSG00000163083	INHBB	3.72286	0.0297157
ENSG00000004799	PDK4	3.71484	0.0265185
ENSG00000143127	ITGA10	3.61841	0.0200036
ENSG00000163884	KLF15	3.50698	0.0467145
ENSG00000115457	IGFBP2	3.39799	0.0233747
ENSG00000084674	APOB	3.39344	0.0319897
ENSG00000198624	CCDC69	3.38417	0.0227352
ENSG00000150907	FOXO1	3.3613	0.0029203
ENSG00000270885	RASL10B	3.33104	0.00508124
ENSG00000131386	GALNT15	3.3266	0.00940401
ENSG00000185432	METTL7A	3.20631	0.00364875
ENSG00000154734	ADAMTS1	3.1258	0.00406546
ENSG00000151468	CCDC3	3.0329	0.0234741
ENSG00000170577	SIX2	2.98075	0.00845629
ENSG00000138356	AOX1	2.9494	0.00844785
ENSG00000167549	CORO6	2.92605	0.00268139
ENSG00000169758	TMEM266	2.89515	0.0304648
ENSG00000128045	RASL11B	2.89356	0.024684
ENSG00000176971	FIBIN	2.80355	0.0139784
ENSG00000166106	ADAMTS15	2.77204	0.011149
ENSG00000262655	SPON1	2.71895	0.0183292
ENSG00000226833	LOC100505774	2.71366	0.0352644
ENSG00000143867	OSR1	2.70419	0.0323527
ENSG00000154856	APCDD1	2.60919	0.0246282
ENSG00000239887	C1orf226	2.58852	0.0265185
ENSG00000131480	AOC2	2.5513	0.0137707
ENSG00000099998	GGT5	2.51169	0.00406546
ENSG00000136237	RAPGEF5	2.50599	0.0218206
ENSG00000143869	GDF7	2.4947	0.0127326
ENSG00000163803	PLB1	2.48788	0.0319897
ENSG00000147119	CHST7	2.44301	0.0242515
ENSG00000172349	IL16	2.44196	0.0167952
ENSG00000183578	TNFAIP8L3	2.44096	0.038241
ENSG00000165507	DEPP1	2.40587	0.0310442
ENSG00000175356	SCUBE2	2.32178	0.0207692
ENSG00000169891	REPS2	2.31154	0.0187493
ENSG00000154262	ABCA6	2.2255	0.0103698
ENSG00000102466	FGF14	2.21945	0.0409732
ENSG00000226950	DANCR	2.21784	0.0157962
ENSG00000134243	SORT1	2.21634	0.018912
ENSG00000174680	NA	2.19623	0.0225007
ENSG00000100767	PAPLN	2.13253	0.0247276
ENSG00000070371	CLTCL1	2.1272	0.0176942
ENSG00000116285	ERRFI1	2.11402	0.0056315
ENSG00000118526	TCF21	2.11266	0.0183292
ENSG00000135821	GLUL	2.10927	0.00549469
ENSG00000165995	CACNB2	2.04814	0.0154101
ENSG00000048740	CELF2	2.03529	0.0379221
ENSG00000185920	PTCH1	2.01244	0.0124421
ENSG00000141401	IMPA2	2.00433	0.00761724
ENSG00000253368	TRNP1	2.00321	0.0203682
ENSG00000196569	LAMA2	1.98495	0.0139784
ENSG00000070404	FSTL3	1.9713	0.0282829
ENSG00000112414	ADGRG6	1.92585	0.0123448
ENSG00000162426	SLC45A1	1.92579	0.0466513
ENSG00000102452	NALCN	1.91339	0.0379221
ENSG00000256235	SMIM3	1.86918	0.00678951
ENSG00000146966	DENND2A	1.83406	0.024149
ENSG00000053747	LAMA3	1.80653	0.0304648
ENSG00000185950	IRS2	1.76025	0.0301046
ENSG00000162878	PKDCC	1.73802	0.0295266
ENSG00000179094	PER1	1.73373	0.0166087
ENSG00000162599	NFIA	1.70873	0.0260366
ENSG00000254254	LOC101929415	1.70379	0.0466513
ENSG00000099204	ABLIM1	1.64358	0.0233747
ENSG00000101955	SRPX	1.62472	0.0237182
ENSG00000182175	RGMA	1.59565	0.0139784
ENSG00000246430	LINC00968	1.58272	0.0242215
ENSG00000120129	DUSP1	1.55742	0.018912
ENSG00000262580	NA	1.54429	0.0304648
ENSG00000128262	POM121L9P	1.52268	0.039444
ENSG00000178078	STAP2	-1.50992	0.0319897
ENSG00000138650	PCDH10	-1.51649	0.0203338
ENSG00000267102	NA	-1.52488	0.0457834
ENSG00000197646	PDCD1LG2	-1.53543	0.0172082
ENSG00000125845	BMP2	-1.54009	0.0198166
ENSG00000117586	TNFSF4	-1.54155	0.0413851
ENSG00000129048	ACKR4	-1.54157	0.00757017
ENSG00000235109	ZSCAN31	-1.56663	0.0384198
ENSG00000131378	RFTN1	-1.56692	0.0353258
ENSG00000129422	MTUS1	-1.58173	0.049741
ENSG00000130589	HELZ2	-1.59938	0.0185538
ENSG00000147408	CSGALNACT1	-1.6133	0.0474909
ENSG00000123689	G0S2	-1.62698	0.0352644
ENSG00000053702	NRIP2	-1.63012	0.0455288
ENSG00000139618	BRCA2	-1.63881	0.0443483
ENSG00000099194	SCD	-1.67247	0.0103698
ENSG00000196517	SLC6A9	-1.68973	0.00549469
ENSG00000050344	NFE2L3	-1.69242	0.0288008
ENSG00000084628	NKAIN1	-1.69778	0.0203759
ENSG00000137203	TFAP2A	-1.70196	0.013415
ENSG00000080493	SLC4A4	-1.70265	0.0139784
ENSG00000100592	DAAM1	-1.70306	0.0110506
ENSG00000123095	BHLHE41	-1.71554	0.0282829
ENSG00000172738	TMEM217	-1.71754	0.0259583
ENSG00000166923	GREM1	-1.75804	0.0198115
ENSG00000135919	SERPINE2	-1.76359	0.0167952
ENSG00000149571	KIRREL3	-1.78571	0.0321003
ENSG00000016391	CHDH	-1.79799	0.00981793
ENSG00000159023	EPB41	-1.82909	0.00412388
ENSG00000164619	BMPER	-1.84219	0.00671248
ENSG00000213886	UBD	-1.85921	0.00761724
ENSG00000174130	TLR6	-1.86034	0.0198115
ENSG00000133216	EPHB2	-1.86865	0.0166087
ENSG00000165891	E2F7	-1.88327	0.0225007
ENSG00000233143	NA	-1.89906	0.0381702
ENSG00000184588	PDE4B	-1.91384	0.0443483
ENSG00000163814	CDCP1	-1.92088	0.0234741
ENSG00000137331	IER3	-1.93556	0.0139784
ENSG00000185507	IRF7	-1.94595	0.0364921
ENSG00000112149	CD83	-1.9604	0.00761724
ENSG00000056736	IL17RB	-1.97169	0.0265185
ENSG00000177570	SAMD12	-1.97944	0.0247905
ENSG00000115919	KYNU	-1.98346	0.0307048
ENSG00000130940	CASZ1	-2.01223	0.0461243
ENSG00000129467	ADCY4	-2.02123	0.00549469
ENSG00000092969	TGFB2	-2.02158	0.0399072
ENSG00000164694	FNDC1	-2.02886	0.011149
ENSG00000214357	NEURL1B	-2.04557	0.0343345
ENSG00000154721	JAM2	-2.05922	0.00844785
ENSG00000135842	NIBAN1	-2.09784	0.0257811
ENSG00000177614	PGBD5	-2.11089	0.0467145
ENSG00000108622	ICAM2	-2.11236	0.0476736
ENSG00000050730	TNIP3	-2.11604	0.0173221
ENSG00000172575	RASGRP1	-2.11683	0.0258959
ENSG00000106785	TRIM14	-2.15442	0.00940401
ENSG00000124882	EREG	-2.15596	0.0455288
ENSG00000135083	CCNJL	-2.16332	0.0466513
ENSG00000197467	COL13A1	-2.19365	0.0234741
ENSG00000181381	DDX60L	-2.19968	0.0379221
ENSG00000173114	LRRN3	-2.20665	0.00406546
ENSG00000237988	NA	-2.23447	0.00761724
ENSG00000164181	ELOVL7	-2.23751	0.0114748
ENSG00000183742	MACC1	-2.24456	0.04311
ENSG00000113578	FGF1	-2.24465	0.0340399
ENSG00000129682	FGF13	-2.2507	0.0227352
ENSG00000103257	SLC7A5	-2.33005	0.00508124
ENSG00000138944	SHISAL1	-2.33886	0.0166981
ENSG00000136244	IL6	-2.34585	0.00549469
ENSG00000272168	NA	-2.35769	0.0225007
ENSG00000134198	TSPAN2	-2.35873	0.0178497
ENSG00000107201	DDX58	-2.36192	0.049741
ENSG00000122641	INHBA	-2.36591	0.00904988
ENSG00000100739	BDKRB1	-2.38686	0.00845629
ENSG00000173391	OLR1	-2.38808	0.025537
ENSG00000185245	GP1BA	-2.41595	0.0260366
ENSG00000028277	POU2F2	-2.44126	0.0110506
ENSG00000006283	CACNA1G	-2.45145	0.0110506
ENSG00000154864	PIEZO2	-2.45781	0.00761724
ENSG00000162738	VANGL2	-2.46616	0.0198115
ENSG00000148848	ADAM12	-2.48804	0.0138196
ENSG00000184374	COLEC10	-2.49346	0.0481004
ENSG00000105989	WNT2	-2.50079	0.0106091
ENSG00000165521	EML5	-2.53308	0.0299003
ENSG00000029534	ANK1	-2.58596	0.0218206
ENSG00000054938	CHRDL2	-2.60253	0.0319897
ENSG00000157551	KCNJ15	-2.61112	0.0119266
ENSG00000167600	CYP2S1	-2.62845	0.0122131
ENSG00000108688	CCL7	-2.65477	0.00940401
ENSG00000163347	CLDN1	-2.6742	0.00940401
ENSG00000234883	MIR155HG	-2.68538	0.0207692
ENSG00000134363	FST	-2.69452	0.00940401
ENSG00000142149	HUNK	-2.6946	0.0155217
ENSG00000124212	PTGIS	-2.69489	0.0319897
ENSG00000196878	LAMB3	-2.70753	0.0110506
ENSG00000139973	SYT16	-2.71284	0.024149
ENSG00000143494	VASH2	-2.74464	0.0409732
ENSG00000090530	P3H2	-2.75412	0.0100755
ENSG00000182667	NTM	-2.80838	0.0198115
ENSG00000185101	ANO9	-2.81255	0.00845629
ENSG00000102468	HTR2A	-2.85249	0.0319897
ENSG00000113070	HBEGF	-2.85648	0.0193957
ENSG00000091972	CD200	-2.86476	0.0207692
ENSG00000133392	MYH11	-2.87416	0.0365583
ENSG00000188042	ARL4C	-2.89181	0.00406546
ENSG00000167207	NOD2	-2.93698	0.0148636
ENSG00000134107	BHLHE40	-2.94483	0.0303726
ENSG00000141052	MYOCD	-3.01618	0.0139784
ENSG00000139269	INHBE	-3.06714	0.0455288
ENSG00000128342	LIF	-3.07624	0.00192582
ENSG00000164761	TNFRSF11B	-3.09088	0.00192582
ENSG00000255282	WTAPP1	-3.11599	0.0178263
ENSG00000183508	TENT5C	-3.14567	0.0176942
ENSG00000214814	FER1L6	-3.18492	0.0233747
ENSG00000172061	LRRC15	-3.2111	0.0110506
ENSG00000164283	ESM1	-3.22656	0.0114748
ENSG00000132854	KANK4	-3.26277	0.0319897
ENSG00000139572	GPR84	-3.29145	0.0364921
ENSG00000138642	HERC6	-3.30129	0.0193957
ENSG00000111331	OAS3	-3.31693	0.0347673
ENSG00000125538	IL1B	-3.36184	0.0227352
ENSG00000183454	GRIN2A	-3.48518	0.0126576
ENSG00000169245	CXCL10	-3.52072	0.0368234
ENSG00000136999	CCN3	-3.55856	0.0426552
ENSG00000115008	IL1A	-3.66249	0.00761724
ENSG00000171345	KRT19	-3.66943	0.0379221
ENSG00000116711	PLA2G4A	-3.6891	0.0227352
ENSG00000125726	CD70	-3.69228	0.0218206
ENSG00000286013	LOC105375440	-3.71181	0.0183292
ENSG00000105825	TFPI2	-3.72458	0.0185538
ENSG00000149654	CDH22	-3.77621	0.0330176
ENSG00000165731	RET	-3.77886	0.0230367
ENSG00000157168	NRG1	-3.79996	0.0173221
ENSG00000184979	USP18	-3.83479	0.0167952
ENSG00000181634	TNFSF15	-3.8431	0.0118475
ENSG00000120337	TNFSF18	-3.93107	0.00192582
ENSG00000104951	IL4I1	-3.9803	0.00549469
ENSG00000140379	BCL2A1	-4.02187	0.0458067
ENSG00000019186	CYP24A1	-4.07617	0.0461243
ENSG00000137745	MMP13	-4.22291	0.0366158
ENSG00000251095	NA	-4.22693	0.0259583
ENSG00000185745	IFIT1	-4.26142	0.0364921
ENSG00000128510	CPA4	-4.31814	0.0367199
ENSG00000170373	CST1	-4.32532	0.0166297
ENSG00000157601	MX1	-4.33147	0.0304648
ENSG00000101670	LIPG	-4.36083	0.00549469
ENSG00000138646	HERC5	-4.37567	0.0303726
ENSG00000173227	SYT12	-4.37891	0.0203338
ENSG00000117152	RGS4	-4.48377	0.00549469
ENSG00000006128	TAC1	-4.59036	0.0183292
ENSG00000005102	MEOX1	-4.59306	0.0443088
ENSG00000269404	SPIB	-4.61768	0.0443088
ENSG00000183486	MX2	-4.64363	0.0218206
ENSG00000029559	IBSP	-4.65626	0.00222197
ENSG00000166920	C15orf48	-4.75649	0.0178263
ENSG00000073756	PTGS2	-4.77009	0.0474909
ENSG00000232810	TNF	-4.82649	0.0476736
ENSG00000149968	MMP3	-5.11218	0.0479205
ENSG00000271503	CCL5	-5.20432	0.0109094
ENSG00000163121	NEURL3	-5.5399	0.0225007
ENSG00000100985	MMP9	-5.87244	0.0298903
ENSG00000196611	MMP1	-6.09242	0.0250464
ENSG00000185291	IL3RA	-6.65304	0.0103698
ENSG00000262406	MMP12	-7.49139	0.00406546

## Sheet: FP+IFNvsIFN
FP+IFNvsControl
Ensembl_ID	Gene_Symbol	logFC	FDR
ENSG00000152583	SPARCL1	5.02963	0.0428565
ENSG00000144908	ALDH1L1	4.75129	0.0022357
ENSG00000250978	NA	4.58918	0.0306686
ENSG00000157150	TIMP4	3.82168	0.0305806
ENSG00000277196	LOC102724788	3.65286	0.0292433
ENSG00000211445	GPX3	3.64264	0.0361204
ENSG00000096060	FKBP5	3.58341	0.00418116
ENSG00000140807	NKD1	3.53248	0.0296725
ENSG00000231246	LINC02884	3.50098	0.010537
ENSG00000157514	TSC22D3	3.44368	0.00424451
ENSG00000168481	LGI3	3.43218	0.023759
ENSG00000127954	STEAP4	3.40975	0.00537859
ENSG00000215018	COL28A1	3.36524	0.0379598
ENSG00000270885	RASL10B	3.27814	0.0105069
ENSG00000004799	PDK4	3.07922	0.00693433
ENSG00000165995	CACNB2	3.07155	0.00252265
ENSG00000169031	COL4A3	3.02352	0.0309627
ENSG00000269289	LOC100505851	2.97117	0.042632
ENSG00000168309	FAM107A	2.90949	0.0251399
ENSG00000189221	MAOA	2.90753	0.029766
ENSG00000163884	KLF15	2.90661	0.0217043
ENSG00000185432	METTL7A	2.84617	0.0089223
ENSG00000156804	FBXO32	2.81149	0.00682578
ENSG00000162267	ITIH3	2.7436	0.0344362
ENSG00000167549	CORO6	2.70604	0.00180569
ENSG00000233117	NA	2.68726	0.0056085
ENSG00000128815	WDFY4	2.64878	0.0492968
ENSG00000182902	SLC25A18	2.63231	0.0307277
ENSG00000163083	INHBB	2.58738	0.00474642
ENSG00000084674	APOB	2.57936	0.00967478
ENSG00000122035	RASL11A	2.4649	0.00765385
ENSG00000181444	ZNF467	2.41052	0.0369305
ENSG00000154734	ADAMTS1	2.34758	0.0114393
ENSG00000162998	FRZB	2.32272	0.00967478
ENSG00000103196	CRISPLD2	2.31813	0.014532
ENSG00000081052	COL4A4	2.31055	0.00839484
ENSG00000158246	TENT5B	2.30077	0.00416559
ENSG00000053747	LAMA3	2.27527	0.0428565
ENSG00000240219	NA	2.2592	0.00786026
ENSG00000082074	FYB1	2.25456	0.010726
ENSG00000179094	PER1	2.23153	0.021553
ENSG00000137880	GCHFR	2.21254	0.0209681
ENSG00000131094	C1QL1	2.17954	0.00305522
ENSG00000152580	IGSF10	2.11291	0.0180195
ENSG00000120129	DUSP1	2.1105	0.00324143
ENSG00000177875	CCDC184	2.10063	0.0174006
ENSG00000272870	SAP30-DT	2.09612	0.0194069
ENSG00000287629	NA	2.08428	0.0477771
ENSG00000135821	GLUL	2.08003	0.00232736
ENSG00000167772	ANGPTL4	2.05545	0.0279598
ENSG00000253368	TRNP1	2.05385	0.0128716
ENSG00000169750	RAC3	2.01747	0.00286317
ENSG00000078018	MAP2	1.99617	0.0135313
ENSG00000196569	LAMA2	1.98563	0.0233728
ENSG00000150907	FOXO1	1.98418	0.0172196
ENSG00000145675	PIK3R1	1.95159	0.00305522
ENSG00000114790	ARHGEF26	1.94006	0.00682578
ENSG00000021645	NRXN3	1.89968	0.0306686
ENSG00000187210	GCNT1	1.87308	0.00338728
ENSG00000189058	APOD	1.8367	0.00286317
ENSG00000163431	LMOD1	1.8345	0.0346492
ENSG00000127083	OMD	1.80956	0.0147454
ENSG00000135362	PRR5L	1.80362	0.00825478
ENSG00000203685	STUM	1.79939	0.00693433
ENSG00000165507	DEPP1	1.79809	0.00652023
ENSG00000211448	DIO2	1.78847	0.00693433
ENSG00000131386	GALNT15	1.77921	0.0300615
ENSG00000286511	NA	1.77382	0.0339533
ENSG00000166106	ADAMTS15	1.76541	0.00662441
ENSG00000134243	SORT1	1.70764	0.0419359
ENSG00000167191	GPRC5B	1.68764	0.0485542
ENSG00000167641	PPP1R14A	1.68402	0.0308751
ENSG00000183578	TNFAIP8L3	1.67826	0.0467941
ENSG00000145569	OTULINL	1.64063	0.00826795
ENSG00000151572	ANO4	1.62273	0.014499
ENSG00000048740	CELF2	1.6066	0.00292287
ENSG00000116285	ERRFI1	1.60012	0.00194365
ENSG00000171189	GRIK1	1.59446	0.0474233
ENSG00000182575	NXPH3	1.54046	0.0167504
ENSG00000233225	NA	1.53334	0.0476352
ENSG00000112936	C7	1.52545	0.0308751
ENSG00000164330	EBF1	1.50881	0.0143348
ENSG00000162614	NEXN	1.50688	0.0251399
ENSG00000178078	STAP2	-1.50035	0.0178569
ENSG00000168398	BDKRB2	-1.51018	0.0233728
ENSG00000223764	LINC02593	-1.51939	0.010973
ENSG00000064309	CDON	-1.52121	0.0339533
ENSG00000172893	DHCR7	-1.52209	0.0147696
ENSG00000101134	DOK5	-1.53403	0.0116744
ENSG00000134363	FST	-1.53777	0.00424451
ENSG00000166592	RRAD	-1.54051	0.0246813
ENSG00000144596	GRIP2	-1.55175	0.012682
ENSG00000133216	EPHB2	-1.5575	0.00324143
ENSG00000008517	IL32	-1.56595	0.0409625
ENSG00000124212	PTGIS	-1.56897	0.0304522
ENSG00000165891	E2F7	-1.58269	0.00652023
ENSG00000184545	DUSP8	-1.59008	0.0451812
ENSG00000166923	GREM1	-1.59075	0.00286317
ENSG00000109452	INPP4B	-1.59189	0.00698074
ENSG00000162692	VCAM1	-1.59465	0.0251466
ENSG00000259807	NA	-1.59479	0.0108566
ENSG00000131389	SLC6A6	-1.60137	0.0080893
ENSG00000196932	TMEM26	-1.60739	0.0195463
ENSG00000136859	ANGPTL2	-1.61187	0.00191158
ENSG00000135069	PSAT1	-1.63074	0.0169112
ENSG00000275993	SIK1B	-1.63647	0.0242887
ENSG00000144218	AFF3	-1.63963	0.0292554
ENSG00000235505	CASP4LP	-1.6405	0.00499405
ENSG00000055163	CYFIP2	-1.64662	0.00977404
ENSG00000128965	CHAC1	-1.65137	0.0399559
ENSG00000168961	LGALS9	-1.65512	0.00825478
ENSG00000124766	SOX4	-1.65559	0.002666
ENSG00000041353	RAB27B	-1.65734	0.0253314
ENSG00000135919	SERPINE2	-1.66163	0.00194365
ENSG00000074410	CA12	-1.66376	0.0370519
ENSG00000134070	IRAK2	-1.66401	0.0111483
ENSG00000231290	APCDD1L-DT	-1.66812	0.0166453
ENSG00000153993	SEMA3D	-1.67047	0.0143348
ENSG00000148344	PTGES	-1.676	0.00839484
ENSG00000196517	SLC6A9	-1.69637	0.00305522
ENSG00000139364	TMEM132B	-1.7057	0.0251399
ENSG00000261327	NA	-1.7111	0.00424451
ENSG00000143320	CRABP2	-1.73784	0.00180569
ENSG00000107562	CXCL12	-1.74662	0.00180569
ENSG00000164070	HSPA4L	-1.74939	0.00424451
ENSG00000137507	LRRC32	-1.7523	0.00499405
ENSG00000173114	LRRN3	-1.7523	0.00825478
ENSG00000077943	ITGA8	-1.75275	0.021553
ENSG00000105963	ADAP1	-1.75343	0.0496993
ENSG00000103257	SLC7A5	-1.76419	0.00416559
ENSG00000157168	NRG1	-1.77713	0.0425911
ENSG00000105516	DBP	-1.80292	0.0326731
ENSG00000102935	ZNF423	-1.8083	0.00665223
ENSG00000129048	ACKR4	-1.81225	0.0116988
ENSG00000141448	GATA6	-1.82559	0.00946724
ENSG00000137868	STRA6	-1.82607	0.048
ENSG00000120738	EGR1	-1.82962	0.0442191
ENSG00000124225	PMEPA1	-1.83837	0.0100248
ENSG00000188042	ARL4C	-1.8906	0.0166797
ENSG00000013293	SLC7A14	-1.90372	0.0199564
ENSG00000266010	GATA6-AS1	-1.94047	0.0436113
ENSG00000138944	SHISAL1	-1.95192	0.00416559
ENSG00000101825	MXRA5	-1.95788	0.0212378
ENSG00000183508	TENT5C	-1.97471	0.0137664
ENSG00000137331	IER3	-2.00606	0.0144082
ENSG00000205436	EXOC3L4	-2.01309	0.0467941
ENSG00000117600	PLPPR4	-2.0257	0.00418116
ENSG00000130513	GDF15	-2.03383	0.0255599
ENSG00000185697	MYBL1	-2.05809	0.00777002
ENSG00000237232	ZNF295-AS1	-2.06665	0.0465911
ENSG00000184374	COLEC10	-2.08323	0.0395388
ENSG00000075275	CELSR1	-2.09418	0.0421919
ENSG00000177272	KCNA3	-2.11071	0.0334867
ENSG00000105499	PLA2G4C	-2.1121	0.00826795
ENSG00000258130	LOC613038	-2.12184	0.0421919
ENSG00000267121	LOC339192	-2.17676	0.0246349
ENSG00000177570	SAMD12	-2.18736	0.00977404
ENSG00000099194	SCD	-2.21723	0.00977404
ENSG00000082497	SERTAD4	-2.21754	0.00669848
ENSG00000182667	NTM	-2.26548	0.00777435
ENSG00000073756	PTGS2	-2.27743	0.0460536
ENSG00000085741	WNT11	-2.27971	0.0125725
ENSG00000166897	ELFN2	-2.28433	0.010726
ENSG00000128165	ADM2	-2.298	0.00977404
ENSG00000164929	BAALC	-2.30313	0.037682
ENSG00000142149	HUNK	-2.32072	0.00557507
ENSG00000131620	ANO1	-2.32592	0.0365568
ENSG00000125848	FLRT3	-2.33417	0.0344362
ENSG00000146592	CREB5	-2.33834	0.0022357
ENSG00000116711	PLA2G4A	-2.3413	0.0093878
ENSG00000101265	RASSF2	-2.34723	0.00113244
ENSG00000177614	PGBD5	-2.38095	0.00652023
ENSG00000160951	PTGER1	-2.51443	0.0491482
ENSG00000132326	PER2	-2.51636	0.0450427
ENSG00000159208	CIART	-2.52392	0.0023958
ENSG00000174738	NR1D2	-2.52762	0.0128357
ENSG00000184564	SLITRK6	-2.53574	0.00474642
ENSG00000129467	ADCY4	-2.5509	0.0301576
ENSG00000167074	TEF	-2.5874	0.00623711
ENSG00000138316	ADAMTS14	-2.62643	0.00835564
ENSG00000179388	EGR3	-2.66077	0.00669848
ENSG00000164761	TNFRSF11B	-2.76187	0.0056085
ENSG00000134107	BHLHE40	-2.76444	0.00418116
ENSG00000180875	GREM2	-2.83991	0.00660865
ENSG00000128342	LIF	-2.90841	0.00665223
ENSG00000138135	CH25H	-2.91975	0.0243981
ENSG00000105989	WNT2	-2.95007	0.00191423
ENSG00000028277	POU2F2	-2.96136	0.00191158
ENSG00000105088	OLFM2	-3.00828	0.00416559
ENSG00000105825	TFPI2	-3.00844	0.0264036
ENSG00000183798	EMILIN3	-3.03515	0.0465973
ENSG00000248869	LINC02511	-3.04014	0.0192126
ENSG00000142178	SIK1	-3.04923	0.00416559
ENSG00000136999	CCN3	-3.05743	0.00884311
ENSG00000126368	NR1D1	-3.07179	0.00752504
ENSG00000179869	ABCA13	-3.08007	0.015445
ENSG00000168334	XIRP1	-3.10516	0.00499405
ENSG00000122877	EGR2	-3.12301	0.0167891
ENSG00000100739	BDKRB1	-3.20877	0.0170847
ENSG00000136244	IL6	-3.26301	0.0301576
ENSG00000157554	ERG	-3.38542	0.0159276
ENSG00000253522	MIR3142HG	-3.43993	0.0484354
ENSG00000116991	SIPA1L2	-3.57188	0.00576746
ENSG00000016391	CHDH	-3.66752	0.030145
ENSG00000144063	MALL	-3.6694	0.0277899
ENSG00000164283	ESM1	-3.70632	0.0305806
ENSG00000049246	PER3	-3.7439	0.000185332
ENSG00000120337	TNFSF18	-3.76268	0.023759
ENSG00000259436	NA	-3.76779	0.0302605
ENSG00000183454	GRIN2A	-4.01361	0.0211598
ENSG00000163347	CLDN1	-4.10691	0.0137364
ENSG00000214814	FER1L6	-4.14161	0.0159203
ENSG00000130487	KLHDC7B	-4.36255	0.00499405
ENSG00000101670	LIPG	-4.43433	0.0308751
ENSG00000133055	MYBPH	-4.64184	0.0358372
ENSG00000019186	CYP24A1	-4.78775	0.00693433
ENSG00000171246	NPTX1	-4.94476	0.0211598
ENSG00000173227	SYT12	-5.41361	0.0165194
ENSG00000141469	SLC14A1	-6.4928	0.0385087

## Sheet: FP+TNFwIFNvsTNFwIFN
FP+TNFwIFNvsTNFwIFN
Ensembl_ID	Gene_Symbol	logFC	FDR
ENSG00000109906	ZBTB16	8.81418	1.59325e-06
ENSG00000136573	BLK	8.78443	0.000284433
ENSG00000114455	HHLA2	7.13317	0.00337753
ENSG00000170074	FAM153A	6.95134	1.45218e-05
ENSG00000250978	NA	6.12942	0.0204817
ENSG00000115165	CYTIP	6.06947	0.0241307
ENSG00000285476	NA	6.02188	0.000695853
ENSG00000173369	C1QB	4.9952	0.000109058
ENSG00000127954	STEAP4	4.52496	8.11538e-06
ENSG00000157150	TIMP4	4.45005	0.00214549
ENSG00000279174	NA	4.4259	0.00845826
ENSG00000173838	MARCHF10	4.32606	0.0232455
ENSG00000280241	NA	4.25468	0.0262061
ENSG00000131386	GALNT15	4.03092	9.57789e-06
ENSG00000163884	KLF15	4.0184	0.000335091
ENSG00000173432	SAA1	3.98464	0.000276836
ENSG00000146966	DENND2A	3.98194	2.573e-05
ENSG00000270885	RASL10B	3.98007	0.000546887
ENSG00000179593	ALOX15B	3.97881	0.00179532
ENSG00000124440	HIF3A	3.821	0.000192169
ENSG00000185432	METTL7A	3.76465	8.84024e-05
ENSG00000070404	FSTL3	3.71364	0.000108633
ENSG00000157152	SYN2	3.70211	0.0177449
ENSG00000183690	EFHC2	3.68142	0.00228167
ENSG00000180730	SHISA2	3.65836	0.00801398
ENSG00000096060	FKBP5	3.64732	9.57789e-06
ENSG00000264345	LINC01894	3.62085	0.00173805
ENSG00000231246	LINC02884	3.5843	3.77314e-05
ENSG00000198797	BRINP2	3.55646	0.0195847
ENSG00000004799	PDK4	3.50684	3.77314e-05
ENSG00000129596	CDO1	3.45818	0.0203812
ENSG00000154734	ADAMTS1	3.41118	3.97552e-05
ENSG00000137869	CYP19A1	3.36181	0.0147793
ENSG00000124107	SLPI	3.32543	0.00874499
ENSG00000188738	FSIP2	3.32161	0.0468132
ENSG00000136237	RAPGEF5	3.25067	0.000761065
ENSG00000166523	CLEC4E	3.20434	0.00892355
ENSG00000168481	LGI3	3.20026	0.00947627
ENSG00000183655	KLHL25	3.15601	9.57789e-06
ENSG00000149596	JPH2	3.15257	5.80212e-05
ENSG00000127533	F2RL3	3.14806	0.00266638
ENSG00000187151	ANGPTL5	3.125	0.00808535
ENSG00000125246	CLYBL	3.10839	0.0148148
ENSG00000128045	RASL11B	3.10798	0.000219662
ENSG00000196136	SERPINA3	3.06275	0.0328753
ENSG00000154262	ABCA6	2.97299	5.2052e-05
ENSG00000157343	ARMC12	2.91818	0.00356055
ENSG00000175356	SCUBE2	2.917	0.00065717
ENSG00000273259	NA	2.82552	0.0192674
ENSG00000136546	SCN7A	2.77723	0.0134842
ENSG00000164125	GASK1B	2.74584	2.13526e-05
ENSG00000134339	SAA2	2.73755	0.00709068
ENSG00000175066	GK5	2.73729	1.59325e-06
ENSG00000278771	RN7SL3	2.72012	0.00810883
ENSG00000205362	MT1A	2.70996	0.00840602
ENSG00000152583	SPARCL1	2.68339	0.00440024
ENSG00000183578	TNFAIP8L3	2.64986	9.57789e-06
ENSG00000196569	LAMA2	2.62868	0.000540223
ENSG00000182902	SLC25A18	2.59455	0.0416513
ENSG00000109819	PPARGC1A	2.57577	0.0338096
ENSG00000280231	NA	2.56051	0.00558361
ENSG00000167711	SERPINF2	2.55838	0.000730456
ENSG00000134830	C5AR2	2.51549	0.000313258
ENSG00000248429	FAM198B-AS1	2.48582	0.00779886
ENSG00000270001	NA	2.4729	0.0411325
ENSG00000187193	MT1X	2.44093	5.21188e-05
ENSG00000162426	SLC45A1	2.43709	0.000222956
ENSG00000196616	ADH1B	2.43458	0.000840809
ENSG00000157514	TSC22D3	2.41055	6.82862e-05
ENSG00000129295	LRRC6	2.3519	0.0241289
ENSG00000162595	DIRAS3	2.3452	0.0110476
ENSG00000163803	PLB1	2.331	0.00134089
ENSG00000102996	MMP15	2.29686	0.00167359
ENSG00000164330	EBF1	2.27517	0.000907382
ENSG00000011083	SLC6A7	2.27225	0.0240124
ENSG00000189221	MAOA	2.25357	0.00458453
ENSG00000167549	CORO6	2.24086	0.00460522
ENSG00000150907	FOXO1	2.19734	0.000636871
ENSG00000159556	ISL2	2.12512	0.0015862
ENSG00000070371	CLTCL1	2.11399	6.57494e-05
ENSG00000138356	AOX1	2.11328	0.000171212
ENSG00000254254	LOC101929415	2.11013	0.00947627
ENSG00000162599	NFIA	2.1084	0.00024888
ENSG00000156804	FBXO32	2.08448	7.90055e-05
ENSG00000029993	HMGB3	2.07436	5.21188e-05
ENSG00000261040	WFDC21P	2.03856	0.00662996
ENSG00000188305	PEAK3	2.03657	0.0257022
ENSG00000178605	GTPBP6	2.00494	0.00744776
ENSG00000127083	OMD	2.00262	0.000291302
ENSG00000239887	C1orf226	1.9927	0.000300161
ENSG00000246430	LINC00968	1.97498	0.00117712
ENSG00000232855	NA	1.9702	0.000730456
ENSG00000157680	DGKI	1.94694	0.000987806
ENSG00000155893	PXYLP1	1.94538	0.000109058
ENSG00000162745	OLFML2B	1.9441	2.41188e-05
ENSG00000169891	REPS2	1.92319	0.0260441
ENSG00000261188	NA	1.91181	0.0194201
ENSG00000019549	SNAI2	1.89968	1.34357e-05
ENSG00000185250	PPIL6	1.8757	0.0129855
ENSG00000179094	PER1	1.86365	4.58832e-06
ENSG00000182752	PAPPA	1.86337	0.000760917
ENSG00000286511	NA	1.86129	0.000546887
ENSG00000053747	LAMA3	1.85246	9.57789e-06
ENSG00000110318	CEP126	1.83862	0.000303245
ENSG00000175946	KLHL38	1.81615	0.000779539
ENSG00000145794	MEGF10	1.81452	0.0322024
ENSG00000072201	LNX1	1.81428	0.00155212
ENSG00000153721	CNKSR3	1.80055	0.000109058
ENSG00000090376	IRAK3	1.79889	9.57789e-06
ENSG00000226950	DANCR	1.78989	0.000316497
ENSG00000116285	ERRFI1	1.78205	6.82862e-05
ENSG00000133056	PIK3C2B	1.74016	0.00224746
ENSG00000188613	NANOS1	1.73833	0.0325829
ENSG00000039139	DNAH5	1.73163	0.000880749
ENSG00000187134	AKR1C1	1.72956	6.60177e-05
ENSG00000170271	FAXDC2	1.7254	0.0056596
ENSG00000198691	ABCA4	1.71937	0.00373427
ENSG00000196782	MAML3	1.71305	0.000264323
ENSG00000253210	NA	1.70644	7.19686e-05
ENSG00000041515	MYO16	1.70459	0.00671372
ENSG00000198929	NOS1AP	1.69838	0.00494459
ENSG00000163050	COQ8A	1.68124	2.06725e-05
ENSG00000168309	FAM107A	1.67233	0.000169385
ENSG00000204967	PCDHA4	1.64893	0.0232739
ENSG00000211445	GPX3	1.63666	8.27405e-05
ENSG00000204677	FAM153CP	1.62057	0.00089597
ENSG00000137672	TRPC6	1.61925	0.00565006
ENSG00000071242	RPS6KA2	1.61287	9.06851e-06
ENSG00000287260	LOC101928868	1.61079	0.033742
ENSG00000143878	RHOB	1.60288	0.000546887
ENSG00000163040	CCDC74A	1.57896	0.0036325
ENSG00000198795	ZNF521	1.57731	0.00105276
ENSG00000180011	ZADH2	1.57272	9.37825e-05
ENSG00000253368	TRNP1	1.56853	5.16204e-06
ENSG00000169715	MT1E	1.56299	0.00051015
ENSG00000132970	WASF3	1.56102	0.00017965
ENSG00000105339	DENND3	1.55892	9.57789e-06
ENSG00000131094	C1QL1	1.55673	0.0382602
ENSG00000121005	CRISPLD1	1.55365	0.00017965
ENSG00000099998	GGT5	1.5519	6.82862e-05
ENSG00000186314	PRELID2	1.54438	0.00102893
ENSG00000127838	PNKD	1.52389	7.37576e-05
ENSG00000151468	CCDC3	1.52363	0.00010048
ENSG00000073464	CLCN4	1.51952	0.00377192
ENSG00000135502	SLC26A10	1.51885	0.0356892
ENSG00000102802	MEDAG	-1.50306	0.00760006
ENSG00000111057	KRT18	-1.50488	0.0173613
ENSG00000271503	CCL5	-1.5075	9.64584e-05
ENSG00000182621	PLCB1	-1.50866	0.0408908
ENSG00000141524	TMC6	-1.51377	0.0137622
ENSG00000112149	CD83	-1.51532	2.13526e-05
ENSG00000138606	SHF	-1.51977	0.000749186
ENSG00000123095	BHLHE41	-1.51987	0.00887477
ENSG00000221866	PLXNA4	-1.52551	0.024631
ENSG00000128271	ADORA2A	-1.52869	0.0018635
ENSG00000203727	SAMD5	-1.53241	0.00873146
ENSG00000145088	EAF2	-1.53293	0.0195753
ENSG00000099194	SCD	-1.53404	0.000189536
ENSG00000136153	LMO7	-1.5359	0.000883721
ENSG00000116741	RGS2	-1.53812	0.00124153
ENSG00000056736	IL17RB	-1.53965	0.000476912
ENSG00000143320	CRABP2	-1.54448	0.000844564
ENSG00000166856	GPR182	-1.5556	0.0120177
ENSG00000072041	SLC6A15	-1.5596	0.0423572
ENSG00000171551	ECEL1	-1.56019	0.0401906
ENSG00000149781	FERMT3	-1.56715	0.0338347
ENSG00000146072	TNFRSF21	-1.56807	0.000219662
ENSG00000258581	NA	-1.57399	0.0327894
ENSG00000162552	WNT4	-1.5759	0.017474
ENSG00000152952	PLOD2	-1.5767	9.57789e-06
ENSG00000119699	TGFB3	-1.57739	0.00133908
ENSG00000162738	VANGL2	-1.58059	0.00203023
ENSG00000164116	GUCY1A1	-1.5864	0.00037554
ENSG00000164181	ELOVL7	-1.58881	0.000119586
ENSG00000101115	SALL4	-1.5935	0.0475329
ENSG00000064692	SNCAIP	-1.59536	0.00351466
ENSG00000111674	ENO2	-1.60141	0.000595083
ENSG00000213088	ACKR1	-1.60231	0.0279025
ENSG00000125538	IL1B	-1.60487	0.0174584
ENSG00000125657	TNFSF9	-1.60583	0.0163426
ENSG00000171951	SCG2	-1.60761	0.00674408
ENSG00000120949	TNFRSF8	-1.6084	0.00280133
ENSG00000214193	SH3D21	-1.60853	7.99483e-05
ENSG00000196932	TMEM26	-1.61016	0.00486285
ENSG00000118513	MYB	-1.61096	0.00516072
ENSG00000196092	PAX5	-1.61476	0.00887477
ENSG00000077522	ACTN2	-1.61665	0.00122219
ENSG00000138435	CHRNA1	-1.61947	9.39812e-05
ENSG00000205045	SLFN12L	-1.62159	0.0249479
ENSG00000152256	PDK1	-1.62715	0.000137518
ENSG00000128917	DLL4	-1.63635	0.00232574
ENSG00000077092	RARB	-1.63975	0.0170384
ENSG00000204131	NHSL2	-1.64749	0.010391
ENSG00000148053	NTRK2	-1.64821	0.0157194
ENSG00000272398	CD24	-1.6508	0.00257049
ENSG00000134363	FST	-1.65876	0.000727764
ENSG00000117394	SLC2A1	-1.66	1.62577e-05
ENSG00000160867	FGFR4	-1.66888	0.0157989
ENSG00000138670	RASGEF1B	-1.66918	0.0345967
ENSG00000116544	DLGAP3	-1.67385	0.0194218
ENSG00000138650	PCDH10	-1.67428	0.00332817
ENSG00000247095	MIR210HG	-1.67481	0.00148441
ENSG00000014257	ACP3	-1.67515	0.000839322
ENSG00000172602	RND1	-1.67571	0.000987454
ENSG00000103485	QPRT	-1.67598	0.000307015
ENSG00000146374	RSPO3	-1.68276	0.000235798
ENSG00000197415	VEPH1	-1.68601	0.00943508
ENSG00000100628	ASB2	-1.68862	0.00353527
ENSG00000115738	ID2	-1.69164	0.000962017
ENSG00000115194	SLC30A3	-1.69683	0.0342365
ENSG00000006327	TNFRSF12A	-1.69929	0.00108943
ENSG00000131389	SLC6A6	-1.70243	9.06851e-06
ENSG00000137203	TFAP2A	-1.70481	5.25745e-05
ENSG00000116329	OPRD1	-1.70811	0.0487614
ENSG00000129451	KLK10	-1.7089	0.0277928
ENSG00000234925	NA	-1.71621	0.0325842
ENSG00000135439	AGAP2	-1.72429	0.0379452
ENSG00000174371	EXO1	-1.73133	0.0287017
ENSG00000127325	BEST3	-1.73321	0.0396764
ENSG00000256802	LOC100130111	-1.74125	0.0248837
ENSG00000100739	BDKRB1	-1.74238	0.000276836
ENSG00000139973	SYT16	-1.74295	0.026722
ENSG00000120337	TNFSF18	-1.74436	0.000155457
ENSG00000137285	TUBB2B	-1.75041	0.000981266
ENSG00000172575	RASGRP1	-1.75385	0.00131821
ENSG00000163554	SPTA1	-1.75655	0.0090221
ENSG00000165731	RET	-1.75855	0.0015862
ENSG00000188501	LCTL	-1.75936	0.0104698
ENSG00000133048	CHI3L1	-1.76312	0.00430959
ENSG00000095752	IL11	-1.76756	0.00925389
ENSG00000184374	COLEC10	-1.77154	0.0109573
ENSG00000144218	AFF3	-1.7741	0.00208725
ENSG00000173114	LRRN3	-1.77594	3.04443e-05
ENSG00000182010	RTKN2	-1.78235	0.0190353
ENSG00000168280	KIF5C	-1.78585	0.0158891
ENSG00000105855	ITGB8	-1.7892	1.45218e-05
ENSG00000018236	CNTN1	-1.78999	0.0282897
ENSG00000108798	ABI3	-1.79077	0.0458195
ENSG00000148848	ADAM12	-1.79398	7.22416e-05
ENSG00000108700	CCL8	-1.79581	0.000276836
ENSG00000119915	ELOVL3	-1.79977	0.0313081
ENSG00000182985	CADM1	-1.80045	0.000599085
ENSG00000115919	KYNU	-1.80538	0.00117257
ENSG00000060558	GNA15	-1.81714	0.0200398
ENSG00000182667	NTM	-1.81742	0.000204231
ENSG00000160191	PDE9A	-1.81939	0.00282885
ENSG00000174945	AMZ1	-1.82751	0.0160868
ENSG00000130475	FCHO1	-1.83325	0.00888594
ENSG00000174125	TLR1	-1.83589	0.00434129
ENSG00000142583	SLC2A5	-1.83868	0.0116234
ENSG00000165272	AQP3	-1.83875	0.00210444
ENSG00000187513	GJA4	-1.84222	0.000234888
ENSG00000171877	FRMD5	-1.84921	0.000910271
ENSG00000251301	LINC02384	-1.85298	0.00803392
ENSG00000180448	ARHGAP45	-1.86366	5.30908e-05
ENSG00000280734	NA	-1.86768	0.0213154
ENSG00000119508	NR4A3	-1.86874	0.0125377
ENSG00000136689	IL1RN	-1.87802	0.0209792
ENSG00000237232	ZNF295-AS1	-1.88281	0.00579509
ENSG00000149571	KIRREL3	-1.88472	7.90055e-05
ENSG00000120549	KIAA1217	-1.88588	0.000316497
ENSG00000248668	OXCT1-AS1	-1.88625	0.0236058
ENSG00000115353	TACR1	-1.88712	0.0159231
ENSG00000148798	INA	-1.89504	0.00870447
ENSG00000233822	H2BC15	-1.89658	0.0160667
ENSG00000110328	GALNT18	-1.89692	0.0131569
ENSG00000126353	CCR7	-1.90569	0.0134478
ENSG00000249992	TMEM158	-1.91075	0.0108594
ENSG00000101187	SLCO4A1	-1.91239	0.00888283
ENSG00000028277	POU2F2	-1.92612	7.37179e-05
ENSG00000147852	VLDLR	-1.93897	0.000234888
ENSG00000179761	PIPOX	-1.94522	0.0421009
ENSG00000151651	ADAM8	-1.94698	0.00196652
ENSG00000049249	TNFRSF9	-1.94991	0.000389139
ENSG00000138944	SHISAL1	-1.95711	0.000162671
ENSG00000267121	LOC339192	-1.9576	0.0113545
ENSG00000105088	OLFM2	-1.95935	0.00229789
ENSG00000102445	RUBCNL	-1.96905	0.0466451
ENSG00000167074	TEF	-1.97492	7.7712e-05
ENSG00000122641	INHBA	-1.97538	0.000730456
ENSG00000233143	NA	-1.97929	0.00171084
ENSG00000100078	PLA2G3	-1.98773	0.00383529
ENSG00000122862	SRGN	-1.99412	1.74373e-05
ENSG00000121769	FABP3	-1.99627	0.00050129
ENSG00000163673	DCLK3	-1.99847	0.0142877
ENSG00000236049	LINC01920	-2.00119	0.0266928
ENSG00000282164	PEG13	-2.01587	0.0223486
ENSG00000081479	LRP2	-2.01915	0.00155458
ENSG00000137142	IGFBPL1	-2.03028	0.0479734
ENSG00000078081	LAMP3	-2.03583	0.00193386
ENSG00000106537	TSPAN13	-2.03585	0.0437831
ENSG00000138135	CH25H	-2.04038	0.00145088
ENSG00000170873	MTSS1	-2.05378	5.21188e-05
ENSG00000197467	COL13A1	-2.05601	0.00440024
ENSG00000115461	IGFBP5	-2.07234	6.57494e-05
ENSG00000116711	PLA2G4A	-2.0727	7.81236e-05
ENSG00000138772	ANXA3	-2.07343	0.00561602
ENSG00000148357	HMCN2	-2.07353	0.0212379
ENSG00000100626	GALNT16	-2.09067	0.00193017
ENSG00000157168	NRG1	-2.09683	0.000248565
ENSG00000130487	KLHDC7B	-2.0998	0.00895333
ENSG00000111262	KCNA1	-2.10092	0.0026068
ENSG00000029534	ANK1	-2.10387	0.000235798
ENSG00000036672	USP2	-2.10804	0.0084212
ENSG00000165685	TMEM52B	-2.12306	0.0195969
ENSG00000169403	PTAFR	-2.12548	0.000114702
ENSG00000105989	WNT2	-2.12751	9.90367e-05
ENSG00000197077	KIAA1671	-2.15865	0.00219097
ENSG00000279693	NA	-2.16057	0.00783356
ENSG00000091428	RAPGEF4	-2.17056	0.0128849
ENSG00000172738	TMEM217	-2.17584	0.000389139
ENSG00000159399	HK2	-2.17649	6.08764e-05
ENSG00000073861	TBX21	-2.17931	0.00024728
ENSG00000163485	ADORA1	-2.19887	0.0144647
ENSG00000163814	CDCP1	-2.20531	0.00121452
ENSG00000176884	GRIN1	-2.23504	0.00709193
ENSG00000077943	ITGA8	-2.23524	0.00133447
ENSG00000134259	NGF	-2.23974	0.000630134
ENSG00000157368	IL34	-2.24301	0.00116758
ENSG00000112379	ARFGEF3	-2.2452	0.0132678
ENSG00000149403	GRIK4	-2.24867	0.0139192
ENSG00000235831	BHLHE40-AS1	-2.25289	0.0108017
ENSG00000165959	CLMN	-2.25521	0.00540706
ENSG00000058085	LAMC2	-2.25764	0.000300161
ENSG00000185291	IL3RA	-2.26314	0.00820079
ENSG00000153993	SEMA3D	-2.27033	0.000636014
ENSG00000131620	ANO1	-2.28175	0.000373823
ENSG00000090104	RGS1	-2.28804	0.000756483
ENSG00000257921	NA	-2.29067	0.0154885
ENSG00000115008	IL1A	-2.3008	0.000578626
ENSG00000168243	GNG4	-2.30137	0.0108167
ENSG00000158089	GALNT14	-2.3133	0.0201846
ENSG00000146477	SLC22A3	-2.32218	0.0180294
ENSG00000196878	LAMB3	-2.32694	1.45218e-05
ENSG00000186891	TNFRSF18	-2.34324	0.00108553
ENSG00000237989	LINC01679	-2.34391	0.00663233
ENSG00000151490	PTPRO	-2.35038	0.000275453
ENSG00000103257	SLC7A5	-2.35807	6.82862e-05
ENSG00000142149	HUNK	-2.36806	0.00123708
ENSG00000064309	CDON	-2.37059	0.000171212
ENSG00000111012	CYP27B1	-2.38529	2.13526e-05
ENSG00000171873	ADRA1D	-2.39253	0.0236291
ENSG00000068976	PYGM	-2.40944	0.00376456
ENSG00000104783	KCNN4	-2.41985	0.0319059
ENSG00000160097	FNDC5	-2.42167	0.00139717
ENSG00000232810	TNF	-2.44733	1.09128e-05
ENSG00000103056	SMPD3	-2.44948	4.48907e-05
ENSG00000248323	LUCAT1	-2.46799	0.00922564
ENSG00000082126	MPP4	-2.47758	0.0151348
ENSG00000108688	CCL7	-2.48205	0.000880749
ENSG00000123689	G0S2	-2.49815	5.2052e-05
ENSG00000137745	MMP13	-2.52499	0.00131569
ENSG00000197471	SPN	-2.53277	0.0016767
ENSG00000114646	CSPG5	-2.53558	0.00740468
ENSG00000168334	XIRP1	-2.53682	0.0107987
ENSG00000128285	MCHR1	-2.54526	0.0131679
ENSG00000113578	FGF1	-2.54895	0.00346029
ENSG00000108702	CCL1	-2.56713	0.00260967
ENSG00000124882	EREG	-2.58699	0.00190312
ENSG00000187848	P2RX2	-2.62616	0.00406391
ENSG00000049246	PER3	-2.65459	2.06725e-05
ENSG00000134107	BHLHE40	-2.65979	0.000105466
ENSG00000091972	CD200	-2.67344	0.00677324
ENSG00000169242	EFNA1	-2.67945	0.00143565
ENSG00000164761	TNFRSF11B	-2.68382	4.58832e-06
ENSG00000147408	CSGALNACT1	-2.68481	0.000219662
ENSG00000173391	OLR1	-2.68677	0.000113567
ENSG00000261327	NA	-2.69639	0.00995592
ENSG00000159208	CIART	-2.69753	0.000204679
ENSG00000133392	MYH11	-2.70081	7.19686e-05
ENSG00000171388	APLN	-2.72425	0.00433219
ENSG00000143858	SYT2	-2.76632	0.00314795
ENSG00000165474	GJB2	-2.80626	0.013068
ENSG00000227507	LTB	-2.80717	0.00166682
ENSG00000041353	RAB27B	-2.81187	0.0101602
ENSG00000168702	LRP1B	-2.827	0.0342861
ENSG00000114315	HES1	-2.83045	0.00421196
ENSG00000173227	SYT12	-2.84492	0.00828321
ENSG00000179869	ABCA13	-2.85523	0.00325509
ENSG00000064300	NGFR	-2.85625	0.000270796
ENSG00000125726	CD70	-2.86397	0.000117635
ENSG00000163121	NEURL3	-2.89482	0.00196652
ENSG00000187479	C11orf96	-2.90948	0.000165654
ENSG00000143847	PPFIA4	-2.91622	0.000222956
ENSG00000124212	PTGIS	-2.92177	0.000217294
ENSG00000227392	HPN-AS1	-2.95282	0.0163426
ENSG00000105825	TFPI2	-2.98946	0.000192169
ENSG00000163347	CLDN1	-2.99256	0.000562713
ENSG00000136244	IL6	-3.02893	3.84639e-05
ENSG00000102468	HTR2A	-3.03288	0.0480293
ENSG00000196376	SLC35F1	-3.0334	0.00929885
ENSG00000269404	SPIB	-3.04829	0.00119278
ENSG00000175556	LONRF3	-3.07273	0.0159806
ENSG00000101670	LIPG	-3.0908	0.00021706
ENSG00000128342	LIF	-3.09659	2.03756e-05
ENSG00000166396	SERPINB7	-3.14867	0.00347568
ENSG00000081277	PKP1	-3.15821	0.0138506
ENSG00000138347	MYPN	-3.16081	0.00803392
ENSG00000183798	EMILIN3	-3.19349	0.00318345
ENSG00000144063	MALL	-3.20209	0.00648861
ENSG00000260280	SLX1B-SULT1A4	-3.21167	0.000880749
ENSG00000273312	NA	-3.2318	0.000749186
ENSG00000006283	CACNA1G	-3.23621	0.000974665
ENSG00000179776	CDH5	-3.24732	0.0343492
ENSG00000073756	PTGS2	-3.30425	5.2052e-05
ENSG00000181634	TNFSF15	-3.30917	0.00067431
ENSG00000164283	ESM1	-3.31153	0.00184094
ENSG00000011201	ANOS1	-3.31419	0.0346792
ENSG00000185760	KCNQ5	-3.33312	0.000457466
ENSG00000126368	NR1D1	-3.35568	7.16428e-05
ENSG00000005102	MEOX1	-3.42143	0.0463699
ENSG00000251095	NA	-3.44884	0.0316324
ENSG00000164849	GPR146	-3.46337	0.0168623
ENSG00000203706	NA	-3.46531	0.00613641
ENSG00000158050	DUSP2	-3.48252	0.00148441
ENSG00000171246	NPTX1	-3.52263	0.000718818
ENSG00000180061	TMEM150B	-3.62106	0.00335205
ENSG00000113494	PRLR	-3.64209	0.0171523
ENSG00000082497	SERTAD4	-3.69676	0.000102127
ENSG00000140379	BCL2A1	-3.79818	0.000246478
ENSG00000215244	LINC02649	-3.85868	0.0371673
ENSG00000161381	PLXDC1	-3.85969	1.09128e-05
ENSG00000197632	SERPINB2	-3.8647	9.8273e-05
ENSG00000197046	SIGLEC15	-3.86971	0.0178438
ENSG00000183454	GRIN2A	-3.87445	0.00940647
ENSG00000174738	NR1D2	-3.96508	4.20845e-05
ENSG00000137033	IL33	-3.9802	5.53835e-05
ENSG00000029559	IBSP	-4.07548	0.000109058
ENSG00000102794	ACOD1	-4.21878	0.00177347
ENSG00000007908	SELE	-4.25639	0.000294227
ENSG00000143028	SYPL2	-4.30173	0.0133711
ENSG00000166670	MMP10	-4.58333	0.000161369
ENSG00000188505	NCCRP1	-4.77969	0.000447854
ENSG00000169302	STK32A	-4.87329	4.19401e-05
ENSG00000196611	MMP1	-4.87571	2.573e-05
ENSG00000262406	MMP12	-5.24297	6.58723e-05
ENSG00000149968	MMP3	-5.33093	0.00104342
ENSG00000236404	VLDLR-AS1	-5.47074	0.0467368
ENSG00000166920	C15orf48	-5.85309	1.45218e-05
ENSG00000276462	LOC440896	-6.08573	0.000157173

[truncated: 2 more sheets: TNFwIFNvsTNF, TNFwIFNvsIFN]
