# Supplementary material for: Th1 cytokines synergize to change gene expression and promote corticosteroid insensitivity in pediatric airway smooth muscle
Source: Respir Res. 2022 May 16;23:126. doi: 10.1186/s12931-022-02046-1 (PMC9109364; doi:10.1186/s12931-022-02046-1)
Supplement: Supplementary file 2 — Additional file 2. KEGG/Reactome pathway and transcription factor enrichment results from g:Profiler. [file 12931_2022_2046_MOESM2_ESM.xlsx]

## Sheet: FP vs Control
p_value	term_size	query_size	intersection_size	precision	recall	term_id	source	term_name	intersection
0.0248064	9627	444	260	0.585586	0.0270074	TF:M09984	TF	Factor: MAZ; motif: GGGGGAGGGGGNGRGRRRGNRG	ZBTB16,ALDH1L1,ALOX15B,PRODH,FAM107A,ANGPTL7,DPEP1,SYN2,FKBP5,GPX3,LGI3,HIF3A,TSC22D3,NKD1,PDK4,MARCHF10,NEBL,CORO6,MT1M,KLF15,IL12RB2,IP6K3,COL4A3,ITGA10,RASL11B,FOXO1,CRISPLD2,LHCGR,INSYN2A,MT1F,ERVMER34-1,INHBB,COL25A1,CACNB2,FZD5,RASL10B,SAMHD1,MMD,APCDD1,SCN7A,ADRA1B,ADAMTS1,DKK1,GLUL,RAPGEF5,MAP1LC3C,GPRC5B,FGF22,ERRFI1,CCDC3,SLC17A7,SLC19A3,DUSP1,C1QL1,APOB,LAMA2,TRABD2B,NRXN3,IGFBP2,APOD,…
0.0228789	5599	444	167	0.376126	0.0298268	TF:M09984_1	TF	Factor: MAZ; motif: GGGGGAGGGGGNGRGRRRGNRG; match class: 1	ZBTB16,ALOX15B,PRODH,DPEP1,SYN2,FKBP5,TSC22D3,NKD1,PDK4,NEBL,CORO6,MT1M,KLF15,IL12RB2,IP6K3,COL4A3,RASL11B,FOXO1,INSYN2A,MT1F,INHBB,CACNB2,FZD5,RASL10B,MMD,APCDD1,SCN7A,ADRA1B,ADAMTS1,DKK1,RAPGEF5,MAP1LC3C,GPRC5B,FGF22,ERRFI1,CCDC3,SLC19A3,DUSP1,TRABD2B,NRXN3,EFHD1,SSH2,ISM1,MPP3,OTULINL,KIF21B,DRD4,PIK3R1,TENT5B,IMPA2,PLXNA4,IRF4,NKD2,CELF2,IRS2,PRKAG2,NID1,ADAMTS5,FSTL3,TRNP1,ATP1A2,RAC3,EBF1,D…
0.0150264	293	219	20	0.0913242	0.0682594	KEGG:04060	KEGG	Cytokine-cytokine receptor interaction	IL12RB2,INHBB,TNFRSF19,TSLP,CXCL12,TNFRSF10C,TNFRSF12A,TNFSF9,GDF15,ACKR4,NGF,TNFRSF11B,IL6,TNFSF15,TNFSF18,IL33,IL34,LIF,IL21R,CCL7
0.000248325	298	288	25	0.0868056	0.0838926	REAC:R-HSA-1474244	REAC	Extracellular matrix organization	MMP7,COL28A1,COL4A3,ITGA10,COL25A1,ADAMTS1,LAMA2,LAMA3,NID1,ADAMTS5,ADAMTS2,MMP15,COL10A1,ADAMTS14,SCUBE3,LUM,ACAN,ITGA11,ADAM12,MMP3,VCAM1,MMP1,COL26A1,ICAM2,MMP10
0.00275945	140	288	15	0.0520833	0.107143	REAC:R-HSA-1474228	REAC	Degradation of the extracellular matrix	MMP7,COL4A3,COL25A1,ADAMTS1,LAMA3,NID1,ADAMTS5,MMP15,COL10A1,SCUBE3,ACAN,MMP3,MMP1,COL26A1,MMP10
0.0200377	110	288	12	0.0416667	0.109091	REAC:R-HSA-6785807	REAC	Interleukin-4 and Interleukin-13 signaling	SAA1,MAOA,FOXO1,PIK3R1,IRF4,CEBPD,PTGS2,MMP3,IL6,VCAM1,LIF,MMP1
0.0252505	64	288	9	0.03125	0.140625	REAC:R-HSA-1442490	REAC	Collagen degradation	MMP7,COL4A3,COL25A1,MMP15,COL10A1,MMP3,MMP1,COL26A1,MMP10
0.036513	67	288	9	0.03125	0.134328	REAC:R-HSA-400253	REAC	Circadian Clock	KLF15,PER1,NFIL3,PPP1CB,SIK1,DBP,BHLHE40,PER2,NR1D1
0.0168451	31	219	6	0.0273973	0.193548	KEGG:04710	KEGG	Circadian rhythm	PER1,PRKAG2,BHLHE40,PER2,NR1D1,PER3
0.037541	4	288	3	0.0104167	0.75	REAC:R-HSA-2473224	REAC	Antagonism of Activin by Follistatin	INHBB,FSTL3,FST

## Sheet: TNF vs Control
p_value	term_size	query_size	intersection_size	precision	recall	term_id	source	term_name	intersection
2.5211e-15	2038	563	192	0.34103	0.09421	REAC:R-HSA-168256	REAC	Immune System	CCL5,TNFRSF9,CXCL8,HCK,RSAD2,NOD2,IL1B,OAS1,MMP9,TNF,CXCL10,IFI30,OAS2,EBI3,IL6,OASL,VCAM1,CCL20,IL1A,IL3RA,GBP4,MX2,BIRC3,TNFAIP3,HERC5,MX1,GPR84,SERPINB2,GBP5,ICAM1,IL13RA2,TNFSF15,SOD2,SAA1,OAS3,CXCL1,CCL2,IL32,NFAM1,CTSS,HLA-F,CXCL2,TRIM36,C3,CFB,HLA-DOB,MMP3,TNFSF18,CD70,TNFAIP6,TNFSF13B,PIK3AP1,TLR2,BST2,CSF2RB,IFIH1,LGALS9,IFIT3,IFIT2,NFKBIE,IFI27,HERC6,IFIT1,WIPF3,IL7R,ISG15,CD74,IL12RB1,…
3.09829e-34	696	563	126	0.223801	0.181034	REAC:R-HSA-1280215	REAC	Cytokine Signaling in Immune system	CCL5,TNFRSF9,CXCL8,HCK,RSAD2,NOD2,IL1B,OAS1,MMP9,TNF,CXCL10,IFI30,OAS2,EBI3,IL6,OASL,VCAM1,CCL20,IL1A,IL3RA,GBP4,MX2,BIRC3,HERC5,MX1,SERPINB2,GBP5,ICAM1,IL13RA2,TNFSF15,SOD2,SAA1,OAS3,CXCL1,CCL2,IL32,HLA-F,CXCL2,MMP3,TNFSF18,CD70,TNFSF13B,BST2,CSF2RB,LGALS9,IFIT3,IFIT2,IFI27,IFIT1,IL7R,ISG15,IL12RB1,NFKBIA,IL33,NOS2,CCL11,CSF3,TNFRSF8,USP18,IFI6,GBP1,IL15RA,MMP1,TNFRSF18,RELB,IL18R1,NFKB2,CSF1,PS…
7.11084e-20	293	452	64	0.141593	0.21843	KEGG:04060	KEGG	Cytokine-cytokine receptor interaction	CCL5,TNFRSF9,CXCL8,CXCL5,IL1B,TNF,CXCL10,EBI3,IL6,CCL20,IL1A,IL3RA,CX3CL1,CXCL11,CXCL3,IL13RA2,TNFSF15,CXCL1,CXCL6,CCL2,IL32,CXCL2,TNFSF18,CD70,TNFSF13B,CSF2RB,IL7R,IL12RB1,CCL1,IL33,CCL11,CSF3,TNFRSF8,IL15RA,TNFRSF18,IL18R1,CSF1,IFNAR2,CXCL14,CCL13,CCL8,BMP2,PRLR,LIF,INHBA,IL17RB,TNFSF4,CD40,IL1RN,TNFRSF1B,CXCL9,IFNGR2,RELT,ACKR4,TNFRSF21,FAS,IFNAR1,TNFRSF19,CXCL12,IL16,TNFRSF13C,IL6R,INHBB,GDF10
0.00143396	529	452	54	0.119469	0.102079	KEGG:05200	KEGG	Pathways in cancer	CXCL8,MMP9,IL6,IL3RA,BIRC3,DLL4,BDKRB1,CSF2RB,IL7R,IL12RB1,NFKBIA,NOS2,IL15RA,MMP1,NFKB2,IFNAR2,PTGS2,NKX3-1,ADCY4,EDN1,JAK3,HEY1,BMP2,LAMB3,TRAF1,LAMC2,RASGRP1,NFKB1,PMAIP1,STAT1,IFNGR2,CDKN2B,TRAF2,PML,BID,FAS,STAT4,IFNAR1,CXCL12,PLCB1,DAPK1,MECOM,F2R,KITLG,NOTCH3,FGF9,FGF18,GNG7,JAG2,IL6R,PTCH1,FOS,HEYL,WNT11
2.69198e-10	459	563	64	0.113677	0.139434	REAC:R-HSA-449147	REAC	Signaling by Interleukins	CCL5,CXCL8,HCK,NOD2,IL1B,MMP9,TNF,CXCL10,EBI3,IL6,VCAM1,CCL20,IL1A,IL3RA,SERPINB2,ICAM1,IL13RA2,SOD2,SAA1,CXCL1,CCL2,IL32,CXCL2,MMP3,CSF2RB,LGALS9,IL7R,IL12RB1,NFKBIA,IL33,NOS2,CCL11,CSF3,IL15RA,MMP1,IL18R1,NFKB2,CSF1,PSMB9,PTGS2,IRAK2,JAK3,LIF,IL17RB,PSME2,NFKB1,LYN,IL1RN,TNFRSF1B,STAT1,RIPK2,IL18BP,PSME1,IRAK3,STAT4,JUNB,MAP3K8,PTK2B,IL16,S1PR1,SDC1,IL6R,FOS,MAP2K6
9.71364e-21	193	563	52	0.0923623	0.26943	REAC:R-HSA-913531	REAC	Interferon Signaling	RSAD2,OAS1,IFI30,OAS2,OASL,VCAM1,GBP4,MX2,HERC5,MX1,GBP5,ICAM1,OAS3,HLA-F,BST2,IFIT3,IFIT2,IFI27,IFIT1,ISG15,USP18,IFI6,GBP1,ISG20,IFITM1,IRF1,DDX58,TRIM14,IRF7,IFI35,SAMHD1,GBP2,HLA-B,XAF1,GBP3,STAT1,IFNGR2,UBE2L6,TRIM25,PML,MT2A,HLA-C,TRIM21,EIF2AK2,B2M,IFIT5,SP100,IFNAR1,ADAR,HLA-A,TRIM22,EGR1
2.36519e-18	112	452	38	0.0840708	0.339286	KEGG:04668	KEGG	TNF signaling pathway	CCL5,CXCL5,NOD2,IL1B,MMP9,TNF,CXCL10,IL6,VCAM1,CCL20,BIRC3,CX3CL1,TNFAIP3,CXCL3,ICAM1,CXCL1,CXCL6,CCL2,CXCL2,MMP3,NFKBIA,IL18R1,CSF1,PTGS2,IRF1,EDN1,LIF,TRAF1,MLKL,MAP3K5,NFKB1,TNFRSF1B,TRAF2,FAS,JUNB,MAP3K8,FOS,MAP2K6
1.82345e-09	198	452	38	0.0840708	0.191919	KEGG:05169	KEGG	Epstein-Barr virus infection	OAS1,TNF,CXCL10,OAS2,IL6,TNFAIP3,ICAM1,OAS3,HLA-F,HLA-DOB,TLR2,NFKBIE,ISG15,NFKBIA,RELB,NFKB2,IFNAR2,DDX58,JAK3,IRF7,TAP1,IKBKE,TAPBP,HLA-B,TAP2,NFKB1,CD40,LYN,STAT1,TRAF2,BID,HLA-C,EIF2AK2,FAS,B2M,IFNAR1,HLA-A,MAP2K6
1.2583e-09	169	452	35	0.0774336	0.207101	KEGG:05164	KEGG	Influenza A	CCL5,CXCL8,RSAD2,IL1B,OAS1,TNF,CXCL10,OAS2,IL6,IL1A,MX2,MX1,ICAM1,OAS3,CCL2,HLA-DOB,IFIH1,NFKBIA,IL33,IFNAR2,DDX58,IRF7,TLR3,IKBKE,NFKB1,STAT1,IFNGR2,TRIM25,PML,BID,EIF2AK2,FAS,IFNAR1,ADAR,PRSS3
3.66573e-06	214	452	34	0.0752212	0.158879	KEGG:05417	KEGG	Lipid and atherosclerosis	CCL5,CXCL8,IL1B,MMP9,TNF,IL6,VCAM1,CXCL3,ICAM1,SOD2,CXCL1,CCL2,CXCL2,MMP3,TLR2,NFKBIA,MMP1,IRF7,IKBKE,MAP3K5,NFKB1,CD40,OLR1,LYN,TLR6,PPP3CC,TRAF2,BID,FAS,POU2F2,PLCB1,FOS,MAP2K6,HSPA6
2.48531e-05	231	452	34	0.0752212	0.147186	KEGG:05171	KEGG	Coronavirus disease - COVID-19	CXCL8,IL1B,OAS1,TNF,CXCL10,OAS2,IL6,MX2,MX1,OAS3,CCL2,C3,CFB,MMP3,TLR2,IFIH1,ISG15,NFKBIA,CSF3,MMP1,IFNAR2,HBEGF,DDX58,TLR3,IKBKE,NFKB1,STAT1,CGAS,EIF2AK2,C2,IFNAR1,ADAR,IL6R,FOS
9.2602e-08	177	452	33	0.0730088	0.186441	KEGG:04621	KEGG	NOD-like receptor signaling pathway	CCL5,CXCL8,NOD2,IL1B,OAS1,TNF,OAS2,IL6,GBP4,BIRC3,TNFAIP3,GBP5,CXCL3,OAS3,CXCL1,CCL2,CXCL2,NFKBIA,GBP1,IFNAR2,IRF7,IKBKE,GBP2,NAMPT,GBP3,NFKB1,STAT1,RIPK2,TRAF2,ITPR2,PANX1,IFNAR1,PLCB1
9.14756e-07	193	452	33	0.0730088	0.170984	KEGG:05167	KEGG	Kaposi sarcoma-associated herpesvirus infection	CXCL8,HCK,IL6,CXCL3,ICAM1,CXCL1,HLA-F,CXCL2,C3,NFKBIA,IFNAR2,PTGS2,IRF7,TLR3,IKBKE,HLA-B,NFKB1,LYN,STAT1,PPP3CC,RCAN1,TRAF2,ITPR2,BID,HLA-C,EIF2AK2,FAS,MICB,IFNAR1,HLA-A,GNG7,FOS,MAP2K6
0.0318878	398	563	40	0.071048	0.100503	REAC:R-HSA-418594	REAC	G alpha (i) signalling events	CCL5,CXCL8,CXCL5,CXCL10,CCL20,CX3CL1,CXCL11,CXCL3,SSTR2,SAA1,CXCL1,CXCL6,CXCL2,C3,BDKRB1,GPR37L1,CCL1,CCL13,ADCY4,PLA2G4A,PDE4B,CXCL9,PPP3CC,RGS4,ITPR2,PDE4D,RGS20,CHRM2,CXCL12,PLCB1,DHRS3,RGS11,SDC1,RDH5,SSTR1,GPER1,GNG7,HSD17B6,PDE1A,PTGDR2
0.000303201	223	452	31	0.0685841	0.139013	KEGG:05163	KEGG	Human cytomegalovirus infection	CCL5,CXCL8,IL1B,TNF,IL6,CX3CL1,CCL2,HLA-F,NFKBIA,PTGS2,ADCY4,TAP1,TAPBP,HLA-B,TAP2,NFKB1,PPP3CC,TRAF2,ITPR2,BID,CGAS,HLA-C,FAS,B2M,HLA-A,CXCL12,PLCB1,PTK2B,GNG7,IL6R,MAP2K6
0.00342069	239	452	30	0.0663717	0.125523	KEGG:04020	KEGG	Calcium signaling pathway	KDR,CD38,GNA15,SLC8A3,ADORA2A,BDKRB1,MCOLN2,NOS2,HTR2A,ADCY4,GRIN2A,SPHK1,PPP3CC,ATP2B1,ITPR2,PPIF,ERBB3,CHRM2,PLCB1,PTK2B,SLC8A1,F2R,PDGFD,FGF9,FGF18,ATP2A3,P2RX6,CCKAR,PLN,PDE1A
9.27441e-05	190	452	29	0.0641593	0.152632	KEGG:04062	KEGG	Chemokine signaling pathway	CCL5,CXCL8,HCK,CXCL5,CXCL10,CCL20,CX3CL1,CXCL11,CXCL3,CXCL1,CXCL6,CCL2,CXCL2,CCL1,NFKBIA,CCL11,CXCL14,CCL13,ADCY4,CCL8,JAK3,NFKB1,LYN,STAT1,CXCL9,CXCL12,PLCB1,PTK2B,GNG7
0.0117488	328	563	36	0.0639432	0.109756	REAC:R-HSA-373076	REAC	Class A/1 (Rhodopsin-like receptors)	CCL5,CXCL8,CXCL5,CXCL10,CCL20,CX3CL1,CXCL11,CXCL3,SSTR2,SAA1,CXCL1,CXCL6,CCL2,CXCL2,C3,ADORA2A,BDKRB1,GPR37L1,TAC3,CCL1,CCL11,HTR2A,CCL13,EDN1,CXCL9,ACKR4,CHRM2,CXCL12,F2R,S1PR1,SSTR1,GPER1,CCKAR,PTGDR2,GPR132,CMKLR1
5.02959e-11	92	452	27	0.0597345	0.293478	KEGG:04657	KEGG	IL-17 signaling pathway	CXCL8,CXCL5,IL1B,MMP9,TNF,CXCL10,IL6,CCL20,TNFAIP3,MMP13,CXCL3,CXCL1,CXCL6,CCL2,CXCL2,MMP3,NFKBIA,CCL11,CSF3,MMP1,PTGS2,IKBKE,IL17RB,NFKB1,TRAF2,FOSL1,FOS
7.61308e-10	102	452	27	0.0597345	0.264706	KEGG:04064	KEGG	NF-kappa B signaling pathway	CXCL8,IL1B,TNF,VCAM1,BIRC3,TNFAIP3,CXCL3,ICAM1,CXCL1,CXCL2,TNFSF13B,BCL2A1,NFKBIA,RELB,NFKB2,PTGS2,CCL13,DDX58,TRAF1,NFKB1,CD40,LYN,CYLD,TRIM25,TRAF2,CXCL12,TNFRSF13C
1.78708e-09	98	452	26	0.0575221	0.265306	KEGG:04061	KEGG	Viral protein interaction with cytokine and cytokine receptor	CCL5,CXCL8,CXCL5,TNF,CXCL10,IL6,CCL20,CX3CL1,CXCL11,CXCL3,CXCL1,CXCL6,CCL2,CXCL2,CCL1,CCL11,IL18R1,CSF1,CXCL14,CCL13,CCL8,TNFRSF1B,CXCL9,ACKR4,CXCL12,IL6R
5.70345e-06	139	452	26	0.0575221	0.18705	KEGG:05162	KEGG	Measles	IL1B,OAS1,OAS2,IL6,IL1A,MX2,TNFAIP3,MX1,OAS3,TLR2,IFIH1,NFKBIA,IFNAR2,DDX58,JAK3,IRF7,IKBKE,NFKB1,STAT1,BID,EIF2AK2,FAS,IFNAR1,ADAR,FOS,HSPA6
0.00178056	175	452	25	0.0553097	0.142857	KEGG:05152	KEGG	Tuberculosis	CR1L,NOD2,IL1B,TNF,IL6,IL1A,CTSS,C3,HLA-DOB,TLR2,CD74,NOS2,IRAK2,TLR1,NFKB1,CYP27B1,STAT1,RIPK2,TLR6,SPHK1,PLK3,PPP3CC,IFNGR2,BID,LSP1
0.036515	210	452	25	0.0553097	0.119048	KEGG:05170	KEGG	Human immunodeficiency virus 1 infection	TNF,HLA-F,TLR2,BST2,NFKBIA,TAP1,SAMHD1,TAPBP,HLA-B,TAP2,NFKB1,TNFRSF1B,PPP3CC,TRAF2,ITPR2,BID,CGAS,HLA-C,FAS,B2M,HLA-A,PTK2B,GNG7,FOS,MAP2K6
2.0469e-19	68	563	31	0.0550622	0.455882	REAC:R-HSA-909733	REAC	Interferon alpha/beta signaling	RSAD2,OAS1,OAS2,OASL,MX2,MX1,OAS3,HLA-F,BST2,IFIT3,IFIT2,IFI27,IFIT1,ISG15,USP18,IFI6,ISG20,IFITM1,IRF1,IRF7,IFI35,SAMHD1,GBP2,HLA-B,XAF1,HLA-C,IFIT5,IFNAR1,ADAR,HLA-A,EGR1
1.61752e-07	102	452	24	0.0530973	0.235294	KEGG:04620	KEGG	Toll-like receptor signaling pathway	CCL5,CXCL8,IL1B,TNF,CXCL10,IL6,CXCL11,TLR2,NFKBIA,IFNAR2,IRF7,TLR3,IKBKE,TLR1,NFKB1,CD40,STAT1,TLR6,CXCL9,TLR5,MAP3K8,IFNAR1,FOS,MAP2K6
0.000817297	157	452	24	0.0530973	0.152866	KEGG:05160	KEGG	Hepatitis C	RSAD2,OAS1,TNF,CXCL10,OAS2,CLDN1,MX2,MX1,CLDN16,OAS3,IFIT1,NFKBIA,IFNAR2,DDX58,IRF7,TLR3,IKBKE,NFKB1,STAT1,TRAF2,BID,EIF2AK2,FAS,IFNAR1
0.000187466	195	563	29	0.0515098	0.148718	REAC:R-HSA-375276	REAC	Peptide ligand-binding receptors	CCL5,CXCL8,CXCL5,CXCL10,CCL20,CX3CL1,CXCL11,CXCL3,SSTR2,SAA1,CXCL1,CXCL6,CCL2,CXCL2,C3,BDKRB1,GPR37L1,TAC3,CCL1,CCL11,CCL13,EDN1,CXCL9,ACKR4,CXCL12,F2R,SSTR1,GPER1,CCKAR
2.33263e-07	88	452	22	0.0486726	0.25	KEGG:05323	KEGG	Rheumatoid arthritis	CCL5,CXCL8,CXCL5,IL1B,TNF,IL6,CCL20,IL1A,CXCL3,ICAM1,CXCL1,CXCL6,CCL2,CXCL2,HLA-DOB,MMP3,TNFSF13B,TLR2,MMP1,CSF1,CXCL12,FOS
0.00944089	159	452	22	0.0486726	0.138365	KEGG:04217	KEGG	Necroptosis	IL1B,TNF,IL1A,BIRC3,TNFAIP3,IL33,IFNAR2,PLA2G4C,JAK3,TLR3,MLKL,PLA2G4A,MACROH2A2,STAT1,CYLD,IFNGR2,TRAF2,BID,EIF2AK2,FAS,STAT4,IFNAR1
0.0125245	162	452	22	0.0486726	0.135802	KEGG:05161	KEGG	Hepatitis B	CXCL8,MMP9,TNF,IL6,TLR2,IFIH1,NFKBIA,DDX58,JAK3,IRF7,TLR3,IKBKE,NFKB1,STAT1,BID,FAS,STAT4,IFNAR1,PTK2B,EGR3,FOS,MAP2K6
1.0558e-11	87	563	27	0.0479574	0.310345	REAC:R-HSA-877300	REAC	Interferon gamma signaling	OAS1,IFI30,OAS2,OASL,VCAM1,GBP4,GBP5,ICAM1,OAS3,HLA-F,GBP1,IRF1,TRIM14,IRF7,GBP2,HLA-B,GBP3,IFNGR2,TRIM25,PML,MT2A,HLA-C,TRIM21,B2M,SP100,HLA-A,TRIM22
9.96924e-07	110	563	24	0.0426288	0.218182	REAC:R-HSA-6785807	REAC	Interleukin-4 and Interleukin-13 signaling	CXCL8,IL1B,MMP9,TNF,IL6,VCAM1,IL1A,ICAM1,IL13RA2,SAA1,CCL2,MMP3,NOS2,CCL11,MMP1,PTGS2,JAK3,LIF,TNFRSF1B,STAT1,JUNB,S1PR1,IL6R,FOS
0.00801152	125	452	19	0.0420354	0.152	KEGG:04380	KEGG	Osteoclast differentiation	IL1B,TNF,IL1A,NFKBIA,RELB,NFKB2,CSF1,IFNAR2,NFKB1,STAT1,CYLD,PPP3CC,IFNGR2,TRAF2,FOSL1,JUNB,IFNAR1,FOS,MAP2K6
0.000561075	95	452	18	0.039823	0.189474	KEGG:04640	KEGG	Hematopoietic cell lineage	CR1L,IL1B,TNF,IL6,IL1A,IL3RA,CD38,HLA-DOB,IL7R,CD34,CSF3,CSF1,GP1BA,ITGA1,MME,CD37,KITLG,IL6R
2.07021e-05	69	452	17	0.0376106	0.246377	KEGG:04612	KEGG	Antigen processing and presentation	TNF,IFI30,CTSS,HLA-F,HLA-DOB,CD74,TAP1,TAPBP,HLA-B,TAP2,PSME2,PSME1,HLA-C,B2M,HLA-A,KLRD1,HSPA6
0.00517008	101	452	17	0.0376106	0.168317	KEGG:05142	KEGG	Chagas disease	CCL5,CXCL8,IL1B,TNF,IL6,GNA15,CCL2,C3,TLR2,NFKBIA,NOS2,NFKB1,TLR6,IFNGR2,FAS,PLCB1,FOS
0.00759081	104	452	17	0.0376106	0.163462	KEGG:04625	KEGG	C-type lectin receptor signaling pathway	IL1B,TNF,IL6,NFKBIA,RELB,NFKB2,PTGS2,IRF1,IKBKE,NFKB1,STAT1,PLK3,CYLD,PPP3CC,ITPR2,EGR3,LSP1
4.37711e-05	57	452	15	0.0331858	0.263158	KEGG:05134	KEGG	Legionellosis	CR1L,CXCL8,IL1B,TNF,IL6,CXCL3,CXCL1,CXCL2,C3,TLR2,NFKBIA,NFKB2,NFKB1,TLR5,HSPA6
0.000142112	62	452	15	0.0331858	0.241935	KEGG:05321	KEGG	Inflammatory bowel disease	NOD2,IL1B,TNF,IL6,IL1A,HLA-DOB,TLR2,IL12RB1,IL18R1,NFKB1,STAT1,IFNGR2,TLR5,STAT4,MAF
0.000725067	70	452	15	0.0331858	0.214286	KEGG:04622	KEGG	RIG-I-like receptor signaling pathway	CXCL8,TNF,CXCL10,IFIH1,ISG15,NFKBIA,DDX58,IRF7,IKBKE,NFKB1,DHX58,CYLD,TRIM25,TRAF2,RNF125
0.0142328	89	452	15	0.0331858	0.168539	KEGG:04658	KEGG	Th1 and Th2 cell differentiation	HLA-DOB,DLL4,NFKBIE,IL12RB1,NFKBIA,JAK3,NFKB1,STAT1,PPP3CC,IFNGR2,STAT4,NOTCH3,MAF,JAG2,FOS
1.73626e-09	45	563	18	0.0319716	0.4	REAC:R-HSA-6783783	REAC	Interleukin-10 signaling	CCL5,CXCL8,IL1B,TNF,CXCL10,IL6,CCL20,IL1A,ICAM1,CXCL1,CCL2,CXCL2,CSF3,CSF1,PTGS2,LIF,IL1RN,TNFRSF1B
1.7273e-07	57	563	18	0.0319716	0.315789	REAC:R-HSA-380108	REAC	Chemokine receptors bind chemokines	CCL5,CXCL8,CXCL5,CXCL10,CCL20,CX3CL1,CXCL11,CXCL3,CXCL1,CXCL6,CCL2,CXCL2,CCL1,CCL11,CCL13,CXCL9,ACKR4,CXCL12
0.00201606	100	563	18	0.0319716	0.18	REAC:R-HSA-5668541	REAC	TNFR2 non-canonical NF-kB pathway	TNFRSF9,TNF,BIRC3,TNFSF15,TNFSF18,CD70,TNFSF13B,TNFRSF8,TNFRSF18,RELB,NFKB2,PSMB9,TNFSF4,PSME2,TNFRSF1B,TRAF2,PSME1,TNFRSF13C
0.00472919	72	452	14	0.0309735	0.194444	KEGG:05140	KEGG	Leishmaniasis	CR1L,IL1B,TNF,IL1A,C3,HLA-DOB,TLR2,NFKBIA,NOS2,PTGS2,NFKB1,STAT1,IFNGR2,FOS
0.000228419	78	563	17	0.0301954	0.217949	REAC:R-HSA-168928	REAC	DDX58/IFIH1-mediated induction of interferon-alpha/beta	TNFAIP3,HERC5,SAA1,IFIH1,ISG15,NFKBIA,NFKB2,DDX58,IRF7,IKBKE,NFKB1,DHX58,CYLD,UBE2L6,TRIM25,TRAF2,RNF125
0.0344066	76	452	13	0.0287611	0.171053	KEGG:05133	KEGG	Pertussis	CXCL8,CXCL5,IL1B,TNF,IL6,IL1A,CXCL6,C3,NOS2,IRF1,NFKB1,C2,FOS
0.0348639	101	563	16	0.0284192	0.158416	REAC:R-HSA-9020702	REAC	Interleukin-1 signaling	NOD2,IL1B,IL1A,SAA1,NFKBIA,NFKB2,PSMB9,IRAK2,PSME2,NFKB1,IL1RN,RIPK2,PSME1,IRAK3,MAP3K8,MAP2K6
0.00550156	78	563	15	0.026643	0.192308	REAC:R-HSA-1169410	REAC	Antiviral mechanism by IFN-stimulated genes	OAS1,OAS2,OASL,MX2,HERC5,MX1,OAS3,IFIT1,ISG15,USP18,DDX58,STAT1,UBE2L6,TRIM25,EIF2AK2
0.0014652	49	452	12	0.0265487	0.244898	KEGG:05144	KEGG	Malaria	CR1L,CXCL8,IL1B,TNF,IL6,VCAM1,ICAM1,CCL2,TLR2,CSF3,CD40,SDC1
0.01061	59	452	12	0.0265487	0.20339	KEGG:04978	KEGG	Mineral absorption	MT1G,MT1F,SLC8A3,MT1M,MT1X,ATP2B1,MT2A,SLC11A2,MT1E,SLC8A1,SLC40A1,ATP1A2
0.0175418	62	452	12	0.0265487	0.193548	KEGG:04623	KEGG	Cytosolic DNA-sensing pathway	CCL5,IL1B,CXCL10,IL6,NFKBIA,IL33,DDX58,IRF7,IKBKE,NFKB1,CGAS,ADAR
0.0485809	83	563	14	0.0248668	0.168675	REAC:R-HSA-1236974	REAC	ER-Phagosome pathway	HLA-F,TLR2,PSMB9,TAP1,TAPBP,HLA-B,TAP2,PSME2,TLR1,TLR6,PSME1,HLA-C,B2M,HLA-A
0.000438139	37	452	11	0.0243363	0.297297	KEGG:05332	KEGG	Graft-versus-host disease	IL1B,TNF,IL6,IL1A,HLA-F,HLA-DOB,HLA-B,HLA-C,FAS,HLA-A,KLRD1
0.036299	40	452	9	0.0199115	0.225	KEGG:04940	KEGG	Type I diabetes mellitus	IL1B,TNF,IL1A,HLA-F,HLA-DOB,HLA-B,HLA-C,FAS,HLA-A
0.00308627	34	563	10	0.017762	0.294118	REAC:R-HSA-936440	REAC	Negative regulators of DDX58/IFIH1 signaling	TNFAIP3,HERC5,IFIH1,ISG15,DDX58,IKBKE,CYLD,UBE2L6,TRIM25,RNF125
0.00136404	25	563	9	0.0159858	0.36	REAC:R-HSA-983170	REAC	Antigen Presentation: Folding, assembly and peptide loading of class I MHC	HLA-F,TAP1,TAPBP,HLA-B,TAP2,HLA-C,ERAP1,B2M,HLA-A
0.0055245	29	563	9	0.0159858	0.310345	REAC:R-HSA-5669034	REAC	TNFs bind their physiological receptors	TNFRSF9,TNFSF15,TNFSF18,CD70,TNFSF13B,TNFRSF8,TNFRSF18,TNFSF4,TNFRSF1B
0.00947661	24	563	8	0.0142096	0.333333	REAC:R-HSA-933542	REAC	TRAF6 mediated NF-kB activation	SAA1,IFIH1,NFKBIA,NFKB2,DDX58,NFKB1,TRIM25,TRAF2
0.00947661	24	563	8	0.0142096	0.333333	REAC:R-HSA-5602358	REAC	Diseases associated with the TLR signaling cascade	TLR2,NFKBIA,NFKB2,TLR3,TLR1,NFKB1,TLR6,TLR5
0.00947661	24	563	8	0.0142096	0.333333	REAC:R-HSA-5260271	REAC	Diseases of Immune System	TLR2,NFKBIA,NFKB2,TLR3,TLR1,NFKB1,TLR6,TLR5
0.0248346	27	563	8	0.0142096	0.296296	REAC:R-HSA-1368108	REAC	BMAL1:CLOCK,NPAS2 activates circadian gene expression	ARNTL2,NAMPT,HELZ2,NPAS2,BHLHE41,BHLHE40,NOCT,DBP
0.00367511	11	563	6	0.0106572	0.545455	REAC:R-HSA-1236977	REAC	Endosomal/Vacuolar pathway	CTSS,HLA-F,HLA-B,HLA-C,B2M,HLA-A
0.00367511	11	563	6	0.0106572	0.545455	REAC:R-HSA-5661231	REAC	Metallothioneins bind metals	MT1G,MT1F,MT1M,MT1X,MT2A,MT1E
0.0208243	14	563	6	0.0106572	0.428571	REAC:R-HSA-5660526	REAC	Response to metal ions	MT1G,MT1F,MT1M,MT1X,MT2A,MT1E
0.0200654	9	563	5	0.00888099	0.555556	REAC:R-HSA-8983711	REAC	OAS antiviral response	OAS1,OAS2,OASL,OAS3,DDX58
p_value	term_size	query_size	intersection_size	precision	recall	term_id	source	term_name	intersection
0.0165254	11900	903	603	0.667774	0.0506723	TF:M07322_1	TF	Factor: HSF4; motif: CTGCMRN; match class: 1	CCL5,CR1L,TNFRSF9,NEURL3,HCK,SLCO2A1,SLAMF8,ANO9,CDH22,CXCL5,MT1G,KDR,NOD2,IL1B,CMPK2,MMP12,MYB,MMP9,IL4I1,C15orf48,IFI30,EXOC3L4,OAS2,EBI3,CFAP161,IL6,CLDN1,GRIP2,VCAM1,ACHE,GCH1,IL1A,SLCO5A1,IL3RA,SAA2,ELOVL7,L3MBTL4,TNFAIP3,IFI44L,TFPI2,HERC5,MX1,MT1F,CD38,DNER,GNA15,CXCL3,RCSD1,SSTR2,TNFSF15,SOD2,SAA1,CXCL1,CXCL6,CCL2,IL32,NFAM1,SLC8A3,CXCL2,TRIM36,CFB,HLA-DOB,ETV7,ADORA2A,LAD1,TRPA1,DLL4,SGP…
0.00144183	11033	903	572	0.633444	0.0518445	TF:M12354	TF	Factor: ZNF37A; motif: CCYYGGCTCCNTSCCMN	HCK,SLCO2A1,ANO9,CRABP1,CDH22,CXCL5,MT1G,KDR,CA8,CMPK2,MYB,IL4I1,IFI30,EXOC3L4,TMEM150B,IL6,CLDN1,OASL,GRIP2,CCL20,GCH1,SLC39A8,SLCO5A1,CALHM6,GBP4,MAOB,SPIB,BIRC3,CX3CL1,TNFAIP3,CXCL11,HERC5,GPR84,CCDC194,SERPINB2,MMP13,HPN,MT1F,CD38,DNER,GNA15,RCSD1,ICAM1,SSTR2,CXCL1,CCL2,IL32,NFAM1,SLC8A3,CXCL2,TRIM36,CFB,ETV7,ADORA2A,LAD1,DLL4,SGPP2,TYMP,TNFSF18,CD70,RND1,C11orf96,ELF3,MT1M,BDKRB1,PIK3AP1,BST…
0.0176413	8475	903	449	0.497231	0.0529794	TF:M08775	TF	Factor: IRF-2; motif: NAANYGAAASYR	CCL5,CR1L,TNFRSF9,NEURL3,MRGPRX3,HCK,UBD,SLAMF8,RSAD2,IBSP,CXCL5,IL1B,CMPK2,OAS1,MYB,MMP9,IL4I1,CXCL10,IFI30,TMEM150B,OAS2,EBI3,IL6,OASL,VCAM1,SLC7A2,CCL20,TP63,GCH1,SLC39A8,SLCO5A1,CALHM6,IL3RA,GBP4,MX2,BIRC3,HSD11B1,SAA2,ELOVL7,L3MBTL4,TNFAIP3,IFI44L,TFPI2,HERC5,MX1,SERPINB2,CYP7B1,GBP5,CD38,CXCL3,RCSD1,SSTR2,IL13RA2,TNFSF15,SOD2,SAA1,OAS3,CXCL1,CCL2,IL32,CTSS,SMCO2,HLA-F,TRIM36,KYNU,CFB,HLA-DO…
0.00440882	8274	903	444	0.491694	0.0536621	TF:M09739	TF	Factor: ZGPAT; motif: GRGGCWGNGGNG	NEURL3,TEX11,ANO9,RSAD2,CRABP1,CDH22,KDR,CMPK2,OAS1,MMP12,MYB,RHOH,EXOC3L4,TMEM150B,EBI3,CLDN1,GRIP2,ACHE,SLCO5A1,MAOB,SPIB,SAA2,CX3CL1,ELOVL7,L3MBTL4,TNFAIP3,HPN,MT1F,DNER,CXCL3,IL13RA2,SOD2,SAA1,IL32,NFAM1,CTSS,CXCL2,CFB,ETV7,DLL4,RND1,SLC2A6,ANKRD1,ACTN2,MT1M,TSPAN33,BDKRB1,PIK3AP1,MYH11,CH25H,LGALS9,MEOX1,TAC3,MARCHF3,IFIT1,WIPF3,IL7R,STX11,CD74,CD34,IL12RB1,DCHS2,RFLNA,RSPO3,CHST6,RBM20,NFKB…
0.0192811	7811	903	418	0.462901	0.0535143	TF:M08952	TF	Factor: NF-KAPPAB1; motif: NGGKRNTTYCCCN	CCL5,TNFRSF9,NEURL3,HCK,SLCO2A1,ANO9,CDH22,CXCL5,KDR,NOD2,MYB,RHOH,MMP9,IL4I1,TNF,CXCL10,EXOC3L4,EBI3,IL6,CLDN1,ACHE,CCL20,SLCO5A1,MAOB,SPIB,HSD11B1,SAA2,CX3CL1,ELOVL7,L3MBTL4,TNFAIP3,CYP7B1,HPN,MT1F,CD38,GNA15,CXCL3,RCSD1,SSTR2,SAA1,OAS3,CXCL1,CXCL6,IL32,SLC8A3,CXCL2,C3,DLL4,SGPP2,CD70,RND1,SLC2A6,C11orf96,ELF3,MT1M,TSPAN33,MYH11,TLR2,BST2,G0S2,SLCO2B1,CH25H,MCOLN2,HEATR9,GPR37L1,IFIH1,MYOCD,LGA…
0.00047978	6458	903	365	0.404208	0.056519	TF:M00051	TF	Factor: NF-kappaB; motif: GGGGATYCCC	CCL5,NEURL3,HCK,UBD,SLCO2A1,EHF,CRABP1,CDH22,MT1G,NOD2,MMP9,TNF,TMEM150B,OAS2,EBI3,CFAP161,OASL,GRIP2,VCAM1,ACHE,SLC39A8,IL1A,SLCO5A1,SPIB,BIRC3,HSD11B1,L3MBTL4,TNFAIP3,TFPI2,CYP7B1,HPN,MT1F,GNA15,ICAM1,TNFSF15,SOD2,CCL2,IL32,NFAM1,SLC8A3,HLA-F,C3,CFB,ADORA2A,DLL4,SGPP2,TYMP,TNFSF18,CD70,RND1,SLC2A6,C11orf96,ELF3,PIK3AP1,BST2,SLCO2B1,MCOLN2,GPR37L1,MYOCD,LGALS9,MEOX1,NFKBIE,HERC6,WIPF3,ISG15,STX1…
0.000113355	5594	903	327	0.362126	0.0584555	TF:M03545	TF	Factor: c-Rel; motif: NGGGAATYTCCN	CCL5,CR1L,TNFRSF9,NEURL3,CXCL8,UBD,SLAMF8,ANO9,EHF,CDH22,CXCL5,MT1G,NOD2,IL1B,MYB,MMP9,IL4I1,CXCL10,OAS2,IL6,GRIP2,VCAM1,ACHE,CCL20,TP63,GBP4,SPIB,BIRC3,HSD11B1,SAA2,TNFAIP3,TFPI2,CXCL11,CYP7B1,MT1F,GBP5,GNA15,CXCL3,RCSD1,ICAM1,TNFSF15,SAA1,OAS3,CXCL1,CXCL6,IL32,CTSS,SMCO2,SLC8A3,CXCL2,C3,CFB,HLA-DOB,ETV7,SGPP2,TYMP,CD70,RND1,SLC2A6,TNFAIP6,TNFSF13B,ANKRD1,ELF3,MT1M,TSPAN33,BST2,G0S2,HEATR9,KCNJ1…
1.69324e-09	5015	903	322	0.356589	0.0642074	TF:M03557	TF	Factor: P50; motif: GGRRANTCCCNN	CCL5,CR1L,TNFRSF9,NEURL3,HCK,UBD,SLAMF8,ANO9,EHF,CRABP1,CDH22,CXCL5,MT1G,NOD2,MYB,MMP9,IL4I1,CXCL10,TMEM150B,OAS2,IL6,OASL,GRIP2,VCAM1,ACHE,CCL20,SLCO5A1,GBP4,BIRC3,HSD11B1,SAA2,TNFAIP3,TFPI2,GPR84,MMP13,CYP7B1,HPN,MT1F,CXCL3,RCSD1,ICAM1,TNFSF15,SOD2,SAA1,OAS3,CXCL1,CXCL6,IL32,NFAM1,CTSS,CXCL2,TRIM36,C3,ETV7,LAD1,SGPP2,TYMP,CD70,RND1,SLC2A6,TNFSF13B,ANKRD1,ELF3,MT1M,BST2,SLCO2B1,HEATR9,CSF2RB,IFI…
0.0317281	5748	903	319	0.353267	0.0554976	TF:M00706	TF	Factor: TFII-I; motif: RGAGGKAGG	TNFRSF9,CXCL8,MRGPRX3,SLCO2A1,SLAMF8,ANO9,EHF,CDH22,IL1B,MMP9,IL4I1,CXCL10,IFI30,TMEM150B,CFAP161,SLC39A8,MX2,ELOVL7,L3MBTL4,HERC5,CXCL3,RCSD1,ICAM1,NFAM1,SLC8A3,TRIM36,ADORA2A,DLL4,SGPP2,RND1,PLA1A,ANKRD1,ACTN2,ELF3,MT1M,TCIM,GPR37L1,LGALS9,MEOX1,MARCHF3,IFI27,IL7R,STX11,CD34,SLC28A3,DCHS2,RFLNA,WWC1,C1QTNF1,CSF3,PLAAT2,USP18,HTR2A,PTGES,CNTN2,TNFRSF18,CNGA3,RARRES1,IL18R1,PDPN,MEI1,NFKB2,HMCN2,…
0.00205691	5543	903	317	0.351052	0.0571892	TF:M05327	TF	Factor: WT1; motif: NGCGGGGGGGTSMMCYN	SLCO2A1,ANO9,CDH22,CA8,NOD2,CXCL10,ACHE,TP63,SLC39A8,SLCO5A1,MAOB,SPIB,L3MBTL4,TNFAIP3,CCDC194,HPN,CD38,RCSD1,SOD2,OAS3,NFAM1,SLC8A3,LAD1,DLL4,SGPP2,TYMP,CD70,SLC2A6,C11orf96,ACTN2,TSPAN33,MCOLN2,GPR37L1,MARCHF3,IFI27,WIPF3,CD74,SLC28A3,IL12RB1,RFLNA,RSPO3,ARNTL2,WWC1,CSF3,PTGES,ADAP1,CNTN2,PPP4R4,RELB,KRT86,CNGA3,IL18R1,LAP3,RRAD,NFKB2,HMCN2,PLEKHG6,PSMB9,IFNAR2,CXCL14,ELOVL2,CASZ1,PTGS2,NUAK2,I…
2.71518e-07	4717	903	297	0.328904	0.0629637	TF:M11684	TF	Factor: IRF-8; motif: NYGAAACYGAAACTN	CR1L,TNFRSF9,EHF,RSAD2,NOD2,OAS1,MYB,RHOH,MMP9,IL4I1,TNF,C15orf48,CXCL10,IFI30,EXOC3L4,OAS2,CFAP161,IL6,CLDN1,VCAM1,CCL20,TP63,CALHM6,GBP4,BIRC3,HSD11B1,SAA2,ELOVL7,L3MBTL4,IFI44L,TFPI2,HERC5,MX1,GPR84,MT1F,RCSD1,IL13RA2,TNFSF15,SAA1,OAS3,CTSS,SMCO2,HLA-F,KYNU,CFB,HLA-DOB,ETV7,MMP3,TNFSF18,SLC2A6,PLA1A,TNFAIP6,TNFSF13B,ANKRD1,TLR2,BST2,KCNJ15,IFIH1,MYOCD,IFIT3,IFIT2,NFKBIE,IFI27,HERC6,IFIT1,WIPF3…
2.26756e-07	4690	903	296	0.327796	0.063113	TF:M03563	TF	Factor: RelA-p65; motif: GGGANTTTCCNN	CCL5,CR1L,TNFRSF9,NEURL3,CXCL8,UBD,SLAMF8,ANO9,EHF,CDH22,CXCL5,MT1G,KDR,NOD2,IL1B,MYB,MMP9,CXCL10,EBI3,CFAP161,IL6,GRIP2,VCAM1,ACHE,CCL20,CALHM6,GBP4,MX2,SPIB,BIRC3,HSD11B1,SAA2,CX3CL1,ELOVL7,L3MBTL4,TNFAIP3,TFPI2,CXCL11,MT1F,GNA15,CXCL3,RCSD1,ICAM1,TNFSF15,SAA1,OAS3,CXCL1,CXCL6,IL32,NFAM1,CTSS,SMCO2,SLC8A3,CXCL2,C3,CFB,HLA-DOB,ETV7,SGPP2,TYMP,CD70,SLC2A6,TNFSF13B,ANKRD1,ELF3,MT1M,BST2,HEATR9,KCN…
9.50035e-06	4748	903	291	0.322259	0.061289	TF:M10046	TF	Factor: c-Rel; motif: NRNRGGGRAATKCCA	TNFRSF9,NEURL3,HCK,UBD,SLAMF8,ANO9,EHF,CDH22,CXCL5,MT1G,KDR,NOD2,IL1B,CMPK2,MYB,MMP9,CXCL10,IFI30,TMEM150B,EBI3,CFAP161,IL6,VCAM1,CCL20,SLC39A8,SLCO5A1,CALHM6,SPIB,BIRC3,HSD11B1,SAA2,ELOVL7,L3MBTL4,TFPI2,CXCL11,MX1,GNA15,CXCL3,ICAM1,SAA1,OAS3,CXCL1,CXCL6,IL32,CTSS,SMCO2,SLC8A3,CXCL2,CFB,ETV7,LAD1,DLL4,SGPP2,CD70,RND1,SLC2A6,PLA1A,TNFSF13B,ANKRD1,MT1M,BDKRB1,BST2,TCIM,MCOLN2,HEATR9,KCNJ15,MYOCD,ME…
2.94355e-05	4739	903	288	0.318937	0.0607723	TF:M11683	TF	Factor: IRF-8; motif: NCGAAACCGAAACYN	CR1L,TNFRSF9,EHF,RSAD2,CRABP1,CMPK2,OAS1,MYB,RHOH,MMP9,IL4I1,TNF,C15orf48,CXCL10,IFI30,EXOC3L4,OAS2,CFAP161,IL6,CLDN1,VCAM1,CCL20,TP63,CALHM6,GBP4,BIRC3,SAA2,ELOVL7,L3MBTL4,IFI44L,TFPI2,HERC5,MX1,MT1F,RCSD1,IL13RA2,TNFSF15,SAA1,OAS3,CTSS,SMCO2,HLA-F,CFB,HLA-DOB,ETV7,ADORA2A,MMP3,TNFSF18,PLA1A,TNFAIP6,TNFSF13B,ANKRD1,TLR2,BST2,KCNJ15,IFIH1,MYOCD,IFIT3,IFIT2,NFKBIE,IFI27,HERC6,IFIT1,WIPF3,BCL2A1,IL…
1.23985e-05	4521	903	279	0.30897	0.061712	TF:M03882	TF	Factor: RelB:p50; motif: RGAAANTCCCYNNHGC	CCL5,CR1L,TNFRSF9,NEURL3,UBD,SLAMF8,ANO9,RSAD2,CRABP1,CDH22,CXCL5,MT1G,NOD2,IL1B,OAS1,MYB,IL4I1,CXCL10,TMEM150B,IL6,GRIP2,VCAM1,ACHE,GCH1,IL1A,GBP4,HSD11B1,SAA2,CX3CL1,TNFAIP3,TFPI2,GPR84,SERPINB2,CYP7B1,HPN,MT1F,CXCL3,RCSD1,ICAM1,TNFSF15,SAA1,OAS3,CXCL1,CXCL6,IL32,NFAM1,CTSS,CXCL2,TRIM36,HLA-DOB,ETV7,ADORA2A,LAD1,SGPP2,TYMP,CD70,RND1,SLC2A6,PLA1A,TNFSF13B,ANKRD1,ELF3,MT1M,BST2,HEATR9,CSF2RB,IFIH…
0.00908847	4665	903	270	0.299003	0.0578778	TF:M09729_1	TF	Factor: LUMAN; motif: CYCAGCYYCY; match class: 1	UBD,SLCO2A1,ANO9,CDH22,CXCL5,MT1G,KDR,TNF,IFI30,OAS2,GRIP2,IL3RA,SPIB,CX3CL1,TNFAIP3,CCDC194,HPN,CXCL1,IL32,NFAM1,HLA-F,CFB,ADORA2A,LAD1,SLC2A6,ACTN2,ELF3,BDKRB1,MYH11,SLCO2B1,HEATR9,KCNJ15,GPR37L1,LGALS9,IFIT3,BCL2A1,STX11,SLC28A3,DCHS2,RFLNA,CCL1,CHST6,ARNTL2,NOS2,C1QTNF1,STAP2,CSF3,RBM47,PLAAT2,USP18,IFI6,IL15RA,MMP1,CNTN2,TNFAIP2,PPP4R4,RELB,RARRES1,IL18R1,COL22A1,PDPN,MEI1,RRAD,HMCN2,PLEKHG6…
8.35169e-12	3594	903	257	0.284607	0.0715081	TF:M09668	TF	Factor: RelA-p65; motif: GGGRNTTTCCM	CCL5,CR1L,TNFRSF9,NEURL3,HCK,UBD,SLAMF8,ANO9,EHF,CDH22,CXCL5,MT1G,NOD2,MYB,MMP9,CXCL10,IFI30,EBI3,CFAP161,IL6,GRIP2,VCAM1,ACHE,CCL20,CALHM6,GBP4,BIRC3,HSD11B1,SAA2,L3MBTL4,TNFAIP3,MT1F,GNA15,CXCL3,RCSD1,TNFSF15,SAA1,OAS3,CXCL1,CXCL6,IL32,CTSS,SLC8A3,CXCL2,SGPP2,TYMP,TNFSF18,CD70,RND1,SLC2A6,TNFSF13B,ELF3,MT1M,TSPAN33,TLR2,BST2,SLCO2B1,HEATR9,IFIH1,MYOCD,WIPF3,ISG15,STX11,CD74,SLC28A3,DCHS2,RFLNA,…
1.01315e-09	3704	903	255	0.282392	0.0688445	TF:M00053	TF	Factor: c-Rel; motif: SGGRNTTTCC	CCL5,TNFRSF9,NEURL3,CXCL8,UBD,SLAMF8,ANO9,RSAD2,CDH22,CXCL5,MT1G,NOD2,MYB,MMP9,CXCL10,IFI30,EBI3,CFAP161,IL6,GRIP2,CCL20,GCH1,CALHM6,GBP4,MX2,BIRC3,HSD11B1,SAA2,ELOVL7,L3MBTL4,TNFAIP3,TFPI2,MT1F,GNA15,CXCL3,RCSD1,ICAM1,TNFSF15,SAA1,OAS3,CXCL1,CXCL6,IL32,NFAM1,CTSS,SMCO2,SLC8A3,CXCL2,CFB,ETV7,SGPP2,MMP3,CD70,SLC2A6,TNFSF13B,ANKRD1,ELF3,MT1M,TSPAN33,TLR2,BST2,SLCO2B1,HEATR9,IFIH1,NFKBIE,WIPF3,CD74,…
4.21824e-08	3830	903	255	0.282392	0.0665796	TF:M11682	TF	Factor: IRF-8; motif: NYGAAASYGAAACYN	CR1L,TNFRSF9,EHF,RSAD2,CRABP1,IL1B,OAS1,MYB,RHOH,MMP9,IL4I1,TNF,C15orf48,CXCL10,IFI30,OAS2,CFAP161,CLDN1,VCAM1,CCL20,TP63,CALHM6,GBP4,SAA2,ELOVL7,L3MBTL4,IFI44L,TFPI2,HERC5,MX1,MT1F,RCSD1,IL13RA2,TNFSF15,SAA1,OAS3,CTSS,HLA-F,CFB,HLA-DOB,ETV7,MMP3,TNFSF18,PLA1A,TNFAIP6,TNFSF13B,ANKRD1,TLR2,BST2,KCNJ15,IFIH1,MYOCD,IFIT3,IFIT2,IFI27,HERC6,IFIT1,WIPF3,BCL2A1,ISG15,SLC28A3,RSPO3,RBM20,STAP2,LIPG,PLAAT…
5.57644e-09	3628	903	248	0.27464	0.0683572	TF:M11687	TF	Factor: IRF-4; motif: NCGAAACCGAAACYN	CR1L,TNFRSF9,EHF,RSAD2,CRABP1,CMPK2,OAS1,RHOH,MMP9,TNF,C15orf48,CXCL10,IFI30,EXOC3L4,OAS2,CFAP161,CLDN1,VCAM1,CCL20,TP63,CALHM6,GBP4,ELOVL7,L3MBTL4,TFPI2,CXCL11,HERC5,MX1,GPR84,CXCL3,RCSD1,IL13RA2,TNFSF15,OAS3,CTSS,SMCO2,HLA-F,CFB,HLA-DOB,ETV7,MMP3,PLA1A,TNFAIP6,TNFSF13B,ANKRD1,TLR2,BST2,KCNJ15,IFIH1,MYOCD,IFIT3,IFIT2,IFI27,HERC6,IFIT1,BCL2A1,ISG15,RSPO3,RBM20,STAP2,LIPG,PLAAT2,USP18,IFI6,HTR2A,G…
1.23484e-05	3795	903	242	0.267996	0.0637681	TF:M00208	TF	Factor: NF-kappaB; motif: NGGGACTTTCCA	CCL5,CR1L,TNFRSF9,NEURL3,SLAMF8,EHF,CRABP1,CDH22,CXCL5,MT1G,NOD2,MYB,IL4I1,CXCL10,TMEM150B,OAS2,IL6,OASL,GRIP2,VCAM1,ACHE,CCL20,SLCO5A1,GBP4,HSD11B1,SAA2,TNFAIP3,CYP7B1,HPN,MT1F,CXCL3,RCSD1,TNFSF15,SAA1,OAS3,CXCL1,CXCL6,IL32,CTSS,CXCL2,C3,ETV7,SGPP2,TYMP,CD70,RND1,SLC2A6,TNFSF13B,BST2,HEATR9,CSF2RB,IFIH1,NFKBIE,MARCHF3,BCL2A1,IL7R,STX11,IL12RB1,RFLNA,NFKBIA,WWC1,STAP2,CSF3,PLAAT2,PTGES,IL15RA,CNT…
0.0287541	4123	903	240	0.265781	0.05821	TF:M01073	TF	Factor: HIC1; motif: NNNGGKTGCCCSNNNNNN	HCK,SLCO2A1,ANO9,CRABP1,CDH22,MT1G,IL1B,CMPK2,MMP9,IFI30,CFAP161,CLDN1,GRIP2,ACHE,SLC39A8,SLCO5A1,SPIB,L3MBTL4,TFPI2,HERC5,MT1F,GNA15,ICAM1,SLC8A3,TRIM36,ADORA2A,LAD1,TRPA1,DLL4,TYMP,CD70,C11orf96,ELF3,TSPAN33,CH25H,GPR37L1,MYOCD,NFKBIE,HERC6,WIPF3,ISG15,SLC28A3,IL12RB1,RFLNA,CHST6,WWC1,MTSS1,ADAP1,PPP4R4,TNFRSF18,IGFBPL1,COL22A1,L1TD1,PDPN,MEI1,RRAD,CSF1,PLEKHG6,ELOVL2,CD274,MEGF10,NKX3-1,SPNS2,…
6.28715e-08	3427	903	233	0.258029	0.0679895	TF:M11686	TF	Factor: IRF-4; motif: NYGAAASYGAAACYN	CR1L,TNFRSF9,RSAD2,IL1B,OAS1,IL4I1,TNF,C15orf48,CXCL10,IFI30,OAS2,CFAP161,VCAM1,CCL20,TP63,CALHM6,GBP4,BIRC3,SAA2,ELOVL7,L3MBTL4,TFPI2,CXCL11,HERC5,MX1,RCSD1,IL13RA2,TNFSF15,SAA1,OAS3,CTSS,SMCO2,HLA-F,CFB,HLA-DOB,ETV7,MMP3,TNFSF18,PLA1A,TNFAIP6,TNFSF13B,ANKRD1,TLR2,BST2,KCNJ15,IFIH1,MYOCD,IFIT3,IFIT2,IFI27,HERC6,IFIT1,BCL2A1,IL7R,ISG15,SLC28A3,RSPO3,RBM20,STAP2,LIPG,PLAAT2,USP18,IFI6,GBP1,IL15RA,…
0.000725636	3600	903	223	0.246955	0.0619444	TF:M09745	TF	Factor: HELIOS; motif: RNARRRGGAASTGARAN	CCL5,TEX11,CXCL8,MRGPRX3,EHF,RSAD2,IL1B,OAS1,IL4I1,TNF,EXOC3L4,GRIP2,SLC7A2,CCL20,IL1A,CALHM6,L3MBTL4,TNFAIP3,IFI44L,MX1,GPR84,SERPINB2,CD38,OAS3,IL32,CTSS,HLA-F,ADORA2A,RND1,TNFSF13B,ACTN2,BDKRB1,PIK3AP1,BST2,G0S2,NCEH1,IFIH1,LGALS9,IFIT3,IFIT2,TAC3,NFKBIE,MARCHF3,IFI27,HERC6,IFIT1,ISG15,STX11,CD74,CD34,CCL1,IL33,STAP2,PLAAT2,IFI6,CNTN2,EPSTI1,IFI44,CNGA3,IL18R1,RNASE13,BATF2,ABI3BP,CD274,NKX3-1…
1.73716e-09	3108	903	222	0.245847	0.0714286	TF:M00453	TF	Factor: IRF-7; motif: TNSGAAWNCGAAANTNNN	CR1L,TNFRSF9,RSAD2,MYB,IL4I1,C15orf48,CXCL10,IFI30,OAS2,IL6,OASL,VCAM1,CCL20,TP63,CALHM6,IL3RA,GBP4,BIRC3,SAA2,IFI44L,TFPI2,HERC5,MX1,RCSD1,TNFSF15,SAA1,OAS3,HLA-F,KYNU,CFB,HLA-DOB,ETV7,TNFSF18,SLC2A6,PLA1A,TNFAIP6,ANKRD1,BST2,KCNJ15,GPR37L1,IFIH1,MYOCD,IFIT3,IFIT2,IFI27,HERC6,IFIT1,WIPF3,BCL2A1,ISG15,SLC28A3,RSPO3,LIPG,PLAAT2,USP18,IFI6,GBP1,IL15RA,EPSTI1,IFI44,CNGA3,IL18R1,RTP4,LAP3,CSF1,PSMB9,…
4.085e-08	2875	903	204	0.225914	0.0709565	TF:M09733	TF	Factor: STAT2; motif: NRGAAANNGAAACTNA	CR1L,TNFRSF9,RSAD2,OAS1,MYB,IL4I1,C15orf48,CXCL10,IFI30,OAS2,CFAP161,IL6,VCAM1,CCL20,TP63,CALHM6,GBP4,BIRC3,ELOVL7,L3MBTL4,IFI44L,TFPI2,HERC5,MX1,MT1F,CD38,RCSD1,OAS3,HLA-F,CFB,ETV7,SLC2A6,PLA1A,ACTN2,BST2,KCNJ15,IFIH1,IFIT3,IFIT2,IFI27,HERC6,IFIT1,WIPF3,BCL2A1,ISG15,CD34,SLC28A3,RSPO3,RBM20,STAP2,PLAAT2,USP18,IFI6,GBP1,EPSTI1,IFI44,IL18R1,RTP4,LAP3,L1TD1,TLDC2,CSF1,PSMB9,BATF2,SRGN,CD274,IFITM1,…
1.29836e-11	2457	903	193	0.213732	0.0785511	TF:M00054	TF	Factor: NF-kappaB; motif: GGGAMTTYCC	CCL5,CR1L,TNFRSF9,NEURL3,UBD,SLAMF8,EHF,CDH22,CXCL5,MT1G,NOD2,MYB,MMP9,IL4I1,CXCL10,IL6,GRIP2,VCAM1,ACHE,SLCO5A1,CALHM6,GBP4,BIRC3,HSD11B1,SAA2,L3MBTL4,TNFAIP3,CXCL11,MT1F,CXCL3,RCSD1,TNFSF15,SAA1,OAS3,CXCL1,CXCL6,IL32,CTSS,CXCL2,CFB,SGPP2,TYMP,TNFSF18,CD70,RND1,SLC2A6,TNFSF13B,ELF3,MT1M,BST2,HEATR9,IFIH1,MYOCD,MARCHF3,BCL2A1,ISG15,STX11,SLC28A3,DCHS2,RFLNA,CCL1,CHST6,NFKBIA,ARNTL2,STAP2,CSF3,PLA…
4.76653e-06	2791	903	191	0.211517	0.0684343	TF:M08775_1	TF	Factor: IRF-2; motif: NAANYGAAASYR; match class: 1	CCL5,MRGPRX3,RSAD2,CMPK2,OAS1,IL4I1,CXCL10,TMEM150B,VCAM1,SLC7A2,CCL20,SLCO5A1,GBP4,MX2,BIRC3,HSD11B1,L3MBTL4,TNFAIP3,IFI44L,HERC5,MX1,SERPINB2,RCSD1,TNFSF15,OAS3,CTSS,KYNU,CFB,HLA-DOB,ETV7,PLA1A,TNFAIP6,TNFSF13B,ANKRD1,IFIH1,IFIT3,IFIT2,IFI27,HERC6,IFIT1,WIPF3,ISG15,STX11,CD34,SLC28A3,RSPO3,STAP2,PLAAT2,USP18,IFI6,GBP1,IL15RA,EPSTI1,IFI44,IL18R1,RTP4,LAP3,L1TD1,CSF1,PSMB9,SRGN,CD274,KCNQ3,IFITM1…
5.04756e-10	2445	903	187	0.207087	0.0764826	TF:M10094	TF	Factor: RelA-p65; motif: NWGGGRATTTCCMN	CCL5,TNFRSF9,NEURL3,UBD,SLAMF8,ANO9,CDH22,CXCL5,MT1G,NOD2,MYB,MMP9,CXCL10,IFI30,IL6,CCL20,CALHM6,GBP4,BIRC3,HSD11B1,SAA2,L3MBTL4,TNFAIP3,CXCL11,MT1F,GNA15,CXCL3,RCSD1,ICAM1,TNFSF15,SAA1,OAS3,CXCL1,CXCL6,IL32,CTSS,CXCL2,CFB,SGPP2,CD70,SLC2A6,TNFSF13B,ANKRD1,ELF3,MT1M,TSPAN33,TLR2,SLCO2B1,HEATR9,IFIH1,WIPF3,CD74,SLC28A3,CCL1,NFKBIA,CCL11,STAP2,PTGES,ADAP1,TNFAIP2,RELB,PDPN,NFKB2,HMCN2,CSF1,PSMB9,RN…
0.000262675	2807	903	184	0.203765	0.0655504	TF:M00051_1	TF	Factor: NF-kappaB; motif: GGGGATYCCC; match class: 1	CCL5,HCK,SLCO2A1,EHF,CDH22,MT1G,NOD2,MMP9,TNF,OAS2,EBI3,GRIP2,ACHE,IL1A,SLCO5A1,SPIB,BIRC3,HSD11B1,TNFAIP3,CYP7B1,HPN,CCL2,IL32,SLC8A3,HLA-F,C3,RND1,SLC2A6,C11orf96,MYOCD,LGALS9,NFKBIE,WIPF3,ISG15,STX11,CD74,DCHS2,RFLNA,ARNTL2,LIPG,CSF3,PTGES,CNTN2,TNFRSF18,KRT86,RRAD,PLEKHG6,PSMB9,CASZ1,PTGS2,NFE2L3,IRF1,CD83,KCNA3,SCN1B,GK,BMP2,TAP1,BMPER,NINJ1,TRIM47,TRAF1,TAPBP,MLKL,GRAMD1A,ICAM2,ODF3B,NAMPT,…
2.31502e-09	2415	903	183	0.202658	0.0757764	TF:M11665	TF	Factor: IRF-2; motif: NGAAASYGAAAS	CR1L,RSAD2,OAS1,MMP9,IL4I1,C15orf48,CXCL10,IFI30,OAS2,CFAP161,CCL20,CALHM6,GBP4,ELOVL7,L3MBTL4,TFPI2,HERC5,MX1,RCSD1,OAS3,CTSS,HLA-F,CFB,HLA-DOB,ETV7,PLA1A,TNFAIP6,TNFSF13B,ANKRD1,TLR2,BST2,KCNJ15,IFIH1,MYOCD,IFIT3,IFIT2,IFI27,HERC6,IFIT1,BCL2A1,ISG15,RSPO3,RBM20,STAP2,LIPG,PLAAT2,USP18,IFI6,GBP1,IL15RA,EPSTI1,IFI44,CNGA3,IL18R1,RTP4,TLDC2,CSF1,PSMB9,BATF2,HBEGF,CD274,KCNQ3,IFITM1,NKX3-1,SPX,AMPD…
4.80247e-08	2446	903	180	0.199336	0.0735895	TF:M07221	TF	Factor: NF-kappaB1; motif: KGGRNTTTCCM	CCL5,TNFRSF9,NEURL3,CXCL8,UBD,SLAMF8,ANO9,CDH22,CXCL5,MT1G,NOD2,IL1B,MYB,MMP9,CXCL10,EBI3,CFAP161,IL6,GRIP2,CCL20,CALHM6,GBP4,BIRC3,HSD11B1,SAA2,ELOVL7,L3MBTL4,TNFAIP3,CXCL11,MT1F,GNA15,CXCL3,RCSD1,ICAM1,TNFSF15,SAA1,OAS3,CXCL1,CXCL6,IL32,NFAM1,CTSS,SMCO2,SLC8A3,CXCL2,C3,CFB,HLA-DOB,SGPP2,CD70,SLC2A6,TNFSF13B,ELF3,MT1M,BST2,HEATR9,IFIH1,MYOCD,SLC28A3,RSPO3,NFKBIA,STAP2,PTGES,IL15RA,TNFAIP2,RELB,N…
1.78053e-07	2359	903	173	0.191584	0.0733362	TF:M01224	TF	Factor: P50:RELA-P65; motif: GGANTTYCCCWN	TNFRSF9,NEURL3,ANO9,CDH22,CXCL5,KDR,NOD2,IL1B,MYB,MMP9,CXCL10,IFI30,EBI3,CFAP161,IL6,VCAM1,ACHE,CCL20,CALHM6,MX2,BIRC3,HSD11B1,SAA2,ELOVL7,L3MBTL4,TFPI2,CXCL11,GNA15,CXCL3,ICAM1,SAA1,OAS3,CXCL1,CXCL6,IL32,CTSS,SMCO2,SLC8A3,CXCL2,CFB,ETV7,SGPP2,CD70,SLC2A6,ANKRD1,ELF3,MT1M,BST2,SLCO2B1,CH25H,HEATR9,KCNJ15,MYOCD,IFIT1,WIPF3,STX11,CCL1,CHST6,NFKBIA,STAP2,PTGES,IL15RA,TNFAIP2,TNFRSF18,RELB,TLDC2,RRAD…
5.51679e-08	2290	903	171	0.189369	0.0746725	TF:M04706	TF	Factor: RelA; motif: GGGRAWTYC	CCL5,TNFRSF9,NEURL3,UBD,ANO9,EHF,CXCL5,NOD2,MYB,MMP9,IL4I1,CXCL10,VCAM1,BIRC3,HSD11B1,TNFAIP3,IFI44L,TFPI2,CXCL11,MX1,CYP7B1,CXCL3,ICAM1,OAS3,CXCL1,CXCL6,CTSS,SMCO2,SLC8A3,HLA-F,CXCL2,CFB,ETV7,DLL4,CD70,RND1,SLC2A6,ANKRD1,ELF3,MT1M,MYH11,BST2,MYOCD,LGALS9,NFKBIE,IFIT1,WIPF3,IL7R,STX11,SLC28A3,DCHS2,RFLNA,NFKBIA,STAP2,RBM47,PTGES,IL15RA,CNTN2,TNFAIP2,RELB,RRAD,CSF1,IFNAR2,CXCL14,PTGS2,NUAK2,NKX3-1…
5.01667e-05	2429	903	167	0.184939	0.0687526	TF:M00194	TF	Factor: NF-kappaB; motif: NGGGGAMTTTCCNN	CCL5,CR1L,TNFRSF9,NEURL3,SLAMF8,EHF,CDH22,CXCL5,MT1G,NOD2,MYB,IL4I1,CXCL10,IL6,GRIP2,ACHE,SLCO5A1,GBP4,HSD11B1,SAA2,CX3CL1,TNFAIP3,CXCL11,MT1F,CXCL3,RCSD1,TNFSF15,SAA1,OAS3,CXCL1,CXCL6,IL32,CTSS,CXCL2,CFB,SGPP2,MMP3,TYMP,CD70,SLC2A6,PLA1A,TNFSF13B,MT1M,BST2,TCIM,HEATR9,IFIH1,MARCHF3,BCL2A1,CCL1,CHST6,NFKBIA,STAP2,CSF3,PLAAT2,PTGES,IL15RA,CNTN2,TNFAIP2,TNFRSF18,NFKB2,CSF1,PSMB9,RNASE13,MEGF10,NKX3…
6.78153e-15	1827	903	165	0.182724	0.090312	TF:M00774	TF	Factor: NF-kappaB; motif: NGGGANTTYCCMNNNN	CCL5,CR1L,TNFRSF9,NEURL3,UBD,SLAMF8,ANO9,EHF,CDH22,CXCL5,MT1G,NOD2,MYB,MMP9,CXCL10,IL6,GRIP2,VCAM1,ACHE,CCL20,CALHM6,GBP4,BIRC3,HSD11B1,SAA2,L3MBTL4,TNFAIP3,MT1F,GNA15,CXCL3,RCSD1,TNFSF15,SAA1,OAS3,CXCL1,CXCL6,IL32,CTSS,CXCL2,SGPP2,TYMP,CD70,SLC2A6,TNFSF13B,ELF3,MT1M,BST2,HEATR9,IFIH1,SLC28A3,NFKBIA,STAP2,CSF3,PLAAT2,PTGES,IL15RA,ADAP1,CNTN2,RELB,LAP3,NFKB2,CSF1,PSMB9,MEGF10,FAM107A,SPNS2,AMPD3,B…
1.2846e-08	1887	903	150	0.166113	0.0794913	TF:M00052	TF	Factor: NF-kappaB; motif: GGGRATTTCC	CCL5,TNFRSF9,NEURL3,CXCL8,UBD,SLAMF8,ANO9,CDH22,CXCL5,MT1G,NOD2,IL1B,MYB,MMP9,CXCL10,IL6,GRIP2,CCL20,CALHM6,GBP4,BIRC3,HSD11B1,SAA2,L3MBTL4,TNFAIP3,CXCL11,MT1F,GNA15,CXCL3,RCSD1,ICAM1,TNFSF15,SAA1,OAS3,CXCL1,CXCL6,IL32,CTSS,SMCO2,CXCL2,CFB,SGPP2,CD70,SLC2A6,TNFSF13B,ELF3,MT1M,HEATR9,IFIH1,MYOCD,SLC28A3,RSPO3,NFKBIA,STAP2,PTGES,ADAP1,TNFAIP2,RELB,NFKB2,CSF1,PSMB9,IFNAR2,HBEGF,CD274,MEGF10,SPX,FAM1…
1.46884e-10	1636	903	141	0.156146	0.0861858	TF:M11685	TF	Factor: IRF-8; motif: NCGAAACYGAAACYN	CR1L,RSAD2,CXCL10,IFI30,OAS2,CLDN1,CALHM6,GBP4,L3MBTL4,TFPI2,CXCL11,HERC5,MX1,RCSD1,OAS3,CTSS,HLA-F,CFB,ETV7,PLA1A,BST2,IFIH1,IFIT3,IFIT2,IFI27,HERC6,IFIT1,ISG15,RBM20,STAP2,PLAAT2,USP18,IFI6,GBP1,EPSTI1,TNFAIP2,IFI44,RTP4,LAP3,CSF1,PSMB9,BATF2,HBEGF,CD274,IFITM1,SPX,SCN1B,HIVEP3,TRIM14,PARP12,SLC15A3,PRRG4,IRF7,TLR3,PCDH17,GJD3,SAMD9L,TAP1,PARP14,SOGA3,SAMHD1,TAPBP,PTX3,INHBA,DDX60L,NAMPT,HLA-B,…
1.02865e-09	1661	903	140	0.155039	0.0842866	TF:M11664	TF	Factor: IRF-2; motif: NGAAASYGAAAS	CR1L,RSAD2,OAS1,IL4I1,CXCL10,IFI30,OAS2,CALHM6,GBP4,L3MBTL4,TFPI2,HERC5,MX1,RCSD1,OAS3,CTSS,HLA-F,CFB,HLA-DOB,ETV7,PLA1A,TNFSF13B,ANKRD1,TLR2,BST2,KCNJ15,IFIH1,MYOCD,IFIT3,IFIT2,IFI27,HERC6,IFIT1,BCL2A1,ISG15,RSPO3,PLAAT2,USP18,IFI6,GBP1,EPSTI1,IFI44,CNGA3,IL18R1,RTP4,CSF1,PSMB9,BATF2,HBEGF,CD274,IFITM1,NKX3-1,SPX,AMPD3,SCN1B,TRIM14,PARP12,SULT1C4,SLC15A3,PRRG4,IRF7,TLR3,PCDH17,LIF,GJD3,SAMD9L,TA…
0.000359634	2003	903	140	0.155039	0.0698952	TF:M00972	TF	Factor: IRF; motif: RAAANTGAAAN	CCL5,UBD,SLAMF8,RSAD2,C15orf48,CXCL10,OAS2,CCL20,CALHM6,GBP4,TFPI2,OAS3,CTSS,CFB,HLA-DOB,PLA1A,TNFAIP6,TNFSF13B,ANKRD1,TLR2,BST2,G0S2,KCNJ15,MYOCD,IFIT3,IFIT2,IFI27,IFIT1,WIPF3,BCL2A1,ISG15,RSPO3,LIPG,PLAAT2,IFI6,GBP1,EPSTI1,IFI44,CNGA3,IL18R1,RTP4,CSF1,BATF2,HBEGF,ABI3BP,CD274,KCNQ3,IFITM1,NKX3-1,SPX,HIVEP3,DDX58,JAK3,SULT1C4,HEY1,SLC15A3,PRRG4,LAMB3,TLR3,PCDH17,LIF,GJD3,SAMD9L,SOGA3,TAPBP,MLKL,…
0.00898424	2120	903	140	0.155039	0.0660377	TF:M08891	TF	Factor: NFKAPPAB; motif: NNGGGANTTCCCN	CR1L,NEURL3,HCK,EHF,CXCL10,EBI3,CFAP161,GRIP2,VCAM1,ACHE,CCL20,ELOVL7,L3MBTL4,GNA15,SLC8A3,SGPP2,TYMP,TNFSF18,RND1,MT1M,BST2,MYOCD,WIPF3,ISG15,STX11,DCHS2,RFLNA,NFKBIA,ARNTL2,STAP2,LIPG,CSF3,IL15RA,CNTN2,TNFAIP2,RELB,RRAD,NFKB2,CASZ1,PTGS2,NFE2L3,FAM107A,SPNS2,CHRNA1,CD83,KCNA3,HEY1,SAMHD1,TRIM47,TRAF1,MLKL,GRAMD1A,ICAM2,PTX3,CD82,ODF3B,NAMPT,HLA-B,NFKBIZ,DDX60,PSME2,TLR1,NFKB1,SLC1A3,CD40,SLC43A…
0.0217829	2062	903	135	0.149502	0.0654704	TF:M04015	TF	Factor: IRF-4; motif: NCGAAACCGAAACYA	CR1L,RSAD2,CRABP1,CMPK2,TNF,IFI30,OAS2,CLDN1,SLC7A2,GCH1,GBP4,TFPI2,CXCL11,HERC5,MX1,GPR84,GBP5,CXCL3,RCSD1,IL13RA2,TNFSF15,SOD2,OAS3,CTSS,CFB,ETV7,PLA1A,BST2,IFIH1,IFIT3,IFIT2,IFI27,HERC6,IFIT1,ISG15,LIPG,PLAAT2,USP18,HTR2A,GBP1,MMP1,EPSTI1,TNFAIP2,IFI44,RTP4,PSMB9,ISG20,BATF2,ABI3BP,CD274,NUAK2,IFITM1,HIVEP3,TRIM14,PARP12,SULT1C4,GK,SLC15A3,IRF7,PDCD1LG2,TLR3,GJD3,SAMD9L,TAP1,PARP14,SAMHD1,AKR1…
8.83704e-14	1281	903	127	0.140642	0.0991413	TF:M08887	TF	Factor: IRF; motif: NNGAAANTGAAANN	RSAD2,C15orf48,CXCL10,OAS2,CCL20,CALHM6,GBP4,IFI44L,TFPI2,MX1,OAS3,HLA-F,CFB,HLA-DOB,TNFSF13B,ANKRD1,TLR2,BST2,KCNJ15,MYOCD,IFIT3,IFIT2,IFI27,HERC6,IFIT1,BCL2A1,ISG15,SLC28A3,RSPO3,LIPG,PLAAT2,USP18,IFI6,GBP1,EPSTI1,IFI44,CNGA3,IL18R1,RTP4,LAP3,CSF1,BATF2,HBEGF,CD274,KCNQ3,IFITM1,NKX3-1,SPX,HIVEP3,SULT1C4,SLC15A3,PRRG4,IRF7,TLR3,PCDH17,LIF,GJD3,SAMD9L,SOGA3,TAPBP,MLKL,PTX3,DDX60L,NAMPT,HLA-B,PLA2…
8.69888e-09	1300	903	115	0.127353	0.0884615	TF:M03557_1	TF	Factor: P50; motif: GGRRANTCCCNN; match class: 1	TNFRSF9,NEURL3,EHF,CDH22,CXCL5,MT1G,NOD2,MYB,MMP9,IL4I1,CXCL10,TMEM150B,OAS2,OASL,ACHE,SLCO5A1,GBP4,SAA2,TNFAIP3,GPR84,CYP7B1,CXCL3,RCSD1,SAA1,CXCL1,CXCL6,CXCL2,C3,ETV7,CD70,RND1,MT1M,BST2,IFIH1,NFKBIE,STX11,RFLNA,NFKBIA,STAP2,PTGES,IL15RA,CNTN2,KRT86,COL22A1,RRAD,CSF1,PSMB9,PTGS2,IRF1,CD83,BATF3,GK,LAMB3,TAP1,TRAF1,TAPBP,MLKL,ICAM2,PTX3,HLA-B,HELZ2,NFKBIZ,PSME2,GPRC5B,CD40,CYP27B1,SLC43A2,ASXL3,…
3.63283e-11	1078	903	107	0.118494	0.0992579	TF:M10004	TF	Factor: NF-kappaB2; motif: GGGRAANYCCC	TNFRSF9,NEURL3,CDH22,CXCL5,NOD2,MYB,CXCL10,EBI3,IL6,CCL20,HSD11B1,SAA2,L3MBTL4,GNA15,CXCL3,SAA1,OAS3,CXCL1,CXCL6,IL32,CXCL2,SGPP2,CD70,SLC2A6,ELF3,MT1M,BST2,SLCO2B1,HEATR9,MYOCD,WIPF3,ISG15,DCHS2,NFKBIA,STAP2,IL15RA,RELB,RRAD,CSF1,SPNS2,AMPD3,BTC,CD83,SULT1C4,ALKAL2,TNIP1,IKBKE,NINJ1,TRIM47,TRAF1,MLKL,GRAMD1A,ICAM2,PTX3,CD82,NAMPT,HLA-B,PHLDA2,TAP2,MFSD2A,TIFA,SLC1A3,ASXL3,CHST15,KIAA1217,CCDC28B…
2.41632e-13	889	903	99	0.109635	0.111361	TF:M03563_1	TF	Factor: RelA-p65; motif: GGGANTTTCCNN; match class: 1	TNFRSF9,NEURL3,UBD,ANO9,EHF,CDH22,CXCL5,NOD2,MYB,MMP9,CXCL10,EBI3,CFAP161,GRIP2,VCAM1,BIRC3,SAA2,CX3CL1,ELOVL7,TNFAIP3,CXCL11,MT1F,CXCL3,RCSD1,ICAM1,SAA1,OAS3,CXCL1,CXCL6,IL32,CTSS,SLC8A3,CXCL2,CFB,SGPP2,CD70,SLC2A6,ELF3,BST2,IFIH1,CCL1,NFKBIA,STAP2,PTGES,IL15RA,CNTN2,TNFAIP2,TNFRSF18,RELB,NFKB2,MEGF10,SPX,FAM107A,CD83,BATF3,TM4SF1,ALKAL2,TNIP1,IKBKE,TRAF1,TAPBP,MLKL,NAMPT,ZFHX2,TIFA,NFKB1,GPRC5B…
2.80825e-11	956	903	99	0.109635	0.103556	TF:M07323	TF	Factor: IRF-4; motif: KRAAMNGAAANYN	RSAD2,CXCL5,MYB,C15orf48,OAS2,CCL20,TP63,CALHM6,GBP4,IFI44L,HERC5,OAS3,CXCL1,CFB,PLA1A,BST2,KCNJ15,MYOCD,IFIT3,IFIT2,IFI27,HERC6,IFIT1,ISG15,SLC28A3,RBM20,STAP2,LIPG,PLAAT2,IFI6,GBP1,EPSTI1,IFI44,RTP4,CSF1,BATF2,SRGN,CD274,EDN1,HIVEP3,TLR3,PCDH17,ALKAL2,SAMD9L,MACC1,PTX3,DDX60L,ADGRD1,NAMPT,HLA-B,NFKBIZ,PLA2G4A,DDX60,GBP3,APOL1,APOL3,OLR1,DHX58,CCDC102B,PDE4B,SAMD9,PMAIP1,GMPR,PARP9,KIRREL3,DTX3L…
1.67784e-08	1000	903	95	0.105205	0.095	TF:M04020	TF	Factor: IRF8; motif: NCGAAACCGAAACT	CR1L,RSAD2,IFI30,OAS2,CLDN1,CALHM6,GBP4,CXCL11,HERC5,MX1,GPR84,CXCL3,RCSD1,OAS3,CFB,ETV7,PLA1A,BST2,IFIH1,IFIT3,IFIT2,IFI27,HERC6,IFIT1,ISG15,LIPG,PLAAT2,USP18,IFI6,GBP1,EPSTI1,TNFAIP2,IFI44,RTP4,PSMB9,ISG20,BATF2,CD274,IFITM1,HIVEP3,TRIM14,PARP12,IRF7,TLR3,PCDH17,SAMD9L,TAP1,PARP14,SAMHD1,AKR1B1,PTX3,DDX60L,MAP3K5,DDX60,GBP3,TAP2,APOL1,OLR1,DHX58,HECW2,SAMD9,STAT1,ZNFX1,PARP9,TMEM229B,RCAN1,SLC9…
3.41099e-07	1040	903	94	0.104097	0.0903846	TF:M00772	TF	Factor: IRF; motif: RRAANTGAAASYGNV	UBD,RSAD2,C15orf48,CXCL10,EXOC3L4,OAS2,CALHM6,GBP4,MX2,HERC5,MX1,TNFSF15,OAS3,CFB,HLA-DOB,TNFSF13B,TLR2,BST2,KCNJ15,IFIT3,IFIT2,IFIT1,ISG15,CD34,PLAAT2,IFI6,GBP1,EPSTI1,IFI44,CNGA3,IL18R1,RTP4,LAP3,CSF1,BATF2,CD274,IFITM1,SPX,CHRNA1,SLC15A3,PRRG4,TLR3,PCDH17,IFI35,LIF,GJD3,SAMD9L,TAPBP,MLKL,INHBA,NAMPT,HLA-B,DDX60,GBP3,DRAM1,APOL1,APOL3,OLR1,DHX58,SLC37A1,CCDC102B,SAMD9,CYLD,GMPR,PARP9,RCAN1,IL18…
0.00107954	1207	903	93	0.10299	0.0770505	TF:M00699	TF	Factor: ICSBP; motif: RAARTGAAACTG	IL1B,OAS2,OASL,CALHM6,MX2,HSD11B1,HERC5,MX1,GBP5,TNFSF15,OAS3,CTSS,SMCO2,CFB,HLA-DOB,TNFSF13B,BST2,IFIH1,IFIT3,IFIT2,IFI27,HERC6,IFIT1,ISG15,CD34,PLAAT2,IFI6,GBP1,EPSTI1,IFI44,RTP4,LAP3,BATF2,SRGN,SPX,WDFY4,CHRNA1,BTC,FILIP1L,CCL8,HIVEP3,DDX58,ANGPTL1,SLC15A3,IFI35,SAMD9L,MACC1,TAPBP,DDX60L,RNF144B,HLA-B,NFKBIZ,DDX60,CYP27B1,DHX58,SAMD9,STAT1,TLR6,HMGCS1,GMPR,PARP9,PPP3CC,RCAN1,KIRREL3,IL18BP,DTX…
9.31706e-12	840	903	92	0.101883	0.109524	TF:M11684_1	TF	Factor: IRF-8; motif: NYGAAACYGAAACTN; match class: 1	RSAD2,IL4I1,OAS2,TP63,GBP4,L3MBTL4,IFI44L,HERC5,RCSD1,OAS3,CTSS,SMCO2,CFB,ETV7,TNFSF18,PLA1A,TNFAIP6,BST2,IFIH1,IFIT3,IFIT2,IFI27,HERC6,IFIT1,BCL2A1,ISG15,STAP2,PLAAT2,USP18,IFI6,GBP1,EPSTI1,RTP4,PSMB9,BATF2,CD274,IFITM1,SPX,CCL8,PLA2G4C,DDX58,SULT1C4,PRRG4,TLR3,PCDH17,GJD3,SAMD9L,TAP1,MACC1,NINJ1,AKR1B1,TAPBP,DDX60L,NAMPT,DDX60,GBP3,PSME2,APOL1,TLR1,OLR1,DHX58,STAT1,RCAN1,SLC9A9,POPDC2,TRIM21,PA…
6.9442e-12	822	903	91	0.100775	0.110706	TF:M11683_1	TF	Factor: IRF-8; motif: NCGAAACCGAAACYN; match class: 1	CMPK2,IL4I1,TP63,GBP4,L3MBTL4,IFI44L,TFPI2,HERC5,RCSD1,OAS3,CTSS,CFB,ETV7,PLA1A,TNFAIP6,BST2,IFIH1,IFIT3,IFIT2,IFI27,HERC6,IFIT1,BCL2A1,ISG15,STAP2,PLAAT2,USP18,IFI6,IL15RA,EPSTI1,RTP4,PSMB9,BATF2,CD274,IFITM1,NKX3-1,SPX,DDX58,PRRG4,IRF7,TLR3,GJD3,SAMD9L,TAP1,MACC1,NINJ1,TAPBP,DDX60L,NAMPT,DDX60,GBP3,DRAM1,PSME2,APOL1,OLR1,DHX58,PARP9,RCAN1,SLC9A9,CDKN2B,POPDC2,DTX3L,TRIM21,PANX1,PNPT1,NMI,APOL2,…
1.39931e-05	1020	903	88	0.0974529	0.0862745	TF:M03545_1	TF	Factor: c-Rel; motif: NGGGAATYTCCN; match class: 1	NEURL3,UBD,EHF,CDH22,NOD2,MYB,CXCL10,GRIP2,ACHE,CCL20,SAA2,TNFAIP3,CYP7B1,MT1F,CXCL3,ICAM1,SAA1,OAS3,CXCL1,IL32,CTSS,CXCL2,C3,CFB,ETV7,RND1,TNFSF13B,ELF3,BST2,HEATR9,IFIH1,STX11,NFKBIA,STAP2,CSF3,PTGES,RRAD,NFKB2,CSF1,PSMB9,HBEGF,SLC39A14,PTGS2,KCNQ3,MEGF10,SPX,FAM107A,ERVMER34-1,PLA2G4C,GK,TM4SF1,ALKAL2,SAMD9L,TAP1,IKBKE,TRAF1,TAPBP,ICAM2,HELZ2,TIFA,GPRC5B,CD40,CYP27B1,CHST15,GP1BA,TMEM229B,CLSP…
1.27936e-08	875	903	87	0.0963455	0.0994286	TF:M11670	TF	Factor: IRF-5; motif: NYGAAACCGAAACY	CR1L,RSAD2,TNF,CXCL10,IFI30,OAS2,CLDN1,CALHM6,GBP4,HERC5,MX1,GPR84,RCSD1,OAS3,CFB,PLA1A,BST2,IFIH1,IFIT3,IFIT2,IFI27,HERC6,IFIT1,ISG15,PLAAT2,USP18,GBP1,EPSTI1,IFI44,RTP4,BATF2,ABI3BP,CD274,IFITM1,SPX,TRIM14,PARP12,SLC15A3,IRF7,TLR3,SAMD9L,PARP14,MACC1,SAMHD1,AKR1B1,ICAM2,PTX3,INHBA,DDX60L,HLA-B,MAP3K5,DDX60,GBP3,TAP2,DHX58,HECW2,SAMD9,STAT1,ZNFX1,PARP9,TMEM229B,RCAN1,SLC9A9,UBE2L6,DTX3L,HLA-C,TR…
7.1906e-16	624	903	84	0.0930233	0.134615	TF:M04018	TF	Factor: IRF7; motif: NCGAAARYGAAANT	MMP9,C15orf48,IFI30,SLC7A2,CCL20,CALHM6,GBP4,L3MBTL4,HERC5,MX1,CXCL3,RCSD1,OAS3,ETV7,KCNJ15,IFIH1,IFIT3,IFIT2,IFI27,HERC6,IFIT1,ISG15,PLAAT2,USP18,GBP1,EPSTI1,RTP4,CSF1,PSMB9,FILIP1L,PARP12,PRRG4,IRF7,TLR3,PCDH17,GJD3,SAMD9L,TAP1,PARP14,TAPBP,DDX60L,MAP3K5,DDX60,GBP3,TAP2,APOL1,APOL3,STAT1,ZNFX1,PARP9,TMEM229B,RCAN1,SLC9A9,UBE2L6,PPFIBP2,POPDC2,DTX3L,HLA-C,ERAP1,TRIM21,APOL6,NMI,APOL2,EIF2AK2,TDR…
1.14601e-17	538	903	80	0.0885936	0.148699	TF:M04788	TF	Factor: IRF-1; motif: STTTCACTTTCNNT	RSAD2,CXCL10,OAS2,CCL20,CALHM6,GBP4,OAS3,CTSS,CFB,TNFSF13B,BST2,MYOCD,IFIT3,IFIT2,IFIT1,ISG15,RSPO3,PLAAT2,GBP1,EPSTI1,IFI44,CNGA3,IL18R1,RTP4,CSF1,PSMB9,BATF2,CD274,KCNQ3,IFITM1,NKX3-1,SPX,SLC15A3,PRRG4,TLR3,LIF,GJD3,TAP1,PARP14,TAPBP,NAMPT,HLA-B,DDX60,GBP3,TAP2,PSME2,APOL1,APOL3,OLR1,DHX58,TNFRSF1B,SLC37A1,SAMD9,CYLD,PARP9,RCAN1,UBE2L6,IL18BP,DTX3L,PSME1,HLA-C,ERAP1,TRIM21,APOL6,PANX1,NMI,APOL2…
2.00495e-09	717	903	78	0.0863787	0.108787	TF:M00054_1	TF	Factor: NF-kappaB; motif: GGGAMTTYCC; match class: 1	CR1L,TNFRSF9,NEURL3,EHF,CXCL5,MT1G,NOD2,MYB,CXCL10,GRIP2,VCAM1,ACHE,TNFAIP3,CXCL3,OAS3,CXCL1,CXCL6,CTSS,CXCL2,TYMP,CD70,SLC2A6,MT1M,BST2,IFIH1,CCL1,NFKBIA,STAP2,CSF3,PTGES,IL15RA,CNTN2,TNFAIP2,TNFRSF18,NFKB2,PSMB9,FAM107A,CD83,TM4SF1,ALKAL2,TAP1,TRAF1,TAPBP,MLKL,GRAMD1A,PTX3,TIFA,NFKB1,CD40,ASXL3,KIAA1217,CCDC28B,ALDH1B1,CYLD,IRAK3,KIF4A,PLXNA4,VANGL2,EIF2AK2,NOCT,B2M,ABCA5,MICALL2,ECT2,CYB5A,NPT…
4.96997e-12	628	903	77	0.0852713	0.122611	TF:M11679	TF	Factor: IRF-7; motif: NCGAAANCGAAANYN	CR1L,MMP9,IFI30,GBP4,L3MBTL4,HERC5,MX1,RCSD1,OAS3,ETV7,PLA1A,IFIH1,IFIT3,IFIT2,IFI27,HERC6,IFIT1,ISG15,USP18,GBP1,IL15RA,EPSTI1,RTP4,PSMB9,TRIM14,PARP12,PRRG4,IRF7,TLR3,PCDH17,GJD3,SAMD9L,TAP1,PARP14,SAMHD1,TAPBP,DDX60L,MAP3K5,DDX60,MACROH2A2,GBP3,TAP2,PSME2,APOL1,TNFRSF1B,HECW2,STAT1,ZNFX1,PARP9,TMEM229B,RCAN1,SLC9A9,UBE2L6,PPFIBP2,DTX3L,PSME1,HLA-C,ERAP1,PANX1,NMI,APOL2,EIF2AK2,TDRD7,GGH,PLAAT4…
3.92176e-19	444	903	74	0.0819491	0.166667	TF:M07216	TF	Factor: IRF1; motif: NNNYASTTTCACTTTCNNTTT	RSAD2,CCL20,CALHM6,GBP4,L3MBTL4,MX1,OAS3,CFB,TNFSF13B,IFIH1,IFIT3,IFIT2,IFIT1,ISG15,PLAAT2,USP18,GBP1,EPSTI1,IFI44,RTP4,PSMB9,CD274,NKX3-1,SPX,PARP12,SLC15A3,PRRG4,TLR3,LIF,GJD3,TAP1,PARP14,TAPBP,INHBA,DDX60L,NAMPT,HLA-B,DDX60,GBP3,TAP2,APOL1,APOL3,DHX58,SLC37A1,SAMD9,ZNFX1,BTN2A2,PARP9,RCAN1,UBE2L6,IL18BP,DTX3L,PSME1,HLA-C,ERAP1,TRIM21,APOL6,PANX1,NMI,APOL2,SP110,ACKR4,MT1E,B2M,PLAAT4,PARP10,HLA…
2.91334e-05	798	903	73	0.0808416	0.0914787	TF:M01239	TF	Factor: RelB:p52; motif: GGGGNTTTCC	NEURL3,UBD,ANO9,CDH22,MMP9,CCL20,CALHM6,BIRC3,L3MBTL4,TNFAIP3,TFPI2,GNA15,ICAM1,SLC8A3,ETV7,SGPP2,TNFSF13B,ANKRD1,ELF3,MT1M,NFKBIE,WIPF3,SLC28A3,RFLNA,STAP2,PTGES,ADAP1,RELB,RRAD,SPNS2,CD83,GJD3,IKBKE,TRAF1,TAPBP,CD82,NAMPT,ZFHX2,DRAM1,CD40,CYP27B1,NRARP,ASXL3,MMP25,CCDC28B,ALDH1B1,PILRA,HROB,RIPK2,CNTNAP1,POPDC2,KLHL5,CLSPN,VANGL2,ITGA1,TSPAN11,CRYBG1,PPTC7,CLIC2,PARP10,SLC25A27,RASL12,HSF4,TMEM…
1.80316e-12	540	903	71	0.0786268	0.131481	TF:M07045	TF	Factor: IRF-1; motif: NNRAAANNGAAASN	RSAD2,CXCL10,OAS2,CCL20,CALHM6,GBP4,IFI44L,OAS3,HLA-F,CFB,HLA-DOB,BST2,KCNJ15,MYOCD,IFIT3,IFIT2,IFIT1,BCL2A1,SLC28A3,RSPO3,PLAAT2,USP18,IFI6,GBP1,IFI44,IL18R1,RTP4,CSF1,BATF2,CD274,NKX3-1,SPX,PRRG4,TLR3,PCDH17,LIF,TAPBP,PTX3,DDX60,GBP3,APOL1,APOL3,DHX58,SLC37A1,SAMD9,STAT1,ZNFX1,CYLD,PARP9,RCAN1,SLC9A9,DTX3L,PSME1,SLFN5,ERAP1,TRIM21,APOL6,PANX1,NMI,NCOA7,APOL2,LRRC49,TDRD7,PLAAT4,IFIT5,MICALL2,SQ…
2.23457e-06	722	903	71	0.0786268	0.098338	TF:M03882_1	TF	Factor: RelB:p50; motif: RGAAANTCCCYNNHGC; match class: 1	CCL5,TNFRSF9,UBD,CRABP1,MYB,IL4I1,TMEM150B,ACHE,GBP4,SAA2,TNFAIP3,TFPI2,GPR84,CYP7B1,MT1F,SAA1,CXCL1,CXCL2,TRIM36,ETV7,TYMP,CD70,HEATR9,IFIH1,NFKBIA,STAP2,PTGES,CNTN2,RRAD,NFKB2,CSF1,PSMB9,PTGS2,IFITM1,CD83,BATF3,GK,LAMB3,TAP1,TRAF1,TAPBP,ICAM2,HLA-B,TAP2,CHST15,ALDH1B1,SPHK1,CYLD,PID1,CLSPN,VANGL2,E2F7,A4GALT,B2M,RFTN1,C2,VASH2,NPTX1,ANKRD65,C11orf45,ZNF185,PAQR6,NALCN,AFF3,EXTL1,MAN1C1,RASSF2,G…
2.54306e-05	734	903	69	0.076412	0.0940054	TF:M10046_1	TF	Factor: c-Rel; motif: NRNRGGGRAATKCCA; match class: 1	TNFRSF9,CDH22,CXCL5,NOD2,CMPK2,MYB,CXCL10,EBI3,CFAP161,VCAM1,CCL20,SLCO5A1,HSD11B1,ELOVL7,MX1,ICAM1,OAS3,CXCL6,IL32,CTSS,SLC8A3,ETV7,CD70,SLC2A6,BST2,KCNJ15,NFKBIA,PTGES,RELB,RARRES1,RRAD,CSF1,SPX,FAM107A,IRF1,CD83,ESM1,TAPBP,MLKL,ADGRD1,NAMPT,HLA-B,PHLDA2,TIFA,NFKB1,CD40,KIAA1217,CCDC28B,IFNGR2,SMPD2,PID1,IL18BP,PSME1,VANGL2,LRCH1,B2M,ABCA5,GATA6,OLFM2,YPEL4,EYA1,KCNE3,AFF3,ATP2A3,RASSF2,SERTAD4…
1.49725e-10	549	903	68	0.0753045	0.123862	TF:M11682_1	TF	Factor: IRF-8; motif: NYGAAASYGAAACYN; match class: 1	IL4I1,TP63,GBP4,L3MBTL4,IFI44L,TFPI2,HERC5,RCSD1,OAS3,CTSS,CFB,TNFAIP6,BST2,IFIH1,IFIT3,IFIT2,IFI27,HERC6,IFIT1,ISG15,STAP2,PLAAT2,USP18,IFI6,GBP1,EPSTI1,RTP4,PSMB9,BATF2,CD274,IFITM1,DDX58,TLR3,GJD3,SAMD9L,TAP1,MACC1,NINJ1,TAPBP,DDX60L,NAMPT,DDX60,PSME2,APOL1,OLR1,DHX58,SLC9A9,POPDC2,TRIM21,PANX1,NMI,APOL2,CPED1,TRIM69,ACKR4,EIF2AK2,MT1E,LRRC49,B2M,PLAAT4,IFIT5,MICALL2,PARP10,CMYA5,FAM171B,KLHL3…
4.87954e-13	478	903	67	0.0741971	0.140167	TF:M11687_1	TF	Factor: IRF-4; motif: NCGAAACCGAAACYN; match class: 1	GBP4,TFPI2,HERC5,RCSD1,OAS3,CTSS,CFB,TNFAIP6,BST2,IFIH1,IFIT3,IFIT2,IFI27,HERC6,IFIT1,ISG15,LIPG,PLAAT2,USP18,IFI6,EPSTI1,RTP4,PSMB9,BATF2,CD274,IFITM1,SPX,IRF7,TLR3,GJD3,SAMD9L,TAP1,NINJ1,TAPBP,DDX60L,DDX60,PSME2,APOL1,OLR1,DHX58,PDE4B,SLC9A9,HLA-C,TRIM21,PANX1,NMI,APOL2,CPED1,TRIM69,ACKR4,EIF2AK2,LRRC49,B2M,SELENOK,PLAAT4,IFIT5,MICALL2,DNAJA1,PARP10,CMYA5,FAM171B,SLC8A1,KLHL3,SLC7A14,EGR1,ATP2A…
0.026628	835	903	66	0.0730897	0.0790419	TF:M00258	TF	Factor: ISGF-3; motif: CAGTTTCWCTTTYCC	RSAD2,IL1B,OAS2,CALHM6,BIRC3,CXCL11,HERC5,MX1,GBP5,HLA-F,CFB,TNFSF13B,BST2,IFIT3,IFIT2,IFI27,HERC6,IFIT1,ISG15,PLAAT2,USP18,IFI6,GBP1,EPSTI1,TNFAIP2,IFI44,RTP4,LAP3,BATF2,IFITM1,EREG,CHRNA1,SCN1B,HIVEP3,SLC15A3,IRF7,SAMD9L,DDX60L,HLA-B,NFKBIZ,DDX60,DHX58,PDE4B,PMAIP1,STAT1,GMPR,PARP9,RCAN1,SLC9A9,DTX3L,SLFN5,HLA-C,APOL6,NCOA7,EIF2AK2,FAS,B2M,IFIT5,PARP10,HLA-A,SLC8A1,MEST,FGF9,RASSF9,SEC16B,EPHB3
1.03024e-09	480	903	61	0.0675526	0.127083	TF:M11677	TF	Factor: IRF-3; motif: NGGAAACNGAAACCGAAACN	CCL5,MMP9,IL4I1,OAS2,L3MBTL4,HERC5,MX1,MT1F,IL13RA2,ETV7,TNFSF13B,BST2,IFIH1,IFIT3,IFIT2,HERC6,ISG15,STAP2,EPSTI1,IFI44,RTP4,PSMB9,CD274,CCL8,PARP12,IRF7,GJD3,TAP1,SAMHD1,TAPBP,INHBA,DDX60L,NAMPT,DDX60,TAP2,APOL1,APOL3,DHX58,CD200,SAMD9,ZNFX1,BTN2A2,PARP9,UBE2L6,DTX3L,CCN4,HLA-C,TRIM21,APOL6,PANX1,APOL2,EIF2AK2,B2M,PLAAT4,PARP10,HLA-A,FAM171B,PCDH18,CELF2,STAC,SEC16B
1.33994e-06	569	903	61	0.0675526	0.107206	TF:M11676	TF	Factor: IRF-3; motif: NGGAAANGGAAASNGAAACN	CCL5,MMP9,IL4I1,IL6,L3MBTL4,HERC5,MT1F,CD38,IL13RA2,ETV7,BST2,IFIH1,IFIT3,IFIT2,HERC6,IFIT1,ISG15,STAP2,EPSTI1,IFI44,PSMB9,CD274,CCL8,PARP12,IRF7,GJD3,TAP1,SAMHD1,TAPBP,INHBA,NAMPT,DDX60,TAP2,APOL1,APOL3,DHX58,CD200,ZNFX1,CYLD,BTN2A2,PARP9,THEMIS2,UBE2L6,POPDC2,DTX3L,CCN4,TRIM21,APOL6,PANX1,NMI,APOL2,EIF2AK2,B2M,PLAAT4,PARP10,FAM171B,PCDH18,CELF2,STAC,SEC16B,SLC38A4
2.50386e-05	599	903	60	0.0664452	0.100167	TF:M09958	TF	Factor: IRF-3; motif: RAAARGGAAANNGAAASNGA	MMP12,IL4I1,L3MBTL4,HERC5,MX1,MT1F,CTSS,IFIH1,IFIT3,IFIT2,IFIT1,ISG15,STAP2,USP18,EPSTI1,IFI44,PSMB9,CD274,GLP2R,SLC15A3,GJD3,TAP1,TAPBP,ICAM2,INHBA,DDX60L,NAMPT,DDX60,DRAM1,APOL1,APOL3,DHX58,SAMD9,GP1BA,ZNFX1,BTN2A2,IL18BP,SYNPO2,PSME1,CCN4,VANGL2,APOL6,PANX1,APOL2,ARID5A,EIF2AK2,MT1E,B2M,PLAAT4,C2,ADAR,FOXF2,FAM171B,TOX,MAPT,RASSF9,STAC,PI16,ALDH3A1,SLC38A4
1.17728e-09	456	903	59	0.0653378	0.129386	TF:M11686_1	TF	Factor: IRF-4; motif: NYGAAASYGAAACYN; match class: 1	IL4I1,GBP4,L3MBTL4,HERC5,RCSD1,OAS3,CTSS,CFB,TNFAIP6,BST2,IFIH1,IFIT3,IFIT2,IFI27,HERC6,IFIT1,BCL2A1,ISG15,USP18,IFI6,EPSTI1,RTP4,PSMB9,BATF2,CD274,IFITM1,PRRG4,TLR3,GJD3,TAP1,MACC1,TAPBP,DDX60L,NAMPT,DDX60,PSME2,APOL1,OLR1,DHX58,SLC9A9,TRIM21,PANX1,NMI,APOL2,CPED1,TRIM69,ACKR4,EIF2AK2,LRRC49,B2M,FAM241A,PLAAT4,IFIT5,MICALL2,PARP10,CMYA5,KLHL3,ATP2A3,SEC16B
5.95643e-15	340	903	58	0.0642303	0.170588	TF:M09629	TF	Factor: IRF-1; motif: NAAANNGAAAGTGAAASTRN	CALHM6,GBP4,L3MBTL4,OAS3,TNFSF13B,KCNJ15,IFIT3,IFIT2,IFIT1,ISG15,PLAAT2,USP18,GBP1,IFI44,CSF1,PSMB9,CD274,NKX3-1,SLC15A3,PRRG4,TLR3,LIF,GJD3,TAP1,PARP14,TAPBP,INHBA,GBP3,TAP2,APOL1,APOL3,DHX58,SLC37A1,ZNFX1,BTN2A2,PARP9,RCAN1,IL18BP,DTX3L,PSME1,HLA-C,ERAP1,TRIM21,APOL6,PANX1,NMI,APOL2,SP110,PLAAT4,PARP10,ADAR,HLA-A,FOXF2,FOXQ1,PI16,SEC16B,PLN,RASD2
0.000236374	607	903	58	0.0642303	0.0955519	TF:M00208_1	TF	Factor: NF-kappaB; motif: NGGGACTTTCCA; match class: 1	EHF,CDH22,MT1G,NOD2,MYB,ACHE,SAA2,CYP7B1,RCSD1,SAA1,CXCL1,CXCL2,RND1,BST2,IFIH1,NFKBIA,STAP2,PTGES,CNTN2,RRAD,PSMB9,RNASE13,PTGS2,CD83,GK,TAP1,TRAF1,TAPBP,ICAM2,HLA-B,HELZ2,GPRC5B,CD40,CHST15,SLC37A1,GP1BA,IFNGR2,CLSPN,KIF4A,VANGL2,WARS1,EIF2AK2,A4GALT,B2M,MICALL2,CYB5A,PPTC7,HLA-A,PPP1R14A,TDRD6,DHRS3,C11orf45,PAQR6,AFF3,GCK,ENPP5,EPHB3,LSP1
0.0191835	695	903	58	0.0642303	0.0834532	TF:M00063	TF	Factor: IRF-2; motif: GAAAAGYGAAASY	UBD,CXCL10,SLC39A8,PLA1A,TLR2,KCNJ15,IFIT3,IFIT2,IFIT1,ISG15,PLAAT2,USP18,IL18R1,CSF1,PSMB9,NKX3-1,SPX,GLP2R,HIVEP3,IRF7,LIF,TAP1,IKBKE,TAPBP,ICAM2,ADGRD1,APOLD1,APOL1,APOL3,SLC37A1,BHLHE41,STAT1,TLR6,UBE2L6,H2BC21,PSME1,SLFN5,ERAP1,PANX1,APOL2,SP110,ACKR4,ARID5A,PLAAT4,MICALL2,HLA-A,PHGDH,SGCD,KLHL3,FOXQ1,TENM4,PDGFD,ASPN,ANKRD29,EPHB6,SETBP1,GREM2,ADH1B
1.23696e-18	278	903	57	0.0631229	0.205036	TF:M09957	TF	Factor: IRF-2; motif: NAAANNGAAAGTGAAASTRN	CCL20,CALHM6,GBP4,L3MBTL4,MX1,OAS3,TNFSF13B,BST2,IFIT3,IFIT2,IFIT1,ISG15,PLAAT2,USP18,GBP1,EPSTI1,IFI44,RTP4,PSMB9,CD274,PARP12,SLC15A3,PRRG4,GJD3,TAP1,PARP14,TAPBP,DDX60L,NAMPT,HLA-B,DDX60,GBP3,TAP2,APOL1,APOL3,DHX58,SAMD9,ZNFX1,PARP9,UBE2L6,IL18BP,DTX3L,PSME1,HLA-C,ERAP1,TRIM21,APOL6,PANX1,NMI,APOL2,SP110,B2M,PLAAT4,PARP10,HLA-A,PCDH18,SEC16B
7.45796e-11	357	903	53	0.0586932	0.148459	TF:M10080	TF	Factor: STAT2; motif: RRGRAANNGAAACTGAAAN	OAS2,HERC5,MX1,OAS3,TNFSF13B,BST2,IFIT3,HERC6,IFIT1,ISG15,CD34,PLAAT2,USP18,EPSTI1,IFI44,RTP4,LAP3,CD274,IFITM1,CHRNA1,CCL8,PARP12,SLC15A3,IRF7,GJD3,SAMD9L,MACC1,SAMHD1,TAPBP,DDX60L,NAMPT,DDX60,APOL1,DHX58,SAMD9,ZNFX1,PARP9,DTX3L,TRIM21,APOL6,NMI,NCOA7,APOL2,EIF2AK2,B2M,PLAAT4,IFIT5,MAP3K8,DNAJA1,PARP10,CELF2,SEC16B,OMD
3.89725e-12	322	903	52	0.0575858	0.161491	TF:M09956	TF	Factor: IRF-1; motif: NAAANNGAAASTGAAASNRN	CCL20,GBP4,L3MBTL4,OAS3,CTSS,TNFSF13B,BST2,IFIT3,IFIT2,IFIT1,ISG15,STAP2,PLAAT2,GBP1,EPSTI1,IFI44,RTP4,CD274,SLC15A3,PRRG4,GJD3,TAPBP,INHBA,NAMPT,HLA-B,DDX60,GBP3,APOL1,APOL3,DHX58,SAMD9,PARP9,UBE2L6,IL18BP,DTX3L,HLA-C,ERAP1,TRIM21,APOL6,PANX1,NMI,APOL2,ACKR4,MT1E,B2M,PLAAT4,PARP10,HLA-A,PCDH18,STAC,ALDH3A1,SEC16B
2.66673e-11	337	903	52	0.0575858	0.154303	TF:M00453_1	TF	Factor: IRF-7; motif: TNSGAAWNCGAAANTNNN; match class: 1	RSAD2,GBP4,IFI44L,HERC5,RCSD1,OAS3,CFB,PLA1A,BST2,IFIH1,MYOCD,IFIT3,IFIT2,IFI27,HERC6,IFIT1,BCL2A1,ISG15,USP18,IFI6,IL15RA,EPSTI1,RTP4,PSMB9,BATF2,CD274,CCL8,TLR3,GJD3,TAP1,MACC1,DDX60L,NAMPT,DDX60,GBP3,APOL1,OLR1,DHX58,STAT1,TRIM21,NMI,APOL2,CPED1,B2M,PLAAT4,IFIT5,MICALL2,KLRD1,KCNE3,AFF3,ID1,SEC16B
1.86153e-09	374	903	52	0.0575858	0.139037	TF:M09733_1	TF	Factor: STAT2; motif: NRGAAANNGAAACTNA; match class: 1	RSAD2,IL4I1,CXCL10,GBP4,IFI44L,HERC5,RCSD1,CFB,IFIH1,IFIT3,IFIT2,IFI27,HERC6,IFIT1,BCL2A1,ISG15,STAP2,USP18,IFI6,GBP1,EPSTI1,RTP4,BATF2,CD274,IFITM1,TLR3,GJD3,MACC1,DDX60L,NAMPT,DDX60,GBP3,APOL1,DHX58,ZNFX1,PARP9,DTX3L,CCN4,APOL6,PANX1,APOL2,TRIM69,MT1E,LRRC49,B2M,IFIT5,PARP10,KLHL3,AFF3,STAC,PI16,SEC16B
3.95721e-09	345	903	49	0.0542636	0.142029	TF:M04706_1	TF	Factor: RelA; motif: GGGRAWTYC; match class: 1	TNFRSF9,NEURL3,ANO9,EHF,CXCL5,NOD2,MYB,MMP9,TFPI2,CYP7B1,CXCL3,ICAM1,OAS3,CXCL1,CXCL6,CXCL2,CFB,ETV7,CD70,SLC2A6,ANKRD1,MYH11,WIPF3,RFLNA,NFKBIA,STAP2,PTGES,RELB,RRAD,NUAK2,ADCY4,ALKAL2,TRAF1,TAPBP,CD40,CYP27B1,NRARP,SPHK1,KLHL5,KIF4A,VANGL2,B2M,ABCA5,AFF3,EXTL1,RASSF9,RASSF2,KCNB1,KRT4
2.67425e-07	387	903	49	0.0542636	0.126615	TF:M00194_1	TF	Factor: NF-kappaB; motif: NGGGGAMTTTCCNN; match class: 1	TNFRSF9,EHF,CXCL5,MT1G,NOD2,MYB,CXCL10,SAA2,CXCL3,SAA1,OAS3,CXCL1,CXCL6,CTSS,CXCL2,CD70,SLC2A6,MT1M,BST2,IFIH1,CCL1,NFKBIA,STAP2,PTGES,IL15RA,TNFAIP2,TNFRSF18,NFKB2,PSMB9,FAM107A,CD83,TM4SF1,ALKAL2,TAP1,TRAF1,TIFA,GPRC5B,CD40,PID1,IRAK3,KIF4A,VANGL2,B2M,ABCA5,MICALL2,CYB5A,AFF3,SSTR1,RASSF2
1.4448e-06	393	903	48	0.0531561	0.122137	TF:M11671	TF	Factor: IRF-5; motif: NCGAAACCGAAACY	CR1L,TNF,IFI30,OAS2,CLDN1,MX1,OAS3,PLA1A,BST2,IFIH1,IFI27,HERC6,IFIT1,ISG15,PLAAT2,USP18,EPSTI1,IFI44,RTP4,PSMB9,BATF2,TRIM14,PARP12,IRF7,TLR3,SAMD9L,TAP1,PARP14,SAMHD1,DDX60L,HELZ2,DDX60,TAP2,HECW2,SAMD9,STAT1,ZNFX1,PARP9,TMEM229B,DTX3L,EIF2AK2,TMEM205,TDRD7,IFIT5,DNAJA1,GATA6,KLHL3,SEC16B
3.65269e-11	284	903	47	0.0520487	0.165493	TF:M04014	TF	Factor: IRF3; motif: NNRRAANGGAAACCGAAACYR	IL4I1,ELOVL7,HERC5,MX1,OAS3,CFB,BST2,IFIH1,IFIT3,IFIT2,HERC6,IFIT1,ISG15,USP18,EPSTI1,IFI44,RTP4,PSMB9,CD274,CCL8,TRIM14,PARP12,SLC15A3,GJD3,TAP1,SAMHD1,DDX60L,NAMPT,DDX60,APOL1,APOL3,DHX58,SAMD9,ZNFX1,PARP9,UBE2L6,DTX3L,PSME1,APOL6,PANX1,NCOA7,APOL2,B2M,PLAAT4,PARP10,ADAR,SEC16B
8.16885e-13	248	903	46	0.0509413	0.185484	TF:M11665_1	TF	Factor: IRF-2; motif: NGAAASYGAAAS; match class: 1	IL4I1,GBP4,L3MBTL4,HERC5,RCSD1,OAS3,CFB,TNFAIP6,BST2,IFIT3,IFIT2,IFI27,HERC6,IFIT1,ISG15,USP18,IFI6,EPSTI1,RTP4,PSMB9,BATF2,CD274,TLR3,GJD3,TAP1,TAPBP,DDX60L,DDX60,PSME2,APOL1,OLR1,DHX58,TRIM21,PANX1,NMI,APOL2,CPED1,TRIM69,ACKR4,B2M,PLAAT4,IFIT5,MICALL2,PARP10,KLHL3,SEC16B
0.000488282	428	903	45	0.0498339	0.10514	TF:M00053_1	TF	Factor: c-Rel; motif: SGGRNTTTCC; match class: 1	ANO9,CDH22,MYB,MMP9,EBI3,ELOVL7,TNFAIP3,MT1F,CXCL3,ICAM1,CXCL1,IL32,SLC8A3,CXCL2,SGPP2,ELF3,IFIH1,NFKBIA,STAP2,PTGES,RELB,IL18R1,PDPN,MEGF10,TNIP1,IKBKE,NINJ1,TRAF1,TAPBP,CD82,ZFHX2,TIFA,CD40,CCDC28B,IFNGR2,SMPD2,LPXN,VANGL2,CLIC2,SELENBP1,TMEM26,AFF3,RASSF2,JAKMIP3,KCNB1
1.07681e-11	244	903	44	0.0487265	0.180328	TF:M10094_1	TF	Factor: RelA-p65; motif: NWGGGRATTTCCMN; match class: 1	TNFRSF9,ANO9,CDH22,CXCL5,NOD2,MYB,MMP9,SAA2,TNFAIP3,CXCL3,SAA1,OAS3,CXCL1,CXCL6,CTSS,CXCL2,SGPP2,CD70,SLC2A6,ELF3,IFIH1,NFKBIA,STAP2,PTGES,NFKB2,MEGF10,TM4SF1,ALKAL2,IKBKE,NINJ1,TRAF1,TAPBP,CD82,TIFA,CCDC28B,LPXN,VANGL2,B2M,ABCA5,CYB5A,CLIC2,AFF3,RASSF2,JAKMIP3
5.64524e-05	318	903	39	0.0431894	0.122642	TF:M04016	TF	Factor: IRF5; motif: CCGAAACCGAAACY	CR1L,OAS2,CLDN1,MX1,GPR84,OAS3,PLA1A,BST2,IFIH1,IFI27,HERC6,IFIT1,ISG15,EPSTI1,IFI44,RTP4,BATF2,TRIM14,PARP12,SAMHD1,AKR1B1,INHBA,DDX60L,DDX60,DHX58,HECW2,SAMD9,ZNFX1,PARP9,TMEM229B,PDGFRL,DTX3L,TDRD7,JUNB,IFIT5,GATA6,CABCOCO1,IL6R,SEC16B
1.06376e-18	120	903	38	0.0420819	0.316667	TF:M11685_1	TF	Factor: IRF-8; motif: NCGAAACYGAAACYN; match class: 1	GBP4,HERC5,RCSD1,OAS3,CFB,BST2,IFIT3,IFI27,HERC6,IFIT1,ISG15,USP18,IFI6,EPSTI1,RTP4,PSMB9,BATF2,CD274,IFITM1,IRF7,TLR3,SAMD9L,TAP1,DDX60L,DDX60,APOL1,DHX58,SLC9A9,PANX1,NMI,APOL2,TRIM69,B2M,IFIT5,MICALL2,PARP10,KLHL3,SEC16B
6.04966e-15	142	903	37	0.0409745	0.260563	TF:M11664_1	TF	Factor: IRF-2; motif: NGAAASYGAAAS; match class: 1	IL4I1,GBP4,L3MBTL4,RCSD1,OAS3,BST2,IFIT3,IFIT2,IFI27,HERC6,IFIT1,ISG15,USP18,IFI6,EPSTI1,PSMB9,CD274,TLR3,GJD3,TAP1,TAPBP,DDX60L,DDX60,PSME2,APOL1,OLR1,DHX58,TRIM21,PANX1,NMI,APOL2,CPED1,ACKR4,PLAAT4,IFIT5,PARP10,KLHL3
5.3004e-07	236	903	36	0.0398671	0.152542	TF:M01224_1	TF	Factor: P50:RELA-P65; motif: GGANTTYCCCWN; match class: 1	TNFRSF9,NOD2,MYB,CXCL10,EBI3,CFAP161,SAA2,ELOVL7,ICAM1,SAA1,CXCL1,IL32,SLC8A3,CXCL2,CD70,SLC2A6,BST2,PTGES,IL15RA,TNFAIP2,TNFRSF18,SPX,ERVMER34-1,TNIP1,TRAF1,MLKL,TIFA,NFKB1,CD40,IFNGR2,LRCH1,EIF2AK2,NOCT,TMEM26,AFF3,EXTL1
2.29804e-05	258	903	35	0.0387597	0.135659	TF:M01882	TF	Factor: IRF-2; motif: NNRAAAGTGAAASNNA	UBD,CXCL10,GBP4,HLA-DOB,BST2,KCNJ15,IFIT3,IFIT2,IFI27,IFIT1,RSPO3,PLAAT2,IL18R1,CSF1,NKX3-1,SULT1C4,SLC15A3,TLR3,LIF,TAPBP,APOL1,APOL3,DHX58,SLC37A1,CYLD,IL18BP,ERAP1,TRIM21,APOL6,APOL2,CPED1,ACKR4,PLAAT4,ANKRD29,RASD2
1.69147e-07	205	903	34	0.0376523	0.165854	TF:M00972_1	TF	Factor: IRF; motif: RAAANTGAAAN; match class: 1	C15orf48,GBP4,TNFAIP6,TNFSF13B,TLR2,BST2,IFIT3,IFIT2,IFIT1,ISG15,IFI6,GBP1,IFI44,CD274,KCNQ3,TLR3,PCDH17,SOGA3,TAPBP,MLKL,GBP3,DHX58,CCDC102B,IL18BP,TRIM21,NMI,CPED1,SP110,PLAAT4,PARP10,HLA-A,CDKN1C,OTULINL,PLN
4.52574e-07	180	903	31	0.03433	0.172222	TF:M11678	TF	Factor: IRF-7; motif: NNGAAAGTGAAANTR	CCL20,CALHM6,GBP4,HLA-DOB,KCNJ15,IFIT3,IFIT2,IFIT1,PLAAT2,IFI6,GBP1,IL18R1,CSF1,NKX3-1,SPX,PRRG4,TLR3,PCDH17,TAPBP,GBP3,APOL1,APOL3,ERAP1,TRIM21,APOL6,NMI,APOL2,PLAAT4,AFF3,OMD,RASD2
9.30346e-16	73	903	28	0.0310078	0.383562	TF:M08887_1	TF	Factor: IRF; motif: NNGAAANTGAAANN; match class: 1	GBP4,IFI44L,CFB,TNFSF13B,BST2,IFIT3,IFIT2,IFI27,IFIT1,ISG15,IFI6,GBP1,EPSTI1,RTP4,CD274,IFITM1,TLR3,TAPBP,DDX60,DHX58,IL18BP,TRIM21,NMI,CPED1,PLAAT4,IFIT5,PARP10,SEC16B
1.72144e-08	131	903	28	0.0310078	0.21374	TF:M11680	TF	Factor: IRF-9; motif: NYGAAACYGAAACYN	OAS2,CALHM6,MX1,BST2,IFIT3,IFIT2,IFI27,HERC6,IFIT1,ISG15,PLAAT2,EPSTI1,IFI44,RTP4,BATF2,IFITM1,TRIM14,SAMHD1,DDX60L,DDX60,DHX58,SAMD9,PARP9,RCAN1,DTX3L,IFIT5,KLHL3,SEC16B
9.8188e-11	100	903	27	0.0299003	0.27	TF:M11681	TF	Factor: IRF-9; motif: NCGAAACYGAAACYN	IFI30,OAS2,MX1,BST2,IFIH1,IFI27,HERC6,ISG15,EPSTI1,IFI44,RTP4,BATF2,TRIM14,PARP12,SAMHD1,DDX60L,DDX60,DHX58,SAMD9,PARP9,TMEM229B,RCAN1,DTX3L,IFIT5,GATA6,KLHL3,SEC16B
1.28818e-07	123	903	26	0.0287929	0.211382	TF:M11672	TF	Factor: IRF-5; motif: NCGAAACCGAAACY	IFI30,OAS2,CLDN1,MX1,BST2,IFIH1,IFI27,HERC6,ISG15,EPSTI1,IFI44,RTP4,BATF2,TRIM14,PARP12,SAMHD1,DDX60L,DDX60,DHX58,SAMD9,PARP9,TMEM229B,DTX3L,IFIT5,KLHL3,SEC16B
7.23139e-05	163	903	26	0.0287929	0.159509	TF:M04015_1	TF	Factor: IRF-4; motif: NCGAAACCGAAACYA; match class: 1	CMPK2,OAS2,OAS3,BST2,IFIT2,HERC6,IFIT1,ISG15,PLAAT2,EPSTI1,RTP4,PSMB9,BATF2,IRF7,TLR3,SAMD9L,TAP1,SAMHD1,DDX60L,DDX60,DHX58,SLC9A9,HLA-C,APOL6,IFIT5,DNAJA1
0.000335705	164	903	25	0.0276855	0.152439	TF:M07221_1	TF	Factor: NF-kappaB1; motif: KGGRNTTTCCM; match class: 1	UBD,CDH22,MYB,EBI3,ELOVL7,TNFAIP3,MT1F,IL32,CTSS,SGPP2,ELF3,IFIH1,NFKBIA,STAP2,PTGES,MEGF10,SPX,IKBKE,TAPBP,TIFA,CD40,CCDC28B,TMEM229B,VANGL2,RASSF2
0.0225528	192	903	24	0.0265781	0.125	TF:M00774_1	TF	Factor: NF-kappaB; motif: NGGGANTTYCCMNNNN; match class: 1	NEURL3,EHF,CDH22,TNFAIP3,SGPP2,ELF3,BST2,IFIH1,NFKBIA,STAP2,PTGES,PSMB9,TAP1,IKBKE,TRAF1,TAPBP,CCDC28B,KIF4A,VANGL2,B2M,CYS1,AFF3,RASSF2,ALDH3A1
6.56458e-11	45	903	19	0.021041	0.422222	TF:M04020_1	TF	Factor: IRF8; motif: NCGAAACCGAAACT; match class: 1	OAS2,OAS3,IFIT3,HERC6,IFIT1,ISG15,PLAAT2,IFI6,RTP4,BATF2,IRF7,TLR3,SAMD9L,DDX60L,DDX60,DHX58,HLA-C,IFIT5,DNAJA1
0.000118217	94	903	19	0.021041	0.202128	TF:M00052_1	TF	Factor: NF-kappaB; motif: GGGRATTTCC; match class: 1	CDH22,MYB,TNFAIP3,MT1F,IL32,CTSS,SGPP2,ELF3,IFIH1,NFKBIA,STAP2,PTGES,SPX,IKBKE,TAPBP,TIFA,CCDC28B,VANGL2,RASSF2
7.76366e-12	36	903	18	0.0199336	0.5	TF:M11670_1	TF	Factor: IRF-5; motif: NYGAAACCGAAACY; match class: 1	OAS2,OAS3,CFB,BST2,IFIT3,HERC6,IFIT1,PLAAT2,RTP4,BATF2,CD274,IRF7,SAMD9L,DDX60L,DDX60,DHX58,SLC9A9,IFIT5
2.43637e-09	47	903	18	0.0199336	0.382979	TF:M00699_1	TF	Factor: ICSBP; motif: RAARTGAAACTG; match class: 1	MX2,MX1,TNFSF13B,HERC6,IFI6,IFI44,RTP4,CHRNA1,SAMD9L,HLA-B,DDX60,DHX58,PARP9,DTX3L,HLA-C,APOL6,HLA-A,SEC16B
1.0474e-06	57	903	17	0.0188261	0.298246	TF:M00772_1	TF	Factor: IRF; motif: RRAANTGAAASYGNV; match class: 1	GBP4,MX1,CFB,TNFSF13B,IFIT3,IFIT2,IFIT1,IFI6,RTP4,CD274,SLC15A3,TAPBP,DHX58,SAMD9,B2M,HLA-A,SEC16B
1.71359e-09	30	903	15	0.0166113	0.5	TF:M00258_1	TF	Factor: ISGF-3; motif: CAGTTTCWCTTTYCC; match class: 1	HERC6,PLAAT2,IFI6,EPSTI1,RTP4,CHRNA1,SAMD9L,HLA-B,DHX58,PARP9,DTX3L,HLA-C,APOL6,IFIT5,SEC16B
0.00115623	60	903	14	0.0155039	0.233333	TF:M11673	TF	Factor: IRF-5; motif: NCGAAACCGAAACY	CLDN1,MX1,IFI27,HERC6,ISG15,EPSTI1,RTP4,TRIM14,PARP12,SAMHD1,DDX60L,DDX60,TMEM229B,IFIT5
3.2822e-08	25	903	13	0.0143965	0.52	TF:M11679_1	TF	Factor: IRF-7; motif: NCGAAANCGAAANYN; match class: 1	GBP4,HERC5,RCSD1,OAS3,HERC6,IFIT1,USP18,PSMB9,TLR3,TAP1,DDX60L,PLAAT4,IFIT5
2.8278e-07	19	903	11	0.0121816	0.578947	TF:M07045_1	TF	Factor: IRF-1; motif: NNRAAANNGAAASN; match class: 1	IFI44L,CFB,IFIT2,IFIT1,IFI6,CD274,TAPBP,APOL1,DHX58,APOL2,PLAAT4
0.00759201	35	903	10	0.0110742	0.285714	TF:M07216_1	TF	Factor: IRF1; motif: NNNYASTTTCACTTTCNNTTT; match class: 1	GBP4,ISG15,CD274,TAPBP,APOL1,DHX58,TRIM21,APOL2,PLAAT4,PARP10
0.0362008	41	903	10	0.0110742	0.243902	TF:M11676_1	TF	Factor: IRF-3; motif: NGGAAANGGAAASNGAAACN; match class: 1	HERC5,IFIT3,ISG15,STAP2,EPSTI1,APOL1,CCN4,APOL6,APOL2,PARP10
4.54063e-05	17	903	9	0.00996678	0.529412	TF:M04788_1	TF	Factor: IRF-1; motif: STTTCACTTTCNNT; match class: 1	GBP4,BST2,IFIT3,IFIT1,TAPBP,PSME2,DHX58,TRIM21,PLAAT4
0.011433	29	903	9	0.00996678	0.310345	TF:M09629_1	TF	Factor: IRF-1; motif: NAAANNGAAAGTGAAASTRN; match class: 1	IFIT2,CD274,TAPBP,APOL1,DHX58,TRIM21,APOL2,PLAAT4,PARP10
0.0104567	22	903	8	0.00885936	0.363636	TF:M09957_1	TF	Factor: IRF-2; motif: NAAANNGAAAGTGAAASTRN; match class: 1	GBP4,ISG15,PSMB9,CD274,TAP1,DHX58,PLAAT4,PARP10
0.02218	24	903	8	0.00885936	0.333333	TF:M04018_1	TF	Factor: IRF7; motif: NCGAAARYGAAANT; match class: 1	GBP4,IFIT2,IFIT1,APOL1,RCAN1,HLA-C,APOL2,IFIT5
0.000360786	11	903	7	0.00775194	0.636364	TF:M10080_1	TF	Factor: STAT2; motif: RRGRAANNGAAACTGAAAN; match class: 1	IFIT3,ISG15,EPSTI1,IFI44,DHX58,APOL6,IFIT5
0.0139951	4	903	4	0.00442968	1	TF:M11680_1	TF	Factor: IRF-9; motif: NYGAAACYGAAACYN; match class: 1	IFIT3,DDX60,DHX58,IFIT5

## Sheet: IFN vs Control
p_value	term_size	query_size	intersection_size	precision	recall	term_id	source	term_name	intersection
1.08374e-28	2038	289	142	0.491349	0.0696762	REAC:R-HSA-168256	REAC	Immune System	HLA-DRA,HLA-DOA,GBP5,HLA-DMB,ITK,GBP4,HLA-DRB1,GBP6,IFI30,CD74,AIM2,CIITA,RSAD2,C5AR2,GBP1,HLA-DOB,IRF8,IL18BP,OAS1,OAS2,CXCL10,IL12RB1,BST2,NOS2,IRF1,CTSS,GBP2,HLA-DPA1,PSMB9,CD274,OASL,HLA-DMA,TNFSF13B,FYB1,HLA-F,NOD2,TAP1,MMP25,LGALS9,ICAM1,IFIT3,IL32,IFITM1,IFIT2,OAS3,PIK3AP1,MX2,SAMHD1,TAP2,TLR3,IL15RA,IFI27,CEACAM1,MX1,ISG15,IL31RA,IFI35,CCL2,IFI6,STAT1,IFIH1,PSMB10,NLRC5,GBP3,HLA-E,C4A,SLC…
1.47101e-35	696	289	90	0.311419	0.12931	REAC:R-HSA-1280215	REAC	Cytokine Signaling in Immune system	HLA-DRA,GBP5,GBP4,HLA-DRB1,GBP6,IFI30,CIITA,RSAD2,GBP1,IRF8,IL18BP,OAS1,OAS2,CXCL10,IL12RB1,BST2,NOS2,IRF1,GBP2,HLA-DPA1,PSMB9,OASL,TNFSF13B,HLA-F,NOD2,LGALS9,ICAM1,IFIT3,IL32,IFITM1,IFIT2,OAS3,MX2,SAMHD1,IL15RA,IFI27,MX1,ISG15,IL31RA,IFI35,CCL2,IFI6,STAT1,PSMB10,GBP3,HLA-E,HLA-DPB1,HERC5,ISG20,HLA-B,PSME2,PSMB8,VCAM1,CSF1,IL12A,XAF1,SOCS1,UBE2L6,MT2A,TRIM21,USP18,IFIT1,CCL5,CASP1,HLA-C,CCL11,DDX…
3.01901e-45	193	289	60	0.207612	0.310881	REAC:R-HSA-913531	REAC	Interferon Signaling	HLA-DRA,GBP5,GBP4,HLA-DRB1,GBP6,IFI30,CIITA,RSAD2,GBP1,IRF8,OAS1,OAS2,BST2,IRF1,GBP2,HLA-DPA1,OASL,HLA-F,ICAM1,IFIT3,IFITM1,IFIT2,OAS3,MX2,SAMHD1,IFI27,MX1,ISG15,IFI35,IFI6,STAT1,GBP3,HLA-E,HLA-DPB1,HERC5,ISG20,HLA-B,PSMB8,VCAM1,XAF1,SOCS1,UBE2L6,MT2A,TRIM21,USP18,IFIT1,HLA-C,DDX58,TRIM22,JAK2,B2M,UBA7,PML,IRF7,IFITM3,IFIT5,STAT2,HLA-A,SP100,IRF2
4.15585e-10	799	289	59	0.204152	0.0738423	REAC:R-HSA-1280218	REAC	Adaptive Immune System	HLA-DRA,HLA-DOA,HLA-DMB,ITK,HLA-DRB1,IFI30,CD74,HLA-DOB,CTSS,HLA-DPA1,PSMB9,CD274,HLA-DMA,FYB1,HLA-F,TAP1,ICAM1,IFITM1,PIK3AP1,TAP2,PSMB10,HLA-E,HLA-DPB1,HERC5,HLA-B,PSME2,TLR2,C3,RNF19B,CD14,PSMB8,VCAM1,BTN3A3,DTX3L,SOCS1,UBE2L6,BTN3A2,TRIM21,HERC6,ERAP2,RNF213,HLA-C,PSME1,BTN3A1,RIPK2,RNF144B,FBXO6,TRIM69,TNFRSF14,TAPBP,B2M,MICB,UBA7,PIK3R3,PDCD1LG2,HLA-A,ERAP1,KIF2C,FBXL22
3.63482e-07	494	236	40	0.169492	0.0809717	KEGG:05168	KEGG	Herpes simplex virus 1 infection	HLA-DRA,HLA-DOA,HLA-DMB,HLA-DRB1,CD74,HLA-DQB1,HLA-DOB,OAS1,OAS2,BST2,HLA-DPA1,HLA-DMA,HLA-F,TAP1,OAS3,TAP2,TLR3,CCL2,STAT1,IFIH1,HLA-E,HLA-DPB1,HLA-B,TLR2,C3,IL12A,CCL5,HLA-C,DDX58,ZNF267,JAK2,TNFRSF14,TAPBP,B2M,PIK3R3,PML,IRF7,STAT2,HLA-A,SP100
2.92456e-15	198	236	34	0.144068	0.171717	KEGG:05169	KEGG	Epstein-Barr virus infection	HLA-DRA,HLA-DOA,HLA-DMB,HLA-DRB1,HLA-DQB1,HLA-DOB,OAS1,OAS2,CXCL10,HLA-DPA1,HLA-DMA,HLA-F,TAP1,ICAM1,OAS3,TAP2,GADD45G,ISG15,STAT1,HLA-E,CD40,HLA-DPB1,HLA-B,TLR2,HLA-C,DDX58,TAPBP,B2M,RUNX3,PIK3R3,IRF7,STAT2,HLA-A,MAP2K6
1.5144e-16	169	236	33	0.139831	0.195266	KEGG:05164	KEGG	Influenza A	HLA-DRA,HLA-DOA,HLA-DMB,HLA-DRB1,HLA-DQB1,CIITA,RSAD2,HLA-DOB,OAS1,OAS2,CXCL10,HLA-DPA1,HLA-DMA,TNFSF10,ICAM1,OAS3,MX2,TLR3,MX1,CCL2,STAT1,IFIH1,HLA-DPB1,IL12A,CCL5,CASP1,DDX58,IL33,JAK2,PIK3R3,PML,IRF7,STAT2
1.28354e-34	68	289	35	0.121107	0.514706	REAC:R-HSA-909733	REAC	Interferon alpha/beta signaling	RSAD2,IRF8,OAS1,OAS2,BST2,IRF1,GBP2,OASL,HLA-F,IFIT3,IFITM1,IFIT2,OAS3,MX2,SAMHD1,IFI27,MX1,ISG15,IFI35,IFI6,HLA-E,ISG20,HLA-B,PSMB8,XAF1,SOCS1,USP18,IFIT1,HLA-C,IRF7,IFITM3,IFIT5,STAT2,HLA-A,IRF2
7.48954e-30	87	289	35	0.121107	0.402299	REAC:R-HSA-877300	REAC	Interferon gamma signaling	HLA-DRA,GBP5,GBP4,HLA-DRB1,GBP6,IFI30,CIITA,GBP1,IRF8,OAS1,OAS2,IRF1,GBP2,HLA-DPA1,OASL,HLA-F,ICAM1,OAS3,GBP3,HLA-E,HLA-DPB1,HLA-B,VCAM1,SOCS1,MT2A,TRIM21,HLA-C,TRIM22,JAK2,B2M,PML,IRF7,HLA-A,SP100,IRF2
4.75865e-05	459	289	34	0.117647	0.0740741	REAC:R-HSA-449147	REAC	Signaling by Interleukins	IL18BP,CXCL10,IL12RB1,NOS2,PSMB9,NOD2,LGALS9,ICAM1,IL32,IL15RA,IL31RA,CCL2,STAT1,PSMB10,PSME2,PSMB8,VCAM1,CSF1,IL12A,SOCS1,CCL5,CASP1,CCL11,PSME1,RIPK2,IL33,JAK2,SERPINB2,TNFRSF1B,PTGS2,PIK3R3,MUC1,STAT2,MAP2K6
3.04342e-06	370	289	32	0.110727	0.0864865	REAC:R-HSA-983169	REAC	Class I MHC mediated antigen processing & presentation	CTSS,PSMB9,HLA-F,TAP1,TAP2,PSMB10,HLA-E,HERC5,HLA-B,PSME2,TLR2,RNF19B,CD14,PSMB8,DTX3L,SOCS1,UBE2L6,TRIM21,HERC6,ERAP2,RNF213,HLA-C,PSME1,RNF144B,FBXO6,TRIM69,TAPBP,B2M,UBA7,HLA-A,ERAP1,FBXL22
4.6403e-05	293	236	26	0.110169	0.0887372	KEGG:04060	KEGG	Cytokine-cytokine receptor interaction	CCL8,CX3CL1,CXCL11,CXCL10,IL12RB1,CXCL9,CCL13,TNFSF13B,NGFR,TNFSF10,IL32,IL15RA,IL31RA,CCL2,CCL7,CD40,CSF1,IL12A,CCL5,CCL11,IL33,TNFRSF14,TNFRSF1B,CXCL16,TNFRSF10D,INHBE
4.46312e-18	69	236	24	0.101695	0.347826	KEGG:04612	KEGG	Antigen processing and presentation	HLA-DRA,HLA-DOA,HLA-DMB,HLA-DRB1,IFI30,CD74,HLA-DQB1,CIITA,HLA-DOB,CTSS,HLA-DPA1,HLA-DMA,HLA-F,TAP1,TAP2,HLA-E,HLA-DPB1,HLA-B,PSME2,HLA-C,PSME1,TAPBP,B2M,HLA-A
1.46824e-07	175	236	23	0.0974576	0.131429	KEGG:05152	KEGG	Tuberculosis	HLA-DRA,HLA-DOA,HLA-DMB,HLA-DRB1,CD74,HLA-DQB1,CR1L,CIITA,HLA-DOB,NOS2,CTSS,HLA-DPA1,HLA-DMA,NOD2,STAT1,HLA-DPB1,TLR2,C3,FCGR2A,CD14,IL12A,RIPK2,JAK2
2.93073e-05	231	236	23	0.0974576	0.0995671	KEGG:05171	KEGG	Coronavirus disease - COVID-19	OAS1,OAS2,CXCL10,OAS3,MX2,TLR3,MX1,ISG15,CCL2,STAT1,IFIH1,C4A,C2,TLR2,C3,FCGR2A,IL12A,CFB,C4B,CASP1,DDX58,PIK3R3,STAT2
1.698e-07	147	236	21	0.0889831	0.142857	KEGG:04145	KEGG	Phagosome	HLA-DRA,HLA-DOA,HLA-DMB,HLA-DRB1,HLA-DQB1,HLA-DOB,CTSS,HLA-DPA1,HLA-DMA,HLA-F,TAP1,TAP2,HLA-E,HLA-DPB1,HLA-B,TLR2,C3,FCGR2A,CD14,HLA-C,HLA-A
0.000147064	216	236	21	0.0889831	0.0972222	KEGG:05166	KEGG	Human T-cell leukemia virus 1 infection	HLA-DRA,HLA-DOA,HLA-DMB,HLA-DRB1,HLA-DQB1,HLA-DOB,HLA-DPA1,HLA-DMA,HLA-F,ICAM1,IL15RA,HLA-E,CD40,HLA-DPB1,HLA-B,HLA-C,MSX1,B2M,PIK3R3,HLA-A,CREB5
8.90713e-07	146	236	20	0.0847458	0.136986	KEGG:04514	KEGG	Cell adhesion molecules	HLA-DRA,HLA-DOA,HLA-DMB,HLA-DRB1,HLA-DQB1,HLA-DOB,HLA-DPA1,CD274,HLA-DMA,HLA-F,ICAM1,HLA-E,CD40,HLA-DPB1,HLA-B,VCAM1,HLA-C,PDCD1LG2,HLA-A,CDH5
2.37694e-05	177	236	20	0.0847458	0.112994	KEGG:04621	KEGG	NOD-like receptor signaling pathway	GBP5,GBP4,AIM2,GBP1,OAS1,OAS2,GBP2,NOD2,OAS3,CCL2,STAT1,GBP3,CCL5,CASP1,RIPK2,NAMPT,IRF7,CARD16,STAT2,GSDMD
1.60691e-10	72	236	18	0.0762712	0.25	KEGG:05140	KEGG	Leishmaniasis	HLA-DRA,HLA-DOA,HLA-DMB,HLA-DRB1,HLA-DQB1,CR1L,HLA-DOB,NOS2,HLA-DPA1,HLA-DMA,STAT1,HLA-DPB1,TLR2,C3,FCGR2A,IL12A,JAK2,PTGS2
2.44614e-07	109	236	18	0.0762712	0.165138	KEGG:05145	KEGG	Toxoplasmosis	HLA-DRA,HLA-DOA,HLA-DMB,HLA-DRB1,HLA-DQB1,CIITA,HLA-DOB,NOS2,HLA-DPA1,HLA-DMA,STAT1,CD40,HLA-DPB1,TLR2,IL12A,SOCS1,JAK2,MAP2K6
2.05188e-11	56	236	17	0.0720339	0.303571	KEGG:05416	KEGG	Viral myocarditis	HLA-DRA,HLA-DOA,HLA-DMB,HLA-DRB1,HLA-DQB1,HLA-DOB,HLA-DPA1,HLA-DMA,HLA-F,ICAM1,HLA-E,CD40,HLA-DPB1,HLA-B,HLA-C,HLA-A,SGCD
4.58459e-08	87	236	17	0.0720339	0.195402	KEGG:05150	KEGG	Staphylococcus aureus infection	HLA-DRA,HLA-DOA,HLA-DMB,HLA-DRB1,HLA-DQB1,HLA-DOB,HLA-DPA1,HLA-DMA,ICAM1,C4A,HLA-DPB1,C2,C3,FCGR2A,CFB,CFH,C4B
0.0045454	190	236	17	0.0720339	0.0894737	KEGG:04062	KEGG	Chemokine signaling pathway	ITK,CCL8,CX3CL1,CXCL11,CXCL10,CXCL9,CCL13,CCL2,STAT1,CCL7,CCL5,CCL11,JAK2,PIK3R3,STAT2,CXCL16,PRKCZ
0.0158299	210	236	17	0.0720339	0.0809524	KEGG:05170	KEGG	Human immunodeficiency virus 1 infection	BST2,HLA-F,TAP1,SAMHD1,TAP2,HLA-E,HLA-B,TLR2,HLA-C,APOBEC3G,TNFRSF1B,TAPBP,B2M,PIK3R3,HLA-A,APOBEC3F,MAP2K6
2.90664e-14	34	236	16	0.0677966	0.470588	KEGG:05330	KEGG	Allograft rejection	HLA-DRA,HLA-DOA,HLA-DMB,HLA-DRB1,HLA-DQB1,HLA-DOB,HLA-DPA1,HLA-DMA,HLA-F,HLA-E,CD40,HLA-DPB1,HLA-B,IL12A,HLA-C,HLA-A
0.000157814	132	236	16	0.0677966	0.121212	KEGG:05322	KEGG	Systemic lupus erythematosus	HLA-DRA,HLA-DOA,HLA-DMB,HLA-DRB1,HLA-DQB1,HLA-DOB,HLA-DPA1,HLA-DMA,C4A,CD40,HLA-DPB1,C2,C3,FCGR2A,C4B,TRIM21
0.0188554	193	236	16	0.0677966	0.0829016	KEGG:05167	KEGG	Kaposi sarcoma-associated herpesvirus infection	HLA-F,ICAM1,TLR3,STAT1,HLA-E,HLA-B,C3,HLA-C,JAK2,MICB,PTGS2,PIK3R3,IRF7,STAT2,HLA-A,MAP2K6
1.59423e-11	40	236	15	0.0635593	0.375	KEGG:04940	KEGG	Type I diabetes mellitus	HLA-DRA,HLA-DOA,HLA-DMB,HLA-DRB1,HLA-DQB1,HLA-DOB,HLA-DPA1,HLA-DMA,HLA-F,HLA-E,HLA-DPB1,HLA-B,IL12A,HLA-C,HLA-A
4.92843e-10	49	236	15	0.0635593	0.306122	KEGG:05320	KEGG	Autoimmune thyroid disease	HLA-DRA,HLA-DOA,HLA-DMB,HLA-DRB1,HLA-DQB1,HLA-DOB,HLA-DPA1,HLA-DMA,HLA-F,HLA-E,CD40,HLA-DPB1,HLA-B,HLA-C,HLA-A
3.55951e-06	88	236	15	0.0635593	0.170455	KEGG:05323	KEGG	Rheumatoid arthritis	HLA-DRA,HLA-DOA,HLA-DMB,HLA-DRB1,HLA-DQB1,HLA-DOB,HLA-DPA1,HLA-DMA,TNFSF13B,ICAM1,CCL2,HLA-DPB1,TLR2,CSF1,CCL5
1.03005e-05	95	236	15	0.0635593	0.157895	KEGG:04640	KEGG	Hematopoietic cell lineage	HLA-DRA,HLA-DOA,HLA-DMB,HLA-DRB1,HLA-DQB1,CR1L,HLA-DOB,CD38,HLA-DPA1,HLA-DMA,CD7,HLA-DPB1,CD14,CSF1,FLT3LG
1.57581e-05	98	236	15	0.0635593	0.153061	KEGG:04061	KEGG	Viral protein interaction with cytokine and cytokine receptor	CCL8,CX3CL1,CXCL11,CXCL10,CXCL9,CCL13,TNFSF10,CCL2,CCL7,CSF1,CCL5,CCL11,TNFRSF14,TNFRSF1B,TNFRSF10D
9.37052e-05	112	236	15	0.0635593	0.133929	KEGG:04668	KEGG	TNF signaling pathway	CX3CL1,CXCL10,IRF1,NOD2,ICAM1,MLKL,CCL2,VCAM1,CSF1,CCL5,TNFRSF1B,PTGS2,PIK3R3,MAP2K6,CREB5
9.17832e-11	37	236	14	0.059322	0.378378	KEGG:05332	KEGG	Graft-versus-host disease	HLA-DRA,HLA-DOA,HLA-DMB,HLA-DRB1,HLA-DQB1,HLA-DOB,HLA-DPA1,HLA-DMA,HLA-F,HLA-E,HLA-DPB1,HLA-B,HLA-C,HLA-A
2.2656e-07	62	236	14	0.059322	0.225806	KEGG:05321	KEGG	Inflammatory bowel disease	HLA-DRA,HLA-DOA,HLA-DMB,HLA-DRB1,HLA-DQB1,HLA-DOB,IL12RB1,HLA-DPA1,HLA-DMA,NOD2,STAT1,HLA-DPB1,TLR2,IL12A
2.92626e-05	89	236	14	0.059322	0.157303	KEGG:04658	KEGG	Th1 and Th2 cell differentiation	HLA-DRA,HLA-DOA,HLA-DMB,HLA-DRB1,HLA-DQB1,HLA-DOB,IL12RB1,HLA-DPA1,HLA-DMA,STAT1,HLA-DPB1,IL12A,JAK2,RUNX3
0.0225229	157	236	14	0.059322	0.089172	KEGG:05160	KEGG	Hepatitis C	RSAD2,OAS1,OAS2,CXCL10,OAS3,MX2,TLR3,MX1,STAT1,IFIT1,DDX58,PIK3R3,IRF7,STAT2
5.67963e-07	99	289	17	0.0588235	0.171717	REAC:R-HSA-1236975	REAC	Antigen processing-Cross presentation	CTSS,PSMB9,HLA-F,TAP1,TAP2,PSMB10,HLA-E,HLA-B,PSME2,TLR2,CD14,PSMB8,HLA-C,PSME1,TAPBP,B2M,HLA-A
2.98746e-07	83	289	16	0.0553633	0.192771	REAC:R-HSA-1236974	REAC	ER-Phagosome pathway	PSMB9,HLA-F,TAP1,TAP2,PSMB10,HLA-E,HLA-B,PSME2,TLR2,CD14,PSMB8,HLA-C,PSME1,TAPBP,B2M,HLA-A
0.0413561	195	289	16	0.0553633	0.0820513	REAC:R-HSA-375276	REAC	Peptide ligand-binding receptors	C5AR2,CX3CL1,CXCL11,CXCL10,CXCL9,SSTR2,CCL13,CCL2,CCL7,C3,CCL5,CCL11,BDKRB1,CXCL16,GPER1,APLN
0.000892917	102	236	13	0.0550847	0.127451	KEGG:04620	KEGG	Toll-like receptor signaling pathway	CXCL11,CXCL10,CXCL9,TLR3,STAT1,CD40,TLR2,CD14,IL12A,CCL5,PIK3R3,IRF7,MAP2K6
0.0236388	139	236	13	0.0550847	0.0935252	KEGG:05162	KEGG	Measles	OAS1,OAS2,OAS3,MX2,MX1,STAT1,IFIH1,TLR2,IL12A,DDX58,PIK3R3,IRF7,STAT2
4.2559e-07	45	236	12	0.0508475	0.266667	KEGG:04672	KEGG	Intestinal immune network for IgA production	HLA-DRA,HLA-DOA,HLA-DMB,HLA-DRB1,HLA-DQB1,HLA-DOB,HLA-DPA1,HLA-DMA,TNFSF13B,IL15RA,CD40,HLA-DPB1
0.00547764	104	236	12	0.0508475	0.115385	KEGG:04659	KEGG	Th17 cell differentiation	HLA-DRA,HLA-DOA,HLA-DMB,HLA-DRB1,HLA-DQB1,HLA-DOB,IL12RB1,HLA-DPA1,HLA-DMA,STAT1,HLA-DPB1,JAK2
9.53886e-06	78	289	14	0.0484429	0.179487	REAC:R-HSA-1169410	REAC	Antiviral mechanism by IFN-stimulated genes	OAS1,OAS2,OASL,OAS3,MX2,MX1,ISG15,STAT1,HERC5,UBE2L6,USP18,IFIT1,DDX58,UBA7
1.07063e-08	27	236	11	0.0466102	0.407407	KEGG:05310	KEGG	Asthma	HLA-DRA,HLA-DOA,HLA-DMB,HLA-DRB1,HLA-DQB1,HLA-DOB,HLA-DPA1,HLA-DMA,CD40,HLA-DPB1,CCL11
0.0013114	76	236	11	0.0466102	0.144737	KEGG:05133	KEGG	Pertussis	IRF8,NOS2,IRF1,C4A,C2,C3,CD14,IL12A,C4B,CASP1,SERPING1
0.00386684	85	236	11	0.0466102	0.129412	KEGG:04610	KEGG	Complement and coagulation cascades	CR1L,C4A,C2,C3,CFB,A2M,CFH,C4B,SERPING1,SERPINB2,BDKRB1
0.0213481	110	289	12	0.0415225	0.109091	REAC:R-HSA-6785807	REAC	Interleukin-4 and Interleukin-13 signaling	NOS2,ICAM1,CCL2,STAT1,VCAM1,IL12A,SOCS1,CCL11,JAK2,TNFRSF1B,PTGS2,MUC1
7.95281e-09	25	289	11	0.0380623	0.44	REAC:R-HSA-983170	REAC	Antigen Presentation: Folding, assembly and peptide loading of class I MHC	HLA-F,TAP1,TAP2,HLA-E,HLA-B,ERAP2,HLA-C,TAPBP,B2M,HLA-A,ERAP1
0.00132547	57	289	10	0.0346021	0.175439	REAC:R-HSA-380108	REAC	Chemokine receptors bind chemokines	CX3CL1,CXCL11,CXCL10,CXCL9,CCL13,CCL2,CCL7,CCL5,CCL11,CXCL16
0.00891189	70	289	10	0.0346021	0.142857	REAC:R-HSA-1169408	REAC	ISG15 antiviral mechanism	MX2,MX1,ISG15,STAT1,HERC5,UBE2L6,USP18,IFIT1,DDX58,UBA7
0.0122379	45	289	8	0.0276817	0.177778	REAC:R-HSA-6783783	REAC	Interleukin-10 signaling	CXCL10,ICAM1,CCL2,CSF1,IL12A,CCL5,TNFRSF1B,PTGS2
1.54364e-06	11	289	7	0.0242215	0.636364	REAC:R-HSA-1236977	REAC	Endosomal/Vacuolar pathway	CTSS,HLA-F,HLA-E,HLA-B,HLA-C,B2M,HLA-A
0.0076999	31	289	7	0.0242215	0.225806	REAC:R-HSA-196807	REAC	Nicotinate metabolism	CD38,PARP14,PARP9,NAMPT,PARP10,PTGS2,PTGIS
0.0146876	34	289	7	0.0242215	0.205882	REAC:R-HSA-936440	REAC	Negative regulators of DDX58/IFIH1 signaling	ISG15,IFIH1,NLRC5,HERC5,UBE2L6,DDX58,UBA7
0.00387574	19	289	6	0.0207612	0.315789	REAC:R-HSA-197264	REAC	Nicotinamide salvaging	PARP14,PARP9,NAMPT,PARP10,PTGS2,PTGIS
0.0171409	24	289	6	0.0207612	0.25	REAC:R-HSA-389948	REAC	PD-1 signaling	HLA-DRA,HLA-DRB1,HLA-DPA1,CD274,HLA-DPB1,PDCD1LG2
0.000144669	7	289	5	0.017301	0.714286	REAC:R-HSA-174577	REAC	Activation of C3 and C5	C4A,C2,C3,CFB,C4B
0.000829799	9	289	5	0.017301	0.555556	REAC:R-HSA-8983711	REAC	OAS antiviral response	OAS1,OAS2,OASL,OAS3,DDX58
p_value	term_size	query_size	intersection_size	precision	recall	term_id	source	term_name	intersection
0.00112064	10995	450	300	0.666667	0.0272851	TF:M01884	TF	Factor: IRF-7; motif: AAGWGAA	HLA-DRA,HLA-DOA,IDO1,SLAMF8,GBP5,HLA-DMB,ITK,GBP4,HLA-DRB1,GBP6,IFI30,CD74,HLA-DQB1,AIM2,CIITA,RSAD2,UBD,CCL8,C5AR2,GBP1,HLA-DOB,CALHM6,PLAAT4,IL18BP,CD38,IFI44L,CXCL11,CXCL10,IL12RB1,BST2,PLA1A,IRF1,CTSS,CXCL9,NTRK1,GBP2,HLA-DPA1,C20orf141,PSMB9,ART3,GCH1,APOL1,CD274,CCL13,OASL,HLA-DMA,TNFSF13B,FYB1,INSRR,WARS1,PRRG4,HLA-F,LAP3,APOL3,L3MBTL4,TAP1,SMTNL1,RARRES1,STEAP4,LRRN2,TNFSF10,MMP25,LGALS9,…
1.98572e-19	8475	450	294	0.653333	0.0346903	TF:M08775	TF	Factor: IRF-2; motif: NAANYGAAASYR	IDO1,SLAMF8,GBP5,ITK,GBP4,HLA-DRB1,PCLO,GBP6,IFI30,CD74,HLA-DQB1,AIM2,BATF2,APOL4,CR1L,RSAD2,ETV7,UBD,CMPK2,CCL8,C5AR2,GBP1,HLA-DOB,CALHM6,IRF8,PLAAT4,IL18BP,CD38,IFI44L,OAS1,OAS2,CXCL10,IL12RB1,BST2,NOS2,PLA1A,CTSS,CXCL9,NTRK1,GBP2,HLA-DPA1,SSTR2,PSMB9,ART3,GCH1,APOL1,CD274,FHAD1,OASL,TNFSF13B,WARS1,PRRG4,HLA-F,LAP3,APOL3,L3MBTL4,TAP1,STEAP4,TNFSF10,CP,IFIT3,IL32,IFITM1,TLDC2,IFIT2,OAS3,TRAPPC3L…
2.73957e-24	4739	450	212	0.471111	0.0447352	TF:M11683	TF	Factor: IRF-8; motif: NCGAAACCGAAACYN	IDO1,GBP4,HLA-DRB1,GBP6,IFI30,AIM2,BATF2,CR1L,CIITA,RSAD2,ETV7,CMPK2,CCL8,C5AR2,GBP1,HLA-DOB,CALHM6,IRF8,PLAAT4,IL18BP,IFI44L,OAS1,OAS2,CXCL10,EXOC3L4,BST2,PLA1A,CTSS,NTRK1,PSMB9,ART3,APOL1,CD274,FHAD1,CCL13,TNFSF13B,PRRG4,HLA-F,LAP3,APOL3,L3MBTL4,TAP1,SMTNL1,TNFSF10,IFIT3,IFITM1,TLDC2,IFIT2,OAS3,TRAPPC3L,EPSTI1,SAMHD1,ARL9,TAP2,TLR3,IL15RA,APOL2,IFI27,CEACAM1,MX1,ZNF385B,ISG15,PARP14,GJD3,RTP4,A…
1.22249e-23	4717	450	210	0.466667	0.0445198	TF:M11684	TF	Factor: IRF-8; motif: NYGAAACYGAAACTN	IDO1,GBP4,HLA-DRB1,GBP6,IFI30,AIM2,BATF2,CR1L,CIITA,RSAD2,ETV7,CCL8,C5AR2,GBP1,HLA-DOB,CALHM6,IRF8,PLAAT4,IL18BP,IFI44L,OAS1,OAS2,CXCL10,EXOC3L4,BST2,PLA1A,CTSS,CXCL9,NTRK1,PSMB9,ART3,APOL1,CD274,FHAD1,CCL13,HLA-DMA,TNFSF13B,PRRG4,HLA-F,NOD2,LAP3,APOL3,L3MBTL4,TAP1,SMTNL1,TNFSF10,IFIT3,IFITM1,TLDC2,IFIT2,OAS3,TRAPPC3L,EPSTI1,SAMHD1,ARL9,TAP2,TLR3,CHRNA1,IL15RA,APOL2,IFI27,CEACAM1,MX1,ZNF385B,ISG1…
2.25695e-28	3830	450	194	0.431111	0.0506527	TF:M11682	TF	Factor: IRF-8; motif: NYGAAASYGAAACYN	IDO1,GBP4,HLA-DRB1,GBP6,IFI30,AIM2,BATF2,CR1L,CIITA,RSAD2,ETV7,C5AR2,GBP1,HLA-DOB,CALHM6,IRF8,PLAAT4,IL18BP,IFI44L,OAS1,OAS2,CXCL10,BST2,PLA1A,CTSS,NTRK1,PSMB9,ART3,APOL1,CD274,FHAD1,CCL13,HLA-DMA,TNFSF13B,PRRG4,HLA-F,LAP3,APOL3,L3MBTL4,TAP1,SMTNL1,TNFSF10,IFIT3,IFITM1,TLDC2,IFIT2,OAS3,TRAPPC3L,EPSTI1,SAMHD1,ARL9,TAP2,TLR3,IL15RA,APOL2,IFI27,CEACAM1,MX1,ZNF385B,ISG15,PARP14,GJD3,IL31RA,RTP4,APOL6…
0.000318938	6227	450	193	0.428889	0.0309941	TF:M01808_1	TF	Factor: NMYC; motif: CAYCTG; match class: 1	HLA-DOA,SLAMF8,GBP5,GBP6,IFI30,CD74,XIRP1,HLA-DQB1,AIM2,BATF2,CIITA,RSAD2,ETV7,C5AR2,CX3CL1,GBP1,CCDC194,PLAAT4,IL18BP,CD38,OAS1,GRIP2,CXCL11,OAS2,CXCL10,EXOC3L4,BST2,NOS2,PLA1A,IRF1,CTSS,CXCL9,HLA-DPA1,C20orf141,PSMB9,GCH1,CD274,FHAD1,CCL13,OASL,HLA-DMA,NOD2,LAP3,APOL3,TAP1,TNFSF10,FAM107A,IFIT3,TLDC2,ODF3B,MX2,TLR3,APOL2,IFI27,ZNF385B,PARP14,IL31RA,APOL6,SECTM1,EXOC3L1,CCL2,LYPD5,IFI6,IFIH1,ACT…
2.12027e-27	3628	450	186	0.413333	0.0512679	TF:M11687	TF	Factor: IRF-4; motif: NCGAAACCGAAACYN	IDO1,GBP4,HLA-DRB1,GBP6,IFI30,AIM2,BATF2,CR1L,CIITA,RSAD2,ETV7,CMPK2,GBP1,HLA-DOB,CALHM6,IRF8,PLAAT4,IL18BP,OAS1,CXCL11,OAS2,CXCL10,EXOC3L4,BST2,PLA1A,CTSS,NTRK1,PSMB9,ART3,APOL1,CD274,FHAD1,TNFSF13B,PRRG4,HLA-F,LAP3,APOL3,L3MBTL4,TAP1,SMTNL1,TNFSF10,IFIT3,IFITM1,TLDC2,IFIT2,OAS3,TRAPPC3L,EPSTI1,SAMHD1,ARL9,TAP2,TLR3,IL15RA,APOL2,IFI27,CEACAM1,MX1,ZNF385B,ISG15,PARP14,GJD3,RTP4,APOL6,SECTM1,IFI6,…
1.46601e-28	3427	450	182	0.404444	0.0531077	TF:M11686	TF	Factor: IRF-4; motif: NYGAAASYGAAACYN	IDO1,GBP4,HLA-DRB1,GBP6,IFI30,AIM2,BATF2,CR1L,CIITA,RSAD2,ETV7,CCL8,GBP1,HLA-DOB,CALHM6,IRF8,PLAAT4,IL18BP,OAS1,CXCL11,OAS2,CXCL10,BST2,PLA1A,CTSS,NTRK1,PSMB9,ART3,APOL1,CD274,FHAD1,TNFSF13B,PRRG4,HLA-F,LAP3,APOL3,L3MBTL4,TAP1,SMTNL1,TNFSF10,IFIT3,IFITM1,TLDC2,IFIT2,OAS3,TRAPPC3L,EPSTI1,SAMHD1,ARL9,TAP2,TLR3,IL15RA,APOL2,IFI27,CEACAM1,MX1,ZNF385B,ISG15,PARP14,GJD3,IL31RA,RTP4,APOL6,SECTM1,IFI6,ST…
7.25185e-33	2791	450	169	0.375556	0.0605518	TF:M08775_1	TF	Factor: IRF-2; motif: NAANYGAAASYR; match class: 1	IDO1,ITK,GBP4,GBP6,AIM2,RSAD2,ETV7,CMPK2,GBP1,HLA-DOB,IRF8,PLAAT4,IL18BP,IFI44L,OAS1,CXCL10,PLA1A,CTSS,NTRK1,PSMB9,APOL1,CD274,TNFSF13B,PRRG4,LAP3,APOL3,L3MBTL4,TAP1,TNFSF10,IFIT3,IFITM1,IFIT2,OAS3,GRAMD2A,MX2,EPSTI1,ARL9,TAP2,TLR3,CHRNA1,IL15RA,APOL2,IFI27,MX1,ISG15,MLKL,PARP14,RTP4,APOL6,LYPD5,IFI6,IFIH1,PSMB10,SAMD9L,RIPOR2,HAPLN3,DDX60,GBP3,IFI44,KIAA0040,SLC2A5,HLA-DPB1,HERC5,SLC15A3,HLA-B,C…
4.38891e-30	2875	450	167	0.371111	0.058087	TF:M09733	TF	Factor: STAT2; motif: NRGAAANNGAAACTNA	IDO1,GBP4,HLA-DRB1,GBP6,IFI30,AIM2,BATF2,CR1L,RSAD2,ETV7,CCL8,C5AR2,GBP1,CALHM6,IRF8,PLAAT4,CD38,IFI44L,OAS1,OAS2,CXCL10,BST2,PLA1A,NTRK1,PSMB9,ART3,APOL1,CD274,FHAD1,CCL13,PRRG4,HLA-F,LAP3,APOL3,L3MBTL4,TAP1,SMTNL1,TNFSF10,MMP25,CP,IFIT3,IFITM1,TLDC2,IFIT2,OAS3,TRAPPC3L,GRAMD2A,EPSTI1,SAMHD1,ARL9,TLR3,CHRNA1,APOL2,IFI27,CEACAM1,MX1,ZNF385B,ISG15,MLKL,GJD3,RTP4,APOL6,SECTM1,IFI6,STAT1,IFIH1,ACTN2…
6.38013e-25	3108	450	165	0.366667	0.0530888	TF:M00453	TF	Factor: IRF-7; motif: TNSGAAWNCGAAANTNNN	IDO1,GBP4,HLA-DRB1,GBP6,IFI30,AIM2,BATF2,APOL4,CR1L,RSAD2,ETV7,CCL8,GBP1,HLA-DOB,CALHM6,IRF8,PLAAT4,IL18BP,IFI44L,OAS2,CXCL10,BST2,PLA1A,NTRK1,PSMB9,APOL1,CD274,FHAD1,OASL,PRRG4,HLA-F,LAP3,APOL3,TAP1,SMTNL1,TNFSF10,FAM107A,IFIT3,IFITM1,IFIT2,OAS3,EPSTI1,SAMHD1,TAP2,TLR3,IL15RA,APOL2,IFI27,CEACAM1,MX1,ZNF385B,ISG15,PARP14,GJD3,RTP4,APOL6,SECTM1,IFI6,STAT1,IFIH1,PSMB10,SAMD9L,RIPOR2,LRRTM2,DDX60,GB…
0.00645277	5290	450	164	0.364444	0.0310019	TF:M00747	TF	Factor: IRF-1; motif: TTCACTT	IDO1,SLAMF8,HLA-DMB,ITK,GBP4,GBP6,CD74,AIM2,CIITA,UBD,GBP1,HLA-DOB,CALHM6,PLAAT4,IL18BP,CD38,CXCL10,IL12RB1,BST2,CTSS,PSMB9,GCH1,APOL1,CD274,CCL13,HLA-DMA,TNFSF13B,WARS1,PRRG4,LAP3,APOL3,TAP1,RARRES1,STEAP4,CP,IFIT3,DPYS,TLDC2,IFIT2,TRAPPC3L,MX2,CLIC2,ARL9,TLR3,IL15RA,APOL2,ISG15,MLKL,IFIH1,PSMB10,RIPOR2,CCL7,IFI44,SLC2A5,HLA-DPB1,SLC15A3,HLA-B,PSME2,LRATD1,TLR2,C3,RAB27B,GALNT14,SLC12A7,PMAIP1,F…
1.20464e-36	2415	450	162	0.36	0.0670807	TF:M11665	TF	Factor: IRF-2; motif: NGAAASYGAAAS	IDO1,GBP4,HLA-DRB1,GBP6,IFI30,AIM2,BATF2,CR1L,RSAD2,ETV7,GBP1,HLA-DOB,CALHM6,PLAAT4,IL18BP,OAS1,OAS2,CXCL10,BST2,PLA1A,CTSS,NTRK1,PSMB9,ART3,APOL1,CD274,FHAD1,TNFSF13B,PRRG4,HLA-F,APOL3,L3MBTL4,TAP1,TNFSF10,IFIT3,IFITM1,TLDC2,IFIT2,OAS3,TRAPPC3L,EPSTI1,SAMHD1,ARL9,TAP2,TLR3,IL15RA,APOL2,IFI27,CEACAM1,MX1,ZNF385B,ISG15,PARP14,GJD3,RTP4,APOL6,SECTM1,IFI6,STAT1,IFIH1,PSMB10,SAMD9L,RIPOR2,NLRC5,LRRTM…
0.00305601	4634	450	149	0.331111	0.0321536	TF:M01884_1	TF	Factor: IRF-7; motif: AAGWGAA; match class: 1	IDO1,SLAMF8,HLA-DMB,ITK,GBP4,HLA-DRB1,GBP6,AIM2,UBD,C5AR2,GBP1,HLA-DOB,CALHM6,PLAAT4,IL18BP,CD38,IFI44L,CXCL11,CXCL10,CTSS,NTRK1,C20orf141,ART3,GCH1,CD274,CCL13,HLA-DMA,TNFSF13B,LAP3,APOL3,L3MBTL4,STEAP4,LGALS9,IFITM1,DPYS,IFIT2,TRAPPC3L,MX2,CLIC2,ARL9,TLR3,IL15RA,CEACAM1,MLKL,GJD3,IFIH1,PSMB10,NLRC5,MT1M,ATF3,LRRTM2,GBP3,HLA-DPB1,SLC15A3,HLA-B,LRATD1,TLR2,RAB27B,GALNT14,FCGR2A,SLC39A8,PSMB8,VCAM…
0.00631626	4690	450	149	0.331111	0.0317697	TF:M03563	TF	Factor: RelA-p65; motif: GGGANTTTCCNN	SLAMF8,HLA-DMB,GBP4,XIRP1,AIM2,CR1L,ETV7,UBD,CX3CL1,GBP1,HLA-DOB,CALHM6,IRF8,GRIP2,CXCL11,CXCL10,BST2,CTSS,NTRK1,PSMB9,ART3,TYMP,CD274,TNFSF13B,INSRR,PRRG4,NOD2,LAP3,L3MBTL4,TAP1,SMTNL1,NGFR,LRRN2,KDR,MMP25,FAM107A,CP,ICAM1,IL32,ADAP1,OAS3,MX2,CLIC2,TAP2,IL15RA,IFI27,MLKL,IL31RA,SECTM1,BATF3,IFIH1,SAMD9L,MT1M,GBP3,CCL7,TNFAIP2,CD40,SLC15A3,C3,PARP12,GALNT14,SEPTIN4,FCGR2A,VCAM1,RGS16,ASPHD2,CSF1,…
2.58474e-10	3600	450	146	0.324444	0.0405556	TF:M09745	TF	Factor: HELIOS; motif: RNARRRGGAASTGARAN	CD74,BATF2,CIITA,RSAD2,CALHM6,PLAAT4,IL18BP,CD38,IFI44L,OAS1,GRIP2,EXOC3L4,BST2,IRF1,CTSS,APOL1,CD274,FHAD1,HLA-DMA,TNFSF13B,INSRR,WARS1,HLA-F,APOL3,L3MBTL4,TNFSF10,LGALS9,IFIT3,IL32,IFIT2,OAS3,PIK3AP1,EPSTI1,CLIC2,ARL9,TLR3,CHRNA1,APOL2,IFI27,MX1,ISG15,MLKL,PARP14,GJD3,APOL6,IFI6,IFIH1,ACTN2,RIPOR2,NLRC5,LRRTM2,DDX60,IFI44,SLC2A5,HLA-DPB1,SLC15A3,HLA-B,PSME2,BTC,SLC12A7,PMAIP1,FCGR2A,PARP9,CD14,…
0.016671	4649	450	146	0.324444	0.0314046	TF:M11674	TF	Factor: IRF-3; motif: GCNGTTTCCWGGAAACNGAAAC	GBP5,HLA-DMB,ITK,IFI30,CD74,AIM2,BATF2,CR1L,RSAD2,ETV7,CCL8,IRF8,PLAAT4,CD38,CXCL11,OAS2,CXCL10,BST2,PLA1A,CTSS,CXCL9,PSMB9,ART3,GCH1,CD274,CCL13,HLA-F,LAP3,TAP1,NGFR,STEAP4,ICAM1,IFIT3,DPYS,TLDC2,OAS3,ODF3B,EPSTI1,TLR3,IFI27,MX1,ISG15,PARP14,IL31RA,SECTM1,IFI35,CCL2,STAT1,SAMD9L,NLRC5,MT1M,LRRTM2,HAPLN3,DDX60,CCL7,C4A,HERC5,TLR2,SLC12A7,FCGR2A,CD14,PSMB8,VCAM1,RGS16,ASPHD2,IL12A,CFB,GIMAP2,BTN3A…
0.0241451	4521	450	142	0.315556	0.031409	TF:M03882	TF	Factor: RelB:p50; motif: RGAAANTCCCYNNHGC	SLAMF8,HLA-DMB,GBP4,AIM2,CR1L,PXT1,RSAD2,ETV7,UBD,C5AR2,CX3CL1,HLA-DOB,OAS1,GRIP2,CXCL10,BST2,PLA1A,IRF1,CTSS,CXCL9,GBP2,HLA-DPA1,PSMB9,TYMP,GCH1,FHAD1,HLA-DMA,TNFSF13B,NOD2,TAP1,NGFR,STEAP4,LRRN2,TNFSF10,MMP25,CP,ICAM1,IL32,IFITM1,ACSL5,OAS3,TAP2,IFI27,SECTM1,BATF3,LYPD5,IFIH1,MT1M,CCL7,CD40,KIAA0040,HLA-DPB1,KLHDC7B,HLA-B,C2,GRM4,SEPTIN4,SLC12A7,DEXI,RNF19B,VCAM1,CSF1,IL12A,XAF1,IL4I1,FAM20A,CA…
1.63649e-39	1661	450	137	0.304444	0.0824804	TF:M11664	TF	Factor: IRF-2; motif: NGAAASYGAAAS	IDO1,GBP4,HLA-DRB1,GBP6,IFI30,BATF2,CR1L,RSAD2,ETV7,GBP1,HLA-DOB,CALHM6,PLAAT4,IL18BP,OAS1,OAS2,CXCL10,BST2,PLA1A,CTSS,PSMB9,APOL1,CD274,FHAD1,TNFSF13B,PRRG4,HLA-F,APOL3,L3MBTL4,TAP1,TNFSF10,IFIT3,IFITM1,IFIT2,OAS3,EPSTI1,SAMHD1,ARL9,TAP2,TLR3,APOL2,IFI27,CEACAM1,MX1,ZNF385B,ISG15,PARP14,GJD3,RTP4,APOL6,SECTM1,IFI6,STAT1,IFIH1,PSMB10,SAMD9L,LRRTM2,DDX60,GBP3,IFI44,KIAA0040,HLA-DPB1,HERC5,SLC15A3,…
5.69583e-34	1636	450	128	0.284444	0.0782396	TF:M11685	TF	Factor: IRF-8; motif: NCGAAACYGAAACYN	IDO1,GBP4,GBP6,IFI30,AIM2,BATF2,CR1L,RSAD2,ETV7,GBP1,CALHM6,PLAAT4,CXCL11,OAS2,CXCL10,BST2,PLA1A,CTSS,PSMB9,ART3,APOL1,CD274,PRRG4,HLA-F,LAP3,APOL3,L3MBTL4,TAP1,SMTNL1,TNFSF10,IFIT3,IFITM1,IFIT2,OAS3,TRAPPC3L,EPSTI1,SAMHD1,TAP2,TLR3,APOL2,IFI27,MX1,ISG15,PARP14,GJD3,RTP4,APOL6,IFI6,STAT1,IFIH1,PSMB10,SAMD9L,LRRTM2,DDX60,GBP3,IFI44,TNFAIP2,KIAA0040,HERC5,SLC15A3,HLA-B,PSME2,PARP12,SLC12A7,PMAIP1,P…
9.23915e-05	3594	450	128	0.284444	0.0356149	TF:M09668	TF	Factor: RelA-p65; motif: GGGRNTTTCCM	SLAMF8,HLA-DMB,GBP4,IFI30,CD74,XIRP1,AIM2,CR1L,UBD,CALHM6,IRF8,GRIP2,CXCL10,BST2,CTSS,NTRK1,PSMB9,TYMP,TNFSF13B,INSRR,NOD2,L3MBTL4,TAP1,NGFR,MMP25,FAM107A,CP,IL32,ADAP1,OAS3,ODF3B,SAMHD1,CLIC2,TAP2,CHRNA1,IL15RA,ISG15,MLKL,SECTM1,BATF3,STAT1,IFIH1,MT1M,ATF3,HAPLN3,DDX60,TNFAIP2,CD40,HLA-B,PSME2,TLR2,BTC,GRM4,PMAIP1,RNF19B,PSMB8,VCAM1,RGS16,ZMYND15,FKBP5,CSF1,UBE2L6,MT2A,NMI,CCL5,SLC37A1,ARNTL2,GM…
0.000970932	3704	450	127	0.282222	0.0342873	TF:M00053	TF	Factor: c-Rel; motif: SGGRNTTTCC	SLAMF8,HLA-DMB,GBP4,IFI30,CD74,XIRP1,AIM2,PXT1,RSAD2,ETV7,UBD,GBP1,CALHM6,IRF8,GRIP2,CXCL10,BST2,IRF1,CTSS,NTRK1,PSMB9,GCH1,CD274,TNFSF13B,INSRR,PRRG4,NOD2,L3MBTL4,TAP1,SMTNL1,RARRES1,NGFR,STEAP4,MMP25,CP,ICAM1,IL32,ADAP1,OAS3,MX2,CLIC2,TAP2,IL15RA,MLKL,GJD3,STAT1,IFIH1,MT1M,ATF3,LRRTM2,CD40,TLR2,BTC,GRM4,SEPTIN4,PMAIP1,FCGR2A,RGS16,FKBP5,CSF1,CFB,UBE2L6,MT2A,RNF213,CCL5,SLC37A1,GMPR,TMEM229B,GOL…
3.89444e-43	1281	450	125	0.277778	0.09758	TF:M08887	TF	Factor: IRF; motif: NNGAAANTGAAANN	IDO1,GBP4,HLA-DRB1,GBP6,AIM2,BATF2,RSAD2,GBP1,HLA-DOB,CALHM6,PLAAT4,IL18BP,IFI44L,OAS2,CXCL10,BST2,APOL1,CD274,FHAD1,TNFSF13B,PRRG4,HLA-F,LAP3,APOL3,TNFSF10,IFIT3,IFITM1,IFIT2,OAS3,EPSTI1,ARL9,TLR3,APOL2,IFI27,CEACAM1,MX1,ISG15,MLKL,GJD3,RTP4,APOL6,SECTM1,IFI6,STAT1,SAMD9L,RIPOR2,LRRTM2,DDX60,GBP3,IFI44,HLA-DPB1,SLC15A3,HLA-B,PSME2,TLR2,SLC12A7,PARP9,CSF1,CFB,NKX3-1,GIMAP2,BTN3A3,DTX3L,SOCS1,A2M,…
0.0490246	3795	450	122	0.271111	0.0321476	TF:M00208	TF	Factor: NF-kappaB; motif: NGGGACTTTCCA	SLAMF8,HLA-DMB,GBP4,AIM2,CR1L,ETV7,IRF8,GRIP2,OAS2,CXCL10,IL12RB1,BST2,IRF1,CTSS,PSMB9,TYMP,OASL,TNFSF13B,INSRR,WARS1,NOD2,LAP3,APOL3,TAP1,NGFR,MMP25,FAM107A,CP,IL32,IFITM1,OAS3,IL15RA,CEACAM1,MLKL,PARP14,SECTM1,BATF3,LYPD5,IFIH1,SAMD9L,ATF3,CCL7,CD40,KIAA0040,KLHDC7B,HLA-B,PSME2,LRATD1,C3,RHBDF2,SEPTIN4,SLC12A7,DEXI,VCAM1,RGS16,CSF1,IL4I1,FAM20A,CACNG6,TRIM21,NMI,KCTD14,CCL5,SLC37A1,CASP1,HLA-C,…
3.0907e-21	2003	450	121	0.268889	0.0604094	TF:M00972	TF	Factor: IRF; motif: RAAANTGAAAN	IDO1,SLAMF8,GBP4,HLA-DRB1,BATF2,RSAD2,UBD,GBP1,HLA-DOB,CALHM6,PLAAT4,IL18BP,OAS2,CXCL10,BST2,PLA1A,CTSS,APOL1,CD274,FHAD1,TNFSF13B,PRRG4,APOL3,TNFSF10,IFIT3,IFITM1,IFIT2,OAS3,EPSTI1,ARL9,TLR3,APOL2,IFI27,ISG15,MLKL,GJD3,RTP4,APOL6,SECTM1,IFI6,PSMB10,SAMD9L,RIPOR2,NLRC5,LRRTM2,DDX60,GBP3,CCL7,IFI44,HLA-DPB1,SLC15A3,HLA-B,PSME2,TLR2,SLC12A7,PARP9,CSF1,CFB,XAF1,NKX3-1,GIMAP2,BTN3A3,DTX3L,A2M,UBE2L6,…
4.43437e-17	2062	450	115	0.255556	0.0557711	TF:M04015	TF	Factor: IRF-4; motif: NCGAAACCGAAACYA	GBP5,GBP4,GBP6,IFI30,AIM2,BATF2,CR1L,CIITA,PXT1,RSAD2,ETV7,CMPK2,GBP1,CXCL11,OAS2,BST2,PLA1A,CTSS,PSMB9,ART3,GCH1,CD274,TAP1,TNFSF10,IFIT3,IFITM1,IFIT2,OAS3,TRAPPC3L,EPSTI1,SAMHD1,TAP2,TLR3,IFI27,MX1,ISG15,PARP14,GJD3,RTP4,APOL6,STAT1,IFIH1,PSMB10,SAMD9L,DDX60,GBP3,IFI44,HLA-E,TNFAIP2,KIAA0040,HERC5,SLC15A3,ISG20,PSME2,PARP12,RAB27B,PARP9,PSMB8,ZMYND15,CFB,DTX3L,UBE2L6,TRIM21,HERC6,NMI,USP18,IFIT…
3.43229e-34	1040	450	102	0.226667	0.0980769	TF:M00772	TF	Factor: IRF; motif: RRAANTGAAASYGNV	GBP4,HLA-DRB1,BATF2,RSAD2,UBD,GBP1,HLA-DOB,CALHM6,PLAAT4,IL18BP,OAS2,CXCL10,EXOC3L4,BST2,APOL1,CD274,TNFSF13B,PRRG4,LAP3,APOL3,TNFSF10,IFIT3,IFITM1,IFIT2,OAS3,MX2,EPSTI1,TLR3,CHRNA1,APOL2,MX1,ISG15,MLKL,GJD3,RTP4,APOL6,IFI35,IFI6,SAMD9L,RIPOR2,DDX60,GBP3,CCL7,IFI44,SLFN13,KIAA0040,HERC5,SLC15A3,HLA-B,TLR2,SLC12A7,PARP9,PSMB8,ZMYND15,ASPHD2,CSF1,CFB,BTN3A3,DTX3L,A2M,BTN3A2,TRIM21,NMI,SPTLC3,IFIT1,…
0.0176821	2775	450	97	0.215556	0.034955	TF:M09663	TF	Factor: STAT1; motif: YCMTTTCCNGGAAAWCNCATNN	GBP5,IFI30,XIRP1,AIM2,ETV7,CCL8,IRF8,CD38,CXCL11,BST2,IRF1,CTSS,GCH1,CCL13,PRRG4,RARRES1,STEAP4,ICAM1,DPYS,ODF3B,EPSTI1,CLIC2,IFI27,MX1,PARP14,APOL6,SECTM1,IFI35,CCL2,SAMD9L,MT1M,LRRTM2,HAPLN3,DDX60,CD40,KIAA0040,HERC5,LRATD1,SEPTIN4,SLC12A7,CD14,PSMB8,FAM167B,FKBP5,CSF1,CFB,IL4I1,GIMAP2,CFH,BTN3A2,TMEM140,NMI,IFIT1,THEMIS2,DDX58,BTN3A1,RNF144B,TESK2,IGFLR1,FBXO6,FZD5,RBM47,ADAMTSL3,FAM241A,PLCL1…
0.000394475	2445	450	94	0.208889	0.0384458	TF:M10094	TF	Factor: RelA-p65; motif: NWGGGRATTTCCMN	SLAMF8,HLA-DMB,GBP4,IFI30,CD74,XIRP1,AIM2,UBD,CALHM6,IRF8,CXCL11,CXCL10,CTSS,NTRK1,PSMB9,TNFSF13B,INSRR,NOD2,L3MBTL4,TAP1,NGFR,MMP25,FAM107A,CP,ICAM1,IL32,ADAP1,OAS3,CLIC2,TAP2,STAT1,IFIH1,MT1M,ATF3,CCL7,TNFAIP2,CD40,TLR2,BTC,GRM4,PMAIP1,RGS16,FKBP5,CSF1,CFB,MT2A,CCL5,SLC37A1,GMPR,CCL11,GOLM1,DDX58,RIPK2,TAPBPL,FAM241A,NUB1,TNFRSF14,MSX1,CRYBG1,TAPBP,ABCB1,DES,B2M,NAMPT,MICB,DHX58,SCML1,CLIC3,IRF…
0.000495458	2457	450	94	0.208889	0.038258	TF:M00054	TF	Factor: NF-kappaB; motif: GGGAMTTYCC	SLAMF8,HLA-DMB,GBP4,XIRP1,AIM2,CR1L,UBD,CALHM6,IRF8,GRIP2,CXCL11,CXCL10,BST2,CTSS,NTRK1,PSMB9,TYMP,TNFSF13B,INSRR,NOD2,L3MBTL4,TAP1,NGFR,MMP25,FAM107A,CP,IL32,OAS3,CHRNA1,IL15RA,ISG15,MLKL,SECTM1,BATF3,IFIH1,MT1M,HAPLN3,DDX60,TNFAIP2,CD40,HLA-B,PSME2,PSMB8,VCAM1,RGS16,CSF1,CFB,IL4I1,UBE2L6,CCL5,SLC37A1,ARNTL2,DEPP1,GOLM1,DDX58,RIPK2,FZD5,TAPBPL,NUB1,MSX1,ENPEP,PLCH1,CRYBG1,TAPBP,ABCB1,B2M,NAMPT,L…
2.30512e-56	444	450	90	0.2	0.202703	TF:M07216	TF	Factor: IRF1; motif: NNNYASTTTCACTTTCNNTTT	GBP4,HLA-DRB1,RSAD2,GBP1,CALHM6,PLAAT4,IL18BP,PSMB9,APOL1,CD274,TNFSF13B,PRRG4,APOL3,L3MBTL4,TAP1,TNFSF10,IFIT3,IFIT2,OAS3,EPSTI1,ARL9,TAP2,TLR3,APOL2,CEACAM1,MX1,ISG15,PARP14,GJD3,RTP4,APOL6,IFIH1,PSMB10,DDX60,GBP3,IFI44,KIAA0040,SLC15A3,HLA-B,PARP12,SLC12A7,PARP9,PSMB8,CFB,NKX3-1,GIMAP2,BTN3A3,DTX3L,UBE2L6,BTN3A2,TRIM21,TMEM140,NMI,USP18,IFIT1,ERAP2,SLC37A1,CASP1,HLA-C,PSME1,BTN3A1,ZNFX1,APOBEC…
8.88289e-46	538	450	87	0.193333	0.16171	TF:M04788	TF	Factor: IRF-1; motif: STTTCACTTTCNNT	GBP4,HLA-DRB1,BATF2,RSAD2,GBP1,CALHM6,PLAAT4,IL18BP,OAS2,CXCL10,BST2,CTSS,PSMB9,APOL1,CD274,FHAD1,TNFSF13B,PRRG4,APOL3,TAP1,TNFSF10,IFIT3,IFITM1,IFIT2,OAS3,EPSTI1,ARL9,TAP2,TLR3,APOL2,ISG15,PARP14,GJD3,RTP4,APOL6,SECTM1,LRRTM2,DDX60,GBP3,IFI44,SLC15A3,HLA-B,PSME2,SLC12A7,PARP9,PSMB8,CSF1,CFB,NKX3-1,DTX3L,A2M,UBE2L6,TRIM21,TMEM140,NMI,IFIT1,ERAP2,SLC37A1,CASP1,HLA-C,PSME1,APOBEC3G,TAPBPL,NUB1,TNFR…
0.03149	2446	450	87	0.193333	0.0355683	TF:M07221	TF	Factor: NF-kappaB1; motif: KGGRNTTTCCM	SLAMF8,HLA-DMB,GBP4,XIRP1,AIM2,UBD,HLA-DOB,CALHM6,IRF8,GRIP2,CXCL11,CXCL10,BST2,CTSS,NTRK1,PSMB9,CD274,TNFSF13B,INSRR,NOD2,L3MBTL4,TAP1,SMTNL1,NGFR,MMP25,FAM107A,CP,ICAM1,IL32,OAS3,CLIC2,IL15RA,IL31RA,IFIH1,SAMD9L,MT1M,GBP3,TNFAIP2,CD40,C3,GALNT14,FCGR2A,CSF1,IL12A,CFB,GIMAP2,UBE2L6,CCL5,SLC37A1,TMEM229B,GOLM1,DDX58,RIPK2,ZNFX1,VSNL1,TAPBPL,TRIM69,NUB1,MSX1,CRYBG1,TAPBP,ABCB1,B2M,NAMPT,RAB31,MUC1…
6.21882e-24	1000	450	86	0.191111	0.086	TF:M04020	TF	Factor: IRF8; motif: NCGAAACCGAAACT	GBP4,GBP6,IFI30,AIM2,BATF2,CR1L,RSAD2,ETV7,GBP1,CALHM6,CXCL11,OAS2,BST2,PLA1A,PSMB9,ART3,APOL1,CD274,TAP1,IFIT3,IFITM1,IFIT2,OAS3,TRAPPC3L,EPSTI1,SAMHD1,TAP2,TLR3,APOL2,IFI27,MX1,ISG15,PARP14,RTP4,APOL6,IFI6,STAT1,IFIH1,PSMB10,SAMD9L,DDX60,GBP3,IFI44,TNFAIP2,KIAA0040,HERC5,ISG20,PARP12,PARP9,ZMYND15,CFB,DTX3L,UBE2L6,TRIM21,HERC6,NMI,USP18,IFIT1,RNF213,CASP1,HLA-C,TMEM229B,FBXO6,FZD5,ZNFX1,TRIM69,…
9.32462e-06	1997	450	86	0.191111	0.0430646	TF:M03793	TF	Factor: IRF-7; motif: AARGGAAANNGAA	IFI30,CD74,UBD,PLAAT4,IL18BP,CD38,CXCL10,IL12RB1,PSMB9,APOL1,CD274,HLA-DMA,APOL3,L3MBTL4,TAP1,TNFSF10,IFIT2,TRAPPC3L,EPSTI1,ARL9,TAP2,TLR3,IL15RA,APOL2,ISG15,GJD3,RTP4,PSMB10,DDX60,KIAA0040,PSME2,TLR2,PARP9,PSMB8,ASPHD2,IL4I1,GIMAP2,DTX3L,FAM20A,UBE2L6,HERC6,TMEM140,IFIT1,ERAP2,THEMIS2,SLC37A1,DDX58,PSME1,ZNF267,APOBEC3G,TRIM22,TAPBPL,NUB1,TNFRSF14,ENPEP,TAPBP,FBXO39,LGI4,GK,UBA7,PARP10,ALPK1,PIK…
0.0226162	2353	450	85	0.188889	0.0361241	TF:M10526	TF	Factor: Blimp-1; motif: RRGNGAAAGNRANNN	IDO1,GBP6,RSAD2,C5AR2,PLAAT4,IL18BP,IFI44L,CXCL11,CXCL10,NTRK1,PSMB9,ART3,APOL1,CD274,CCL13,WARS1,APOL3,L3MBTL4,TAP1,LGALS9,DPYS,IFIT2,TRAPPC3L,CLIC2,ARL9,TAP2,TLR3,IL15RA,APOL2,CEACAM1,ACTN2,NLRC5,CCL7,SLC2A5,PSME2,TLR2,SLC12A7,PSMB8,VCAM1,ASPHD2,IL4I1,GIMAP2,FAM20A,BTN3A2,ERAP2,KCTD14,VAMP5,SLC37A1,TMEM229B,PSME1,APOBEC3G,TAPBPL,NUB1,TNFRSF14,MSX1,TAPBP,EID3,UBA7,GSAP,PDCD1LG2,FLT3LG,ASPA,HLA-A…
1.50888e-06	1827	450	83	0.184444	0.0454297	TF:M00774	TF	Factor: NF-kappaB; motif: NGGGANTTYCCMNNNN	SLAMF8,HLA-DMB,GBP4,XIRP1,AIM2,CR1L,UBD,CALHM6,IRF8,GRIP2,CXCL10,BST2,CTSS,NTRK1,PSMB9,TYMP,TNFSF13B,INSRR,NOD2,LAP3,L3MBTL4,TAP1,NGFR,MMP25,FAM107A,CP,IL32,ADAP1,OAS3,CLIC2,IL15RA,MLKL,SECTM1,BATF3,IFIH1,MT1M,CD40,BTC,GRM4,PMAIP1,VCAM1,RGS16,CSF1,MT2A,CCL5,SLC37A1,DEPP1,GOLM1,DDX58,RIPK2,TAPBPL,NUB1,MSX1,CRYBG1,TAPBP,ABCB1,B2M,NAMPT,IRF7,ADGRF3,CARD16,CPXM1,OPTN,FAM124A,ATP8B4,PTGIS,IRF2,AGBL2,F…
7.06394e-22	956	450	81	0.18	0.084728	TF:M07323	TF	Factor: IRF-4; motif: KRAAMNGAAANYN	IDO1,GBP4,GBP6,AIM2,BATF2,APOL4,RSAD2,GBP1,CALHM6,PLAAT4,IFI44L,OAS2,BST2,PLA1A,APOL1,CD274,APOL3,IFIT3,IFIT2,OAS3,EPSTI1,TLR3,APOL2,IFI27,ISG15,RTP4,APOL6,IFI6,SAMD9L,RIPOR2,LRRTM2,DDX60,GBP3,IFI44,HERC5,HLA-B,PMAIP1,PARP9,CSF1,CFB,GIMAP2,BTN3A3,DTX3L,TRIM21,HERC6,NMI,IFIT1,RNF213,KCNJ15,CASP1,HLA-C,GMPR,BTN3A1,GUCY1A1,FBXO6,VSNL1,B2M,EID3,NAMPT,DHX58,LGI4,ALPK1,PIK3R3,BRIP1,MOV10,IFIT5,SAMD9,AD…
6.41114e-15	1207	450	80	0.177778	0.06628	TF:M00699	TF	Factor: ICSBP; motif: RAARTGAAACTG	GBP5,ITK,PCLO,BATF2,CCL8,GBP1,HLA-DOB,CALHM6,PLAAT4,IL18BP,OAS2,BST2,CTSS,OASL,TNFSF13B,LAP3,IFIT3,IFIT2,OAS3,GRAMD2A,MX2,EPSTI1,CHRNA1,IFI27,MX1,ISG15,RTP4,APOL6,IFI35,IFI6,STAT1,IFIH1,SAMD9L,DDX60,IFI44,KIAA0040,HERC5,SLC15A3,HLA-B,BTC,SLC12A7,PARP9,ZMYND15,CFB,DTX3L,CACNG6,TRIM21,HERC6,IFIT1,HLA-C,GMPR,ANGPTL1,DDX58,RNF144B,FBXO6,VSNL1,FAM241A,PLCL1,NUB1,TAPBP,B2M,MICB,DHX58,PARP10,PIK3R3,BRIP…
2.0674e-07	1661	450	80	0.177778	0.0481638	TF:M01279	TF	Factor: IRF-3; motif: NBNBTTTCSCTTT	GBP4,IFI30,CIITA,UBD,HLA-DOB,PLAAT4,IL18BP,CD38,OAS1,PSMB9,APOL1,PRRG4,APOL3,TAP1,IFIT3,DPYS,IFIT2,ARL9,TAP2,TLR3,IL15RA,APOL2,ZNF385B,ISG15,PARP14,GJD3,STAT1,PSMB10,DDX60,CCL7,KIAA0040,HLA-DPB1,SPARCL1,PSME2,PARP9,PSMB8,CFB,IL4I1,GIMAP2,DTX3L,A2M,UBE2L6,CACNG6,HERC6,USP18,IFIT1,ERAP2,KCNJ15,DDX58,PSME1,APOBEC3G,TAPBPL,NUB1,ENPEP,PLCH1,TNFRSF1B,TAPBP,LGI4,PARP10,AK4,FLT3LG,IRF7,ASPA,DDX60L,FAM124…
4.86552e-23	875	450	79	0.175556	0.0902857	TF:M11670	TF	Factor: IRF-5; motif: NYGAAACCGAAACY	GBP4,GBP6,IFI30,BATF2,CR1L,RSAD2,GBP1,CALHM6,OAS2,CXCL10,BST2,PLA1A,ART3,CD274,IFIT3,IFITM1,IFIT2,OAS3,TRAPPC3L,EPSTI1,SAMHD1,TAP2,TLR3,IFI27,MX1,ISG15,PARP14,RTP4,APOL6,STAT1,IFIH1,PSMB10,SAMD9L,DDX60,GBP3,IFI44,HLA-E,KIAA0040,HERC5,SLC15A3,HLA-B,PARP12,PARP9,ZMYND15,CFB,DTX3L,A2M,UBE2L6,TRIM21,HERC6,USP18,IFIT1,RNF213,CASP1,HLA-C,TMEM229B,FBXO6,FZD5,ZNFX1,APOBEC3G,TRIM69,DHX58,PARP10,BRIP1,MOV1…
2.16275e-23	822	450	77	0.171111	0.093674	TF:M11683_1	TF	Factor: IRF-8; motif: NCGAAACCGAAACYN; match class: 1	GBP4,AIM2,BATF2,ETV7,CMPK2,C5AR2,IRF8,PLAAT4,IFI44L,BST2,PLA1A,CTSS,PSMB9,APOL1,CD274,PRRG4,L3MBTL4,TAP1,TNFSF10,IFIT3,IFITM1,IFIT2,OAS3,TRAPPC3L,EPSTI1,ARL9,TLR3,IL15RA,APOL2,IFI27,ZNF385B,ISG15,GJD3,RTP4,IFI6,IFIH1,SAMD9L,RIPOR2,NLRC5,LRRTM2,DDX60,GBP3,HERC5,PSME2,PARP9,CFB,NKX3-1,IL4I1,DTX3L,TRIM21,HERC6,NMI,USP18,IFIT1,RNF213,CASP1,DDX58,APOBEC3G,TRIM69,NUB1,TNFRSF14,ENPEP,TAPBP,B2M,NAMPT,DHX…
8.76921e-23	840	450	77	0.171111	0.0916667	TF:M11684_1	TF	Factor: IRF-8; motif: NYGAAACYGAAACTN; match class: 1	GBP4,AIM2,BATF2,RSAD2,ETV7,CCL8,C5AR2,GBP1,IRF8,PLAAT4,IFI44L,OAS2,BST2,PLA1A,CTSS,PSMB9,APOL1,CD274,PRRG4,L3MBTL4,TAP1,TNFSF10,IFIT3,IFITM1,IFIT2,OAS3,TRAPPC3L,EPSTI1,ARL9,TLR3,APOL2,IFI27,ZNF385B,ISG15,GJD3,RTP4,IFI6,STAT1,IFIH1,SAMD9L,RIPOR2,NLRC5,LRRTM2,DDX60,GBP3,HERC5,PSME2,CFB,IL4I1,TRIM21,HERC6,NMI,USP18,IFIT1,RNF213,CASP1,DDX58,APOBEC3G,TRIM69,NUB1,TNFRSF14,ENPEP,TAPBP,B2M,NAMPT,DHX58,LG…
3.35362e-33	540	450	74	0.164444	0.137037	TF:M07045	TF	Factor: IRF-1; motif: NNRAAANNGAAASN	GBP4,HLA-DRB1,AIM2,BATF2,RSAD2,GBP1,HLA-DOB,CALHM6,PLAAT4,IFI44L,OAS2,CXCL10,BST2,APOL1,CD274,PRRG4,HLA-F,APOL3,TNFSF10,IFIT3,IFIT2,OAS3,TLR3,APOL2,CEACAM1,RTP4,APOL6,IFI6,STAT1,DDX60,GBP3,IFI44,SLC12A7,PARP9,CSF1,CFB,NKX3-1,DTX3L,A2M,TRIM21,NMI,USP18,IFIT1,ERAP2,RNF213,KCNJ15,SLC37A1,CASP1,PSME1,FBXO6,ZNFX1,APOBEC3G,TAPBPL,NUB1,TAPBP,DES,EID3,DHX58,SQOR,BRIP1,MOV10,FLT3LG,IFIT5,SAMD9,ADGRF3,CARD…
0.0208195	1887	450	72	0.16	0.0381558	TF:M00052	TF	Factor: NF-kappaB; motif: GGGRATTTCC	SLAMF8,HLA-DMB,GBP4,XIRP1,AIM2,UBD,CALHM6,IRF8,GRIP2,CXCL11,CXCL10,CTSS,NTRK1,PSMB9,CD274,TNFSF13B,INSRR,NOD2,L3MBTL4,TAP1,SMTNL1,NGFR,MMP25,FAM107A,CP,ICAM1,IL32,ADAP1,OAS3,CLIC2,IFIH1,MT1M,GBP3,TNFAIP2,CD40,FCGR2A,CSF1,CFB,GIMAP2,CCL5,SLC37A1,TMEM229B,GOLM1,DDX58,RIPK2,ZNFX1,VSNL1,TAPBPL,NUB1,MSX1,CRYBG1,TAPBP,ABCB1,B2M,NAMPT,MUC1,IRF7,SP100,OPTN,FAM124A,ATP8B4,PTGIS,IRF2,AGBL2,FSTL5,RASSF9,JAK…
5.87015e-51	278	450	71	0.157778	0.255396	TF:M09957	TF	Factor: IRF-2; motif: NAAANNGAAAGTGAAASTRN	GBP4,HLA-DRB1,GBP1,CALHM6,PLAAT4,IL18BP,BST2,PSMB9,APOL1,CD274,TNFSF13B,PRRG4,APOL3,L3MBTL4,TAP1,IFIT3,IFIT2,OAS3,EPSTI1,ARL9,TAP2,APOL2,CEACAM1,MX1,ISG15,PARP14,GJD3,RTP4,APOL6,DDX60,GBP3,IFI44,SLC15A3,HLA-B,PARP12,SLC12A7,PARP9,PSMB8,BTN3A3,DTX3L,UBE2L6,TRIM21,TMEM140,NMI,USP18,IFIT1,ERAP2,CASP1,HLA-C,PSME1,ZNFX1,APOBEC3G,TAPBPL,SP110,NUB1,TNFRSF14,TAPBP,B2M,NAMPT,DHX58,UBA7,PARP10,MOV10,FLT3LG…
1.98972e-44	340	450	71	0.157778	0.208824	TF:M09629	TF	Factor: IRF-1; motif: NAAANNGAAAGTGAAASTRN	GBP4,HLA-DRB1,GBP1,CALHM6,PLAAT4,IL18BP,PSMB9,APOL1,CD274,TNFSF13B,PRRG4,APOL3,L3MBTL4,TAP1,IFIT3,IFIT2,OAS3,ARL9,TAP2,TLR3,APOL2,CEACAM1,ISG15,PARP14,GJD3,APOL6,PSMB10,GBP3,IFI44,KIAA0040,SLC15A3,SLC12A7,PARP9,PSMB8,CSF1,NKX3-1,GIMAP2,BTN3A3,DTX3L,TRIM21,TMEM140,NMI,USP18,IFIT1,ERAP2,KCNJ15,SLC37A1,CASP1,HLA-C,PSME1,ZNFX1,APOBEC3G,TAPBPL,SP110,NUB1,TNFRSF14,TAPBP,EID3,DHX58,UBA7,PARP10,MOV10,FLT…
2.6797e-26	628	450	71	0.157778	0.113057	TF:M11679	TF	Factor: IRF-7; motif: NCGAAANCGAAANYN	GBP4,GBP6,IFI30,CR1L,ETV7,GBP1,PLAAT4,PLA1A,NTRK1,PSMB9,APOL1,PRRG4,L3MBTL4,TAP1,IFIT3,IFIT2,OAS3,EPSTI1,SAMHD1,TAP2,TLR3,IL15RA,APOL2,IFI27,MX1,ISG15,PARP14,GJD3,RTP4,STAT1,IFIH1,PSMB10,SAMD9L,DDX60,GBP3,KIAA0040,HERC5,PSME2,PARP12,PARP9,PSMB8,ZMYND15,IL12A,DTX3L,UBE2L6,HERC6,TMEM140,NMI,USP18,IFIT1,RNF213,CASP1,HLA-C,TMEM229B,PSME1,TESK2,ZNFX1,NUB1,TNFRSF1B,TAPBP,RUNX3,FLT3LG,LGALS3BP,IRF7,IFIT…
1.14612e-25	624	450	70	0.155556	0.112179	TF:M04018	TF	Factor: IRF7; motif: NCGAAARYGAAANT	GBP4,GBP6,IFI30,ETV7,GBP1,CALHM6,PLAAT4,PSMB9,APOL1,PRRG4,APOL3,L3MBTL4,TAP1,IFIT3,IFIT2,OAS3,EPSTI1,TAP2,TLR3,APOL2,IFI27,MX1,ISG15,PARP14,GJD3,RTP4,APOL6,STAT1,IFIH1,PSMB10,SAMD9L,DDX60,GBP3,KIAA0040,HERC5,PARP12,SLC12A7,PARP9,CSF1,DTX3L,UBE2L6,TRIM21,HERC6,TMEM140,NMI,USP18,IFIT1,RNF213,KCNJ15,HLA-C,TMEM229B,ZNFX1,NUB1,TAPBP,PARP10,RUNX3,MOV10,FLT3LG,LGALS3BP,IRF7,IFIT5,ADGRF3,HLA-A,DDX60L,IRF…
3.48719e-37	322	450	63	0.14	0.195652	TF:M09956	TF	Factor: IRF-1; motif: NAAANNGAAASTGAAASNRN	GBP4,HLA-DRB1,GBP1,PLAAT4,IL18BP,BST2,CTSS,APOL1,CD274,TNFSF13B,PRRG4,APOL3,L3MBTL4,TNFSF10,IFIT3,IFIT2,OAS3,EPSTI1,ARL9,APOL2,CEACAM1,ISG15,GJD3,RTP4,APOL6,DDX60,GBP3,IFI44,SLC15A3,HLA-B,SLC12A7,PARP9,DTX3L,UBE2L6,TRIM21,TMEM140,NMI,IFIT1,ERAP2,CASP1,HLA-C,APOBEC3G,TAPBPL,NUB1,TNFRSF14,ENPEP,TAPBP,B2M,EID3,NAMPT,DHX58,PARP10,MOV10,FLT3LG,SAMD9,HLA-A,MT1E,OPTN,IRF2,APOBEC3F,ERAP1,STAC,ALDH3A1
6.64148e-25	480	450	61	0.135556	0.127083	TF:M11677	TF	Factor: IRF-3; motif: NGGAAACNGAAACCGAAACN	ETV7,CCL8,PLAAT4,OAS2,BST2,PSMB9,APOL1,CD274,TNFSF13B,APOL3,L3MBTL4,TAP1,IFIT3,IFIT2,EPSTI1,SAMHD1,TAP2,APOL2,MX1,ISG15,GJD3,RTP4,APOL6,IFIH1,DDX60,IFI44,KIAA0040,HERC5,PARP12,PARP9,IL12A,IL4I1,DTX3L,SOCS1,UBE2L6,BTN3A2,TRIM21,HERC6,CCL5,HLA-C,BTN3A1,ZNFX1,APOBEC3G,NUB1,TNFRSF14,ENPEP,TAPBP,B2M,NAMPT,DHX58,LGI4,PARP10,BRIP1,MOV10,IRF7,SAMD9,HLA-A,DDX60L,OPTN,APOBEC3F,STAC
0.00935428	1472	450	61	0.135556	0.0414402	TF:M07314	TF	Factor: Blimp-1; motif: RGRAAGNGAAAG	CD74,UBD,PLAAT4,IL18BP,IFI44L,APOL1,CD274,WARS1,LAP3,APOL3,L3MBTL4,DPYS,ARL9,TAP2,TLR3,APOL2,IFI27,CEACAM1,MX1,ZNF385B,PARP14,PSMB10,SLC2A5,SLC15A3,SLC12A7,PSMB8,ZMYND15,ASPHD2,CSF1,NKX3-1,IL4I1,BTN3A3,SPTLC3,ERAP2,KCTD14,VAMP5,SLC37A1,PSME1,IL33,ZNF267,APOBEC3G,TRIM22,TAPBPL,SP110,NUB1,TNFRSF14,TAPBP,CETP,UBA7,FLT3LG,HLA-A,SP100,AGBL2,APOBEC3F,ERAP1,UHMK1,FSTL5,DLGAP5,TMEM35A,IQGAP3,KCND2
6.2584e-21	549	450	60	0.133333	0.10929	TF:M11682_1	TF	Factor: IRF-8; motif: NYGAAASYGAAACYN; match class: 1	GBP4,AIM2,BATF2,GBP1,PLAAT4,IFI44L,BST2,CTSS,PSMB9,APOL1,CD274,L3MBTL4,TAP1,IFIT3,IFITM1,IFIT2,OAS3,EPSTI1,TLR3,APOL2,IFI27,ZNF385B,ISG15,GJD3,RTP4,IFI6,IFIH1,SAMD9L,NLRC5,LRRTM2,DDX60,HERC5,PSME2,CFB,IL4I1,TRIM21,HERC6,NMI,USP18,IFIT1,RNF213,CASP1,DDX58,APOBEC3G,TRIM69,NUB1,TNFRSF14,ENPEP,TAPBP,B2M,NAMPT,DHX58,LGI4,PARP10,IFIT5,DDX60L,MT1E,OPTN,APOBEC3F,XRN1
2.06021e-11	835	450	59	0.131111	0.0706587	TF:M00258	TF	Factor: ISGF-3; motif: CAGTTTCWCTTTYCC	GBP5,BATF2,RSAD2,GBP1,CALHM6,CXCL11,OAS2,BST2,TNFSF13B,HLA-F,LAP3,SMTNL1,CP,IFIT3,IFITM1,IFIT2,GRAMD2A,EPSTI1,CHRNA1,IFI27,MX1,ISG15,RTP4,APOL6,IFI6,STAT1,SAMD9L,DDX60,IFI44,TNFAIP2,KIAA0040,HERC5,SLC15A3,HLA-B,PMAIP1,PARP9,CFB,DTX3L,CACNG6,HERC6,USP18,IFIT1,RNF213,HLA-C,GMPR,FBXO6,B2M,DHX58,PARP10,PIK3R3,BRIP1,MOV10,IRF7,IFIT5,HLA-A,DDX60L,GSDMD,RASSF9,IGSF10
1.07482e-22	456	450	57	0.126667	0.125	TF:M11686_1	TF	Factor: IRF-4; motif: NYGAAASYGAAACYN; match class: 1	GBP4,AIM2,BATF2,PLAAT4,BST2,CTSS,PSMB9,APOL1,CD274,PRRG4,L3MBTL4,TAP1,IFIT3,IFITM1,IFIT2,OAS3,TRAPPC3L,EPSTI1,TLR3,APOL2,IFI27,ZNF385B,ISG15,GJD3,RTP4,IFI6,IFIH1,RIPOR2,DDX60,HERC5,PSME2,CFB,IL4I1,TRIM21,HERC6,NMI,USP18,IFIT1,RNF213,CASP1,VSNL1,APOBEC3G,FAM241A,TRIM69,NUB1,TNFRSF14,ENPEP,TAPBP,B2M,NAMPT,DHX58,LGI4,PARP10,IFIT5,DDX60L,OPTN,APOBEC3F
7.1651e-18	569	450	57	0.126667	0.100176	TF:M11676	TF	Factor: IRF-3; motif: NGGAAANGGAAASNGAAACN	ETV7,CCL8,IRF8,PLAAT4,CD38,BST2,PSMB9,APOL1,CD274,APOL3,L3MBTL4,TAP1,TNFSF10,IFIT3,IFIT2,EPSTI1,SAMHD1,ARL9,TAP2,APOL2,ISG15,GJD3,APOL6,IFIH1,DDX60,IFI44,KIAA0040,HERC5,PARP12,PARP9,IL4I1,DTX3L,SOCS1,UBE2L6,TRIM21,HERC6,NMI,IFIT1,CCL5,THEMIS2,ZNFX1,APOBEC3G,TNFRSF14,ENPEP,TAPBP,B2M,NAMPT,DHX58,LGI4,PARP10,BRIP1,FLT3LG,IRF7,OPTN,IRF2,APOBEC3F,STAC
4.32082e-16	599	450	56	0.124444	0.0934891	TF:M09958	TF	Factor: IRF-3; motif: RAAARGGAAANNGAAASNGA	C5AR2,PLAAT4,IL18BP,CTSS,PSMB9,APOL1,CD274,FHAD1,APOL3,L3MBTL4,TAP1,IFIT3,IFIT2,EPSTI1,ARL9,APOL2,CEACAM1,MX1,ISG15,GJD3,APOL6,IFIH1,DDX60,IFI44,HERC5,SLC15A3,C2,PSMB8,IL4I1,USP18,IFIT1,ERAP2,PSME1,ZNFX1,APOBEC3G,TNFRSF14,ENPEP,TAPBP,B2M,NAMPT,DHX58,LGI4,UBA7,RUNX3,FLT3LG,SAMD9,DDX60L,MT1E,OPTN,IRF2,APOBEC3F,MAPT,STAC,RASSF9,TMEM35A,ALDH3A1
0.016605	1300	450	55	0.122222	0.0423077	TF:M03557_1	TF	Factor: P50; motif: GGRRANTCCCNN; match class: 1	HLA-DMB,GBP4,AIM2,ETV7,OAS2,CXCL10,BST2,IRF1,PSMB9,OASL,NOD2,TAP1,MMP25,IL15RA,MLKL,BATF3,LYPD5,IFIH1,MT1M,CD40,HLA-B,PSME2,C3,SLC12A7,DEXI,RNF19B,RGS16,CSF1,IL4I1,SLC37A1,ZNFX1,HELZ2,MSX1,TAPBP,B2M,GK,PTGS2,RUNX3,ASPA,ADGRF3,CARD16,HLA-A,PTGIS,XRN1,HHIP,STAC,RASD2,RASSF9,ASIC1,NDNF,GALNT18,RASSF2,EXTL1,ENPP5,KCNJ12
1.6973e-25	357	450	54	0.12	0.151261	TF:M10080	TF	Factor: STAT2; motif: RRGRAANNGAAACTGAAAN	GBP6,CCL8,PLAAT4,OAS2,BST2,APOL1,CD274,TNFSF13B,LAP3,SMTNL1,IFIT3,IFITM1,OAS3,EPSTI1,SAMHD1,ARL9,CHRNA1,APOL2,MX1,ISG15,GJD3,RTP4,APOL6,SAMD9L,DDX60,IFI44,KIAA0040,HERC5,SLC15A3,PARP12,PARP9,GIMAP2,DTX3L,SOCS1,TRIM21,HERC6,TMEM140,NMI,USP18,IFIT1,ZNFX1,TAPBP,B2M,NAMPT,DHX58,LGI4,PARP10,BRIP1,MOV10,IRF7,IFIT5,SAMD9,DDX60L,OPTN
2.37764e-06	965	450	54	0.12	0.0559585	TF:M03916	TF	Factor: PRDM1; motif: NRAAAGTGAAAGTNN	UBD,PLAAT4,IL18BP,PSMB9,GCH1,APOL1,APOL3,L3MBTL4,TAP1,IFIT2,ARL9,TAP2,TLR3,APOL2,CEACAM1,ZNF385B,PARP14,PSMB10,CCL7,PSME2,TLR2,SLC12A7,PSMB8,ZMYND15,CSF1,NKX3-1,IL4I1,BTN3A3,SPTLC3,ERAP2,VAMP5,SLC37A1,PSME1,APOBEC3G,TAPBPL,SP110,NUB1,TNFRSF14,TNFRSF1B,TAPBP,LGI4,UBA7,FLT3LG,ASPA,HLA-A,SP100,LY75,AGBL2,APOBEC3F,ERAP1,UHMK1,FSTL5,AFF2,LRRC17
1.17871e-22	374	450	52	0.115556	0.139037	TF:M09733_1	TF	Factor: STAT2; motif: NRGAAANNGAAACTNA; match class: 1	GBP4,BATF2,RSAD2,GBP1,IRF8,IFI44L,CXCL10,APOL1,CD274,TNFSF10,IFIT3,IFITM1,IFIT2,EPSTI1,TLR3,APOL2,IFI27,ISG15,GJD3,RTP4,APOL6,IFI6,IFIH1,DDX60,GBP3,HERC5,PARP9,CFB,IL4I1,DTX3L,HERC6,USP18,IFIT1,RNF213,CASP1,ZNFX1,APOBEC3G,TRIM69,NUB1,TNFRSF14,B2M,NAMPT,DHX58,LGI4,PARP10,MOV10,IFIT5,DDX60L,MT1E,OPTN,APOBEC3F,STAC
0.00066068	1048	450	51	0.113333	0.0486641	TF:M03865	TF	Factor: Blimp-1; motif: NRGRAAGKGAAAGK	CD74,CIITA,CALHM6,PLAAT4,IL18BP,APOL1,WARS1,LAP3,APOL3,IFIT2,ARL9,TLR3,APOL2,MX1,ISG15,C4A,SLC12A7,PSMB8,ZMYND15,ASPHD2,CSF1,NKX3-1,IL4I1,GIMAP2,C4B,SPTLC3,ERAP2,KCTD14,VAMP5,SLC37A1,TMEM229B,IL33,TAPBPL,NUB1,TAPBP,CETP,PARP10,GSAP,FLT3LG,HLA-A,AGBL2,SLFN11,ERAP1,UHMK1,PIK3C2B,RASD2,FSTL5,BHLHE41,KIF2C,KCND2,INHBE
4.46822e-22	337	450	49	0.108889	0.145401	TF:M00453_1	TF	Factor: IRF-7; motif: TNSGAAWNCGAAANTNNN; match class: 1	GBP4,AIM2,BATF2,RSAD2,CCL8,PLAAT4,IFI44L,BST2,PLA1A,PSMB9,APOL1,CD274,TAP1,TNFSF10,IFIT3,IFIT2,OAS3,EPSTI1,TLR3,IL15RA,APOL2,IFI27,ISG15,GJD3,RTP4,IFI6,STAT1,IFIH1,DDX60,GBP3,HERC5,CFB,TRIM21,HERC6,NMI,USP18,IFIT1,RNF213,APOBEC3G,NUB1,ENPEP,B2M,NAMPT,DHX58,IFIT5,ADGRF3,DDX60L,OPTN,APOBEC3F
2.15991e-15	478	450	49	0.108889	0.10251	TF:M11687_1	TF	Factor: IRF-4; motif: NCGAAACCGAAACYN; match class: 1	GBP4,BATF2,PLAAT4,BST2,CTSS,PSMB9,APOL1,CD274,TAP1,IFIT3,IFITM1,IFIT2,OAS3,EPSTI1,TLR3,APOL2,IFI27,ISG15,GJD3,RTP4,IFI6,IFIH1,SAMD9L,DDX60,HERC5,PSME2,CFB,TRIM21,HERC6,NMI,USP18,IFIT1,CASP1,HLA-C,TRIM69,NUB1,TAPBP,B2M,DHX58,LGI4,PARP10,FLT3LG,IRF7,IFIT5,DDX60L,OPTN,AGBL2,XRN1,SLC7A14
1.4305e-24	284	450	48	0.106667	0.169014	TF:M04014	TF	Factor: IRF3; motif: NNRRAANGGAAACCGAAACYR	CCL8,PLAAT4,BST2,PSMB9,APOL1,CD274,APOL3,TAP1,TNFSF10,IFIT3,IFIT2,OAS3,EPSTI1,SAMHD1,APOL2,CEACAM1,MX1,ISG15,GJD3,RTP4,APOL6,IFIH1,DDX60,IFI44,KIAA0040,HERC5,SLC15A3,PARP12,PARP9,CFB,IL4I1,DTX3L,UBE2L6,HERC6,USP18,IFIT1,PSME1,ZNFX1,PLCL1,B2M,NAMPT,DHX58,LGI4,PARP10,MOV10,SAMD9,DDX60L,OPTN
1.6679e-25	258	450	47	0.104444	0.182171	TF:M01882	TF	Factor: IRF-2; motif: NNRAAAGTGAAASNNA	GBP4,HLA-DRB1,UBD,HLA-DOB,PLAAT4,IL18BP,CXCL10,BST2,APOL1,FHAD1,APOL3,IFIT3,IFIT2,ARL9,TLR3,APOL2,IFI27,APOL6,SECTM1,LRRTM2,CCL7,HLA-DPB1,SLC15A3,SLC12A7,PSMB8,CSF1,NKX3-1,A2M,TRIM21,IFIT1,ERAP2,KCNJ15,SLC37A1,TAPBPL,NUB1,ENPEP,TAPBP,DHX58,UBA7,FLT3LG,ASPA,ADGRF3,OPTN,AGBL2,ERAP1,RASD2,FSTL5
1.34166e-16	393	450	46	0.102222	0.117048	TF:M11671	TF	Factor: IRF-5; motif: NCGAAACCGAAACY	GBP6,IFI30,BATF2,CR1L,OAS2,BST2,PLA1A,PSMB9,TAP1,OAS3,EPSTI1,SAMHD1,TAP2,TLR3,IFI27,MX1,ISG15,PARP14,RTP4,STAT1,IFIH1,PSMB10,SAMD9L,DDX60,IFI44,HLA-E,PARP12,PARP9,ZMYND15,DTX3L,HERC6,USP18,IFIT1,RNF213,TMEM229B,FZD5,ZNFX1,HELZ2,NUB1,IRF7,IFIT5,SAMD9,STAT2,DDX60L,XRN1,FAM13C
0.0042859	961	450	46	0.102222	0.0478668	TF:M00747_1	TF	Factor: IRF-1; motif: TTCACTT; match class: 1	ITK,GBP4,UBD,GBP1,CALHM6,PLAAT4,IL18BP,TNFSF13B,LAP3,IFIT2,MX2,ARL9,TLR3,MLKL,PSMB10,HLA-DPB1,SLC15A3,HLA-B,LRATD1,TLR2,RAB27B,SLC39A8,GIMAP2,IFIT1,HLA-C,ANGPTL1,GOLM1,TESK2,TRIM22,TAPBPL,NUB1,TAPBP,UBA7,BRIP1,AK4,SP100,GSDMD,AGBL2,XRN1,ERAP1,SGCD,BHLHE41,IQGAP3,AKR1C3,PIEZO2,LRRC17
7.60871e-07	695	450	45	0.1	0.0647482	TF:M00063	TF	Factor: IRF-2; motif: GAAAAGYGAAASY	UBD,PLAAT4,CXCL10,PLA1A,HLA-DPA1,PSMB9,APOL1,APOL3,TAP1,IFIT3,IFIT2,ARL9,APOL2,CEACAM1,ISG15,STAT1,TLR2,SLC39A8,CSF1,NKX3-1,GIMAP2,BTN3A3,SOCS1,UBE2L6,BTN3A2,USP18,IFIT1,KCNJ15,SLC37A1,PSME1,BTN3A1,VSNL1,APOBEC3G,SP110,ENPEP,TAPBP,UBA7,IRF7,HLA-A,AGBL2,APOBEC3F,ERAP1,SGCD,BHLHE41,INHBE
3.37914e-22	248	450	43	0.0955556	0.173387	TF:M11665_1	TF	Factor: IRF-2; motif: NGAAASYGAAAS; match class: 1	GBP4,BATF2,PLAAT4,BST2,PSMB9,APOL1,CD274,L3MBTL4,TAP1,IFIT3,IFIT2,OAS3,EPSTI1,TLR3,APOL2,IFI27,ISG15,GJD3,RTP4,IFI6,DDX60,HERC5,PSME2,CFB,IL4I1,TRIM21,HERC6,NMI,USP18,IFIT1,APOBEC3G,TRIM69,NUB1,TNFRSF14,ENPEP,TAPBP,B2M,DHX58,PARP10,IFIT5,DDX60L,OPTN,APOBEC3F
6.07023e-10	496	450	42	0.0933333	0.0846774	TF:M09745_1	TF	Factor: HELIOS; motif: RNARRRGGAASTGARAN; match class: 1	PLAAT4,IL18BP,IFI44L,CTSS,WARS1,HLA-F,TNFSF10,IFIT3,IFIT2,EPSTI1,ARL9,CHRNA1,IFI27,IFI6,ACTN2,SLC2A5,PMAIP1,FCGR2A,PSMB8,ASPHD2,NKX3-1,IL4I1,IFIT1,KCTD14,APOBEC3G,NUB1,TNFRSF14,SERPINB2,ENPEP,PLSCR1,CRYBG1,B2M,SQOR,RUNX3,SP100,IRF2,APOBEC3F,RASSF9,MAP2K6,CPA4,PIEZO2,ZNF488
3.05034e-24	142	450	36	0.08	0.253521	TF:M11664_1	TF	Factor: IRF-2; motif: NGAAASYGAAAS; match class: 1	GBP4,PLAAT4,BST2,PSMB9,APOL1,CD274,L3MBTL4,TAP1,IFIT3,IFIT2,OAS3,EPSTI1,TLR3,APOL2,IFI27,ISG15,GJD3,IFI6,DDX60,PSME2,IL4I1,TRIM21,HERC6,NMI,USP18,IFIT1,APOBEC3G,NUB1,TNFRSF14,TAPBP,DHX58,PARP10,IFIT5,DDX60L,OPTN,APOBEC3F
1.82653e-10	318	450	34	0.0755556	0.106918	TF:M04016	TF	Factor: IRF5; motif: CCGAAACCGAAACY	GBP6,BATF2,CR1L,OAS2,BST2,PLA1A,OAS3,EPSTI1,SAMHD1,IFI27,MX1,ISG15,RTP4,IFIH1,DDX60,IFI44,PARP12,PARP9,ZMYND15,DTX3L,HERC6,IFIT1,RNF213,CASP1,TMEM229B,FBXO6,FZD5,ZNFX1,DHX58,IFIT5,SAMD9,CARD16,STAT2,DDX60L
2.49818e-07	411	450	34	0.0755556	0.0827251	TF:M01066	TF	Factor: Blimp-1; motif: NRGRAAGKGAAAGKRN	GBP4,CIITA,CALHM6,PLAAT4,IL18BP,APOL1,TNFSF13B,WARS1,PRRG4,LAP3,APOL3,IFIT3,IFIT2,ARL9,TLR3,APOL2,KIAA0040,SLC12A7,PSMB8,ZMYND15,ASPHD2,CSF1,NMI,SPTLC3,IFIT1,SLC37A1,TAPBP,GSAP,FLT3LG,SP100,ERAP1,RASD2,BHLHE41,CCDC113
2.82191e-23	120	450	33	0.0733333	0.275	TF:M11685_1	TF	Factor: IRF-8; motif: NCGAAACYGAAACYN; match class: 1	GBP4,BATF2,BST2,PSMB9,APOL1,CD274,TAP1,IFIT3,IFITM1,OAS3,EPSTI1,TLR3,APOL2,IFI27,ISG15,RTP4,IFI6,SAMD9L,DDX60,HERC5,CFB,HERC6,NMI,USP18,IFIT1,TRIM69,B2M,DHX58,LGI4,PARP10,IRF7,IFIT5,DDX60L
2.99815e-17	180	450	33	0.0733333	0.183333	TF:M11678	TF	Factor: IRF-7; motif: NNGAAAGTGAAANTR	GBP4,GBP1,HLA-DOB,CALHM6,PLAAT4,APOL1,PRRG4,APOL3,IFIT3,IFIT2,TLR3,APOL2,APOL6,IFI6,GBP3,SLC12A7,CSF1,NKX3-1,TRIM21,NMI,IFIT1,ERAP2,KCNJ15,TAPBPL,NUB1,TAPBP,ADGRF3,IRF2,AGBL2,ERAP1,RAB20,FLRT3,RASD2
4.80655e-30	73	450	32	0.0711111	0.438356	TF:M08887_1	TF	Factor: IRF; motif: NNGAAANTGAAANN; match class: 1	GBP4,GBP1,PLAAT4,IL18BP,IFI44L,BST2,CD274,TNFSF13B,IFIT3,IFITM1,IFIT2,EPSTI1,TLR3,IFI27,ISG15,RTP4,IFI6,DDX60,CFB,BTN3A2,TRIM21,NMI,IFIT1,RNF213,APOBEC3G,NUB1,TAPBP,DHX58,PARP10,IFIT5,OPTN,APOBEC3F
3.38298e-07	372	450	32	0.0711111	0.0860215	TF:M10040	TF	Factor: Blimp-1; motif: RAAAGNGAAAGTNN	PLAAT4,IL18BP,APOL1,APOL3,IFIT2,ARL9,TLR3,APOL2,CEACAM1,TLR2,SLC12A7,ZMYND15,CSF1,NKX3-1,BTN3A3,SPTLC3,ERAP2,VAMP5,SLC37A1,APOBEC3G,SP110,NUB1,TAPBP,LGI4,UBA7,FLT3LG,ASPA,SP100,LY75,APOBEC3F,ERAP1,FSTL5
3.27959e-06	407	450	32	0.0711111	0.0786241	TF:M07121	TF	Factor: Blimp-1; motif: NRAAAGTGAAAGTNN	PLAAT4,IL18BP,APOL1,APOL3,IFIT2,ARL9,TLR3,APOL2,CEACAM1,CCL7,TLR2,SLC12A7,ZMYND15,CSF1,NKX3-1,BTN3A3,SPTLC3,ERAP2,SLC37A1,APOBEC3G,TAPBPL,SP110,NUB1,TAPBP,LGI4,UBA7,ASPA,SP100,LY75,APOBEC3F,ERAP1,FSTL5
1.20648e-12	205	450	30	0.0666667	0.146341	TF:M00972_1	TF	Factor: IRF; motif: RAAANTGAAAN; match class: 1	GBP4,GBP1,PLAAT4,IL18BP,BST2,CD274,TNFSF13B,IFIT3,IFIT2,TLR3,ISG15,MLKL,IFI6,GBP3,IFI44,TLR2,GIMAP2,BTN3A2,TRIM21,NMI,IFIT1,SP110,NUB1,TAPBP,DHX58,PARP10,HLA-A,OPTN,IRF2,RAB20
1.25612e-06	306	450	28	0.0622222	0.0915033	TF:M09649	TF	Factor: Blimp-1; motif: RAAAGTGAAAGTNN	PLAAT4,IL18BP,GCH1,APOL1,APOL3,IFIT2,TLR3,APOL2,CEACAM1,SLC12A7,ZMYND15,CSF1,BTN3A3,SPTLC3,APOBEC3G,TAPBPL,SP110,NUB1,TAPBP,LGI4,UBA7,ASPA,SP100,LY75,APOBEC3F,ERAP1,FSTL5,LRRC17
1.55141e-12	163	450	27	0.06	0.165644	TF:M04015_1	TF	Factor: IRF-4; motif: NCGAAACCGAAACYA; match class: 1	BATF2,CMPK2,OAS2,BST2,PSMB9,TAP1,IFIT2,OAS3,EPSTI1,SAMHD1,TLR3,ISG15,RTP4,APOL6,SAMD9L,DDX60,HLA-E,KIAA0040,HERC6,IFIT1,HLA-C,DHX58,IRF7,IFIT5,STAT2,DDX60L,UHMK1
6.39918e-12	131	450	24	0.0533333	0.183206	TF:M11680	TF	Factor: IRF-9; motif: NYGAAACYGAAACYN	BATF2,CALHM6,OAS2,BST2,IFIT3,IFITM1,IFIT2,EPSTI1,SAMHD1,IFI27,MX1,ISG15,RTP4,DDX60,IFI44,PARP9,DTX3L,HERC6,IFIT1,RNF213,DHX58,IFIT5,SAMD9,DDX60L
1.24182e-13	100	450	23	0.0511111	0.23	TF:M11681	TF	Factor: IRF-9; motif: NCGAAACYGAAACYN	IFI30,BATF2,OAS2,BST2,EPSTI1,SAMHD1,IFI27,MX1,ISG15,RTP4,IFIH1,DDX60,IFI44,PARP12,PARP9,DTX3L,HERC6,RNF213,TMEM229B,DHX58,IFIT5,SAMD9,DDX60L
1.55827e-11	123	450	23	0.0511111	0.186992	TF:M11672	TF	Factor: IRF-5; motif: NCGAAACCGAAACY	IFI30,BATF2,OAS2,BST2,EPSTI1,SAMHD1,IFI27,MX1,ISG15,RTP4,IFIH1,DDX60,IFI44,PARP12,PARP9,DTX3L,HERC6,RNF213,TMEM229B,DHX58,IFIT5,SAMD9,DDX60L
1.38482e-15	57	450	20	0.0444444	0.350877	TF:M00772_1	TF	Factor: IRF; motif: RRAANTGAAASYGNV; match class: 1	GBP4,CD274,TNFSF13B,IFIT3,IFIT2,MX1,RTP4,IFI6,SLC15A3,CFB,IFIT1,NUB1,TAPBP,B2M,DHX58,MOV10,SAMD9,HLA-A,OPTN,IRF2
1.48904e-13	45	450	17	0.0377778	0.377778	TF:M04020_1	TF	Factor: IRF8; motif: NCGAAACCGAAACT; match class: 1	BATF2,OAS2,IFIT3,OAS3,TLR3,ISG15,RTP4,IFI6,SAMD9L,DDX60,HERC6,IFIT1,HLA-C,DHX58,IRF7,IFIT5,DDX60L
3.5499e-13	47	450	17	0.0377778	0.361702	TF:M00699_1	TF	Factor: ICSBP; motif: RAARTGAAACTG; match class: 1	TNFSF13B,MX2,CHRNA1,MX1,RTP4,APOL6,IFI6,SAMD9L,DDX60,IFI44,HLA-B,PARP9,DTX3L,HERC6,HLA-C,DHX58,HLA-A
5.34346e-14	36	450	16	0.0355556	0.444444	TF:M11670_1	TF	Factor: IRF-5; motif: NYGAAACCGAAACY; match class: 1	BATF2,OAS2,BST2,CD274,IFIT3,OAS3,RTP4,SAMD9L,DDX60,CFB,HERC6,IFIT1,DHX58,IRF7,IFIT5,DDX60L
0.0444545	201	450	16	0.0355556	0.079602	TF:M04017	TF	Factor: IRF5; motif: NACCGAAACYA	EPSTI1,SAMHD1,IFI27,MX1,ISG15,APOL6,DDX60,HLA-E,RNF213,HELZ2,TAPBP,IFIT5,STAT2,DDX60L,XRN1,KCNK15
2.42444e-16	19	450	14	0.0311111	0.736842	TF:M07045_1	TF	Factor: IRF-1; motif: NNRAAANNGAAASN; match class: 1	PLAAT4,IFI44L,APOL1,CD274,IFIT2,APOL2,IFI6,CFB,IFIT1,APOBEC3G,NUB1,TAPBP,DHX58,APOBEC3F
3.47639e-11	35	450	14	0.0311111	0.4	TF:M07216_1	TF	Factor: IRF1; motif: NNNYASTTTCACTTTCNNTTT; match class: 1	GBP4,PLAAT4,APOL1,CD274,APOL2,ISG15,BTN3A3,TRIM21,BTN3A1,NUB1,TNFRSF14,TAPBP,DHX58,PARP10
1.55214e-07	60	450	14	0.0311111	0.233333	TF:M11673	TF	Factor: IRF-5; motif: NCGAAACCGAAACY	EPSTI1,SAMHD1,IFI27,MX1,ISG15,RTP4,DDX60,PARP12,HERC6,RNF213,TMEM229B,IFIT5,STAT2,DDX60L
8.88651e-11	30	450	13	0.0288889	0.433333	TF:M00258_1	TF	Factor: ISGF-3; motif: CAGTTTCWCTTTYCC; match class: 1	EPSTI1,CHRNA1,RTP4,APOL6,IFI6,SAMD9L,HLA-B,PARP9,DTX3L,HERC6,HLA-C,DHX58,IFIT5
0.00849203	118	450	13	0.0288889	0.110169	TF:M07314_1	TF	Factor: Blimp-1; motif: RGRAAGNGAAAG; match class: 1	IFI44L,APOL1,L3MBTL4,ARL9,TAP2,TLR3,APOL2,PSMB10,IL4I1,TNFRSF14,TAPBP,ERAP1,UHMK1
1.90604e-10	25	450	12	0.0266667	0.48	TF:M11679_1	TF	Factor: IRF-7; motif: NCGAAANCGAAANYN; match class: 1	GBP4,PLAAT4,PSMB9,TAP1,OAS3,TLR3,HERC5,HERC6,USP18,IFIT1,IFIT5,DDX60L
1.75238e-09	29	450	12	0.0266667	0.413793	TF:M09629_1	TF	Factor: IRF-1; motif: NAAANNGAAAGTGAAASTRN; match class: 1	PLAAT4,APOL1,CD274,IFIT2,APOL2,TRIM21,APOBEC3G,TNFRSF14,TAPBP,DHX58,PARP10,APOBEC3F
2.37576e-11	17	450	11	0.0244444	0.647059	TF:M04788_1	TF	Factor: IRF-1; motif: STTTCACTTTCNNT; match class: 1	GBP4,PLAAT4,BST2,IFIT3,PSME2,TRIM21,IFIT1,NUB1,TAPBP,DHX58,OPTN
1.44944e-07	24	450	10	0.0222222	0.416667	TF:M04018_1	TF	Factor: IRF7; motif: NCGAAARYGAAANT; match class: 1	GBP4,APOL1,IFIT2,APOL2,KIAA0040,IFIT1,HLA-C,IFIT5,ADGRF3,IRF2
0.000448692	50	450	10	0.0222222	0.2	TF:M03916_1	TF	Factor: PRDM1; motif: NRAAAGTGAAAGTNN; match class: 1	APOL1,APOL3,L3MBTL4,APOL2,PSMB10,TLR2,TAPBPL,TNFRSF14,TAPBP,ERAP1
1.6971e-06	22	450	9	0.02	0.409091	TF:M09957_1	TF	Factor: IRF-2; motif: NAAANNGAAAGTGAAASTRN; match class: 1	GBP4,PLAAT4,PSMB9,CD274,TAP1,ISG15,TNFRSF14,DHX58,PARP10
0.000650115	40	450	9	0.02	0.225	TF:M07323_1	TF	Factor: IRF-4; motif: KRAAMNGAAANYN; match class: 1	IFI44L,RTP4,IFI6,DDX60,PMAIP1,IFIT1,DHX58,ADGRF3,OPTN
0.000816441	41	450	9	0.02	0.219512	TF:M11676_1	TF	Factor: IRF-3; motif: NGGAAANGGAAASNGAAACN; match class: 1	APOL1,IFIT3,EPSTI1,APOL2,ISG15,APOL6,HERC5,ENPEP,PARP10
2.73676e-06	11	450	7	0.0155556	0.636364	TF:M10080_1	TF	Factor: STAT2; motif: RRGRAANNGAAACTGAAAN; match class: 1	IFIT3,EPSTI1,ISG15,APOL6,IFI44,DHX58,IFIT5
0.00160685	23	450	7	0.0155556	0.304348	TF:M09956_1	TF	Factor: IRF-1; motif: NAAANNGAAASTGAAASNRN; match class: 1	GBP4,PLAAT4,CD274,ISG15,IFIT1,TNFRSF14,DHX58
0.00743097	11	450	5	0.0111111	0.454545	TF:M01066_1	TF	Factor: Blimp-1; motif: NRGRAAGKGAAAGKRN; match class: 1	PLAAT4,APOL1,IFIT2,APOL2,TAPBP
0.0304412	14	450	5	0.0111111	0.357143	TF:M11671_1	TF	Factor: IRF-5; motif: NCGAAACCGAAACY; match class: 1	DDX60,HERC6,IRF7,IFIT5,DDX60L
0.000803766	4	450	4	0.00888889	1	TF:M11680_1	TF	Factor: IRF-9; motif: NYGAAACYGAAACYN; match class: 1	IFIT3,DDX60,DHX58,IFIT5

## Sheet: TNF + IFN vs Control
p_value	term_size	query_size	intersection_size	precision	recall	term_id	source	term_name	intersection
2.58831e-09	2038	1780	448	0.251685	0.219823	REAC:R-HSA-168256	REAC	Immune System	HLA-DRA,CXCL10,CCL5,TNF,ITK,GBP7,GBP5,GBP4,EBI3,IRF8,HCK,NOS2,DAPP1,CCL20,AIM2,HLA-DOA,GPR84,HLA-DOB,RSAD2,LCP2,IFI30,OASL,ICAM1,FYB1,NOD2,CTSS,IL3RA,MEFV,GBP6,CD74,OAS1,HLA-DRB1,CXCL8,OAS2,TNFRSF9,VCAM1,CCL19,C3,IL27,IL31RA,ITGAL,C5AR2,IL1RL1,GBP1,IL32,IL18BP,TNFSF14,HLA-DMB,LGALS9,CSF2RB,BST2,CD274,TLR2,HLA-F,MX2,CD70,MX1,SIGLEC1,CXCL2,PIK3AP1,NFAM1,IL18R1,OAS3,TNFAIP3,LAG3,TNFAIP6,IRF1,BIRC3,T…
5.45856e-23	696	1780	225	0.126404	0.323276	REAC:R-HSA-1280215	REAC	Cytokine Signaling in Immune system	HLA-DRA,CXCL10,CCL5,TNF,GBP7,GBP5,GBP4,EBI3,IRF8,HCK,NOS2,CCL20,RSAD2,IFI30,OASL,ICAM1,NOD2,IL3RA,GBP6,OAS1,HLA-DRB1,CXCL8,OAS2,TNFRSF9,VCAM1,CCL19,IL27,IL31RA,IL1RL1,GBP1,IL32,IL18BP,TNFSF14,LGALS9,CSF2RB,BST2,HLA-F,MX2,CD70,MX1,CXCL2,IL18R1,OAS3,IRF1,BIRC3,CIITA,IRF4,TNFSF13B,CCL2,SAA1,IL1B,ISG20,GBP2,PTAFR,IFIT2,IL15RA,IFIT3,TNFRSF8,IL10RA,IL12RB1,ISG15,IL1A,CXCL1,TNFSF15,IFI27,LYN,USP18,BATF,…
2.91542e-07	529	1358	142	0.104566	0.268431	KEGG:05200	KEGG	Pathways in cancer	NOS2,IL3RA,CXCL8,CSF2RB,BIRC3,RET,IL15RA,IL12RB1,FZD5,TRAF1,ADCY5,DLL4,GADD45G,PTGS2,NKX3-1,ADCY4,NFKBIA,BDKRB1,RARB,PMAIP1,JAK3,IL6,IL7R,NFKB2,BMP2,GNG4,MMP1,FZD9,JAK2,RASSF5,IFNAR2,CDH1,RELA,FAS,PIM1,EDN1,STAT5A,WNT4,PRKCG,IL7,PML,DLL1,LAMA1,RALB,NFKB1,STAT1,LAMA3,CCND3,LAMB3,IL23A,IL12RB2,IFNGR2,IL15,ETS1,TRAF2,RASGRP3,HIF1A,ARHGEF11,IL12A,GADD45B,RALGDS,IL4R,PTGER4,BID,STAT3,RALA,RASGRP1,BAK1…
7.24237e-14	293	1358	106	0.078056	0.361775	KEGG:04060	KEGG	Cytokine-cytokine receptor interaction	CXCL9,CXCL10,CCL5,CXCL11,TNF,CX3CL1,CCL8,EBI3,CCL20,IL3RA,CXCL8,TNFRSF9,CCL19,IL27,IL31RA,IL1RL1,IL32,CCL1,TNFSF14,CSF2RB,CD40,CCL13,CD70,CXCL2,CXCL3,IL18R1,NGFR,TNFSF13B,CCL2,IL1B,TNFSF10,IL15RA,TNFRSF8,IL10RA,CXCL5,IL12RB1,IL1A,CXCL1,TNFSF15,IFNLR1,TNFRSF4,IL33,CSF3,CSF1,IL1RN,IL6,IL7R,CCL7,BMP2,LTB,IFNAR2,CCL11,TNFSF18,FAS,TNFRSF1B,IL7,TNFRSF18,CXCL14,LIFR,RELT,IL17C,PRLR,CXCL6,ACVRL1,IL23A,IL…
9.34255e-09	459	1780	133	0.0747191	0.28976	REAC:R-HSA-449147	REAC	Signaling by Interleukins	CXCL10,CCL5,TNF,EBI3,HCK,NOS2,CCL20,ICAM1,NOD2,IL3RA,CXCL8,VCAM1,CCL19,IL27,IL31RA,IL1RL1,IL32,IL18BP,LGALS9,CSF2RB,CXCL2,IL18R1,IRF4,CCL2,SAA1,IL1B,PTAFR,IL15RA,IL10RA,IL12RB1,IL1A,CXCL1,LYN,BATF,PSMB9,RIPK2,PTGS2,IFNLR1,SOD2,NFKBIA,IL33,CSF3,SERPINB2,CSF1,JAK3,IL1RN,IL6,IL7R,NFKB2,MMP1,JAK2,TEC,CCL11,PSMB10,SOCS3,RELA,PIM1,RPS6KA1,STAT5A,PTPN2,TNFRSF1B,IL7,CISH,MUC1,SOCS1,JUNB,MAP3K8,SOCS2,MMP3…
0.0140734	353	1358	87	0.0640648	0.246459	KEGG:04151	KEGG	PI3K-Akt signaling pathway	MYB,KDR,IL3RA,TLR2,PIK3AP1,NGFR,IBSP,CSF3,CSF1,JAK3,IL6,COL6A6,IL7R,GNG4,EFNA1,FLT1,JAK2,IFNAR2,RELA,IL7,LAMA1,EREG,NFKB1,PRLR,LAMA3,CCND3,LAMB3,OSMR,GYS1,ITGA1,TNC,IL4R,YWHAB,ITGA5,GNB4,TLR4,PPP2R1B,PPP2R2A,EPHA2,CREB3,ITGA7,CCNE2,ITGB4,LAMA2,ITGA11,LAMB1,COL6A3,COL1A1,PRKCA,ITGB5,THBS2,EIF4B,IRS1,PPP2R3B,AREG,EIF4EBP1,NTF3,ITGA4,COL4A5,COL9A2,F2R,BDNF,TNXB,BRCA1,EPOR,THBS4,FGF17,GNG2,SGK1,GNB3,…
0.00061705	294	1358	80	0.0589102	0.272109	KEGG:04010	KEGG	MAPK signaling pathway	TNF,KDR,NGFR,IL1B,IL1A,GADD45G,CSF1,RELB,DUSP5,NFKB2,EFNA1,FLT1,CACNG6,RASGRF1,RELA,FAS,CACNA1I,RPS6KA1,CD14,PRKCG,MAP3K8,EREG,NFKB1,CACNG8,PPP3CC,PLA2G4A,MYD88,PLA2G4C,TRAF2,TRADD,MAP3K5,RASGRP3,DUSP2,GADD45B,CACNB1,MAP2K3,RASGRP1,RPS6KA5,ELK1,SRF,MAPK11,MAP3K11,RPS6KA4,EPHA2,MRAS,IL1RAP,TAB2,MAPK8IP2,DUSP8,DUSP6,PRKACB,TGFB2,MAP3K12,PRKCA,CACNA2D4,AREG,FOS,ARRB1,NTF3,FLNC,BDNF,ARRB2,MAPK10,MAP3…
1.04285e-09	198	1358	73	0.0537555	0.368687	KEGG:05169	KEGG	Epstein-Barr virus infection	HLA-DRA,CXCL10,TNF,HLA-DOA,HLA-DOB,ICAM1,HLA-DQB1,OAS1,HLA-DRB1,OAS2,ITGAL,HLA-DMB,CD40,TLR2,HLA-F,OAS3,TNFAIP3,TAP1,ISG15,LYN,NFKBIE,TAP2,GADD45G,NFKBIA,RUNX3,RELB,JAK3,IL6,DDX58,IRF7,NFKB2,HLA-B,HLA-DPA1,IFNAR2,TAPBP,RELA,FAS,IKBKE,HLA-C,HLA-E,B2M,HLA-DMA,HLA-A,NFKB1,STAT1,CCND3,MYD88,TRAF2,TRADD,BLNK,GADD45B,CD58,EIF2AK2,RIPK1,MAP2K3,BID,STAT3,BAK1,SAP30,STAT2,CD44,TYK2,PDIA3,IRF9,NFKBIB,MAPK1…
2.22895e-15	193	1780	83	0.0466292	0.430052	REAC:R-HSA-913531	REAC	Interferon Signaling	HLA-DRA,GBP7,GBP5,GBP4,IRF8,RSAD2,IFI30,OASL,ICAM1,GBP6,OAS1,HLA-DRB1,OAS2,VCAM1,GBP1,BST2,HLA-F,MX2,MX1,OAS3,IRF1,CIITA,IRF4,ISG20,GBP2,PTAFR,IFIT2,IFIT3,ISG15,IFI27,USP18,IFITM1,HERC5,IRF5,IFI6,IFI35,DDX58,SAMHD1,IRF7,HLA-B,HLA-DPA1,GBP3,JAK2,IFIT1,NUP210,SOCS3,MT2A,HLA-C,XAF1,HLA-E,PML,SOCS1,TRIM14,B2M,PRKCD,HLA-A,TRIM25,PSMB8,STAT1,SP100,UBE2L6,TRIM22,IFNGR2,TRIM21,IFIT5,IRF2,IFITM3,ADAR,NUP6…
0.0170694	239	1358	63	0.0463918	0.263598	KEGG:04020	KEGG	Calcium signaling pathway	CD38,SLC8A3,P2RX2,NOS2,KDR,CAMK1G,ADORA2A,RET,PTAFR,GRIN1,ADCY4,GNA15,BDKRB1,MCOLN2,FLT1,CACNA1I,PRKCG,SPHK1,HTR7,SLC8A2,PPP3CC,ITPR2,P2RX7,ORAI1,TACR1,PPIF,P2RX4,TACR2,ITPR1,EDNRA,CAMK1D,MST1R,GNA11,ITPKA,PHKA2,PRKACB,LTB4R2,EDNRB,PTGER3,MST1,PRKCA,CALML6,F2R,CCKAR,FGF17,CHRM2,MCOLN3,PLCD3,FGF18,TNNC2,PDGFD,TPCN1,FGF7,P2RX6,PDE1C,PLCB1,GDNF,VEGFD,ERBB3,FGF9,CAMK2B,CYSLTR1,PDE1A
0.0069152	223	1358	61	0.044919	0.273543	KEGG:05163	KEGG	Human cytomegalovirus infection	CCL5,TNF,CX3CL1,CXCL8,HLA-F,CCL2,IL1B,TAP1,IL10RA,TAP2,ADCY5,PTGS2,ADCY4,NFKBIA,IL6,CGAS,GNG4,HLA-B,STING1,TAPBP,RELA,FAS,GNAO1,HLA-C,PRKCG,HLA-E,B2M,HLA-A,NFKB1,PPP3CC,ITPR2,TRAF2,TRADD,ARHGEF11,RIPK1,PTGER4,BID,STAT3,BAK1,BCAR1,ITPR1,ELK1,PDIA3,GNB4,MAPK11,GNA11,CREB3,PRKACB,PTGER3,CXCL12,PRKCA,EIF4EBP1,CALML6,GNG2,GNB3,CREB5,IL6R,PTGER2,PLCB1,GNG7,MAP2K6
1.48854e-07	169	1358	61	0.044919	0.360947	KEGG:05164	KEGG	Influenza A	HLA-DRA,CXCL10,CCL5,TNF,HLA-DOA,HLA-DOB,RSAD2,ICAM1,HLA-DQB1,OAS1,HLA-DRB1,CXCL8,OAS2,HLA-DMB,MX2,MX1,OAS3,CIITA,CCL2,IL1B,TNFSF10,IFIH1,IL1A,NFKBIA,IL33,IL6,DDX58,IRF7,HLA-DPA1,JAK2,IFNAR2,SOCS3,RELA,FAS,IKBKE,PML,HLA-DMA,TRIM25,NFKB1,STAT1,CCND3,IFNGR2,MYD88,TRADD,ADAR,IL12A,EIF2AK2,FDPS,BID,BAK1,CASP1,STAT2,TYK2,TICAM1,IRF9,TLR4,NFKBIB,ACTB,KPNA2,PRKCA,PRSS3
3.0968e-06	177	1358	60	0.0441826	0.338983	KEGG:04621	KEGG	NOD-like receptor signaling pathway	CCL5,TNF,GBP7,GBP5,GBP4,AIM2,NOD2,MEFV,OAS1,CXCL8,OAS2,GBP1,CXCL2,CXCL3,OAS3,TNFAIP3,BIRC3,CCL2,IL1B,GBP2,CXCL1,RIPK2,NFKBIA,IL6,IRF7,GBP3,STING1,IFNAR2,RELA,IKBKE,NAMPT,PRKCD,RIPK3,NFKB1,STAT1,ITPR2,P2RX7,MYD88,PANX1,TRAF2,RBCK1,RIPK1,GSDMD,CASP1,ITPR1,STAT2,TYK2,CASP4,TRPV2,TICAM1,IRF9,TLR4,NFKBIB,MAPK11,ANTXR2,TANK,TAB2,TXNIP,MAPK10,PLCB1
0.0192292	298	1780	77	0.0432584	0.258389	REAC:R-HSA-1474244	REAC	Extracellular matrix organization	ICAM1,CTSS,KDR,VCAM1,ITGAL,MMP12,MMP25,IBSP,COL22A1,MMP13,ADAMTS4,CEACAM1,P3H2,HAPLN1,COL6A6,BMP2,MMP1,CDH1,A2M,MMP3,MATN4,ICAM2,LAMA1,LAMA3,LAMB3,CD47,ITGA1,SDC3,TNC,ACTN1,ADAMTS3,AGRN,ADAMTS2,COL27A1,ADAM19,EMILIN2,SH3PXD2A,CD44,SDC4,JAM2,ITGA5,DDR1,ITGA7,ADAMTS1,ITGB4,CAPN2,LAMA2,TGFB2,ITGA11,LAMB1,COL6A3,COL1A1,MMP11,LOXL4,PRKCA,MUSK,ITGB5,HTRA1,ASPN,ITGA4,COL4A5,COL9A2,CAPN6,TNXB,ELN,NTN4,SD…
2.60366e-15	112	1358	58	0.0427099	0.517857	KEGG:04668	KEGG	TNF signaling pathway	CXCL10,CCL5,TNF,CX3CL1,SELE,CCL20,ICAM1,NOD2,VCAM1,CXCL2,CXCL3,IL18R1,TNFAIP3,IRF1,BIRC3,CCL2,IL1B,CXCL5,CXCL1,MLKL,TRAF1,PTGS2,NFKBIA,CSF1,IL6,SOCS3,RELA,FAS,EDN1,TNFRSF1B,BCL3,JUNB,CASP10,MAP3K8,MMP3,RIPK3,NFKB1,CXCL6,IL15,TRAF2,TRADD,MAP3K5,CFLAR,RIPK1,MAP2K3,RPS6KA5,CEBPB,DAB2IP,MAPK11,RPS6KA4,TAB2,CASP7,CREB3,FOS,MAPK10,CREB5,VEGFD,MAP2K6
0.0481671	214	1358	56	0.0412371	0.261682	KEGG:05417	KEGG	Lipid and atherosclerosis	CCL5,TNF,SELE,ICAM1,CXCL8,VCAM1,CD40,TLR2,CXCL2,CXCL3,CCL2,IL1B,TNFSF10,CXCL1,LYN,SOD2,NFKBIA,IL6,IRF7,MMP1,JAK2,RELA,FAS,POU2F3,CD14,IKBKE,LDLR,MMP3,NFKB1,PPP3CC,ERO1A,MYD88,TRAF2,MAP3K5,IL12A,MAP2K3,BID,STAT3,XBP1,CASP1,ITPR1,TICAM1,VAV2,TLR4,MAPK11,TANK,HSPA5,TAB2,CASP7,PRKCA,FOS,CALML6,MAPK10,PLCB1,MAP2K6,CAMK2B
0.0286131	210	1358	56	0.0412371	0.266667	KEGG:05170	KEGG	Human immunodeficiency virus 1 infection	TNF,BST2,TLR2,HLA-F,TAP1,TAP2,NFKBIA,CGAS,SAMHD1,GNG4,HLA-B,STING1,TAPBP,LIMK2,RELA,FAS,GNAO1,HLA-C,PRKCG,TNFRSF1B,HLA-E,B2M,HLA-A,NFKB1,PPP3CC,ITPR2,MYD88,TRAF2,TRADD,APOBEC3G,AP1S3,PAK3,RIPK1,MAP2K3,BID,BAK1,ITPR1,PDIA3,GNB4,TLR4,MAPK11,GNA11,AP1B1,APOBEC3F,TAB2,CCNB2,WEE1,PRKCA,FOS,CALML6,MAPK10,GNG2,GNB3,CDK1,GNG7,MAP2K6
0.0236471	190	1358	52	0.0382916	0.273684	KEGG:04062	KEGG	Chemokine signaling pathway	CXCL9,CXCL10,CCL5,CXCL11,ITK,CX3CL1,CCL8,HCK,CCL20,CXCL8,CCL19,CCL1,CCL13,CXCL2,CXCL3,ELMO1,CCL2,CXCL5,CXCL1,LYN,ADCY5,ADCY4,NFKBIA,JAK3,CCL7,GNG4,JAK2,CCL11,RELA,CXCL14,PRKCD,NFKB1,STAT1,CXCL6,CXCL16,STAT3,BCAR1,STAT2,VAV2,GNB4,NFKBIB,PARD3,PRKACB,GRK4,CXCL12,SHC3,ARRB1,ARRB2,GNG2,GNB3,PLCB1,GNG7
0.0197396	175	1358	49	0.0360825	0.28	KEGG:05152	KEGG	Tuberculosis	HLA-DRA,TNF,CR1L,NOS2,HLA-DOA,HLA-DOB,NOD2,CTSS,HLA-DQB1,CD74,HLA-DRB1,C3,HLA-DMB,TLR2,CYP27B1,CIITA,IL1B,IL10RA,IL1A,RIPK2,IL6,HLA-DPA1,JAK2,RELA,CD14,SPHK1,CASP10,HLA-DMA,PLK3,NFKB1,STAT1,IRAK2,IL23A,IFNGR2,PPP3CC,FCGR2A,MYD88,TRADD,IL12A,RFX5,BID,CEBPB,TLR4,MAPK11,TGFB2,CALML6,MAPK10,LSP1,CAMK2B
0.00225101	162	1358	49	0.0360825	0.302469	KEGG:04630	KEGG	JAK-STAT signaling pathway	IL3RA,CSF2RB,IL15RA,IL10RA,IL12RB1,IFNLR1,CSF3,JAK3,IL6,IL7R,JAK2,IFNAR2,SOCS3,PIM1,STAT5A,PTPN2,IL7,CISH,SOCS1,SOCS2,LIFR,PRLR,STAT1,CCND3,IL23A,IL12RB2,IFNGR2,IL15,OSMR,THPO,IL12A,IL4R,STAT3,STAT2,TYK2,STAT4,IRF9,STAT6,IL17D,IL20RB,EPOR,IL6R,TSLP,AOX1,GHR,IFNE,IL13RA2,IL20RA,FHL1
0.00125346	146	1358	46	0.0338733	0.315068	KEGG:04514	KEGG	Cell adhesion molecules	HLA-DRA,SELE,HLA-DOA,HLA-DOB,SPN,ICAM1,CNTN2,HLA-DQB1,HLA-DRB1,VCAM1,ITGAL,HLA-DMB,CD40,CD274,HLA-F,SIGLEC1,CLDN5,HLA-B,HLA-DPA1,CDH1,CD34,HLA-C,HLA-E,HLA-DMA,HLA-A,ICAM2,LOC102723996,CLDN1,CNTNAP1,SDC3,NECTIN2,CD58,PDCD1LG2,PVR,SDC4,JAM2,NLGN4Y,NLGN1,CDH4,ITGA4,MADCAM1,CLDN4,NLGN3,SDC2,SDC1,CLDN11
0.0437476	162	1358	45	0.033137	0.277778	KEGG:05161	KEGG	Hepatitis B	TNF,CXCL8,TLR2,IFIH1,NFKBIA,JAK3,IL6,DDX58,IRF7,JAK2,RELA,FAS,STAT5A,IKBKE,PRKCG,CASP10,NFKB1,STAT1,MYD88,EGR2,MAP2K3,BID,STAT3,YWHAB,STAT2,TYK2,STAT4,ELK1,TICAM1,TLR4,MAPK11,STAT6,TAB2,CREB3,CCNE2,BIRC5,TGFB2,CCNA2,PRKCA,DDB2,FOS,MAPK10,CREB5,EGR3,MAP2K6
0.0276697	159	1358	45	0.033137	0.283019	KEGG:04217	KEGG	Necroptosis	TNF,TNFAIP3,BIRC3,IL1B,TNFSF10,IL1A,MLKL,IL33,JAK3,JAK2,IFNAR2,FAS,STAT5A,RIPK3,MACROH2A2,CYLD,STAT1,IFNGR2,PLA2G4A,PLA2G4C,GLUL,TRAF2,TRADD,CFLAR,RBCK1,EIF2AK2,RIPK1,FTH1,BID,STAT3,CASP1,PYGM,STAT2,TYK2,STAT4,TICAM1,IRF9,TLR4,STAT6,H2AZ2,FTL,CAPN2,PYGL,MAPK10,CAMK2B
1.27321e-08	102	1358	45	0.033137	0.441176	KEGG:04064	KEGG	NF-kappa B signaling pathway	TNF,ICAM1,CXCL8,VCAM1,CCL19,TNFSF14,CD40,CCL13,CXCL2,CXCL3,TNFAIP3,BIRC3,TNFSF13B,IL1B,CXCL1,LYN,TRAF1,GADD45G,PTGS2,NFKBIA,RELB,BCL2A1,DDX58,NFKB2,LTB,RELA,CD14,TRIM25,NFKB1,CYLD,PRKCQ,MYD88,TRAF2,TRADD,CFLAR,BLNK,GADD45B,RIPK1,TICAM1,TLR4,TAB2,EDA2R,CXCL12,TNFRSF13C,EDA
0.0354467	147	1358	42	0.0309278	0.285714	KEGG:04145	KEGG	Phagosome	HLA-DRA,HLA-DOA,HLA-DOB,CTSS,HLA-DQB1,HLA-DRB1,C3,HLA-DMB,TLR2,HLA-F,TAP1,TAP2,HLA-B,HLA-DPA1,CD14,HLA-C,HLA-E,HLA-DMA,HLA-A,FCGR2A,ATP6V1C2,TUBB2A,M6PR,TUBB6,ITGA5,ATP6V1B2,TLR4,RILP,TUBA1C,ACTB,TUBB4B,STX12,TUBA4A,COLEC12,ATP6V1E2,ITGB5,THBS2,MSR1,THBS4,DYNC1I1,ATP6V1G2,RAB7B
0.00899951	139	1358	42	0.0309278	0.302158	KEGG:05162	KEGG	Measles	OAS1,OAS2,TLR2,MX2,MX1,OAS3,TNFAIP3,IL1B,IFIH1,IL1A,NFKBIA,JAK3,IL6,DDX58,IRF7,IFNAR2,RELA,FAS,STAT5A,IKBKE,NFKB1,STAT1,CCND3,RAB9B,MYD88,TRADD,ADAR,IL12A,EIF2AK2,BID,STAT3,BAK1,STAT2,TYK2,BBC3,IRF9,TLR4,NFKBIB,TAB2,CCNE2,FOS,MAPK10
6.90901e-06	109	1358	42	0.0309278	0.385321	KEGG:05145	KEGG	Toxoplasmosis	HLA-DRA,TNF,NOS2,HLA-DOA,HLA-DOB,HLA-DQB1,HLA-DRB1,HLA-DMB,CD40,TLR2,BIRC3,CIITA,IL10RA,NFKBIA,HLA-DPA1,JAK2,RELA,GNAO1,SOCS1,LDLR,HLA-DMA,LAMA1,NFKB1,STAT1,LAMA3,LAMB3,IFNGR2,MYD88,PPIF,IL12A,MAP2K3,STAT3,TYK2,TLR4,NFKBIB,MAPK11,TAB2,LAMA2,TGFB2,LAMB1,MAPK10,MAP2K6
0.0115592	136	1358	41	0.0301915	0.301471	KEGG:04210	KEGG	Apoptosis	TNF,CTSS,IL3RA,CSF2RB,BIRC3,TNFSF10,TRAF1,GADD45G,NFKBIA,BCL2A1,PMAIP1,SEPTIN4,SPTA1,RELA,FAS,CASP10,NFKB1,ITPR2,TRAF2,TRADD,MAP3K5,CFLAR,GADD45B,RIPK1,BID,BAK1,ITPR1,LMNB2,BBC3,CTSO,DAB2IP,TUBA1C,HTRA2,ACTB,CTSH,CASP7,TUBA4A,BIRC5,CAPN2,FOS,MAPK10
1.07401e-08	88	1358	41	0.0301915	0.465909	KEGG:05323	KEGG	Rheumatoid arthritis	HLA-DRA,CCL5,TNF,CCL20,HLA-DOA,HLA-DOB,ICAM1,HLA-DQB1,HLA-DRB1,CXCL8,ITGAL,HLA-DMB,TLR2,CXCL2,CXCL3,TNFSF13B,CCL2,IL1B,CXCL5,IL1A,CXCL1,CSF1,IL6,FLT1,MMP1,HLA-DPA1,LTB,MMP3,HLA-DMA,CXCL6,IL23A,IL15,ATP6V1C2,ATP6V1B2,TLR4,TGFB2,ATP6V1E2,CXCL12,FOS,TEK,ATP6V1G2
0.000142212	104	1358	38	0.0279823	0.365385	KEGG:04659	KEGG	Th17 cell differentiation	HLA-DRA,HLA-DOA,TBX21,HLA-DOB,HLA-DQB1,HLA-DRB1,HLA-DMB,IRF4,IL1B,IL12RB1,NFKBIE,NFKBIA,JAK3,IL6,HLA-DPA1,JAK2,RELA,STAT5A,HLA-DMA,NFKB1,STAT1,PRKCQ,IL23A,IFNGR2,PPP3CC,HIF1A,IL4R,STAT3,TYK2,AHR,NFKBIB,MAPK11,STAT6,IL1RAP,IL17D,FOS,MAPK10,IL6R
1.11438e-06	89	1358	38	0.0279823	0.426966	KEGG:04658	KEGG	Th1 and Th2 cell differentiation	HLA-DRA,HLA-DOA,TBX21,HLA-DOB,HLA-DQB1,HLA-DRB1,HLA-DMB,IL12RB1,NFKBIE,DLL4,NFKBIA,RUNX3,JAK3,HLA-DPA1,JAK2,RELA,STAT5A,HLA-DMA,DLL1,NFKB1,STAT1,PRKCQ,IL12RB2,IFNGR2,PPP3CC,IL12A,IL4R,TYK2,STAT4,NOTCH1,NFKBIB,MAPK11,STAT6,JAG2,FOS,MAPK10,MAML3,MAF
2.46518e-14	87	1780	49	0.0275281	0.563218	REAC:R-HSA-877300	REAC	Interferon gamma signaling	HLA-DRA,GBP7,GBP5,GBP4,IRF8,IFI30,OASL,ICAM1,GBP6,OAS1,HLA-DRB1,OAS2,VCAM1,GBP1,HLA-F,OAS3,IRF1,CIITA,IRF4,GBP2,PTAFR,IRF5,IRF7,HLA-B,HLA-DPA1,GBP3,JAK2,SOCS3,MT2A,HLA-C,HLA-E,PML,SOCS1,TRIM14,B2M,PRKCD,HLA-A,TRIM25,SP100,TRIM22,IFNGR2,TRIM21,IRF2,TRIM26,CD44,IRF9,TRIM2,TRIM45,CAMK2B
0.0374622	125	1358	37	0.0272459	0.296	KEGG:04380	KEGG	Osteoclast differentiation	TNF,LCP2,IL1B,IL1A,NFKBIA,CSF1,RELB,NFKB2,IFNAR2,TEC,SOCS3,RELA,SOCS1,JUNB,NFKB1,CYLD,STAT1,IFNGR2,PPP3CC,FCGR2A,TRAF2,FOSL1,BLNK,SIRPA,SIRPB1,STAT2,TYK2,IRF9,MAPK11,TAB2,TGFB2,GAB2,FOSB,MITF,FOS,MAPK10,MAP2K6
0.000234063	98	1358	36	0.0265096	0.367347	KEGG:04061	KEGG	Viral protein interaction with cytokine and cytokine receptor	CXCL9,CXCL10,CCL5,CXCL11,TNF,CX3CL1,CCL8,CCL20,CXCL8,CCL19,CCL1,TNFSF14,CCL13,CXCL2,CXCL3,IL18R1,CCL2,TNFSF10,IL10RA,CXCL5,CXCL1,CSF1,IL6,CCL7,CCL11,TNFRSF1B,CXCL14,CXCL6,ACKR4,TNFRSF14,CXCL12,IL20RB,TNFRSF10C,IL6R,TNFRSF10D,IL20RA
0.000125484	92	1358	35	0.0257732	0.380435	KEGG:04657	KEGG	IL-17 signaling pathway	CXCL10,TNF,CCL20,CXCL8,CXCL2,CXCL3,TNFAIP3,CCL2,IL1B,MMP13,CXCL5,CXCL1,PTGS2,NFKBIA,CSF3,IL6,CCL7,MMP1,CCL11,RELA,IKBKE,MMP3,IL17C,NFKB1,CXCL6,TRAF2,TRADD,FOSL1,CEBPB,MAPK11,TAB2,IL17D,FOSB,FOS,MAPK10
0.00087528	95	1358	34	0.0250368	0.357895	KEGG:04640	KEGG	Hematopoietic cell lineage	HLA-DRA,TNF,CR1L,CD38,HLA-DOA,HLA-DOB,HLA-DQB1,IL3RA,HLA-DRB1,HLA-DMB,IL1B,IL1A,CSF3,CSF1,IL6,IL7R,CD7,HLA-DPA1,GP1BA,CD14,CD34,CD24,IL7,HLA-DMA,ITGA1,THPO,IL4R,CD44,ITGA5,ITGA4,EPOR,IL6R,KITLG,KIT
2.8348e-07	72	1358	34	0.0250368	0.472222	KEGG:05140	KEGG	Leishmaniasis	HLA-DRA,TNF,CR1L,NOS2,HLA-DOA,HLA-DOB,HLA-DQB1,HLA-DRB1,C3,HLA-DMB,TLR2,IL1B,IL1A,PTGS2,NFKBIA,HLA-DPA1,JAK2,RELA,HLA-DMA,NFKB1,STAT1,IFNGR2,FCGR2A,MYD88,IL12A,MARCKSL1,ELK1,TLR4,NFKBIB,MAPK11,TAB2,TGFB2,FOS,ITGA4
0.0296304	148	1780	44	0.0247191	0.297297	REAC:R-HSA-8957322	REAC	Metabolism of steroids	LRP2,CYP27B1,CYP7B1,HSD11B1,HELZ2,CYP7A1,LGMN,AKR1B1,CH25H,HMGCS1,INSIG1,STARD5,INSIG2,STARD4,SRD5A3,SQLE,MVD,FDPS,MSMO1,HSD17B7,MTF1,LSS,IDI1,CYP51A1,ACAT2,MVK,NSDHL,ABCC3,ACACB,SLC27A5,GPAM,OSBPL7,CYP46A1,TSPOAP1,ACOX2,HSD17B11,FDXR,HSD17B14,CUBN,AKR1C1,AKR1C2,CYP39A1,AKR1C3,HSD11B2
4.92361e-15	68	1780	43	0.0241573	0.632353	REAC:R-HSA-909733	REAC	Interferon alpha/beta signaling	IRF8,RSAD2,OASL,OAS1,OAS2,BST2,HLA-F,MX2,MX1,OAS3,IRF1,IRF4,ISG20,GBP2,IFIT2,IFIT3,ISG15,IFI27,USP18,IFITM1,IRF5,IFI6,IFI35,SAMHD1,IRF7,HLA-B,IFIT1,SOCS3,HLA-C,XAF1,HLA-E,SOCS1,HLA-A,PSMB8,IFIT5,IRF2,IFITM3,ADAR,STAT2,TYK2,IFITM2,IRF9,EGR1
0.0439112	104	1358	32	0.0235641	0.307692	KEGG:04625	KEGG	C-type lectin receptor signaling pathway	TNF,IRF1,IL1B,PTGS2,NFKBIA,RELB,IL6,NFKB2,RELA,IKBKE,BCL3,PRKCD,PLK3,NFKB1,CYLD,STAT1,IL23A,PPP3CC,ITPR2,EGR2,IL12A,CASP1,ITPR1,STAT2,IRF9,MAPK11,MRAS,IL17D,CALML6,MAPK10,LSP1,EGR3
0.00498658	126	1780	41	0.0230337	0.325397	REAC:R-HSA-166016	REAC	Toll Like Receptor 4 (TLR4) Cascade	NOD2,TLR2,BIRC3,SAA1,RIPK2,NFKBIA,IRF7,NFKB2,RELA,RPS6KA1,CD14,IKBKE,SOCS1,MAP3K8,PELI1,RIPK3,NFKB1,IRAK2,MYD88,RIPK1,MAP2K3,TNIP2,RPS6KA5,UBB,ELK1,TICAM1,TLR4,NFKBIB,MAPK11,PPP2R1B,TANK,TAB2,DUSP6,DNM3,PTPN4,FOS,MAPK10,RPS6KA2,PELI2,DNM1,MAP2K6
8.87625e-05	110	1780	41	0.0230337	0.372727	REAC:R-HSA-6785807	REAC	Interleukin-4 and Interleukin-13 signaling	TNF,NOS2,ICAM1,CXCL8,VCAM1,IRF4,CCL2,SAA1,IL1B,IL1A,BATF,PTGS2,JAK3,IL6,MMP1,JAK2,CCL11,SOCS3,PIM1,TNFRSF1B,MUC1,SOCS1,JUNB,MMP3,STAT1,IL23A,HIF1A,IL12A,BCL6,IL4R,STAT3,TYK2,OPRD1,STAT6,BIRC5,FOS,HMOX1,IL6R,IL13RA2,MAOA,IGHG4
8.83755e-05	76	1358	31	0.0228277	0.407895	KEGG:05133	KEGG	Pertussis	TNF,IRF8,NOS2,CXCL8,C3,IRF1,IL1B,CXCL5,IL1A,IL6,C2,RELA,C4A,CD14,C4B,SERPING1,NFKB1,CXCL6,IL23A,MYD88,IL12A,CASP1,TICAM1,ITGA5,TLR4,MAPK11,CASP7,C5,FOS,CALML6,MAPK10
2.48955e-07	62	1358	31	0.0228277	0.5	KEGG:05321	KEGG	Inflammatory bowel disease	HLA-DRA,TNF,HLA-DOA,TBX21,HLA-DOB,NOD2,HLA-DQB1,HLA-DRB1,HLA-DMB,TLR2,IL18R1,IL1B,IL12RB1,IL1A,IL6,HLA-DPA1,RELA,HLA-DMA,NFKB1,STAT1,IL23A,IL12RB2,IFNGR2,IL12A,IL4R,STAT3,STAT4,TLR4,STAT6,TGFB2,MAF
0.0223015	88	1358	29	0.0213549	0.329545	KEGG:04512	KEGG	ECM-receptor interaction	IBSP,COL6A6,GP1BA,LAMA1,LAMA3,LAMB3,CD47,ITGA1,TNC,AGRN,CD44,SDC4,ITGA5,ITGA7,ITGB4,LAMA2,ITGA11,LAMB1,COL6A3,COL1A1,ITGB5,THBS2,ITGA4,COL4A5,COL9A2,TNXB,THBS4,SDC1,VWF
9.55185e-05	69	1358	29	0.0213549	0.42029	KEGG:04612	KEGG	Antigen processing and presentation	HLA-DRA,TNF,HLA-DOA,HLA-DOB,IFI30,CTSS,HLA-DQB1,CD74,HLA-DRB1,HLA-DMB,HLA-F,CIITA,TAP1,TAP2,HLA-B,HLA-DPA1,TAPBP,LGMN,HLA-C,HLA-E,B2M,HLA-DMA,HLA-A,PSME1,PSME2,RFX5,PDIA3,HSPA5,KLRD1
0.01677	119	1780	38	0.0213483	0.319328	REAC:R-HSA-373760	REAC	L1CAM interactions	CNTN2,SPTA1,RPS6KA1,CD24,ANK2,KCNQ3,LAMA1,NRP2,CHL1,SCN1B,ITGA1,CNTNAP1,KIF4A,ANK1,TUBB2A,EZR,SPTBN5,TUBB6,RPS6KA5,SCN11A,ITGA5,VAV2,TUBA1C,ACTB,RPS6KA4,TUBB4B,TUBA4A,SCN4B,LAMB1,SPTBN2,DNM3,SPTBN4,SCN2A,RPS6KA2,DNM1,SCN3A,SCN7A,SCN2B
0.00495177	70	1358	26	0.0191458	0.371429	KEGG:04622	KEGG	RIG-I-like receptor signaling pathway	CXCL10,TNF,CXCL8,IFIH1,ISG15,NFKBIA,DDX58,IRF7,STING1,DHX58,RELA,IKBKE,CASP10,TRIM25,NFKB1,CYLD,TRAF2,TRADD,IL12A,RIPK1,NFKBIB,MAPK11,TANK,MAPK10,IFNE,RNF125
0.010196	96	1780	33	0.0185393	0.34375	REAC:R-HSA-166166	REAC	MyD88-independent TLR4 cascade	NOD2,BIRC3,SAA1,RIPK2,NFKBIA,IRF7,NFKB2,RELA,RPS6KA1,CD14,IKBKE,MAP3K8,RIPK3,NFKB1,IRAK2,RIPK1,MAP2K3,TNIP2,RPS6KA5,UBB,ELK1,TICAM1,TLR4,NFKBIB,MAPK11,PPP2R1B,TANK,TAB2,DUSP6,FOS,MAPK10,RPS6KA2,MAP2K6
0.010196	96	1780	33	0.0185393	0.34375	REAC:R-HSA-937061	REAC	TRIF(TICAM1)-mediated TLR4 signaling	NOD2,BIRC3,SAA1,RIPK2,NFKBIA,IRF7,NFKB2,RELA,RPS6KA1,CD14,IKBKE,MAP3K8,RIPK3,NFKB1,IRAK2,RIPK1,MAP2K3,TNIP2,RPS6KA5,UBB,ELK1,TICAM1,TLR4,NFKBIB,MAPK11,PPP2R1B,TANK,TAB2,DUSP6,FOS,MAPK10,RPS6KA2,MAP2K6
0.0443023	94	1780	31	0.0174157	0.329787	REAC:R-HSA-166058	REAC	MyD88:MAL(TIRAP) cascade initiated on plasma membrane	NOD2,TLR2,SAA1,RIPK2,NFKBIA,NFKB2,RELA,RPS6KA1,CD14,SOCS1,MAP3K8,PELI1,NFKB1,IRAK2,MYD88,MAP2K3,TNIP2,RPS6KA5,UBB,ELK1,TLR4,NFKBIB,MAPK11,PPP2R1B,TAB2,DUSP6,FOS,MAPK10,RPS6KA2,PELI2,MAP2K6
0.0443023	94	1780	31	0.0174157	0.329787	REAC:R-HSA-168188	REAC	Toll Like Receptor TLR6:TLR2 Cascade	NOD2,TLR2,SAA1,RIPK2,NFKBIA,NFKB2,RELA,RPS6KA1,CD14,SOCS1,MAP3K8,PELI1,NFKB1,IRAK2,MYD88,MAP2K3,TNIP2,RPS6KA5,UBB,ELK1,TLR4,NFKBIB,MAPK11,PPP2R1B,TAB2,DUSP6,FOS,MAPK10,RPS6KA2,PELI2,MAP2K6
0.0443023	94	1780	31	0.0174157	0.329787	REAC:R-HSA-168138	REAC	Toll Like Receptor 9 (TLR9) Cascade	NOD2,SAA1,RIPK2,NFKBIA,IRF7,NFKB2,RELA,RPS6KA1,CD14,MAP3K8,PELI1,NFKB1,IRAK2,MYD88,MAP2K3,TNIP2,RPS6KA5,UBB,ELK1,TICAM1,TLR4,NFKBIB,MAPK11,PPP2R1B,TAB2,DUSP6,FOS,MAPK10,RPS6KA2,PELI2,MAP2K6
0.0279309	92	1780	31	0.0174157	0.336957	REAC:R-HSA-168164	REAC	Toll Like Receptor 3 (TLR3) Cascade	NOD2,BIRC3,SAA1,RIPK2,NFKBIA,IRF7,NFKB2,RELA,RPS6KA1,IKBKE,MAP3K8,RIPK3,NFKB1,IRAK2,RIPK1,MAP2K3,TNIP2,RPS6KA5,UBB,ELK1,TICAM1,NFKBIB,MAPK11,PPP2R1B,TANK,TAB2,DUSP6,FOS,MAPK10,RPS6KA2,MAP2K6
0.0220006	91	1780	31	0.0174157	0.340659	REAC:R-HSA-168181	REAC	Toll Like Receptor 7/8 (TLR7/8) Cascade	NOD2,SAA1,RIPK2,NFKBIA,IRF7,NFKB2,RELA,RPS6KA1,CD14,MAP3K8,PELI1,NFKB1,IRAK2,MYD88,MAP2K3,TNIP2,RPS6KA5,UBB,ELK1,TICAM1,TLR4,NFKBIB,MAPK11,PPP2R1B,TAB2,DUSP6,FOS,MAPK10,RPS6KA2,PELI2,MAP2K6
0.0172336	90	1780	31	0.0174157	0.344444	REAC:R-HSA-975155	REAC	MyD88 dependent cascade initiated on endosome	NOD2,SAA1,RIPK2,NFKBIA,IRF7,NFKB2,RELA,RPS6KA1,CD14,MAP3K8,PELI1,NFKB1,IRAK2,MYD88,MAP2K3,TNIP2,RPS6KA5,UBB,ELK1,TICAM1,TLR4,NFKBIB,MAPK11,PPP2R1B,TAB2,DUSP6,FOS,MAPK10,RPS6KA2,PELI2,MAP2K6
0.00208415	56	1358	23	0.0169367	0.410714	KEGG:05416	KEGG	Viral myocarditis	HLA-DRA,HLA-DOA,HLA-DOB,ICAM1,HLA-DQB1,HLA-DRB1,ITGAL,HLA-DMB,CD40,HLA-F,HLA-B,HLA-DPA1,HLA-C,HLA-E,HLA-DMA,HLA-A,LAMA1,BID,SGCB,ACTB,LAMA2,SGCG,SGCD
0.000129031	49	1358	23	0.0169367	0.469388	KEGG:05144	KEGG	Malaria	TNF,CR1L,SELE,ICAM1,CXCL8,VCAM1,ACKR1,ITGAL,CD40,TLR2,CCL2,IL1B,CSF3,IL6,MYD88,IL12A,GYPC,TLR4,TGFB2,THBS2,THBS4,SDC2,SDC1
0.0363597	89	1780	30	0.0168539	0.337079	REAC:R-HSA-975138	REAC	TRAF6 mediated induction of NFkB and MAP kinases upon TLR7/8 or 9 activation	NOD2,SAA1,RIPK2,NFKBIA,NFKB2,RELA,RPS6KA1,CD14,MAP3K8,PELI1,NFKB1,IRAK2,MYD88,MAP2K3,TNIP2,RPS6KA5,UBB,ELK1,TICAM1,TLR4,NFKBIB,MAPK11,PPP2R1B,TAB2,DUSP6,FOS,MAPK10,RPS6KA2,PELI2,MAP2K6
0.0306316	57	1358	21	0.0154639	0.368421	KEGG:05134	KEGG	Legionellosis	TNF,CR1L,CXCL8,C3,TLR2,CXCL2,CXCL3,IL1B,CXCL1,NFKBIA,IL6,NFKB2,RELA,CD14,NFKB1,MYD88,BNIP3,IL12A,CASP1,TLR4,CASP7
0.000203957	37	1358	19	0.0139912	0.513514	KEGG:05332	KEGG	Graft-versus-host disease	HLA-DRA,TNF,HLA-DOA,HLA-DOB,HLA-DQB1,HLA-DRB1,HLA-DMB,HLA-F,IL1B,IL1A,IL6,HLA-B,HLA-DPA1,FAS,HLA-C,HLA-E,HLA-DMA,HLA-A,KLRD1
0.0255324	45	1358	18	0.0132548	0.4	KEGG:04672	KEGG	Intestinal immune network for IgA production	HLA-DRA,HLA-DOA,HLA-DOB,HLA-DQB1,HLA-DRB1,HLA-DMB,CD40,TNFSF13B,IL15RA,IL6,HLA-DPA1,HLA-DMA,LOC102723996,IL15,CXCL12,ITGA4,MADCAM1,TNFRSF13C
0.00396288	40	1358	18	0.0132548	0.45	KEGG:04940	KEGG	Type I diabetes mellitus	HLA-DRA,TNF,HLA-DOA,HLA-DOB,HLA-DQB1,HLA-DRB1,HLA-DMB,HLA-F,IL1B,IL1A,HLA-B,HLA-DPA1,FAS,HLA-C,HLA-E,HLA-DMA,HLA-A,IL12A
6.08503e-05	45	1780	23	0.0129213	0.511111	REAC:R-HSA-6783783	REAC	Interleukin-10 signaling	CXCL10,CCL5,TNF,CCL20,ICAM1,CXCL8,CCL19,CXCL2,CCL2,IL1B,PTAFR,IL10RA,IL1A,CXCL1,PTGS2,CSF3,CSF1,IL1RN,IL6,TNFRSF1B,IL12A,STAT3,TYK2
0.0011551	34	1358	17	0.0125184	0.5	KEGG:05330	KEGG	Allograft rejection	HLA-DRA,TNF,HLA-DOA,HLA-DOB,HLA-DQB1,HLA-DRB1,HLA-DMB,CD40,HLA-F,HLA-B,HLA-DPA1,FAS,HLA-C,HLA-E,HLA-DMA,HLA-A,IL12A
0.0229201	31	1780	15	0.00842697	0.483871	REAC:R-HSA-445095	REAC	Interaction between L1 and Ankyrins	SPTA1,ANK2,KCNQ3,SCN1B,ANK1,SPTBN5,SCN11A,ACTB,SCN4B,SPTBN2,SPTBN4,SCN2A,SCN3A,SCN7A,SCN2B
0.0285977	25	1780	13	0.00730337	0.52	REAC:R-HSA-983170	REAC	Antigen Presentation: Folding, assembly and peptide loading of class I MHC	HLA-F,TAP1,TAP2,HLA-B,TAPBP,HLA-C,HLA-E,B2M,HLA-A,ERAP1,ERAP2,PDIA3,HSPA5
0.047014	14	1780	9	0.00505618	0.642857	REAC:R-HSA-5660526	REAC	Response to metal ions	MT1G,MT1F,MT1M,MT1A,MT2A,MT1X,MT1E,MTF1,CSRP1
0.00189419	7	1780	7	0.00393258	1	REAC:R-HSA-174577	REAC	Activation of C3 and C5	C3,CFB,C2,C4A,C4B,CFP,C5
p_value	term_size	query_size	intersection_size	precision	recall	term_id	source	term_name	intersection
2.67143e-06	17025	3065	2726	0.889396	0.160117	TF:M08526	TF	Factor: E2F-3:HES-7; motif: NNNSGCGCSNNNNNCRCGYGNN	SLAMF8,CCL5,TNF,XIRP1,CDH22,CR1L,GJA4,SSTR2,CD38,GBP4,EBI3,IRF8,SLC8A3,P2RX2,HCK,MT1G,NOS2,CALHM6,PCLO,MYB,HLA-DOA,PAX5,NEURL3,TBX21,GPR84,LAMP3,RSAD2,LCP2,IFI30,TEX11,CMPK2,SPN,IL4I1,ICAM1,CNTN2,NOD2,CTSS,KDR,ACOD1,IL3RA,ACHE,GCH1,RND1,MEFV,PLA1A,EXOC3L4,GBP6,PPP1R16B,MRGPRX4,ELOVL7,OAS2,TNFRSF9,KLK10,FHAD1,APOL4,ACKR1,LIPG,ITGAL,FXYD6,KCNK10,GRIP2,C5AR2,CCDC194,IL32,RCSD1,IL18BP,LRP2,BATF2,TNFS…
0.0498569	17225	3065	2723	0.888418	0.158084	TF:M08207	TF	Factor: E2F-3:TBR2; motif: ANGTGYKANGGCGCSTTNNCRNNT	CXCL10,CCL5,CXCL11,MRGPRX3,IDO1,ITK,CDH22,CR1L,GJA4,SSTR2,CD38,SELE,EBI3,IRF8,SLC8A3,P2RX2,HCK,MT1G,NOS2,CALHM6,DAPP1,CCL20,PCLO,MYB,HLA-DOA,PAX5,NEURL3,TBX21,GPR84,LAMP3,LCP2,IFI30,TEX11,CMPK2,SPN,IL4I1,OASL,ICAM1,CNTN2,NOD2,KDR,ACOD1,IL3RA,ACHE,GCH1,RND1,MEFV,EXOC3L4,GBP6,PPP1R16B,MRGPRX4,CD74,ELOVL7,OAS2,TNFRSF9,KLK10,FHAD1,APOL4,ACKR1,RHOH,LIPG,IL27,IL31RA,ITGAL,FXYD6,KCNK10,GRIP2,C5AR2,CCDC1…
7.77589e-14	16527	3065	2699	0.880587	0.163309	TF:M07039	TF	Factor: ETF; motif: CCCCGCCCCYN	HLA-DRA,SLAMF8,CXCL9,UBD,TNF,CX3CL1,CCL8,XIRP1,CDH22,CR1L,GJA4,SSTR2,CD38,GBP4,EBI3,IRF8,SLC8A3,P2RX2,HCK,MT1G,NOS2,CCL20,AIM2,PCLO,MYB,HLA-DOA,PAX5,NEURL3,TBX21,GPR84,LAMP3,LCP2,IFI30,TEX11,CMPK2,SPN,IL4I1,MPEG1,ICAM1,CNTN2,FYB1,NOD2,KDR,IL3RA,ACHE,GCH1,RND1,MEFV,PLA1A,EXOC3L4,GBP6,PPP1R16B,MRGPRX4,CD74,OAS1,HLA-DRB1,ELOVL7,OAS2,TNFRSF9,VCAM1,KLK10,FHAD1,CCL19,ACKR1,RHOH,C3,LIPG,IL27,ITGAL,FXYD6…
1.38777e-12	16380	3065	2673	0.872104	0.163187	TF:M09636	TF	Factor: MAZ; motif: GGGMGGGGSSGGGGGGGGGGGG	HLA-DRA,SLAMF8,CXCL9,TNF,CX3CL1,CCL8,XIRP1,CDH22,CR1L,GJA4,SSTR2,CD38,EBI3,IRF8,SLC8A3,P2RX2,HCK,MT1G,NOS2,DAPP1,CCL20,PCLO,MYB,HLA-DOA,PAX5,NEURL3,TBX21,GPR84,LAMP3,LCP2,IFI30,CMPK2,SPN,IL4I1,ICAM1,CNTN2,NOD2,CTSS,KDR,IL3RA,ACHE,GCH1,RND1,MEFV,EXOC3L4,GBP6,PPP1R16B,MRGPRX4,CD74,ELOVL7,OAS2,TNFRSF9,KLK10,FHAD1,CCL19,APOL4,ACKR1,RHOH,C3,LIPG,IL27,ITGAL,FXYD6,KCNK10,GRIP2,C5AR2,CCDC194,IL32,RCSD1,L…
3.97118e-13	16345	3065	2671	0.871452	0.163414	TF:M09894	TF	Factor: E2F-4; motif: SNGGGCGGGAANN	TNF,CX3CL1,CCL8,XIRP1,CDH22,CR1L,GJA4,SSTR2,CD38,EBI3,IRF8,SLC8A3,P2RX2,HCK,MT1G,NOS2,CALHM6,AIM2,PCLO,MYB,HLA-DOA,PAX5,NEURL3,TBX21,GPR84,LAMP3,RSAD2,LCP2,IFI30,TEX11,CMPK2,SPN,IL4I1,ICAM1,CNTN2,CTSS,KDR,IL3RA,ACHE,GCH1,RND1,MEFV,EXOC3L4,GBP6,PPP1R16B,CD74,OAS1,ELOVL7,OAS2,TNFRSF9,KLK10,FHAD1,RHOH,LIPG,IL27,ITGAL,FXYD6,KCNK10,GRIP2,C5AR2,CCDC194,IL32,RCSD1,IL18BP,LRP2,FDCSP,BATF2,TNFSF14,L3MBTL4…
0.000382445	16723	3065	2669	0.870799	0.159601	TF:M07322	TF	Factor: HSF4; motif: CTGCMRN	SLAMF8,CXCL9,CXCL10,CCL5,TNF,ITK,CX3CL1,CCL8,XIRP1,GBP5,CDH22,CR1L,GJA4,SSTR2,CD38,GBP4,RGS1,SELE,EBI3,IRF8,SLC8A3,P2RX2,HCK,MT1G,NOS2,DAPP1,AIM2,PCLO,MYB,HLA-DOA,PAX5,NEURL3,TBX21,GPR84,HLA-DOB,LAMP3,RSAD2,IFI30,CMPK2,SPN,IL4I1,OASL,MPEG1,ICAM1,CNTN2,FYB1,NOD2,HLA-DQB1,KDR,ACOD1,IL3RA,ACHE,GCH1,MEFV,PLA1A,EXOC3L4,GBP6,PPP1R16B,MRGPRX4,OAS1,HLA-DRB1,ELOVL7,CXCL8,OAS2,TNFRSF9,VCAM1,KLK10,FHAD1,CCL…
7.08403e-05	16656	3065	2665	0.869494	0.160002	TF:M01240	TF	Factor: BEN; motif: CAGCGRNV	SLAMF8,CXCL10,CCL5,CXCL11,IDO1,TNF,ITK,CX3CL1,GBP5,CDH22,GJA4,SSTR2,CD38,SELE,EBI3,IRF8,SLC8A3,P2RX2,HCK,MT1G,NOS2,CALHM6,CCL20,PCLO,MYB,PAX5,TBX21,GPR84,HLA-DOB,LAMP3,RSAD2,LCP2,IFI30,TEX11,CMPK2,SPN,IL4I1,OASL,MPEG1,ICAM1,CNTN2,NOD2,CTSS,HLA-DQB1,KDR,IL3RA,ACHE,GCH1,RND1,PLA1A,EXOC3L4,PPP1R16B,MRGPRX4,OAS1,ELOVL7,OAS2,KLK10,FHAD1,APOL4,ACKR1,RHOH,LIPG,FXYD6,KCNK10,GRIP2,C5AR2,CCDC194,IL32,RCSD1…
1.70028e-09	16407	3065	2660	0.867863	0.162126	TF:M11529	TF	Factor: E2F-2; motif: GCGCGCGCNCS	UBD,MRGPRX3,TNF,CX3CL1,CCL8,XIRP1,GBP5,CDH22,CR1L,GJA4,SSTR2,CD38,EBI3,IRF8,SLC8A3,P2RX2,HCK,MT1G,NOS2,CALHM6,DAPP1,PCLO,MYB,HLA-DOA,PAX5,NEURL3,TBX21,GPR84,LAMP3,LCP2,IFI30,CMPK2,IL4I1,OASL,ICAM1,CNTN2,CTSS,KDR,IL3RA,ACHE,GCH1,RND1,MEFV,EXOC3L4,GBP6,PPP1R16B,CD74,ELOVL7,OAS2,KLK10,FHAD1,CCL19,ACKR1,LIPG,FXYD6,KCNK10,GRIP2,CCDC194,CHRNA1,IL32,RCSD1,CCL1,LRP2,BATF2,L3MBTL4,HEATR9,ETV7,PXT1,SNX10,S…
1.25899e-07	16373	3065	2644	0.862643	0.161485	TF:M10438	TF	Factor: ZF5; motif: GGSGCGCGS	HLA-DRA,CXCL10,CCL5,TNF,CCL8,CDH22,CR1L,GJA4,SSTR2,CD38,RGS1,EBI3,IRF8,SLC8A3,P2RX2,HCK,MT1G,NOS2,CALHM6,DAPP1,PCLO,MYB,HLA-DOA,PAX5,NEURL3,TBX21,LAMP3,RSAD2,IFI30,TEX11,CMPK2,SPN,IL4I1,OASL,ICAM1,CNTN2,HLA-DQB1,KDR,ACHE,GCH1,RND1,MEFV,EXOC3L4,GBP6,PPP1R16B,CD74,ELOVL7,OAS2,TNFRSF9,KLK10,FHAD1,CCL19,APOL4,RHOH,LIPG,FXYD6,KCNK10,GRIP2,C5AR2,CCDC194,IL32,RCSD1,LRP2,TNFSF14,L3MBTL4,HEATR9,ETV7,PXT1,…
5.04514e-05	16245	3065	2608	0.850897	0.160542	TF:M00716	TF	Factor: ZF5; motif: GSGCGCGR	CCL5,TNF,CX3CL1,XIRP1,CDH22,CR1L,GJA4,SSTR2,CD38,RGS1,EBI3,IRF8,SLC8A3,P2RX2,HCK,MT1G,NOS2,CALHM6,DAPP1,PCLO,MYB,PAX5,NEURL3,TBX21,GPR84,LAMP3,LCP2,TEX11,CMPK2,IL4I1,OASL,CNTN2,KDR,IL3RA,ACHE,GCH1,RND1,MEFV,EXOC3L4,PPP1R16B,MRGPRX4,CD74,ELOVL7,KLK10,FHAD1,CCL19,LIPG,FXYD6,KCNK10,GRIP2,C5AR2,CCDC194,IL32,RCSD1,LRP2,BATF2,TNFSF14,L3MBTL4,HEATR9,ETV7,PXT1,SNX10,SPIB,MT1F,MT1M,KCNA1,CRABP1,CD83,BST2,…
0.000345129	15594	3065	2508	0.818271	0.160831	TF:M04934_1	TF	Factor: TR4; motif: ACCCCGS; match class: 1	HLA-DRA,SLAMF8,UBD,TNF,CX3CL1,CCL8,XIRP1,CDH22,CR1L,GJA4,SSTR2,CD38,GBP4,EBI3,IRF8,SLC8A3,P2RX2,HCK,MT1G,NOS2,AIM2,PCLO,MYB,HLA-DOA,PAX5,NEURL3,TBX21,GPR84,LCP2,IFI30,CMPK2,SPN,IL4I1,OASL,ICAM1,CNTN2,NOD2,HLA-DQB1,KDR,IL3RA,ACHE,GCH1,RND1,MEFV,EXOC3L4,GBP6,PPP1R16B,MRGPRX4,CD74,OAS1,ELOVL7,OAS2,TNFRSF9,KLK10,FHAD1,CCL19,APOL4,RHOH,C3,IL27,FXYD6,KCNK10,GRIP2,C5AR2,CCDC194,CHRNA1,IL32,RCSD1,IL18BP,…
1.61655e-10	15217	3065	2500	0.815661	0.16429	TF:M00333	TF	Factor: ZF5; motif: NRNGNGCGCGCWN	HLA-DRA,CXCL10,CCL5,TNF,CX3CL1,GBP5,CDH22,CR1L,GJA4,SSTR2,CD38,IRF8,SLC8A3,P2RX2,HCK,MT1G,NOS2,CALHM6,AIM2,PCLO,MYB,PAX5,TBX21,GPR84,LAMP3,LCP2,IFI30,TEX11,CMPK2,SPN,IL4I1,ICAM1,CNTN2,KDR,IL3RA,ACHE,GCH1,RND1,MEFV,PPP1R16B,CD74,ELOVL7,OAS2,KLK10,FHAD1,RHOH,LIPG,IL27,FXYD6,GRIP2,CCDC194,RCSD1,LRP2,TNFSF14,L3MBTL4,ETV7,PXT1,SNX10,SPIB,MT1F,MT1M,CSF2RB,KCNA1,CRABP1,CD83,CD40,ALOX15B,LHX2,RARRES1,CCL…
3.26744e-12	15130	3065	2498	0.815008	0.165102	TF:M08526_1	TF	Factor: E2F-3:HES-7; motif: NNNSGCGCSNNNNNCRCGYGNN; match class: 1	CCL5,XIRP1,CDH22,CR1L,GJA4,SSTR2,CD38,EBI3,IRF8,SLC8A3,P2RX2,HCK,MT1G,NOS2,CALHM6,PCLO,MYB,HLA-DOA,PAX5,TBX21,GPR84,LAMP3,IFI30,TEX11,CMPK2,SPN,IL4I1,ICAM1,CNTN2,NOD2,KDR,IL3RA,ACHE,GCH1,GBP6,PPP1R16B,MRGPRX4,ELOVL7,OAS2,KLK10,FHAD1,APOL4,LIPG,FXYD6,GRIP2,C5AR2,CCDC194,IL32,RCSD1,IL18BP,LRP2,L3MBTL4,HEATR9,ETV7,PXT1,SNX10,SPIB,MT1F,MT1M,KCNA1,CRABP1,CD83,BST2,CD40,ALOX15B,LHX2,RARRES1,CD274,ANO9,…
5.79586e-06	15410	3065	2496	0.814356	0.161973	TF:M08525_1	TF	Factor: E2F-1:HES-7; motif: GGCRCGTGSYNNWNGGCGCSM; match class: 1	SLAMF8,TNF,CX3CL1,CDH22,CR1L,GJA4,SSTR2,CD38,GBP4,EBI3,IRF8,SLC8A3,P2RX2,HCK,MT1G,NOS2,CALHM6,PCLO,MYB,PAX5,NEURL3,TBX21,LAMP3,IFI30,CMPK2,IL4I1,OASL,ICAM1,CNTN2,NOD2,KDR,ACOD1,IL3RA,ACHE,GCH1,RND1,EXOC3L4,PPP1R16B,MRGPRX4,ELOVL7,OAS2,KLK10,FHAD1,ACKR1,IL31RA,ITGAL,FXYD6,KCNK10,GRIP2,CCDC194,IL32,RCSD1,LRP2,TNFSF14,L3MBTL4,ETV7,PXT1,SPIB,MT1M,LGALS9,KCNA1,CRABP1,CD83,CD40,ALOX15B,LHX2,RARRES1,CD2…
1.60122e-07	15001	3065	2449	0.799021	0.163256	TF:M10438_1	TF	Factor: ZF5; motif: GGSGCGCGS; match class: 1	TNF,CDH22,CR1L,GJA4,SSTR2,CD38,EBI3,IRF8,SLC8A3,P2RX2,HCK,MT1G,NOS2,CALHM6,PCLO,MYB,PAX5,NEURL3,TBX21,LAMP3,IFI30,CMPK2,IL4I1,ICAM1,CNTN2,KDR,ACHE,GCH1,RND1,GBP6,PPP1R16B,ELOVL7,OAS2,KLK10,FHAD1,LIPG,FXYD6,KCNK10,GRIP2,CCDC194,IL32,RCSD1,LRP2,TNFSF14,L3MBTL4,ETV7,PXT1,SNX10,SPIB,MT1F,MT1M,KCNA1,CRABP1,CD83,CD40,ALOX15B,LHX2,RARRES1,CD274,ANO9,KIAA0040,HLA-F,TNFAIP2,TMEM150B,ASCL2,CD70,BATF3,MX1,C…
6.38638e-14	14592	3065	2432	0.793475	0.166667	TF:M11529_1	TF	Factor: E2F-2; motif: GCGCGCGCNCS; match class: 1	TNF,CX3CL1,XIRP1,CDH22,CR1L,GJA4,SSTR2,CD38,EBI3,IRF8,SLC8A3,P2RX2,HCK,MT1G,NOS2,CALHM6,DAPP1,PCLO,MYB,HLA-DOA,PAX5,TBX21,LAMP3,LCP2,IFI30,CMPK2,IL4I1,OASL,ICAM1,CNTN2,KDR,IL3RA,ACHE,GCH1,RND1,EXOC3L4,PPP1R16B,CD74,ELOVL7,OAS2,KLK10,FHAD1,CCL19,ACKR1,LIPG,FXYD6,KCNK10,GRIP2,CCDC194,RCSD1,LRP2,L3MBTL4,ETV7,PXT1,SNX10,SPIB,MT1F,MT1M,LGALS9,KCNA1,CRABP1,CD83,BST2,CD40,ALOX15B,LHX2,RARRES1,CD274,ANO9…
1.7672e-08	14779	3065	2424	0.790865	0.164017	TF:M07289	TF	Factor: GKLF; motif: NNNRGGNGNGGSN	HLA-DRA,SLAMF8,CCL5,TNF,CX3CL1,XIRP1,CDH22,CR1L,GJA4,SSTR2,CD38,EBI3,IRF8,SLC8A3,P2RX2,HCK,NOS2,DAPP1,CCL20,AIM2,PCLO,MYB,HLA-DOA,PAX5,TBX21,IFI30,TEX11,CMPK2,SPN,IL4I1,MPEG1,ICAM1,CNTN2,NOD2,CTSS,HLA-DQB1,KDR,IL3RA,ACHE,GCH1,MEFV,PLA1A,EXOC3L4,GBP6,PPP1R16B,MRGPRX4,CD74,OAS1,ELOVL7,OAS2,TNFRSF9,VCAM1,KLK10,FHAD1,CCL19,ACKR1,RHOH,C3,LIPG,IL27,ITGAL,FXYD6,KCNK10,GRIP2,IL32,IL18BP,CCL1,LRP2,BATF2,T…
7.07927e-10	14705	3065	2423	0.790538	0.164774	TF:M07206	TF	Factor: E2F-1; motif: NGGGCGGGARV	TNF,CX3CL1,CDH22,CR1L,GJA4,SSTR2,CD38,EBI3,IRF8,SLC8A3,P2RX2,HCK,CALHM6,DAPP1,PCLO,MYB,PAX5,TBX21,GPR84,LAMP3,LCP2,IFI30,TEX11,CMPK2,SPN,IL4I1,ICAM1,CNTN2,CTSS,KDR,IL3RA,ACHE,GCH1,RND1,MEFV,EXOC3L4,PPP1R16B,CD74,OAS1,ELOVL7,OAS2,KLK10,FHAD1,ACKR1,RHOH,LIPG,ITGAL,FXYD6,GRIP2,C5AR2,CCDC194,IL32,RCSD1,IL18BP,LRP2,FDCSP,L3MBTL4,ETV7,PXT1,SNX10,SPIB,MT1F,MT1M,LGALS9,CSF2RB,KCNA1,CRABP1,CD83,CD40,ALOX1…
0.00107064	14964	3065	2412	0.786949	0.161187	TF:M11601	TF	Factor: TCF-1; motif: ACATCGRGRCGCTGW	CCL5,IDO1,TNF,CCL8,XIRP1,CDH22,CR1L,GJA4,SSTR2,CD38,GBP4,IRF8,SLC8A3,P2RX2,HCK,NOS2,CALHM6,PCLO,MYB,HLA-DOA,PAX5,TBX21,RSAD2,IFI30,TEX11,CMPK2,SPN,IL4I1,MPEG1,ICAM1,CNTN2,CTSS,KDR,ACOD1,IL3RA,ACHE,GCH1,RND1,GBP6,PPP1R16B,ELOVL7,VCAM1,KLK10,FHAD1,RHOH,LIPG,IL27,IL31RA,ITGAL,FXYD6,KCNK10,GRIP2,C5AR2,IL32,RCSD1,TNFSF14,HLA-DMB,L3MBTL4,ETV7,PXT1,SNX10,MT1F,MT1M,LGALS9,KCNA1,CRABP1,CD83,CD40,ALOX15B,L…
4.92958e-15	14202	3065	2383	0.777488	0.167793	TF:M09636_1	TF	Factor: MAZ; motif: GGGMGGGGSSGGGGGGGGGGGG; match class: 1	HLA-DRA,TNF,CX3CL1,CCL8,XIRP1,CDH22,CR1L,GJA4,SSTR2,CD38,EBI3,IRF8,SLC8A3,P2RX2,HCK,MT1G,NOS2,CCL20,PCLO,MYB,PAX5,TBX21,LAMP3,IFI30,CMPK2,SPN,IL4I1,ICAM1,CNTN2,KDR,IL3RA,ACHE,GCH1,RND1,EXOC3L4,GBP6,PPP1R16B,ELOVL7,KLK10,FHAD1,ACKR1,RHOH,LIPG,IL27,ITGAL,FXYD6,KCNK10,GRIP2,C5AR2,IL32,RCSD1,LRP2,L3MBTL4,PXT1,SNX10,SPIB,MT1F,MT1M,CSF2RB,KCNA1,CRABP1,CD83,CD40,ALOX15B,LHX2,RARRES1,ANO9,KIAA0040,HLA-F,…
2.26552e-09	14305	3065	2362	0.770636	0.165117	TF:M00986	TF	Factor: Churchill; motif: CGGGNN	CXCL10,UBD,IDO1,TNF,CX3CL1,XIRP1,CDH22,CR1L,GJA4,SSTR2,CD38,GBP4,EBI3,IRF8,SLC8A3,P2RX2,HCK,MT1G,NOS2,CALHM6,PCLO,MYB,PAX5,TBX21,GPR84,IFI30,TEX11,CMPK2,SPN,IL4I1,OASL,ICAM1,CNTN2,IL3RA,ACHE,GCH1,MEFV,EXOC3L4,GBP6,PPP1R16B,CD74,ELOVL7,OAS2,TNFRSF9,KLK10,FHAD1,LIPG,FXYD6,KCNK10,GRIP2,CCDC194,CHRNA1,IL32,RCSD1,LRP2,BATF2,TNFSF14,HLA-DMB,L3MBTL4,PXT1,SPIB,MT1F,MT1M,KCNA1,CRABP1,CD83,BST2,CD40,ALOX15…
0.0418902	14722	3065	2360	0.769984	0.160304	TF:M11530	TF	Factor: E2F-2; motif: NWTTTGGCGCCAWWNN	HLA-DRA,CXCL11,TNF,CX3CL1,GBP5,CDH22,CR1L,GJA4,SSTR2,CD38,IRF8,SLC8A3,P2RX2,HCK,NOS2,CALHM6,DAPP1,PCLO,MYB,PAX5,NEURL3,TBX21,LAMP3,LCP2,IFI30,CMPK2,SPN,ICAM1,KDR,ACOD1,IL3RA,ACHE,GCH1,RND1,GBP6,PPP1R16B,MRGPRX4,CD74,ELOVL7,OAS2,KLK10,CCL19,IL27,ITGAL,KCNK10,CCDC194,IL32,RCSD1,LRP2,TNFSF14,HLA-DMB,L3MBTL4,ETV7,PXT1,MT1F,MT1M,KCNA1,CRABP1,CD83,CD40,ALOX15B,LHX2,RARRES1,CD274,ANO9,KIAA0040,HLA-F,TME…
7.28868e-13	14041	3065	2347	0.765742	0.167153	TF:M09894_1	TF	Factor: E2F-4; motif: SNGGGCGGGAANN; match class: 1	TNF,CX3CL1,XIRP1,CDH22,CR1L,GJA4,SSTR2,CD38,EBI3,IRF8,SLC8A3,P2RX2,HCK,MT1G,NOS2,PCLO,MYB,PAX5,TBX21,LAMP3,IFI30,TEX11,CMPK2,IL4I1,CNTN2,KDR,IL3RA,ACHE,GCH1,RND1,MEFV,PPP1R16B,CD74,ELOVL7,KLK10,FHAD1,RHOH,LIPG,FXYD6,KCNK10,GRIP2,CCDC194,RCSD1,IL18BP,LRP2,FDCSP,BATF2,L3MBTL4,ETV7,PXT1,SPIB,MT1F,MT1M,KCNA1,CRABP1,CD83,BST2,CD40,ALOX15B,LHX2,RARRES1,CD274,ANO9,KIAA0040,HLA-F,TNFAIP2,MX2,ASCL2,CD70,B…
0.0185371	14560	3065	2340	0.763458	0.160714	TF:M08205	TF	Factor: E2F-1:Elk-1; motif: SGCGCSNNAMCGGAAGT	CCL5,TNF,CX3CL1,CDH22,CR1L,GJA4,SSTR2,CD38,EBI3,IRF8,SLC8A3,P2RX2,HCK,NOS2,CALHM6,CCL20,AIM2,PCLO,MYB,PAX5,TBX21,LAMP3,LCP2,CMPK2,IL4I1,OASL,MPEG1,ICAM1,CNTN2,FYB1,HLA-DQB1,KDR,ACOD1,IL3RA,ACHE,GCH1,RND1,EXOC3L4,PPP1R16B,CD74,OAS1,ELOVL7,OAS2,FHAD1,ACKR1,IL27,FXYD6,KCNK10,GRIP2,CCDC194,CHRNA1,RCSD1,LRP2,BATF2,L3MBTL4,ETV7,PXT1,SNX10,MT1F,MT1M,CSF2RB,KCNA1,CRABP1,CD83,CD40,ALOX15B,LHX2,RARRES1,CD2…
2.49042e-06	14230	3065	2328	0.759543	0.163598	TF:M00716_1	TF	Factor: ZF5; motif: GSGCGCGR; match class: 1	CCL5,TNF,CX3CL1,CDH22,CR1L,GJA4,SSTR2,CD38,RGS1,EBI3,IRF8,SLC8A3,P2RX2,HCK,MT1G,NOS2,CALHM6,PCLO,MYB,PAX5,TBX21,LAMP3,LCP2,TEX11,CMPK2,IL4I1,CNTN2,KDR,ACHE,GCH1,RND1,PPP1R16B,MRGPRX4,CD74,ELOVL7,KLK10,FHAD1,LIPG,FXYD6,KCNK10,GRIP2,CCDC194,IL32,RCSD1,LRP2,L3MBTL4,HEATR9,ETV7,PXT1,SPIB,MT1F,MT1M,KCNA1,CRABP1,CD83,CD40,ALOX15B,LHX2,RARRES1,ANO9,KIAA0040,HLA-F,TNFAIP2,ASCL2,CD70,BATF3,MX1,CXCL2,PIK3A…
2.0654e-12	13735	3065	2300	0.750408	0.167455	TF:M07039_1	TF	Factor: ETF; motif: CCCCGCCCCYN; match class: 1	HLA-DRA,UBD,CX3CL1,XIRP1,CDH22,GJA4,SSTR2,CD38,EBI3,IRF8,SLC8A3,P2RX2,HCK,MT1G,NOS2,PCLO,MYB,HLA-DOA,PAX5,TBX21,LAMP3,IFI30,TEX11,CMPK2,SPN,IL4I1,ICAM1,CNTN2,NOD2,KDR,IL3RA,ACHE,GCH1,EXOC3L4,GBP6,PPP1R16B,CD74,ELOVL7,OAS2,TNFRSF9,KLK10,FHAD1,CCL19,ACKR1,RHOH,C3,LIPG,IL27,FXYD6,KCNK10,GRIP2,IL32,RCSD1,IL18BP,LRP2,BATF2,TNFSF14,L3MBTL4,SNX10,SPIB,MT1F,MT1M,CSF2RB,KCNA1,CRABP1,CD83,BST2,CD40,ALOX15B…
1.74905e-05	14054	3065	2295	0.748777	0.163299	TF:M08487	TF	Factor: GCMa:Erg; motif: ATGCGGGCGGAARKG	HLA-DRA,CCL5,MRGPRX3,IDO1,TNF,CCL8,XIRP1,CDH22,GJA4,SSTR2,CD38,GBP4,EBI3,IRF8,SLC8A3,P2RX2,HCK,MT1G,CALHM6,PCLO,MYB,HLA-DOA,NEURL3,TBX21,LAMP3,IFI30,CMPK2,SPN,IL4I1,OASL,MPEG1,ICAM1,KDR,IL3RA,ACHE,GCH1,RND1,EXOC3L4,GBP6,PPP1R16B,CD74,HLA-DRB1,ELOVL7,KLK10,FHAD1,RHOH,C3,LIPG,IL27,IL31RA,FXYD6,KCNK10,GRIP2,IL18BP,CCL1,BATF2,L3MBTL4,HEATR9,ETV7,PXT1,SNX10,SPIB,MT1F,LGALS9,KCNA1,CRABP1,BST2,CD40,ALOX…
1.97721e-10	13661	3065	2276	0.742577	0.166606	TF:M09892	TF	Factor: E2F-1; motif: NNNNGGCGGGAARN	TNF,CX3CL1,CDH22,CR1L,GJA4,SSTR2,CD38,IRF8,SLC8A3,P2RX2,HCK,NOS2,CALHM6,PCLO,MYB,PAX5,TBX21,LAMP3,LCP2,IFI30,TEX11,CMPK2,SPN,IL4I1,CTSS,KDR,IL3RA,ACHE,GCH1,MEFV,PPP1R16B,CD74,OAS1,ELOVL7,OAS2,KLK10,FHAD1,RHOH,LIPG,ITGAL,FXYD6,KCNK10,C5AR2,CCDC194,IL32,RCSD1,IL18BP,LRP2,FDCSP,L3MBTL4,ETV7,PXT1,SNX10,SPIB,MT1F,MT1M,LGALS9,KCNA1,CD83,CD40,ALOX15B,LHX2,RARRES1,CD274,KIAA0040,HLA-F,TNFAIP2,ASCL2,CD70,…
2.34296e-08	13737	3065	2272	0.741272	0.165393	TF:M03876	TF	Factor: Kaiso; motif: GCMGGGRGCRGS	IDO1,TNF,CX3CL1,XIRP1,CDH22,GJA4,SSTR2,CD38,RGS1,EBI3,IRF8,SLC8A3,P2RX2,HCK,MT1G,NOS2,PCLO,MYB,HLA-DOA,NEURL3,TBX21,HLA-DOB,LAMP3,RSAD2,LCP2,IFI30,CMPK2,IL4I1,OASL,ICAM1,IL3RA,ACHE,GCH1,RND1,EXOC3L4,PPP1R16B,HLA-DRB1,ELOVL7,OAS2,TNFRSF9,KLK10,FHAD1,CCL19,ACKR1,RHOH,C3,LIPG,IL27,FXYD6,KCNK10,GRIP2,C5AR2,CCDC194,IL32,RCSD1,LRP2,TNFSF14,HLA-DMB,L3MBTL4,ETV7,PXT1,SPIB,MT1F,MT1M,KCNA1,CRABP1,CD83,BST2…
5.58398e-13	13379	3065	2252	0.734747	0.168323	TF:M11531	TF	Factor: E2F-2; motif: GCGCGCGCGYW	CDH22,CR1L,GJA4,SSTR2,CD38,IRF8,SLC8A3,P2RX2,HCK,NOS2,CALHM6,PCLO,MYB,PAX5,NEURL3,TBX21,LAMP3,IFI30,CMPK2,IL4I1,ICAM1,CNTN2,KDR,ACHE,GCH1,RND1,PPP1R16B,ELOVL7,KLK10,FHAD1,FXYD6,CCDC194,RCSD1,LRP2,TNFSF14,L3MBTL4,ETV7,PXT1,SNX10,MT1M,CRABP1,CD83,CD40,ALOX15B,LHX2,RARRES1,CCL13,KIAA0040,TMEM150B,ASCL2,CD70,BATF3,MX1,CXCL2,PIK3AP1,CXCL3,RGS16,IL18R1,OAS3,TNFAIP3,PCDH17,IRF1,SLCO5A1,CAMK1G,NGFR,STEAP…
9.77093e-06	13733	3065	2250	0.734095	0.163839	TF:M04863	TF	Factor: TF3C-beta; motif: CCNGGAGGGCTTCCTGGAGGAG	SLAMF8,UBD,ITK,CX3CL1,XIRP1,CDH22,CR1L,GJA4,SSTR2,CD38,IRF8,SLC8A3,P2RX2,HCK,PCLO,MYB,HLA-DOA,PAX5,TBX21,GPR84,LAMP3,RSAD2,IFI30,CMPK2,IL4I1,OASL,MPEG1,CNTN2,KDR,ACOD1,IL3RA,ACHE,GCH1,RND1,MEFV,EXOC3L4,PPP1R16B,ELOVL7,KLK10,FHAD1,APOL4,ACKR1,RHOH,C3,LIPG,ITGAL,FXYD6,KCNK10,GRIP2,C5AR2,CCDC194,GBP1,IL32,CCL1,LRP2,L3MBTL4,ETV7,PXT1,SNX10,SPIB,MT1M,CSF2RB,CRABP1,CD83,BST2,CD40,ALOX15B,LHX2,RARRES1,C…
2.23116e-13	13334	3065	2248	0.733442	0.168592	TF:M01240_1	TF	Factor: BEN; motif: CAGCGRNV; match class: 1	CCL5,CXCL11,TNF,CX3CL1,CDH22,SSTR2,CD38,IRF8,SLC8A3,P2RX2,HCK,MT1G,NOS2,PCLO,MYB,PAX5,TBX21,LAMP3,IFI30,TEX11,CMPK2,MPEG1,ICAM1,CNTN2,NOD2,KDR,IL3RA,ACHE,GCH1,RND1,PLA1A,PPP1R16B,MRGPRX4,ELOVL7,OAS2,KLK10,FHAD1,RHOH,LIPG,FXYD6,GRIP2,CCDC194,IL32,RCSD1,LRP2,L3MBTL4,ETV7,PXT1,SNX10,SPIB,MT1F,LGALS9,KCNA1,CRABP1,CD83,BST2,CD40,ALOX15B,LHX2,RARRES1,ANO9,KIAA0040,HLA-F,TNFAIP2,MX2,ASCL2,CD70,BATF3,MX1…
1.01466e-13	13271	3065	2241	0.731158	0.168864	TF:M02089	TF	Factor: E2F-3; motif: GGCGGGN	TNF,CX3CL1,CCL8,XIRP1,CDH22,CR1L,GJA4,CD38,EBI3,IRF8,SLC8A3,P2RX2,HCK,MT1G,NOS2,CALHM6,PCLO,MYB,HLA-DOA,PAX5,NEURL3,TBX21,LAMP3,CMPK2,IL4I1,CNTN2,KDR,ACHE,GCH1,GBP6,PPP1R16B,CD74,OAS2,TNFRSF9,KLK10,FHAD1,RHOH,LIPG,IL27,ITGAL,FXYD6,KCNK10,GRIP2,CCDC194,LRP2,FDCSP,BATF2,L3MBTL4,PXT1,SPIB,MT1F,MT1M,KCNA1,CRABP1,CD83,BST2,CD40,ALOX15B,LHX2,RARRES1,CD274,ANO9,KIAA0040,HLA-F,TNFAIP2,MX2,ASCL2,CD70,BATF…
8.13475e-08	13289	3065	2202	0.718434	0.165701	TF:M00803	TF	Factor: E2F; motif: GGCGSG	CDH22,CR1L,GJA4,SSTR2,CD38,EBI3,SLC8A3,P2RX2,HCK,NOS2,CALHM6,DAPP1,PCLO,MYB,PAX5,TBX21,LAMP3,CMPK2,SPN,IL4I1,OASL,ICAM1,CNTN2,KDR,IL3RA,ACHE,GCH1,PPP1R16B,ELOVL7,OAS2,TNFRSF9,KLK10,FHAD1,LIPG,ITGAL,FXYD6,CCDC194,RCSD1,LRP2,TNFSF14,L3MBTL4,ETV7,PXT1,SNX10,KCNA1,CRABP1,CD83,CD40,ALOX15B,LHX2,RARRES1,CCL13,CD274,ANO9,KIAA0040,HLA-F,TMEM150B,ASCL2,CD70,BATF3,MX1,CXCL2,PIK3AP1,CXCL3,RGS16,IL18R1,OAS3,…
9.01979e-07	13293	3065	2194	0.715824	0.165049	TF:M11603_1	TF	Factor: TCF-1; motif: ACATCGRGRCGCTGW; match class: 1	CCL5,IDO1,TNF,CX3CL1,CCL8,XIRP1,CDH22,CR1L,GJA4,SSTR2,CD38,GBP4,IRF8,SLC8A3,P2RX2,HCK,NOS2,CALHM6,PCLO,MYB,PAX5,TBX21,RSAD2,IFI30,CMPK2,IL4I1,ICAM1,CNTN2,KDR,IL3RA,ACHE,GCH1,RND1,PPP1R16B,ELOVL7,VCAM1,KLK10,LIPG,IL27,FXYD6,GRIP2,IL32,RCSD1,TNFSF14,L3MBTL4,ETV7,PXT1,SNX10,MT1F,MT1M,KCNA1,CRABP1,CD83,CD40,ALOX15B,LHX2,RARRES1,CD274,ANO9,KIAA0040,HLA-F,TNFAIP2,ASCL2,CD70,BATF3,SIGLEC1,PIK3AP1,CXCL3,…
0.000513619	13444	3065	2191	0.714845	0.162972	TF:M04515	TF	Factor: E2F-1; motif: WWTGGCGCCAAA	HLA-DRA,CXCL11,TNF,CX3CL1,GBP5,CDH22,CR1L,GJA4,SSTR2,CD38,IRF8,SLC8A3,P2RX2,HCK,NOS2,CALHM6,DAPP1,PCLO,MYB,PAX5,NEURL3,TBX21,LAMP3,LCP2,IFI30,CMPK2,SPN,IL4I1,CNTN2,FYB1,KDR,ACOD1,ACHE,GCH1,EXOC3L4,GBP6,PPP1R16B,MRGPRX4,CD74,ELOVL7,OAS2,KLK10,FHAD1,IL27,ITGAL,KCNK10,CCDC194,IL32,RCSD1,L3MBTL4,ETV7,PXT1,MT1F,CRABP1,CD83,CD40,ALOX15B,LHX2,RARRES1,ANO9,KIAA0040,HLA-F,TMEM150B,ASCL2,CD70,BATF3,MX1,CXC…
1.4789e-10	12809	3065	2152	0.702121	0.168007	TF:M07040	TF	Factor: GKLF; motif: NNRRGRRNGNSNNN	SLAMF8,TNF,CX3CL1,CDH22,CR1L,GJA4,SSTR2,CD38,EBI3,SLC8A3,P2RX2,HCK,MT1G,NOS2,CCL20,AIM2,PCLO,MYB,HLA-DOA,PAX5,TBX21,LAMP3,IFI30,CMPK2,SPN,IL4I1,ICAM1,CNTN2,NOD2,IL3RA,ACHE,RND1,PLA1A,EXOC3L4,GBP6,PPP1R16B,MRGPRX4,OAS1,ELOVL7,KLK10,FHAD1,CCL19,APOL4,RHOH,C3,LIPG,IL27,ITGAL,FXYD6,KCNK10,GRIP2,C5AR2,GBP1,IL32,RCSD1,IL18BP,LRP2,BATF2,TNFSF14,PXT1,SNX10,SPIB,MT1F,MT1M,KCNA1,CRABP1,CD83,BST2,ALOX15B,LH…
0.000170218	13143	3065	2151	0.701794	0.163661	TF:M07380	TF	Factor: E2F-4; motif: NTTTCSCGCC	CX3CL1,GBP5,CDH22,CR1L,GJA4,SSTR2,CD38,IRF8,SLC8A3,P2RX2,HCK,CALHM6,DAPP1,PCLO,MYB,PAX5,TBX21,LAMP3,LCP2,IFI30,CMPK2,IL4I1,ICAM1,CTSS,IL3RA,ACHE,GCH1,RND1,MEFV,EXOC3L4,PPP1R16B,CD74,ELOVL7,OAS2,KLK10,FHAD1,LIPG,ITGAL,FXYD6,KCNK10,GRIP2,C5AR2,CCDC194,IL18BP,TNFSF14,L3MBTL4,ETV7,PXT1,SPIB,MT1F,MT1M,LGALS9,KCNA1,CRABP1,CD83,CD40,LHX2,RARRES1,CD274,KIAA0040,HLA-F,TMEM150B,ASCL2,CD70,BATF3,MX1,CXCL2,P…
1.32008e-09	12836	3065	2149	0.701142	0.16742	TF:M12160	TF	Factor: KLF15; motif: RCCMCRCCCMCN	HLA-DRA,TNF,CX3CL1,CCL8,XIRP1,CDH22,CR1L,GJA4,SSTR2,GBP4,EBI3,IRF8,P2RX2,HCK,NOS2,PCLO,MYB,HLA-DOA,PAX5,NEURL3,TBX21,LAMP3,IFI30,TEX11,CMPK2,SPN,IL4I1,ICAM1,NOD2,KDR,ACHE,GCH1,RND1,MEFV,EXOC3L4,GBP6,ELOVL7,OAS2,TNFRSF9,VCAM1,KLK10,FHAD1,CCL19,APOL4,ACKR1,RHOH,LIPG,IL27,FXYD6,KCNK10,GRIP2,IL32,IL18BP,L3MBTL4,PXT1,SNX10,SPIB,MT1F,MT1M,KCNA1,CRABP1,CD83,BST2,ALOX15B,LHX2,ANO9,KIAA0040,HLA-F,TNFAIP2,…
7.15352e-08	12880	3065	2142	0.698858	0.166304	TF:M04823	TF	Factor: E2F-4; motif: NNTTCCCGCCNN	TNF,CX3CL1,CDH22,CR1L,GJA4,SSTR2,CD38,IRF8,SLC8A3,P2RX2,HCK,PCLO,MYB,PAX5,TBX21,LAMP3,LCP2,IFI30,TEX11,CMPK2,SPN,IL4I1,CTSS,KDR,IL3RA,ACHE,GCH1,MEFV,PPP1R16B,CD74,OAS1,ELOVL7,KLK10,FHAD1,LIPG,FXYD6,C5AR2,CCDC194,RCSD1,IL18BP,LRP2,FDCSP,L3MBTL4,ETV7,PXT1,SNX10,SPIB,MT1F,MT1M,LGALS9,KCNA1,CD83,CD40,ALOX15B,LHX2,RARRES1,CD274,KIAA0040,HLA-F,TNFAIP2,ASCL2,BATF3,MX1,CXCL2,PIK3AP1,NFAM1,CXCL3,RGS16,IL1…
2.50194e-15	12403	3065	2124	0.692985	0.171249	TF:M12351	TF	Factor: TIEG1; motif: NCCCNSNCCCCGCCCCC	HLA-DRA,UBD,TNF,CX3CL1,CCL8,XIRP1,CDH22,CR1L,GJA4,SSTR2,CD38,GBP4,EBI3,IRF8,P2RX2,HCK,NOS2,PCLO,MYB,NEURL3,TBX21,LAMP3,CMPK2,IL4I1,MPEG1,CNTN2,FYB1,KDR,ACHE,GCH1,MEFV,EXOC3L4,GBP6,PPP1R16B,OAS1,ELOVL7,OAS2,VCAM1,KLK10,FHAD1,CCL19,RHOH,C3,FXYD6,KCNK10,GRIP2,IL32,RCSD1,CCL1,LRP2,TNFSF14,L3MBTL4,SNX10,SPIB,MT1F,MT1M,KCNA1,CRABP1,CD83,BST2,CD40,ALOX15B,LHX2,RARRES1,CD274,ANO9,KIAA0040,HLA-F,TNFAIP2,M…
1.63546e-14	12431	3065	2123	0.692659	0.170783	TF:M11531_1	TF	Factor: E2F-2; motif: GCGCGCGCGYW; match class: 1	CDH22,CR1L,GJA4,SSTR2,CD38,IRF8,SLC8A3,P2RX2,HCK,NOS2,CALHM6,PCLO,MYB,PAX5,NEURL3,TBX21,LAMP3,CMPK2,IL4I1,ICAM1,CNTN2,KDR,ACHE,GCH1,PPP1R16B,ELOVL7,FXYD6,RCSD1,LRP2,TNFSF14,L3MBTL4,ETV7,PXT1,SNX10,CRABP1,CD83,CD40,ALOX15B,LHX2,RARRES1,KIAA0040,TMEM150B,ASCL2,CD70,BATF3,MX1,CXCL2,PIK3AP1,RGS16,IL18R1,OAS3,TNFAIP3,PCDH17,IRF1,SLCO5A1,NGFR,STEAP4,EPB41L4A,CYP27B1,C15orf48,SLC2A6,BIRC3,SBK3,TMC6,NCCR…
1.15071e-11	12512	3065	2116	0.690375	0.169118	TF:M00333_1	TF	Factor: ZF5; motif: NRNGNGCGCGCWN; match class: 1	HLA-DRA,CX3CL1,CDH22,CR1L,SSTR2,CD38,IRF8,SLC8A3,P2RX2,HCK,MT1G,NOS2,CALHM6,PCLO,MYB,PAX5,TBX21,LAMP3,IFI30,CMPK2,IL4I1,ICAM1,CNTN2,KDR,ACHE,GCH1,RND1,PPP1R16B,CD74,ELOVL7,FHAD1,FXYD6,CCDC194,RCSD1,LRP2,TNFSF14,L3MBTL4,ETV7,PXT1,SNX10,SPIB,CRABP1,CD83,CD40,ALOX15B,LHX2,RARRES1,KIAA0040,ASCL2,CD70,BATF3,CXCL2,PIK3AP1,CXCL3,IL18R1,OAS3,TNFAIP3,PCDH17,IRF1,SLCO5A1,NGFR,EPB41L4A,CYP27B1,C15orf48,GNRH…
0.012131	12848	3065	2087	0.680914	0.162438	TF:M08441_1	TF	Factor: AP-2gamma:Elk-1; motif: NGCCKNRGGSGRCGGAAGTG; match class: 1	TNF,CDH22,GJA4,SSTR2,CD38,EBI3,IRF8,SLC8A3,P2RX2,HCK,NOS2,AIM2,PCLO,MYB,TBX21,LAMP3,TEX11,CMPK2,SPN,IL4I1,OASL,ICAM1,CNTN2,ACHE,GCH1,MEFV,EXOC3L4,PPP1R16B,ELOVL7,KLK10,ACKR1,LIPG,IL27,FXYD6,CHRNA1,IL32,LRP2,BATF2,TNFSF14,HLA-DMB,L3MBTL4,ETV7,SPIB,MT1M,CSF2RB,KCNA1,CRABP1,CD83,ALOX15B,LHX2,RARRES1,ANO9,KIAA0040,HLA-F,TNFAIP2,TMEM150B,ASCL2,BATF3,MX1,SIGLEC1,CXCL2,PIK3AP1,CXCL3,IL18R1,OAS3,TNFAIP3,…
0.00753239	12619	3065	2055	0.670473	0.16285	TF:M11052	TF	Factor: Hey2; motif: NNCACGYGNN	SLAMF8,CXCL10,CCL5,TNF,CDH22,SSTR2,EBI3,IRF8,P2RX2,MT1G,NOS2,CALHM6,PCLO,MYB,TBX21,LAMP3,RSAD2,IFI30,CMPK2,SPN,IL4I1,OASL,ICAM1,CNTN2,NOD2,KDR,ACHE,RND1,PLA1A,PPP1R16B,MRGPRX4,OAS1,ELOVL7,OAS2,VCAM1,KLK10,FHAD1,APOL4,ACKR1,LIPG,IL27,IL31RA,FXYD6,KCNK10,GRIP2,C5AR2,CCDC194,IL32,RCSD1,CCL1,LRP2,BATF2,TNFSF14,L3MBTL4,ETV7,PXT1,SNX10,MT1M,CSF2RB,CRABP1,CD83,BST2,ALOX15B,LHX2,RARRES1,CCL13,ANO9,MX2,AS…
0.000968466	12267	3065	2012	0.656444	0.164017	TF:M04515_1	TF	Factor: E2F-1; motif: WWTGGCGCCAAA; match class: 1	HLA-DRA,CXCL11,TNF,CX3CL1,CR1L,GJA4,SSTR2,CD38,IRF8,SLC8A3,P2RX2,HCK,NOS2,CALHM6,PCLO,MYB,PAX5,NEURL3,TBX21,LAMP3,LCP2,IFI30,CMPK2,SPN,KDR,ACOD1,ACHE,GCH1,GBP6,PPP1R16B,CD74,KLK10,FHAD1,ITGAL,CCDC194,IL32,RCSD1,L3MBTL4,ETV7,PXT1,MT1F,CRABP1,CD83,CD40,ALOX15B,LHX2,RARRES1,ANO9,KIAA0040,HLA-F,TMEM150B,ASCL2,CD70,BATF3,CXCL2,PIK3AP1,CXCL3,OAS3,TNFAIP3,PCDH17,IRF1,SLCO5A1,NGFR,STEAP4,EPB41L4A,CYP27B1…
1.64858e-05	12068	3065	2000	0.652529	0.165728	TF:M02090	TF	Factor: E2F-4; motif: GCGGGAAANA	TNF,CX3CL1,CDH22,CR1L,GJA4,GBP4,EBI3,IRF8,SLC8A3,AIM2,MYB,TBX21,GPR84,TEX11,CMPK2,IL4I1,ICAM1,CNTN2,ACHE,GCH1,PPP1R16B,CD74,OAS1,ELOVL7,OAS2,KLK10,FHAD1,RHOH,LIPG,FXYD6,KCNK10,GRIP2,C5AR2,CCDC194,IL32,RCSD1,IL18BP,LRP2,ETV7,PXT1,SNX10,SPIB,MT1F,MT1M,KCNA1,CD83,BST2,CD40,ALOX15B,LHX2,RARRES1,CD274,KIAA0040,HLA-F,TNFAIP2,ASCL2,CD70,BATF3,MX1,CXCL2,NFAM1,CXCL3,RGS16,IL18R1,OAS3,PCDH17,IRF1,SLCO5A1,N…
1.23764e-11	11560	3065	1974	0.644046	0.170761	TF:M09826	TF	Factor: BTEB3; motif: CCNNSCCNSCCCCKCCCCC	HLA-DRA,TNF,CX3CL1,CCL8,XIRP1,CDH22,CR1L,GJA4,SSTR2,EBI3,IRF8,SLC8A3,P2RX2,HCK,NOS2,CCL20,PCLO,MYB,PAX5,NEURL3,TBX21,GPR84,CMPK2,IL4I1,ICAM1,CNTN2,KDR,IL3RA,ACHE,GCH1,GBP6,PPP1R16B,ELOVL7,KLK10,FHAD1,CCL19,ACKR1,RHOH,LIPG,FXYD6,KCNK10,GRIP2,RCSD1,BATF2,L3MBTL4,PXT1,SNX10,SPIB,MT1F,MT1M,KCNA1,CRABP1,CD83,BST2,ALOX15B,LHX2,RARRES1,ANO9,KIAA0040,HLA-F,TNFAIP2,MX2,CD70,BATF3,MX1,SIGLEC1,CXCL2,PIK3AP1…
0.000381732	11900	3065	1961	0.639804	0.16479	TF:M07322_1	TF	Factor: HSF4; motif: CTGCMRN; match class: 1	SLAMF8,CCL5,CCL8,XIRP1,CDH22,CR1L,GJA4,SSTR2,CD38,RGS1,EBI3,IRF8,SLC8A3,P2RX2,HCK,MT1G,NOS2,MYB,PAX5,NEURL3,TBX21,HLA-DOB,LAMP3,IFI30,CMPK2,SPN,IL4I1,MPEG1,CNTN2,NOD2,KDR,ACOD1,IL3RA,ACHE,GCH1,MEFV,EXOC3L4,GBP6,PPP1R16B,ELOVL7,OAS2,TNFRSF9,VCAM1,KLK10,FHAD1,CCL19,APOL4,ACKR1,LIPG,ITGAL,GRIP2,C5AR2,IL32,RCSD1,LRP2,L3MBTL4,HEATR9,ETV7,SNX10,MT1F,MT1M,KCNA1,CD83,BST2,ALOX15B,LHX2,RARRES1,CD274,ANO9,…
0.000128725	11788	3065	1949	0.635889	0.165338	TF:M09734	TF	Factor: ZNF692; motif: SYNGGSCCCASCCNC	HLA-DRA,XIRP1,CDH22,CR1L,GJA4,EBI3,P2RX2,HCK,NOS2,MYB,TBX21,IFI30,TEX11,CMPK2,SPN,IL4I1,ICAM1,CNTN2,NOD2,IL3RA,EXOC3L4,GBP6,PPP1R16B,OAS1,ELOVL7,TNFRSF9,VCAM1,KLK10,FHAD1,CCL19,APOL4,ACKR1,RHOH,LIPG,IL27,FXYD6,KCNK10,GRIP2,C5AR2,CHRNA1,IL32,RCSD1,IL18BP,LRP2,TNFSF14,L3MBTL4,HEATR9,PXT1,SNX10,SPIB,MT1M,CSF2RB,KCNA1,CD83,CD40,ALOX15B,LHX2,RARRES1,CCL13,ANO9,KIAA0040,TNFAIP2,TMEM150B,ASCL2,CD70,BATF…
0.00561207	11596	3065	1902	0.620555	0.164022	TF:M11066	TF	Factor: HES-7; motif: GNCACGYGNN	SLAMF8,CXCL10,CCL5,CDH22,EBI3,IRF8,MT1G,NOS2,CALHM6,MYB,TBX21,LAMP3,RSAD2,IFI30,CMPK2,SPN,IL4I1,ICAM1,CNTN2,NOD2,KDR,ACHE,PLA1A,PPP1R16B,MRGPRX4,OAS1,ELOVL7,OAS2,VCAM1,KLK10,FHAD1,ACKR1,LIPG,IL31RA,FXYD6,KCNK10,C5AR2,CCDC194,IL32,RCSD1,LRP2,BATF2,TNFSF14,L3MBTL4,ETV7,PXT1,MT1M,CSF2RB,CRABP1,CD83,BST2,ALOX15B,LHX2,RARRES1,CCL13,ANO9,MX2,ASCL2,CD70,BATF3,MX1,SIGLEC1,CXCL2,PIK3AP1,NFAM1,RGS16,IL18R1…
1.44119e-09	11165	3065	1899	0.619576	0.170085	TF:M12158	TF	Factor: KLF15; motif: NCCMCGCCCMCN	HLA-DRA,TNF,CX3CL1,CCL8,XIRP1,CDH22,CR1L,GJA4,SSTR2,EBI3,IRF8,P2RX2,HCK,NOS2,CALHM6,PCLO,MYB,HLA-DOA,NEURL3,TBX21,IFI30,TEX11,CMPK2,IL4I1,ICAM1,ACHE,GCH1,RND1,EXOC3L4,GBP6,ELOVL7,OAS2,TNFRSF9,KLK10,FHAD1,CCL19,ACKR1,LIPG,IL27,FXYD6,KCNK10,GRIP2,IL32,IL18BP,PXT1,SPIB,MT1F,MT1M,KCNA1,CRABP1,CD83,BST2,ALOX15B,LHX2,ANO9,KIAA0040,HLA-F,TNFAIP2,MX2,ASCL2,BATF3,MX1,PIK3AP1,NFAM1,CXCL3,RGS16,IL18R1,OAS3,…
2.9985e-06	11319	3065	1894	0.617945	0.167329	TF:M04869	TF	Factor: Egr-1; motif: GCGCATGCG	CDH22,GJA4,SSTR2,SELE,IRF8,SLC8A3,P2RX2,HCK,MT1G,NOS2,CALHM6,PCLO,MYB,PAX5,TBX21,LAMP3,IFI30,TEX11,CMPK2,SPN,IL4I1,ICAM1,CNTN2,KDR,ACHE,GCH1,PPP1R16B,MRGPRX4,ELOVL7,OAS2,FHAD1,RHOH,LIPG,FXYD6,C5AR2,CCDC194,RCSD1,LRP2,TNFSF14,L3MBTL4,ETV7,MT1M,CSF2RB,CD83,LHX2,RARRES1,ANO9,MX2,ASCL2,CD70,BATF3,MX1,CXCL2,PIK3AP1,NFAM1,RGS16,TNFAIP3,PCDH17,IRF1,SLCO5A1,NGFR,EPB41L4A,C15orf48,SLC2A6,BIRC3,SBK3,TMC6,S…
1.95192e-09	11033	3065	1878	0.612724	0.170217	TF:M12354	TF	Factor: ZNF37A; motif: CCYYGGCTCCNTSCCMN	CXCL11,CX3CL1,CCL8,XIRP1,CDH22,GJA4,SSTR2,CD38,GBP4,SLC8A3,P2RX2,HCK,MT1G,NOS2,CALHM6,CCL20,MYB,HLA-DOA,PAX5,TBX21,GPR84,IFI30,CMPK2,SPN,IL4I1,OASL,ICAM1,CNTN2,KDR,GCH1,RND1,EXOC3L4,GBP6,PPP1R16B,KLK10,FHAD1,CCL19,APOL4,LIPG,IL27,ITGAL,KCNK10,GRIP2,C5AR2,CCDC194,IL32,RCSD1,IL18BP,CCL1,ETV7,SPIB,MT1F,MT1M,LGALS9,CSF2RB,KCNA1,CRABP1,CD83,BST2,CD40,LHX2,RARRES1,ANO9,KIAA0040,TNFAIP2,TMEM150B,ASCL2,C…
0.0360547	11490	3065	1876	0.612072	0.163272	TF:M00143	TF	Factor: Pax-5; motif: BCNNNRNGCANBGNTGNRTAGCSGCHNB	SLAMF8,UBD,MRGPRX3,CCL8,CDH22,CR1L,GJA4,SSTR2,CD38,RGS1,IRF8,SLC8A3,P2RX2,HCK,MT1G,CCL20,MYB,HLA-DOA,PAX5,NEURL3,TBX21,LAMP3,RSAD2,LCP2,SPN,OASL,ICAM1,CNTN2,FYB1,KDR,IL3RA,ACHE,RND1,MEFV,EXOC3L4,GBP6,PPP1R16B,OAS2,KLK10,APOL4,RHOH,LIPG,IL27,ITGAL,FXYD6,GRIP2,CCDC194,CHRNA1,IL32,RCSD1,CCL1,L3MBTL4,ETV7,SNX10,SPIB,MT1F,MT1M,LGALS9,CSF2RB,KCNA1,CD83,BST2,CD40,ALOX15B,RARRES1,CCL13,CD274,ANO9,HLA-F,T…
0.0394666	11467	3065	1872	0.610767	0.163251	TF:M04516	TF	Factor: E2F-1; motif: TTTGGCGCCAAA	HLA-DRA,CXCL11,TNF,CX3CL1,CDH22,CR1L,GJA4,SSTR2,CD38,IRF8,SLC8A3,HCK,NOS2,CALHM6,PCLO,MYB,PAX5,NEURL3,TBX21,LAMP3,LCP2,IFI30,CMPK2,SPN,KDR,ACOD1,ACHE,GCH1,GBP6,PPP1R16B,KLK10,ITGAL,CCDC194,IL32,RCSD1,L3MBTL4,ETV7,PXT1,MT1F,CRABP1,CD83,CD40,ALOX15B,LHX2,RARRES1,ANO9,HLA-F,TMEM150B,ASCL2,CD70,BATF3,CXCL2,PIK3AP1,CXCL3,OAS3,TNFAIP3,PCDH17,IRF1,SLCO5A1,NGFR,STEAP4,EPB41L4A,CYP27B1,C15orf48,TMC6,NCCRP…
4.47349e-10	10947	3065	1870	0.610114	0.170823	TF:M07206_1	TF	Factor: E2F-1; motif: NGGGCGGGARV; match class: 1	TNF,CX3CL1,CDH22,CR1L,GJA4,SSTR2,CD38,IRF8,SLC8A3,P2RX2,CALHM6,PCLO,MYB,PAX5,TBX21,LAMP3,IFI30,CMPK2,IL4I1,ICAM1,ACHE,GCH1,PPP1R16B,ELOVL7,KLK10,FHAD1,FXYD6,CCDC194,IL18BP,LRP2,L3MBTL4,ETV7,PXT1,SPIB,MT1F,MT1M,KCNA1,CRABP1,CD83,CD40,LHX2,RARRES1,CD274,ANO9,HLA-F,TNFAIP2,ASCL2,BATF3,MX1,CXCL2,PIK3AP1,NFAM1,CXCL3,RGS16,IL18R1,OAS3,TNFAIP3,PCDH17,LAG3,IRF1,SLCO5A1,NGFR,EPB41L4A,C15orf48,SLC2A6,ADORA…
2.09239e-06	11151	3065	1870	0.610114	0.167698	TF:M12227	TF	Factor: ZIC4; motif: NNCCNCCCRYNGYGN	IDO1,CCL8,XIRP1,CDH22,GJA4,SSTR2,CD38,IRF8,SLC8A3,P2RX2,HCK,MT1G,CALHM6,DAPP1,PCLO,MYB,HLA-DOA,TBX21,LAMP3,CMPK2,IL4I1,OASL,CNTN2,NOD2,KDR,ACHE,GCH1,EXOC3L4,GBP6,PPP1R16B,OAS2,KLK10,FHAD1,CCL19,APOL4,RHOH,C3,IL27,IL31RA,CCDC194,IL18BP,LRP2,L3MBTL4,PXT1,SPIB,MT1F,MT1M,KCNA1,CD83,BST2,ALOX15B,LHX2,ANO9,ASCL2,CD70,BATF3,SIGLEC1,CXCL2,PIK3AP1,CXCL3,TNFAIP3,IRF1,SLCO5A1,CAMK1G,NGFR,STEAP4,EPB41L4A,C15…
5.53476e-07	10945	3065	1844	0.601631	0.168479	TF:M07084	TF	Factor: E2F-4; motif: NGGCGGGAARN	TNF,CDH22,CR1L,GJA4,CD38,IRF8,SLC8A3,P2RX2,HCK,PCLO,MYB,PAX5,TBX21,LAMP3,LCP2,TEX11,CMPK2,IL4I1,CTSS,KDR,ACHE,GCH1,MEFV,PPP1R16B,CD74,OAS1,ELOVL7,KLK10,FHAD1,LIPG,FXYD6,C5AR2,CCDC194,IL18BP,LRP2,FDCSP,L3MBTL4,ETV7,PXT1,SNX10,MT1F,MT1M,LGALS9,KCNA1,CD83,CD40,LHX2,RARRES1,KIAA0040,HLA-F,TNFAIP2,ASCL2,BATF3,CXCL2,NFAM1,RGS16,IL18R1,OAS3,TNFAIP3,PCDH17,LAG3,IRF1,SLCO5A1,NGFR,MMP12,STEAP4,EPB41L4A,CYP…
6.30387e-07	10922	3065	1840	0.600326	0.168467	TF:M09973	TF	Factor: CPBP; motif: GNNRGGGHGGGGNNGGGRN	HLA-DRA,TNF,CX3CL1,CCL8,XIRP1,CDH22,CR1L,GJA4,EBI3,SLC8A3,P2RX2,HCK,MT1G,NOS2,PCLO,MYB,HLA-DOA,TBX21,LAMP3,IFI30,CMPK2,SPN,IL4I1,ICAM1,CNTN2,KDR,IL3RA,ACHE,GCH1,MEFV,EXOC3L4,GBP6,PPP1R16B,ELOVL7,OAS2,KLK10,FHAD1,CCL19,APOL4,RHOH,FXYD6,GRIP2,CHRNA1,IL32,RCSD1,LRP2,L3MBTL4,SNX10,SPIB,MT1F,MT1M,LGALS9,KCNA1,CRABP1,CD83,BST2,ALOX15B,LHX2,RARRES1,KIAA0040,HLA-F,TNFAIP2,MX2,ASCL2,CD70,BATF3,MX1,SIGLEC1…
2.27664e-10	10721	3065	1838	0.599674	0.171439	TF:M07395	TF	Factor: Sp1; motif: NGGGGCGGGGN	TNF,CX3CL1,CCL8,CDH22,CR1L,GJA4,EBI3,P2RX2,HCK,MT1G,NOS2,PCLO,MYB,NEURL3,TBX21,LAMP3,IFI30,CMPK2,IL4I1,ICAM1,CNTN2,KDR,ACHE,GCH1,PPP1R16B,CD74,OAS2,TNFRSF9,KLK10,RHOH,FXYD6,GRIP2,LRP2,PXT1,SPIB,MT1F,KCNA1,CRABP1,CD83,BST2,CD40,ALOX15B,LHX2,KIAA0040,HLA-F,TNFAIP2,MX2,ASCL2,BATF3,MX1,PIK3AP1,NFAM1,CXCL3,RGS16,IL18R1,TNFAIP3,LAG3,IRF1,SLCO5A1,NGFR,EPB41L4A,C15orf48,TMC6,SUSD4,IRF4,TYMP,MMP25,SLC16A1…
0.00778264	11153	3065	1833	0.598042	0.16435	TF:M11601_1	TF	Factor: TCF-1; motif: ACATCGRGRCGCTGW; match class: 1	CCL5,IDO1,TNF,CCL8,CDH22,CR1L,GJA4,SSTR2,CD38,GBP4,IRF8,SLC8A3,P2RX2,HCK,NOS2,PCLO,MYB,PAX5,TBX21,RSAD2,IFI30,CMPK2,SPN,IL4I1,ICAM1,CNTN2,KDR,IL3RA,ACHE,GCH1,PPP1R16B,ELOVL7,KLK10,FXYD6,IL32,RCSD1,L3MBTL4,ETV7,PXT1,MT1F,MT1M,CRABP1,CD83,ALOX15B,LHX2,RARRES1,ANO9,KIAA0040,HLA-F,TNFAIP2,ASCL2,CD70,BATF3,PIK3AP1,CXCL3,RGS16,OAS3,TNFAIP3,PCDH17,IRF1,SLCO5A1,NGFR,EPB41L4A,C20orf141,CYP27B1,C15orf48,SL…
0.0200537	11173	3065	1831	0.59739	0.163877	TF:M07602	TF	Factor: CP2; motif: NNNNCCAGNCNN	SLAMF8,CXCL11,UBD,TNF,ITK,CX3CL1,XIRP1,CDH22,CR1L,GJA4,SSTR2,CD38,EBI3,IRF8,SLC8A3,P2RX2,MT1G,NOS2,CCL20,TBX21,GPR84,HLA-DOB,IFI30,CMPK2,IL4I1,MPEG1,ICAM1,CNTN2,NOD2,RND1,PLA1A,EXOC3L4,PPP1R16B,MRGPRX4,CD74,OAS1,ELOVL7,OAS2,VCAM1,KLK10,FHAD1,CCL19,APOL4,ACKR1,LIPG,IL27,FXYD6,GRIP2,C5AR2,CCDC194,IL32,RCSD1,CCL1,TNFSF14,L3MBTL4,HEATR9,ETV7,SNX10,SPIB,MT1F,MT1M,LGALS9,CSF2RB,CRABP1,BST2,CD40,RARRES1…
5.43102e-14	10490	3065	1829	0.596737	0.174357	TF:M00932	TF	Factor: Sp1; motif: NNGGGGCGGGGNN	TNF,CX3CL1,CCL8,CDH22,CR1L,GJA4,GBP4,EBI3,P2RX2,HCK,MT1G,NOS2,CALHM6,PCLO,MYB,NEURL3,TBX21,LAMP3,CMPK2,IL4I1,ICAM1,CNTN2,KDR,ACHE,EXOC3L4,PPP1R16B,CD74,OAS2,TNFRSF9,KLK10,FHAD1,RHOH,FXYD6,GRIP2,PXT1,SPIB,MT1F,KCNA1,CRABP1,CD83,BST2,CD40,ALOX15B,LHX2,RARRES1,ANO9,KIAA0040,HLA-F,TNFAIP2,MX2,ASCL2,BATF3,MX1,PIK3AP1,NFAM1,CXCL3,RGS16,IL18R1,TNFAIP3,LAG3,IRF1,SLCO5A1,NGFR,EPB41L4A,CYP27B1,C15orf48,TMC…
2.50185e-14	10429	3065	1822	0.594454	0.174705	TF:M00986_1	TF	Factor: Churchill; motif: CGGGNN; match class: 1	TNF,CX3CL1,CDH22,CR1L,GJA4,SSTR2,CD38,EBI3,SLC8A3,P2RX2,HCK,NOS2,CALHM6,PCLO,MYB,PAX5,TBX21,TEX11,CMPK2,IL4I1,ICAM1,ACHE,GCH1,MEFV,EXOC3L4,PPP1R16B,CD74,ELOVL7,KLK10,FHAD1,LIPG,FXYD6,GRIP2,CHRNA1,IL32,BATF2,TNFSF14,L3MBTL4,PXT1,SPIB,KCNA1,CRABP1,CD83,CD40,LHX2,ANO9,KIAA0040,ASCL2,BATF3,CXCL2,PIK3AP1,CXCL3,IL18R1,OAS3,TNFAIP3,LAG3,IRF1,SLCO5A1,EPB41L4A,SLC2A6,TMC6,NCCRP1,SUSD4,HAPLN3,ELMO1,BTC,IRF…
8.5199e-10	10645	3065	1822	0.594454	0.17116	TF:M07289_1	TF	Factor: GKLF; motif: NNNRGGNGNGGSN; match class: 1	HLA-DRA,CX3CL1,XIRP1,CR1L,GJA4,SSTR2,CD38,EBI3,IRF8,SLC8A3,P2RX2,HCK,NOS2,PCLO,MYB,TBX21,IFI30,CMPK2,IL4I1,ICAM1,CNTN2,NOD2,KDR,IL3RA,ACHE,MEFV,PLA1A,EXOC3L4,GBP6,PPP1R16B,ELOVL7,TNFRSF9,KLK10,FHAD1,CCL19,RHOH,LIPG,IL27,FXYD6,KCNK10,GRIP2,IL18BP,LRP2,L3MBTL4,HEATR9,PXT1,SNX10,SPIB,MT1M,KCNA1,CRABP1,CD83,ALOX15B,LHX2,RARRES1,ANO9,KIAA0040,HLA-F,TNFAIP2,MX2,ASCL2,CD70,BATF3,MX1,PIK3AP1,NFAM1,RGS16,…
7.08809e-09	10687	3065	1821	0.594127	0.170394	TF:M00189	TF	Factor: AP-2; motif: MKCCCSCNGGCG	CX3CL1,CDH22,CR1L,GJA4,SSTR2,CD38,SLC8A3,P2RX2,HCK,MT1G,NOS2,AIM2,PCLO,MYB,HLA-DOA,TBX21,IFI30,CMPK2,SPN,ICAM1,CNTN2,KDR,IL3RA,GCH1,RND1,PLA1A,EXOC3L4,PPP1R16B,CD74,ELOVL7,KLK10,FHAD1,RHOH,C3,IL27,ITGAL,GRIP2,GBP1,IL18BP,LRP2,L3MBTL4,ETV7,PXT1,SPIB,MT1F,KCNA1,CRABP1,CD83,ALOX15B,LHX2,RARRES1,CD274,ANO9,HLA-F,ASCL2,BATF3,SIGLEC1,CXCL2,PIK3AP1,NFAM1,CXCL3,TNFAIP3,IRF1,NGFR,EPB41L4A,C15orf48,GNRH2,S…
0.00347478	11001	3065	1814	0.591843	0.164894	TF:M11058_1	TF	Factor: Hey1; motif: NGCRCGYGYN; match class: 1	SLAMF8,CXCL10,CCL5,CDH22,SSTR2,EBI3,IRF8,SLC8A3,MT1G,NOS2,CALHM6,MYB,TBX21,LAMP3,RSAD2,IFI30,CMPK2,IL4I1,ICAM1,CNTN2,NOD2,KDR,ACHE,PLA1A,OAS1,ELOVL7,OAS2,VCAM1,KLK10,FHAD1,ACKR1,LIPG,IL31RA,FXYD6,C5AR2,CCDC194,IL32,RCSD1,LRP2,BATF2,TNFSF14,L3MBTL4,PXT1,MT1M,CSF2RB,CRABP1,CD83,BST2,ALOX15B,LHX2,RARRES1,CCL13,ANO9,MX2,ASCL2,CD70,BATF3,MX1,CXCL2,PIK3AP1,NFAM1,RGS16,IFI44L,TNFAIP3,PCDH17,IRF1,SLCO5A1…
2.51891e-09	10571	3065	1807	0.58956	0.170939	TF:M10072	TF	Factor: sp4; motif: NNGNARGRGGCGGRGCNNRR	TNF,CX3CL1,CCL8,CDH22,CR1L,GJA4,SSTR2,CD38,EBI3,P2RX2,HCK,MT1G,NOS2,PCLO,MYB,NEURL3,TBX21,LAMP3,CMPK2,IL4I1,CNTN2,KDR,ACHE,GCH1,PPP1R16B,ELOVL7,OAS2,TNFRSF9,KLK10,RHOH,FXYD6,GRIP2,IL32,LRP2,L3MBTL4,PXT1,SPIB,MT1F,KCNA1,CRABP1,CD83,BST2,CD40,ALOX15B,LHX2,RARRES1,KIAA0040,HLA-F,TNFAIP2,MX2,ASCL2,BATF3,MX1,PIK3AP1,NFAM1,CXCL3,RGS16,IL18R1,TNFAIP3,LAG3,IRF1,NGFR,EPB41L4A,CYP27B1,C15orf48,SLC2A6,TMC6,…
1.81359e-05	10782	3065	1805	0.588907	0.167409	TF:M09729	TF	Factor: LUMAN; motif: CYCAGCYYCY	HLA-DRA,SLAMF8,CXCL11,UBD,TNF,CX3CL1,XIRP1,CDH22,CR1L,GJA4,SSTR2,CD38,EBI3,P2RX2,HCK,MT1G,NOS2,DAPP1,CCL20,AIM2,LAMP3,RSAD2,IFI30,TEX11,CMPK2,SPN,IL4I1,OASL,MPEG1,ICAM1,CNTN2,FYB1,CTSS,KDR,IL3RA,ACHE,GCH1,RND1,PLA1A,EXOC3L4,OAS1,HLA-DRB1,ELOVL7,OAS2,KLK10,CCL19,APOL4,ACKR1,RHOH,C3,LIPG,IL27,ITGAL,FXYD6,GRIP2,C5AR2,CCDC194,IL32,RCSD1,IL18BP,CCL1,LRP2,BATF2,TNFSF14,HLA-DMB,L3MBTL4,HEATR9,ETV7,SNX10…
1.29614e-13	10336	3065	1803	0.588254	0.174439	TF:M01104	TF	Factor: MOVO-B; motif: GNGGGGG	CXCL10,IDO1,TNF,CX3CL1,XIRP1,CDH22,CR1L,GJA4,SSTR2,CD38,GBP4,EBI3,SLC8A3,P2RX2,HCK,NOS2,PCLO,MYB,PAX5,TBX21,GPR84,CMPK2,ACHE,GCH1,GBP6,PPP1R16B,CD74,ELOVL7,KLK10,FXYD6,KCNK10,GRIP2,CCDC194,RCSD1,LRP2,BATF2,L3MBTL4,PXT1,SPIB,MT1M,KCNA1,CRABP1,CD83,CD40,ALOX15B,LHX2,ANO9,KIAA0040,MX2,ASCL2,BATF3,MX1,PIK3AP1,NFAM1,CXCL3,IL18R1,OAS3,TNFAIP3,LAG3,IRF1,SLCO5A1,MMP12,EPB41L4A,SLC2A6,ADORA2A,TMC6,NCCRP1,…
2.71566e-13	10344	3065	1802	0.587928	0.174207	TF:M00931	TF	Factor: Sp1; motif: GGGGCGGGGC	TNF,CX3CL1,CCL8,CDH22,CR1L,GJA4,EBI3,P2RX2,HCK,MT1G,NOS2,CALHM6,PCLO,MYB,NEURL3,TBX21,LAMP3,CMPK2,IL4I1,CNTN2,KDR,ACHE,PPP1R16B,CD74,OAS2,TNFRSF9,KLK10,FHAD1,RHOH,FXYD6,GRIP2,PXT1,SPIB,MT1F,KCNA1,CRABP1,CD83,BST2,CD40,ALOX15B,LHX2,ANO9,KIAA0040,HLA-F,TNFAIP2,MX2,ASCL2,CD70,BATF3,MX1,PIK3AP1,NFAM1,CXCL3,RGS16,IL18R1,TNFAIP3,LAG3,IRF1,SLCO5A1,NGFR,EPB41L4A,CYP27B1,C15orf48,TMC6,SUSD4,ELMO1,IRF4,TYM…
2.46061e-12	10303	3065	1789	0.583687	0.173639	TF:M00196	TF	Factor: Sp1; motif: NGGGGGCGGGGYN	TNF,CX3CL1,CCL8,CDH22,CR1L,GJA4,SSTR2,EBI3,P2RX2,HCK,MT1G,NOS2,CALHM6,PCLO,MYB,NEURL3,TBX21,LAMP3,IFI30,CMPK2,IL4I1,CNTN2,KDR,ACHE,PPP1R16B,CD74,OAS2,TNFRSF9,KLK10,FHAD1,RHOH,FXYD6,GRIP2,LRP2,PXT1,SPIB,MT1F,KCNA1,CRABP1,CD83,BST2,CD40,ALOX15B,LHX2,ANO9,KIAA0040,HLA-F,TNFAIP2,MX2,ASCL2,BATF3,MX1,NFAM1,CXCL3,RGS16,IL18R1,TNFAIP3,LAG3,IRF1,SLCO5A1,NGFR,EPB41L4A,C15orf48,TMC6,SUSD4,IRF4,TYMP,MMP25,SL…
1.62696e-07	10500	3065	1781	0.581077	0.169619	TF:M00695	TF	Factor: ETF; motif: GVGGMGG	CX3CL1,XIRP1,CDH22,GJA4,SSTR2,IRF8,SLC8A3,P2RX2,HCK,NOS2,CALHM6,PCLO,MYB,HLA-DOA,TBX21,LAMP3,IFI30,CMPK2,IL4I1,ICAM1,CNTN2,ACHE,GCH1,GBP6,PPP1R16B,MRGPRX4,ELOVL7,KLK10,KCNK10,CCDC194,RCSD1,LRP2,TNFSF14,L3MBTL4,PXT1,KCNA1,CRABP1,CD83,ALOX15B,LHX2,RARRES1,ANO9,MX2,ASCL2,BATF3,CXCL2,PIK3AP1,CXCL3,TNFAIP3,PCDH17,SLCO5A1,STEAP4,EPB41L4A,C15orf48,SLC2A6,TMC6,NCCRP1,SUSD4,ELMO1,TYMP,MMP25,SLC16A12,CA8,S…
0.01046	10809	3065	1779	0.580424	0.164585	TF:M07250	TF	Factor: E2F-1; motif: NNNSSCGCSAANN	CX3CL1,GBP5,CDH22,CR1L,SSTR2,CD38,IRF8,SLC8A3,HCK,NOS2,CALHM6,DAPP1,PCLO,MYB,PAX5,TBX21,CMPK2,IL4I1,ICAM1,KDR,GCH1,GBP6,ELOVL7,OAS2,KLK10,ACKR1,LIPG,FXYD6,CCDC194,RCSD1,LRP2,L3MBTL4,ETV7,PXT1,SPIB,MT1F,KCNA1,CRABP1,CD83,LHX2,RARRES1,CD274,ANO9,KIAA0040,ASCL2,CD70,BATF3,MX1,CXCL2,PIK3AP1,RGS16,OAS3,TNFAIP3,BCL2L14,PCDH17,IRF1,SLCO5A1,STEAP4,EPB41L4A,CYP27B1,C15orf48,BIRC3,ADORA2A,SUSD4,ELMO1,CIITA…
5.52473e-09	10294	3065	1762	0.574878	0.171168	TF:M00803_1	TF	Factor: E2F; motif: GGCGSG; match class: 1	CDH22,CR1L,SSTR2,CD38,SLC8A3,P2RX2,NOS2,PCLO,MYB,PAX5,TBX21,LAMP3,CMPK2,IL4I1,ICAM1,CNTN2,KDR,ACHE,GCH1,PPP1R16B,ELOVL7,KLK10,LIPG,ITGAL,CCDC194,RCSD1,LRP2,TNFSF14,L3MBTL4,ETV7,PXT1,KCNA1,CRABP1,CD83,CD40,LHX2,RARRES1,CD274,HLA-F,ASCL2,CD70,BATF3,MX1,CXCL2,PIK3AP1,CXCL3,RGS16,IL18R1,OAS3,TNFAIP3,IRF1,SLCO5A1,NGFR,STEAP4,EPB41L4A,C15orf48,SLC2A6,BIRC3,SUSD4,ELMO1,BTC,IRF4,TYMP,MMP25,SLC16A12,TAP1,…
4.75718e-12	10120	3065	1759	0.573899	0.173814	TF:M08867	TF	Factor: AP2; motif: GCCYGSGGSN	UBD,CX3CL1,CDH22,SSTR2,IRF8,SLC8A3,P2RX2,HCK,MT1G,PCLO,MYB,PAX5,LCP2,IFI30,CMPK2,IL4I1,ICAM1,HLA-DQB1,RND1,PPP1R16B,ELOVL7,TNFRSF9,APOL4,LIPG,IL27,CCDC194,CHRNA1,IL32,IL18BP,LRP2,L3MBTL4,SNX10,SPIB,MT1M,LGALS9,CSF2RB,KCNA1,CD83,BST2,ALOX15B,LHX2,RARRES1,ANO9,KIAA0040,HLA-F,TNFAIP2,ASCL2,BATF3,SIGLEC1,CXCL2,PIK3AP1,NFAM1,RGS16,IL18R1,TNFAIP3,BCL2L14,PCDH17,LAG3,IRF1,SLCO5A1,STEAP4,EPB41L4A,C15orf4…
7.96474e-10	10217	3065	1757	0.573246	0.171968	TF:M09723	TF	Factor: BTEB1; motif: GGGGGCGGGGCNGSGGGNGS	HLA-DRA,TNF,CX3CL1,CCL8,CDH22,CR1L,GJA4,SSTR2,EBI3,P2RX2,HCK,NOS2,PCLO,MYB,PAX5,NEURL3,TBX21,CMPK2,IL4I1,CNTN2,KDR,ACHE,GCH1,GBP6,ELOVL7,KLK10,FHAD1,CCL19,RHOH,LIPG,FXYD6,GRIP2,RCSD1,LRP2,SPIB,MT1F,KCNA1,CRABP1,CD83,BST2,CD40,ALOX15B,LHX2,ANO9,KIAA0040,HLA-F,TNFAIP2,MX2,ASCL2,BATF3,MX1,NFAM1,CXCL3,RGS16,IL18R1,TNFAIP3,LAG3,IRF1,NGFR,EPB41L4A,C15orf48,SLC2A6,SBK3,TMC6,SUSD4,ELMO1,BTC,IRF4,TYMP,LYP…
2.57312e-07	10315	3065	1751	0.571289	0.169753	TF:M04869_1	TF	Factor: Egr-1; motif: GCGCATGCG; match class: 1	CDH22,GJA4,SSTR2,IRF8,SLC8A3,P2RX2,HCK,MT1G,NOS2,CALHM6,PCLO,MYB,PAX5,TBX21,LAMP3,TEX11,CMPK2,IL4I1,ICAM1,KDR,ACHE,GCH1,PPP1R16B,MRGPRX4,ELOVL7,OAS2,FHAD1,RHOH,FXYD6,LRP2,TNFSF14,L3MBTL4,ETV7,MT1M,CSF2RB,CD83,LHX2,RARRES1,ANO9,ASCL2,CD70,BATF3,MX1,CXCL2,PIK3AP1,NFAM1,RGS16,TNFAIP3,PCDH17,IRF1,SLCO5A1,NGFR,EPB41L4A,C15orf48,SLC2A6,BIRC3,SBK3,TMC6,SUSD4,HAPLN3,ELMO1,BTC,IRF4,TYMP,MMP25,SLC16A12,CA8…
0.00123348	10502	3065	1743	0.568679	0.165968	TF:M08205_1	TF	Factor: E2F-1:Elk-1; motif: SGCGCSNNAMCGGAAGT; match class: 1	TNF,CDH22,CR1L,GJA4,SSTR2,CD38,IRF8,SLC8A3,P2RX2,HCK,CALHM6,CCL20,PCLO,MYB,PAX5,TBX21,LAMP3,CMPK2,IL4I1,ICAM1,CNTN2,KDR,ACHE,GCH1,RND1,EXOC3L4,PPP1R16B,ELOVL7,FHAD1,FXYD6,KCNK10,CHRNA1,RCSD1,LRP2,L3MBTL4,ETV7,PXT1,KCNA1,CRABP1,CD83,ALOX15B,LHX2,RARRES1,ASCL2,CD70,BATF3,MX1,CXCL2,PIK3AP1,NFAM1,IL18R1,OAS3,TNFAIP3,PCDH17,IRF1,NGFR,STEAP4,EPB41L4A,CYP27B1,SLC2A6,ADORA2A,TMC6,SUSD4,ELMO1,BTC,IRF4,TYM…
0.0182502	10495	3065	1728	0.563785	0.16465	TF:M00736	TF	Factor: E2F-1:DP-1; motif: TTTCSCGC	TNF,CX3CL1,CDH22,CR1L,GJA4,SSTR2,SELE,IRF8,HCK,CALHM6,DAPP1,MYB,PAX5,TBX21,LAMP3,TEX11,CMPK2,IL4I1,MPEG1,ICAM1,KDR,ACHE,GCH1,MEFV,GBP6,PPP1R16B,OAS1,ELOVL7,OAS2,FHAD1,LIPG,FXYD6,GRIP2,C5AR2,CCDC194,IL32,LRP2,FDCSP,ETV7,PXT1,SNX10,SPIB,MT1F,MT1M,KCNA1,CRABP1,CD40,LHX2,RARRES1,KIAA0040,TNFAIP2,MX2,ASCL2,BATF3,MX1,CXCL2,PIK3AP1,NFAM1,RGS16,IL18R1,OAS3,TNFAIP6,IRF1,NGFR,STEAP4,EPB41L4A,C15orf48,SLC2A…
4.38359e-14	9772	3065	1720	0.561175	0.176013	TF:M00933	TF	Factor: Sp1; motif: CCCCGCCCCN	TNF,CX3CL1,CCL8,CDH22,CR1L,GJA4,GBP4,EBI3,P2RX2,HCK,MT1G,NOS2,PCLO,MYB,NEURL3,TBX21,LAMP3,CMPK2,IL4I1,ICAM1,CNTN2,KDR,ACHE,PPP1R16B,CD74,OAS2,TNFRSF9,KLK10,CCL19,RHOH,FXYD6,GRIP2,PXT1,SPIB,MT1F,KCNA1,CRABP1,CD83,BST2,CD40,ALOX15B,LHX2,KIAA0040,HLA-F,TNFAIP2,MX2,ASCL2,CD70,BATF3,MX1,NFAM1,CXCL3,RGS16,IL18R1,TNFAIP3,LAG3,IRF1,SLCO5A1,NGFR,STEAP4,EPB41L4A,C20orf141,C15orf48,GNRH2,SLC2A6,TMC6,SUSD4,I…
9.75979e-13	9820	3065	1718	0.560522	0.174949	TF:M02036	TF	Factor: WT1; motif: CGCCCCCNCN	TNF,XIRP1,CDH22,GJA4,SSTR2,CD38,EBI3,IRF8,SLC8A3,P2RX2,HCK,NOS2,CALHM6,MYB,PAX5,TBX21,LAMP3,CMPK2,ACHE,GCH1,PPP1R16B,ELOVL7,KLK10,FHAD1,FXYD6,KCNK10,GRIP2,IL32,LRP2,BATF2,TNFSF14,L3MBTL4,PXT1,SPIB,MT1F,MT1M,KCNA1,CD83,BST2,CD40,ALOX15B,LHX2,RARRES1,ANO9,KIAA0040,HLA-F,TNFAIP2,ASCL2,BATF3,MX1,CXCL2,CXCL3,IL18R1,TNFAIP3,LAG3,IRF1,SLCO5A1,NGFR,EPB41L4A,CYP27B1,C15orf48,SLC2A6,ADORA2A,SBK3,TMC6,SUSD4…
0.000182191	10214	3065	1708	0.557259	0.167221	TF:M01835_1	TF	Factor: GKLF; motif: CCTCCYN; match class: 1	SLAMF8,CXCL10,CCL5,MRGPRX3,TNF,XIRP1,CDH22,CR1L,GJA4,IRF8,SLC8A3,HCK,MT1G,NOS2,CCL20,MYB,NEURL3,GPR84,LAMP3,IFI30,SPN,IL4I1,OASL,ICAM1,CNTN2,NOD2,HLA-DQB1,KDR,IL3RA,GCH1,RND1,PLA1A,EXOC3L4,PPP1R16B,HLA-DRB1,ELOVL7,TNFRSF9,KLK10,FHAD1,APOL4,ACKR1,C3,LIPG,IL27,ITGAL,KCNK10,C5AR2,CCDC194,CHRNA1,IL32,RCSD1,IL18BP,LRP2,L3MBTL4,SNX10,SPIB,MT1M,KCNA1,CRABP1,CD83,LHX2,ANO9,KIAA0040,TMEM150B,MX2,CD70,BATF…
3.32125e-07	10034	3065	1707	0.556933	0.170122	TF:M09896	TF	Factor: E2F-7; motif: GRGGCGGGAANNN	CDH22,GJA4,IRF8,SLC8A3,P2RX2,HCK,PCLO,MYB,PAX5,TBX21,LCP2,IFI30,CMPK2,IL4I1,CTSS,ACHE,GCH1,MEFV,PPP1R16B,CD74,ELOVL7,OAS2,KLK10,FHAD1,LIPG,FXYD6,C5AR2,CCDC194,IL18BP,L3MBTL4,ETV7,SPIB,MT1F,MT1M,LGALS9,KCNA1,CD83,CD40,LHX2,RARRES1,CD274,KIAA0040,HLA-F,TNFAIP2,ASCL2,BATF3,MX1,CXCL2,NFAM1,CXCL3,OAS3,TNFAIP3,PCDH17,LAG3,IRF1,SLCO5A1,NGFR,MMP12,STEAP4,EPB41L4A,C15orf48,SLC2A6,ADORA2A,SBK3,TMC6,NCCRP1,…
2.53029e-15	9627	3065	1706	0.556607	0.17721	TF:M09984	TF	Factor: MAZ; motif: GGGGGAGGGGGNGRGRRRGNRG	HLA-DRA,XIRP1,GJA4,SSTR2,EBI3,SLC8A3,P2RX2,HCK,NOS2,CCL20,PCLO,MYB,PAX5,IFI30,SPN,IL4I1,ICAM1,CNTN2,CTSS,IL3RA,ACHE,EXOC3L4,GBP6,PPP1R16B,ELOVL7,OAS2,KLK10,RHOH,LIPG,ITGAL,FXYD6,KCNK10,GRIP2,IL32,RCSD1,TNFSF14,L3MBTL4,SPIB,MT1F,MT1M,KCNA1,CD83,ALOX15B,LHX2,RARRES1,ANO9,KIAA0040,HLA-F,TNFAIP2,MX2,CD70,BATF3,MX1,SIGLEC1,PIK3AP1,NFAM1,IL18R1,TNFAIP3,PCDH17,LAG3,IRF1,SLCO5A1,NGFR,EPB41L4A,C20orf141,C…
0.00591364	10299	3065	1704	0.555954	0.165453	TF:M04516_1	TF	Factor: E2F-1; motif: TTTGGCGCCAAA; match class: 1	HLA-DRA,CXCL11,TNF,CX3CL1,CR1L,GJA4,SSTR2,CD38,IRF8,SLC8A3,HCK,NOS2,CALHM6,PCLO,MYB,PAX5,TBX21,LAMP3,IFI30,CMPK2,SPN,KDR,ACHE,GCH1,GBP6,PPP1R16B,KLK10,ITGAL,CCDC194,IL32,RCSD1,L3MBTL4,ETV7,PXT1,MT1F,CRABP1,CD83,CD40,ALOX15B,LHX2,RARRES1,ANO9,HLA-F,ASCL2,CD70,BATF3,CXCL2,PIK3AP1,CXCL3,OAS3,TNFAIP3,PCDH17,IRF1,SLCO5A1,NGFR,STEAP4,EPB41L4A,CYP27B1,C15orf48,TMC6,SUSD4,HAPLN3,ELMO1,BTC,IRF4,TYMP,SLC16…
0.000193516	10131	3065	1695	0.553018	0.167308	TF:M00008	TF	Factor: Sp1; motif: GGGGCGGGGT	TNF,CDH22,CR1L,GJA4,CD38,P2RX2,HCK,MT1G,NOS2,CALHM6,CCL20,PCLO,MYB,NEURL3,TBX21,LAMP3,IFI30,CMPK2,IL4I1,CNTN2,NOD2,KDR,ACHE,EXOC3L4,GBP6,PPP1R16B,OAS2,TNFRSF9,KLK10,FHAD1,CCL19,ACKR1,RHOH,C3,GRIP2,HLA-DMB,L3MBTL4,SPIB,MT1F,CRABP1,CD83,BST2,CD40,ALOX15B,CD274,ANO9,KIAA0040,HLA-F,TNFAIP2,MX2,ASCL2,CD70,BATF3,MX1,NFAM1,CXCL3,RGS16,TNFAIP3,IRF1,SLCO5A1,NGFR,EPB41L4A,CYP27B1,C15orf48,ADORA2A,SBK3,KCNJ…
3.24442e-06	9976	3065	1689	0.55106	0.169306	TF:M01865	TF	Factor: BTEB3; motif: BNRNGGGAGGNGT	SLAMF8,MRGPRX3,CX3CL1,XIRP1,CDH22,CR1L,GJA4,SSTR2,CD38,GBP4,EBI3,SLC8A3,P2RX2,HCK,MT1G,NOS2,DAPP1,CCL20,AIM2,PCLO,MYB,HLA-DOA,LAMP3,LCP2,IFI30,IL4I1,OASL,ICAM1,CNTN2,NOD2,CTSS,IL3RA,ACHE,MEFV,PLA1A,EXOC3L4,GBP6,PPP1R16B,OAS1,ELOVL7,CXCL8,KLK10,FHAD1,CCL19,RHOH,C3,LIPG,IL27,IL31RA,ITGAL,FXYD6,GRIP2,C5AR2,CCDC194,CCL1,LRP2,L3MBTL4,HEATR9,ETV7,PXT1,SPIB,MT1M,KCNA1,CRABP1,CD83,CD40,ALOX15B,LHX2,RARRE…
6.13378e-21	9223	3065	1678	0.547471	0.181936	TF:M01857	TF	Factor: AP-2alpha; motif: NGCCYSNNGSN	CXCL11,IDO1,TNF,CX3CL1,XIRP1,CDH22,CR1L,SSTR2,GBP4,IRF8,SLC8A3,P2RX2,HCK,NOS2,PCLO,MYB,PAX5,LCP2,IFI30,CMPK2,SPN,IL4I1,ICAM1,NOD2,ACHE,GCH1,EXOC3L4,PPP1R16B,ELOVL7,KLK10,FHAD1,APOL4,ACKR1,IL27,FXYD6,C5AR2,CHRNA1,IL32,IL18BP,LRP2,TNFSF14,L3MBTL4,PXT1,SPIB,MT1M,KCNA1,CD83,CD40,LHX2,ANO9,KIAA0040,HLA-F,ASCL2,CD70,BATF3,MX1,SIGLEC1,CXCL2,PIK3AP1,CXCL3,IL18R1,TNFAIP3,LAG3,IRF1,SLCO5A1,NGFR,EPB41L4A,C2…
0.00312464	10108	3065	1678	0.547471	0.166007	TF:M04148	TF	Factor: TFAP2A; motif: NGCCCYNNGGGCN	CX3CL1,XIRP1,CDH22,CR1L,GJA4,SSTR2,CD38,EBI3,SLC8A3,HCK,NOS2,AIM2,PCLO,MYB,TBX21,LAMP3,IFI30,CMPK2,SPN,IL4I1,CNTN2,NOD2,GCH1,RND1,MEFV,EXOC3L4,ELOVL7,CXCL8,FHAD1,CCL19,ITGAL,KCNK10,CCDC194,IL32,RCSD1,IL18BP,L3MBTL4,PXT1,SPIB,MT1M,CSF2RB,CRABP1,CD40,ALOX15B,LHX2,RARRES1,CCL13,ANO9,TNFAIP2,TMEM150B,ASCL2,BATF3,CXCL2,PIK3AP1,OAS3,TNFAIP3,IRF1,SLCO5A1,C15orf48,SLC2A6,SMCO2,ADORA2A,SBK3,KCNJ15,TMC6,NC…
1.47567e-09	9683	3065	1673	0.54584	0.172777	TF:M00915	TF	Factor: AP-2; motif: SNNNCCNCAGGCN	CX3CL1,CDH22,SSTR2,CD38,GBP4,IRF8,SLC8A3,P2RX2,HCK,PCLO,MYB,CMPK2,SPN,IL4I1,MPEG1,ICAM1,CNTN2,NOD2,GCH1,RND1,EXOC3L4,PPP1R16B,CD74,OAS1,ELOVL7,TNFRSF9,KLK10,ACKR1,RHOH,C3,LIPG,IL27,GRIP2,IL32,IL18BP,LRP2,L3MBTL4,ETV7,SPIB,MT1F,CSF2RB,KCNA1,CRABP1,BST2,LHX2,RARRES1,ANO9,HLA-F,ASCL2,BATF3,SIGLEC1,CXCL2,PIK3AP1,NFAM1,RGS16,TNFAIP3,IRF1,SLCO5A1,STEAP4,C20orf141,C15orf48,GNRH2,SLC2A6,ADORA2A,SBK3,SUSD…
2.92445e-16	9328	3065	1666	0.543556	0.178602	TF:M10432	TF	Factor: MAZ; motif: GGGMGGGGS	SLAMF8,TNF,CX3CL1,CDH22,GJA4,SSTR2,EBI3,IRF8,SLC8A3,P2RX2,HCK,NOS2,PCLO,MYB,HLA-DOA,TBX21,LAMP3,CMPK2,IL4I1,ICAM1,CNTN2,NOD2,ACHE,EXOC3L4,GBP6,PPP1R16B,CD74,ELOVL7,KLK10,CCL19,LIPG,FXYD6,KCNK10,GRIP2,IL32,LRP2,L3MBTL4,PXT1,SPIB,MT1F,MT1M,LGALS9,KCNA1,CD83,ALOX15B,LHX2,RARRES1,ANO9,HLA-F,TNFAIP2,CD70,MX1,SIGLEC1,PIK3AP1,NFAM1,IL18R1,OAS3,PCDH17,LAG3,IRF1,SLCO5A1,NGFR,EPB41L4A,C20orf141,CYP27B1,CYP…
0.00282744	10020	3065	1665	0.54323	0.166168	TF:M11478	TF	Factor: AP-2beta; motif: NSCCNNNGGSN	CXCL9,XIRP1,CDH22,GJA4,SSTR2,IRF8,SLC8A3,P2RX2,HCK,CALHM6,PCLO,MYB,LAMP3,LCP2,IFI30,CMPK2,SPN,IL4I1,ICAM1,CNTN2,NOD2,HLA-DQB1,IL3RA,ACHE,RND1,EXOC3L4,PPP1R16B,CD74,KLK10,APOL4,ACKR1,RHOH,IL27,CHRNA1,IL32,IL18BP,LRP2,TNFSF14,L3MBTL4,SNX10,SPIB,LGALS9,KCNA1,CRABP1,LHX2,CD274,ANO9,KIAA0040,ASCL2,BATF3,SIGLEC1,CXCL2,PIK3AP1,NFAM1,IL18R1,TNFAIP3,SLCO5A1,STEAP4,EPB41L4A,C20orf141,CYP27B1,GNRH2,SLC2A6,B…
0.0292246	10088	3065	1663	0.542577	0.164849	TF:M12173	TF	Factor: GKLF; motif: NNCCMCRCCCN	CCL8,CR1L,GJA4,SSTR2,IRF8,P2RX2,MT1G,NOS2,PCLO,MYB,NEURL3,TBX21,LAMP3,IFI30,TEX11,CMPK2,IL4I1,OASL,CNTN2,KDR,ACOD1,ACHE,GCH1,CD74,OAS2,KLK10,FHAD1,CCL19,ACKR1,RHOH,FXYD6,GRIP2,IL32,LRP2,BATF2,PXT1,SPIB,MT1F,LGALS9,KCNA1,CRABP1,CD83,BST2,CD40,ALOX15B,LHX2,RARRES1,ANO9,KIAA0040,HLA-F,MX2,ASCL2,CD70,BATF3,NFAM1,CXCL3,RGS16,OAS3,TNFAIP3,IRF1,NGFR,EPB41L4A,C15orf48,TMC6,HAPLN3,CIITA,IRF4,TYMP,MMP25,SL…
1.33128e-11	9425	3065	1649	0.53801	0.17496	TF:M02089_1	TF	Factor: E2F-3; motif: GGCGGGN; match class: 1	TNF,CX3CL1,CDH22,CR1L,GJA4,CD38,IRF8,SLC8A3,P2RX2,HCK,MT1G,NOS2,PCLO,MYB,TBX21,LAMP3,CMPK2,IL4I1,KDR,ACHE,GCH1,PPP1R16B,FHAD1,FXYD6,GRIP2,LRP2,PXT1,SPIB,MT1F,MT1M,KCNA1,CRABP1,CD83,BST2,CD40,ALOX15B,LHX2,ANO9,KIAA0040,TNFAIP2,MX2,ASCL2,CD70,BATF3,MX1,PIK3AP1,CXCL3,RGS16,TNFAIP3,IRF1,SLCO5A1,NGFR,EPB41L4A,CYP27B1,ADORA2A,TMC6,SUSD4,IRF4,TYMP,MMP25,SLC16A12,CA8,TAP1,MAOB,SGPP2,RBM47,RET,STAP2,LAP3,…
0.00140416	9867	3065	1645	0.536705	0.166717	TF:M07261	TF	Factor: LKLF; motif: GGGGTGGKSN	HLA-DRA,SLAMF8,CX3CL1,XIRP1,GJA4,EBI3,SLC8A3,P2RX2,HCK,PCLO,MYB,PAX5,TBX21,GPR84,RSAD2,IFI30,IL4I1,ICAM1,CNTN2,NOD2,IL3RA,ACHE,MEFV,PLA1A,EXOC3L4,GBP6,PPP1R16B,HLA-DRB1,ELOVL7,VCAM1,KLK10,FHAD1,CCL19,RHOH,LIPG,IL27,ITGAL,KCNK10,GRIP2,CCDC194,CHRNA1,IL32,IL18BP,TNFSF14,L3MBTL4,SNX10,SPIB,MT1M,CSF2RB,CD83,BST2,CD40,ALOX15B,LHX2,CCL13,ANO9,KIAA0040,TNFAIP2,MX2,ASCL2,BATF3,SIGLEC1,CXCL2,PIK3AP1,NFAM1…
5.60762e-10	9473	3065	1644	0.536378	0.173546	TF:M00470	TF	Factor: AP-2gamma; motif: GCCYNNGGS	CXCL11,TNF,XIRP1,CDH22,GJA4,SSTR2,CD38,SELE,SLC8A3,P2RX2,HCK,NOS2,CALHM6,AIM2,MYB,TBX21,CMPK2,SPN,IL4I1,ICAM1,CNTN2,ACHE,GCH1,EXOC3L4,PPP1R16B,CD74,ELOVL7,KLK10,APOL4,ACKR1,RHOH,C3,IL27,ITGAL,IL32,IL18BP,LRP2,L3MBTL4,SPIB,LGALS9,CSF2RB,CRABP1,CD83,BST2,CD40,LHX2,RARRES1,ANO9,KIAA0040,HLA-F,TNFAIP2,MX2,ASCL2,BATF3,SIGLEC1,CXCL2,PIK3AP1,CXCL3,TNFAIP3,LAG3,IRF1,EPB41L4A,CYP1A2,GNRH2,SLC2A6,BIRC3,ADO…
8.81928e-09	9432	3065	1628	0.531158	0.172604	TF:M09862	TF	Factor: ZNF614; motif: NCYCWGCCYYNNN	UBD,CX3CL1,XIRP1,CDH22,GJA4,SSTR2,CD38,EBI3,SLC8A3,P2RX2,HCK,NOS2,TBX21,RSAD2,TEX11,CMPK2,SPN,MPEG1,CNTN2,FYB1,ACHE,RND1,MEFV,EXOC3L4,PPP1R16B,CD74,HLA-DRB1,ELOVL7,KLK10,CCL19,ACKR1,C3,LIPG,IL27,FXYD6,GRIP2,C5AR2,IL32,RCSD1,CCL1,BATF2,TNFSF14,PXT1,SNX10,SPIB,MT1F,MT1M,CRABP1,CD83,CD40,ALOX15B,LHX2,RARRES1,CCL13,ANO9,KIAA0040,HLA-F,TMEM150B,MX2,ASCL2,BATF3,MX1,SIGLEC1,PIK3AP1,NFAM1,CXCL3,RGS16,IL1…
2.78894e-14	9160	3065	1627	0.530832	0.17762	TF:M03876_1	TF	Factor: Kaiso; motif: GCMGGGRGCRGS; match class: 1	CX3CL1,XIRP1,CDH22,GJA4,SSTR2,CD38,EBI3,IRF8,SLC8A3,P2RX2,HCK,NOS2,MYB,HLA-DOA,TBX21,CMPK2,IL4I1,ICAM1,ACHE,GCH1,EXOC3L4,PPP1R16B,ELOVL7,OAS2,KLK10,RHOH,FXYD6,KCNK10,IL32,RCSD1,LRP2,L3MBTL4,ETV7,SPIB,MT1F,MT1M,KCNA1,CRABP1,CD83,CD40,LHX2,ANO9,KIAA0040,TNFAIP2,ASCL2,BATF3,MX1,SIGLEC1,CXCL2,NFAM1,CXCL3,IL18R1,BCL2L14,PCDH17,LAG3,IRF1,SLCO5A1,NGFR,EPB41L4A,CYP27B1,SLC2A6,ADORA2A,SBK3,TMC6,HAPLN3,ELM…
6.94825e-09	9407	3065	1625	0.530179	0.172744	TF:M00649	TF	Factor: MAZ; motif: GGGGAGGG	HLA-DRA,SLAMF8,XIRP1,CDH22,CR1L,GJA4,GBP4,EBI3,SLC8A3,P2RX2,HCK,NOS2,AIM2,MYB,PAX5,LAMP3,CMPK2,SPN,IL4I1,ICAM1,CTSS,IL3RA,ACHE,EXOC3L4,GBP6,PPP1R16B,OAS1,ELOVL7,KLK10,CCL19,RHOH,C3,IL27,ITGAL,KCNK10,GRIP2,IL32,RCSD1,CCL1,BATF2,PXT1,SPIB,MT1F,MT1M,LGALS9,KCNA1,CD83,BST2,ALOX15B,LHX2,RARRES1,CCL13,ANO9,KIAA0040,HLA-F,TNFAIP2,TMEM150B,MX2,ASCL2,CD70,SIGLEC1,PIK3AP1,NFAM1,IL18R1,OAS3,PCDH17,LAG3,IRF1…
1.44095e-09	9248	3065	1606	0.52398	0.173659	TF:M09892_1	TF	Factor: E2F-1; motif: NNNNGGCGGGAARN; match class: 1	TNF,CDH22,CR1L,GJA4,SSTR2,IRF8,SLC8A3,P2RX2,HCK,PCLO,MYB,PAX5,LAMP3,IFI30,CMPK2,IL4I1,ACHE,GCH1,PPP1R16B,ELOVL7,KLK10,FHAD1,FXYD6,CCDC194,IL18BP,LRP2,L3MBTL4,ETV7,PXT1,MT1F,MT1M,KCNA1,CD83,ALOX15B,LHX2,RARRES1,CD274,KIAA0040,HLA-F,TNFAIP2,ASCL2,BATF3,MX1,CXCL2,NFAM1,CXCL3,OAS3,PCDH17,IRF1,SLCO5A1,NGFR,EPB41L4A,SLC2A6,ADORA2A,TMC6,NCCRP1,SUSD4,HAPLN3,ELMO1,BTC,IRF4,TYMP,MMP25,SLC16A12,CA8,TAP1,SLC…
0.0249113	9666	3065	1599	0.521697	0.165425	TF:M04148_1	TF	Factor: TFAP2A; motif: NGCCCYNNGGGCN; match class: 1	CX3CL1,XIRP1,CDH22,CR1L,GJA4,CD38,EBI3,SLC8A3,HCK,NOS2,AIM2,PCLO,MYB,TBX21,LAMP3,IFI30,CMPK2,CNTN2,NOD2,GCH1,RND1,MEFV,EXOC3L4,ELOVL7,CXCL8,FHAD1,CCL19,ITGAL,KCNK10,CCDC194,IL32,RCSD1,IL18BP,L3MBTL4,PXT1,SPIB,MT1M,CSF2RB,CRABP1,CD40,ALOX15B,LHX2,RARRES1,CCL13,ANO9,TNFAIP2,TMEM150B,ASCL2,BATF3,CXCL2,PIK3AP1,OAS3,TNFAIP3,IRF1,SLCO5A1,C15orf48,SLC2A6,ADORA2A,SBK3,KCNJ15,TMC6,NCCRP1,HAPLN3,IRF4,TNFSF…
0.009104	9572	3065	1590	0.51876	0.166109	TF:M11022	TF	Factor: IRX2a; motif: ACRYGNNNNACRYGT	GBP7,CDH22,CR1L,CD38,IRF8,SLC8A3,P2RX2,HCK,CALHM6,PCLO,MYB,PAX5,TBX21,LAMP3,IL4I1,ACHE,GCH1,OAS1,ELOVL7,CXCL8,FHAD1,LIPG,IL31RA,FXYD6,GBP1,RCSD1,LRP2,TNFSF14,HEATR9,PXT1,KCNA1,CRABP1,CD83,LHX2,RARRES1,CD274,ANO9,KIAA0040,MX2,ASCL2,BATF3,MX1,IL18R1,TNFAIP3,PCDH17,IRF1,EPB41L4A,C20orf141,C15orf48,SLC2A6,SAA2,BIRC3,NCCRP1,ELMO1,IRF4,TNFSF13B,MMP25,SAA1,SLC16A12,CA8,TAP1,SLC39A8,SGPP2,ISG20,RET,ART3,…
3.96796e-05	9389	3065	1588	0.518108	0.169134	TF:M10426	TF	Factor: ctcf; motif: CCRSCAGGGGGCGCN	CCL8,CDH22,CR1L,GJA4,CD38,IRF8,P2RX2,NOS2,PCLO,MYB,HLA-DOA,PAX5,TBX21,LAMP3,TEX11,CMPK2,IL4I1,ACOD1,ACHE,GCH1,PPP1R16B,CD74,ELOVL7,ACKR1,GRIP2,CCDC194,GBP1,LRP2,BATF2,L3MBTL4,SNX10,KCNA1,CRABP1,CD83,ALOX15B,LHX2,RARRES1,KIAA0040,HLA-F,MX2,ASCL2,CD70,BATF3,CXCL2,PIK3AP1,CXCL3,IL18R1,TNFAIP3,LAG3,IRF1,NGFR,C15orf48,CYP1A2,TMC6,NCCRP1,SUSD4,ELMO1,BTC,TYMP,MMP25,CA8,TAP1,SLC39A8,RBM47,GBP2,STAP2,RHBD…
1.25169e-07	9172	3065	1578	0.514845	0.172045	TF:M00800	TF	Factor: AP-2; motif: GSCCSCRGGCNRNRNN	TNF,CX3CL1,CDH22,SSTR2,CD38,GBP4,IRF8,SLC8A3,P2RX2,MT1G,NOS2,CALHM6,DAPP1,MYB,TBX21,HLA-DOB,CMPK2,IL4I1,OASL,ICAM1,CNTN2,ACHE,GCH1,EXOC3L4,PPP1R16B,ELOVL7,FHAD1,CCL19,IL27,CCDC194,IL32,IL18BP,LRP2,L3MBTL4,PXT1,MT1M,KCNA1,CD83,BST2,ALOX15B,LHX2,CCL13,ANO9,KIAA0040,HLA-F,TNFAIP2,ASCL2,BATF3,SIGLEC1,CXCL2,PIK3AP1,CXCL3,RGS16,IL18R1,TNFAIP3,PCDH17,IRF1,NGFR,STEAP4,EPB41L4A,C20orf141,C15orf48,GNRH2,SL…
0.000241726	9306	3065	1567	0.511256	0.168386	TF:M01047_1	TF	Factor: AP-2alphaA; motif: ANMGCCTNAGGCKNT; match class: 1	CXCL9,UBD,CX3CL1,XIRP1,CDH22,GJA4,SSTR2,SELE,IRF8,SLC8A3,P2RX2,HCK,MT1G,CALHM6,HLA-DOA,NEURL3,LCP2,IFI30,CMPK2,SPN,IL4I1,ICAM1,NOD2,HLA-DQB1,IL3RA,ACHE,GCH1,RND1,EXOC3L4,PPP1R16B,VCAM1,KLK10,CCL19,APOL4,ACKR1,RHOH,IL27,IL32,IL18BP,LRP2,TNFSF14,ETV7,SNX10,SPIB,MT1M,LGALS9,CRABP1,LHX2,CD274,ANO9,KIAA0040,TNFAIP2,ASCL2,SIGLEC1,CXCL2,PIK3AP1,NFAM1,IL18R1,TNFAIP3,BCL2L14,PCDH17,SLCO5A1,CAMK1G,NGFR,EPB…
0.000241726	9306	3065	1567	0.511256	0.168386	TF:M01047	TF	Factor: AP-2alphaA; motif: ANMGCCTNAGGCKNT	CXCL9,UBD,CX3CL1,XIRP1,CDH22,GJA4,SSTR2,SELE,IRF8,SLC8A3,P2RX2,HCK,MT1G,CALHM6,HLA-DOA,NEURL3,LCP2,IFI30,CMPK2,SPN,IL4I1,ICAM1,NOD2,HLA-DQB1,IL3RA,ACHE,GCH1,RND1,EXOC3L4,PPP1R16B,VCAM1,KLK10,CCL19,APOL4,ACKR1,RHOH,IL27,IL32,IL18BP,LRP2,TNFSF14,ETV7,SNX10,SPIB,MT1M,LGALS9,CRABP1,LHX2,CD274,ANO9,KIAA0040,TNFAIP2,ASCL2,SIGLEC1,CXCL2,PIK3AP1,NFAM1,IL18R1,TNFAIP3,BCL2L14,PCDH17,SLCO5A1,CAMK1G,NGFR,EPB…
3.79219e-05	9200	3065	1559	0.508646	0.169457	TF:M01721	TF	Factor: PUR1; motif: GGGNCAGNN	IDO1,CX3CL1,XIRP1,GJA4,SSTR2,SLC8A3,P2RX2,HCK,NOS2,MYB,HLA-DOA,NEURL3,IFI30,TEX11,SPN,IL4I1,ICAM1,ACOD1,ACHE,MEFV,PLA1A,EXOC3L4,PPP1R16B,CD74,HLA-DRB1,ELOVL7,OAS2,KLK10,FHAD1,CCL19,APOL4,ACKR1,IL27,ITGAL,FXYD6,GRIP2,CCDC194,IL32,IL18BP,LRP2,L3MBTL4,HEATR9,ETV7,SNX10,SPIB,MT1F,MT1M,CRABP1,BST2,CD40,ALOX15B,RARRES1,ANO9,HLA-F,TNFAIP2,TMEM150B,MX2,ASCL2,BATF3,MX1,SIGLEC1,CXCL2,PIK3AP1,NFAM1,CXCL3,RG…
0.0280036	9333	3065	1547	0.504731	0.165756	TF:M03895	TF	Factor: CTCF; motif: WGCGCCMYCTAGYGGYN	TNF,GBP7,GJA4,CD38,SLC8A3,P2RX2,MT1G,CCL20,PCLO,MYB,HLA-DOA,TBX21,GPR84,LAMP3,LCP2,IFI30,TEX11,CMPK2,IL4I1,CNTN2,GCH1,MEFV,PPP1R16B,CD74,ELOVL7,KLK10,FHAD1,C3,GRIP2,CCDC194,CHRNA1,GBP1,LRP2,BATF2,ETV7,PXT1,KCNA1,CD40,LHX2,RARRES1,CCL13,TLR2,KIAA0040,ASCL2,BATF3,CXCL2,PIK3AP1,CXCL3,IL18R1,TNFAIP3,BCL2L14,LAG3,IRF1,NGFR,C20orf141,CYP27B1,C15orf48,SLC2A6,ADORA2A,NCCRP1,SUSD4,ELMO1,BTC,IRF4,TYMP,MMP2…
0.00186217	9195	3065	1540	0.502447	0.167482	TF:M12186	TF	Factor: BTEB4; motif: NCCACGCCCM	CCL8,CR1L,GJA4,SSTR2,IRF8,P2RX2,HCK,MT1G,NOS2,PCLO,MYB,NEURL3,GPR84,IFI30,TEX11,CMPK2,IL4I1,OASL,CNTN2,KDR,ACOD1,ACHE,GCH1,MEFV,EXOC3L4,ELOVL7,OAS2,TNFRSF9,KLK10,FHAD1,CCL19,ACKR1,RHOH,LIPG,GRIP2,IL32,LRP2,BATF2,L3MBTL4,PXT1,SNX10,MT1F,LGALS9,KCNA1,CRABP1,BST2,CD40,ALOX15B,RARRES1,ANO9,KIAA0040,HLA-F,MX2,ASCL2,CD70,BATF3,PIK3AP1,NFAM1,CXCL3,RGS16,OAS3,TNFAIP3,IRF1,SLCO5A1,EPB41L4A,C15orf48,ADORA2…
4.18946e-07	8931	3065	1536	0.501142	0.171985	TF:M06948	TF	Factor: Sp2; motif: TGGGCGCGCCCA	CX3CL1,CDH22,CR1L,SSTR2,CD38,SLC8A3,HCK,NOS2,CALHM6,PAX5,TBX21,GPR84,LAMP3,CNTN2,NOD2,HLA-DQB1,ACHE,GCH1,MEFV,PPP1R16B,ELOVL7,FHAD1,APOL4,IL27,GRIP2,IL32,RCSD1,LRP2,L3MBTL4,PXT1,CRABP1,CD83,BST2,CD40,ALOX15B,LHX2,RARRES1,ANO9,KIAA0040,HLA-F,TNFAIP2,ASCL2,CD70,SIGLEC1,CXCL2,PIK3AP1,CXCL3,RGS16,IL18R1,TNFAIP3,IRF1,CAMK1G,NGFR,STEAP4,EPB41L4A,C15orf48,GNRH2,TMC6,NCCRP1,SUSD4,ELMO1,IRF4,TYMP,MMP25,CC…
1.92722e-09	8758	3065	1529	0.498858	0.174583	TF:M04953	TF	Factor: Sp1; motif: GGNDGGRGGCGGGG	HLA-DRA,TNF,CX3CL1,CDH22,GJA4,SSTR2,CD38,GBP4,EBI3,P2RX2,HCK,NOS2,NEURL3,TBX21,CMPK2,ICAM1,NOD2,KDR,RND1,EXOC3L4,GBP6,KLK10,FHAD1,CCL19,RHOH,LIPG,ITGAL,FXYD6,KCNK10,GRIP2,IL32,CCL1,SNX10,MT1F,MT1M,CD83,BST2,ALOX15B,LHX2,CD274,ANO9,KIAA0040,HLA-F,TNFAIP2,ASCL2,CD70,BATF3,MX1,SIGLEC1,NFAM1,CXCL3,RGS16,TNFAIP3,LAG3,IRF1,NGFR,STEAP4,EPB41L4A,C20orf141,GNRH2,SLC2A6,TMC6,SUSD4,ELMO1,BTC,IRF4,TYMP,MMP25…
0.00851165	9168	3065	1528	0.498532	0.166667	TF:M08911	TF	Factor: CTCF; motif: NCCRSTAGGGGGCGC	CCL8,CDH22,CD38,GBP4,IRF8,SLC8A3,PCLO,MYB,TBX21,TEX11,CMPK2,IL4I1,MPEG1,ACHE,GCH1,RND1,PPP1R16B,CD74,ELOVL7,KLK10,RHOH,IL27,CCDC194,GBP1,LRP2,BATF2,L3MBTL4,SNX10,KCNA1,CRABP1,CD83,ALOX15B,LHX2,RARRES1,ANO9,KIAA0040,HLA-F,ASCL2,CD70,BATF3,CXCL2,PIK3AP1,CXCL3,IL18R1,TNFAIP3,LAG3,IRF1,NGFR,EPB41L4A,C15orf48,SLC2A6,SBK3,NCCRP1,SUSD4,ELMO1,BTC,IRF4,MMP25,CA8,TAP1,SLC39A8,MAOB,WARS1,RBM47,GBP2,STAP2,LA…
9.22202e-09	8768	3065	1525	0.497553	0.173928	TF:M10112	TF	Factor: Miz-1; motif: NNRGGWGGGGGAGGGGMRR	HLA-DRA,CX3CL1,CDH22,GJA4,SSTR2,CD38,GBP4,EBI3,IRF8,SLC8A3,HCK,CCL20,PCLO,PAX5,IFI30,CMPK2,SPN,IL4I1,ICAM1,NOD2,KDR,RND1,MEFV,PLA1A,EXOC3L4,GBP6,ELOVL7,KLK10,FHAD1,CCL19,ACKR1,RHOH,C3,ITGAL,FXYD6,GRIP2,IL32,RCSD1,CCL1,LRP2,TNFSF14,L3MBTL4,SNX10,SPIB,MT1F,MT1M,KCNA1,CD83,ALOX15B,LHX2,RARRES1,ANO9,KIAA0040,HLA-F,ASCL2,CD70,MX1,SIGLEC1,PIK3AP1,NFAM1,TNFAIP3,LAG3,IRF1,NGFR,STEAP4,EPB41L4A,C20orf141,G…
1.05803e-05	8919	3065	1521	0.496248	0.170535	TF:M03811	TF	Factor: AP-2gamma; motif: GCCYNCRGSN	UBD,CX3CL1,CCL8,XIRP1,CDH22,GJA4,SSTR2,CD38,IRF8,SLC8A3,P2RX2,HCK,NOS2,DAPP1,PCLO,MYB,HLA-DOA,PAX5,TBX21,OASL,ICAM1,CNTN2,ACOD1,ACHE,GCH1,RND1,MEFV,PLA1A,EXOC3L4,GBP6,PPP1R16B,ACKR1,C3,IL27,ITGAL,C5AR2,IL18BP,LRP2,HLA-DMB,L3MBTL4,ETV7,PXT1,SPIB,CD40,LHX2,RARRES1,CD274,ANO9,KIAA0040,HLA-F,TMEM150B,ASCL2,CD70,BATF3,PIK3AP1,RGS16,IL18R1,TNFAIP3,NGFR,MMP12,EPB41L4A,C20orf141,GNRH2,SLC2A6,SAA2,ADORA2A…
1.00019e-05	8853	3065	1511	0.492985	0.170677	TF:M08487_1	TF	Factor: GCMa:Erg; motif: ATGCGGGCGGAARKG; match class: 1	HLA-DRA,XIRP1,CDH22,GJA4,SSTR2,CD38,EBI3,IRF8,P2RX2,HCK,CALHM6,PCLO,MYB,IFI30,CMPK2,SPN,ICAM1,ACHE,RND1,GBP6,KLK10,IL27,FXYD6,GRIP2,IL18BP,L3MBTL4,SNX10,SPIB,KCNA1,CD40,ALOX15B,ANO9,KIAA0040,TNFAIP2,ASCL2,BATF3,MX1,CXCL2,CXCL3,RGS16,IL18R1,TNFAIP3,PCDH17,LAG3,NGFR,EPB41L4A,C20orf141,GNRH2,SLC2A6,ADORA2A,SBK3,NCCRP1,SUSD4,ELMO1,TYMP,MMP25,LYPD5,CA8,TAP1,MAOB,SGPP2,WARS1,RBM47,RET,LAP3,RHBDF2,COL22…
0.000421809	8948	3065	1509	0.492333	0.168641	TF:M00644	TF	Factor: LBP-1; motif: CAGCTGS	SLAMF8,CXCL11,GBP7,XIRP1,GJA4,SSTR2,CD38,RGS1,EBI3,SLC8A3,P2RX2,HCK,MT1G,NOS2,CALHM6,HLA-DOA,LAMP3,RSAD2,LCP2,IFI30,CMPK2,SPN,IL4I1,OASL,CNTN2,CTSS,HLA-DQB1,KDR,ACOD1,ACHE,RND1,EXOC3L4,PPP1R16B,MRGPRX4,OAS2,CCL19,ACKR1,RHOH,C3,LIPG,IL27,ITGAL,FXYD6,C5AR2,CCDC194,IL1RL1,CHRNA1,IL32,IL18BP,BATF2,TNFSF14,SPIB,CD83,LHX2,CCL13,CD274,ANO9,KIAA0040,MX2,CD70,RGS16,TNFAIP3,IRF1,SLCO5A1,STEAP4,EPB41L4A,C20…
1.63111e-08	8550	3065	1489	0.485808	0.174152	TF:M10071	TF	Factor: Sp1; motif: NGGGGGCGGGGCCNGGGGGGGG	CCL8,CDH22,CR1L,GJA4,EBI3,IRF8,P2RX2,MT1G,NOS2,MYB,PAX5,NEURL3,TBX21,LAMP3,CMPK2,IL4I1,KDR,ACHE,ELOVL7,KLK10,FHAD1,RHOH,FXYD6,GRIP2,LRP2,SPIB,MT1F,KCNA1,CRABP1,CD83,BST2,CD40,ALOX15B,LHX2,KIAA0040,HLA-F,MX2,BATF3,MX1,NFAM1,CXCL3,RGS16,TNFAIP3,LAG3,IRF1,NGFR,EPB41L4A,C15orf48,SLC2A6,TMC6,SUSD4,IRF4,TYMP,SLC16A12,TAP1,MAOB,SGPP2,WARS1,RET,STAP2,LAP3,RHBDF2,ART3,IFIH1,COL22A1,CA13,ECEL1,HPN,WNK2,IL1…
3.85711e-07	8620	3065	1488	0.485481	0.172622	TF:M04863_1	TF	Factor: TF3C-beta; motif: CCNGGAGGGCTTCCTGGAGGAG; match class: 1	XIRP1,CDH22,CR1L,GJA4,CD38,SLC8A3,P2RX2,HCK,MYB,HLA-DOA,TBX21,GPR84,RSAD2,IFI30,CMPK2,OASL,MPEG1,KDR,IL3RA,ACHE,GCH1,MEFV,EXOC3L4,PPP1R16B,ELOVL7,ACKR1,RHOH,LIPG,ITGAL,FXYD6,KCNK10,GRIP2,C5AR2,CCDC194,IL32,LRP2,L3MBTL4,ETV7,PXT1,SNX10,SPIB,MT1M,CSF2RB,CRABP1,CD83,BST2,ALOX15B,LHX2,RARRES1,ANO9,KIAA0040,HLA-F,TNFAIP2,ASCL2,CD70,BATF3,MX1,SIGLEC1,CXCL2,CXCL3,RGS16,IL18R1,PCDH17,LAG3,SLCO5A1,EPB41L4…
4.46088e-05	8740	3065	1487	0.485155	0.170137	TF:M00446	TF	Factor: Spz1; motif: DNNGGRGGGWWNNNN	SLAMF8,UBD,ITK,CX3CL1,CCL8,SSTR2,CD38,GBP4,IRF8,SLC8A3,P2RX2,HCK,NOS2,HLA-DOA,NEURL3,GPR84,LAMP3,IFI30,SPN,IL4I1,ICAM1,CNTN2,NOD2,CTSS,ACHE,RND1,EXOC3L4,GBP6,PPP1R16B,CD74,FHAD1,CCL19,APOL4,ACKR1,RHOH,C3,LIPG,IL27,ITGAL,FXYD6,KCNK10,CCDC194,CHRNA1,GBP1,IL32,RCSD1,IL18BP,LRP2,BATF2,TNFSF14,SPIB,MT1M,CSF2RB,CD83,CD40,ALOX15B,CCL13,ANO9,KIAA0040,HLA-F,TNFAIP2,ASCL2,CD70,BATF3,CXCL2,PIK3AP1,NFAM1,RGS…
3.99182e-08	8539	3065	1484	0.484176	0.173791	TF:M07277	TF	Factor: BTEB2; motif: RGGGNGKGGN	SLAMF8,TNF,CDH22,CR1L,GJA4,SSTR2,CD38,EBI3,SLC8A3,P2RX2,HCK,MT1G,NOS2,PCLO,NEURL3,TBX21,LAMP3,CMPK2,IL4I1,ICAM1,KDR,ACHE,EXOC3L4,PPP1R16B,CD74,OAS2,KLK10,FXYD6,KCNK10,GRIP2,IL32,PXT1,SPIB,MT1F,CRABP1,CD83,BST2,ALOX15B,LHX2,RARRES1,KIAA0040,HLA-F,TNFAIP2,MX2,ASCL2,BATF3,MX1,NFAM1,CXCL3,RGS16,IL18R1,OAS3,TNFAIP3,LAG3,IRF1,NGFR,EPB41L4A,C20orf141,C15orf48,TMC6,SUSD4,IRF4,TYMP,SLC16A12,TAP1,WARS1,RBM…
1.07992e-11	8333	3065	1480	0.482871	0.177607	TF:M07226	TF	Factor: SP1; motif: NCCCCKCCCCC	TNF,CDH22,CR1L,GJA4,GBP4,EBI3,P2RX2,HCK,MT1G,NOS2,PCLO,NEURL3,TBX21,LAMP3,CMPK2,IL4I1,ICAM1,CNTN2,KDR,ACHE,OAS2,TNFRSF9,KLK10,CCL19,RHOH,FXYD6,GRIP2,MT1F,CRABP1,CD83,BST2,CD40,ALOX15B,KIAA0040,HLA-F,TNFAIP2,MX2,CD70,BATF3,MX1,NFAM1,CXCL3,RGS16,TNFAIP3,LAG3,IRF1,SLCO5A1,NGFR,STEAP4,C20orf141,GNRH2,SLC2A6,TMC6,SUSD4,IRF4,TYMP,LYPD5,TAP1,CFB,WARS1,RBM47,RET,STAP2,LAP3,RHBDF2,ART3,HPN,WNK2,ADAMTS4,IL…
3.6165e-05	8689	3065	1480	0.482871	0.17033	TF:M05439	TF	Factor: RREB-1; motif: GGGWCSA	HLA-DRA,TNF,CDH22,CR1L,GJA4,SSTR2,CD38,SLC8A3,P2RX2,HCK,NOS2,CALHM6,DAPP1,AIM2,MYB,HLA-DOA,NEURL3,TBX21,RSAD2,IL4I1,MPEG1,CNTN2,NOD2,ACHE,GCH1,PPP1R16B,ELOVL7,FHAD1,IL27,FXYD6,KCNK10,GRIP2,CCDC194,RCSD1,TNFSF14,L3MBTL4,ETV7,MT1F,MT1M,KCNA1,CRABP1,CD83,ALOX15B,LHX2,RARRES1,CCL13,ANO9,HLA-F,TNFAIP2,ASCL2,CD70,BATF3,TNFAIP3,LAG3,IRF1,NGFR,EPB41L4A,GNRH2,SLC2A6,ADORA2A,SBK3,TMC6,SUSD4,ELMO1,BTC,IRF4,…
1.22612e-08	8460	3065	1476	0.481566	0.174468	TF:M03807	TF	Factor: SP2; motif: GNNGGGGGCGGGGSN	CCL8,CDH22,CR1L,GJA4,EBI3,P2RX2,HCK,MT1G,NOS2,MYB,NEURL3,TBX21,LAMP3,CMPK2,IL4I1,CNTN2,KDR,ACHE,PPP1R16B,CD74,OAS2,TNFRSF9,KLK10,FXYD6,GRIP2,PXT1,SPIB,MT1F,KCNA1,CRABP1,CD83,BST2,CD40,ALOX15B,LHX2,KIAA0040,HLA-F,MX2,ASCL2,BATF3,MX1,NFAM1,CXCL3,RGS16,IL18R1,TNFAIP3,LAG3,IRF1,NGFR,EPB41L4A,C15orf48,TMC6,SUSD4,IRF4,TYMP,MMP25,SLC16A12,TAP1,MAOB,SGPP2,WARS1,RBM47,RET,STAP2,LAP3,RHBDF2,ART3,COL22A1,EC…
1.06701e-12	8242	3065	1473	0.480587	0.178719	TF:M12351_1	TF	Factor: TIEG1; motif: NCCCNSNCCCCGCCCCC; match class: 1	HLA-DRA,XIRP1,GJA4,SSTR2,EBI3,P2RX2,HCK,NOS2,TBX21,CMPK2,IL4I1,KDR,ACHE,GCH1,EXOC3L4,GBP6,PPP1R16B,ELOVL7,KLK10,FHAD1,CCL19,RHOH,FXYD6,SNX10,SPIB,MT1F,MT1M,KCNA1,CRABP1,CD83,ALOX15B,LHX2,ANO9,KIAA0040,HLA-F,TNFAIP2,MX2,ASCL2,BATF3,MX1,CXCL3,RGS16,TNFAIP3,LAG3,IRF1,NGFR,EPB41L4A,TMC6,SUSD4,ELMO1,BTC,IRF4,TYMP,SLC16A12,SLC39A8,SGPP2,RBM47,RET,STAP2,LAP3,RHBDF2,IL15RA,COL22A1,ECEL1,HPN,WNK2,RAMP3,CX…
2.70264e-08	8440	3065	1470	0.479608	0.174171	TF:M10026	TF	Factor: PATZ; motif: GGGGNGGGGGMKGGRRNGGNRN	HLA-DRA,XIRP1,GJA4,EBI3,IRF8,SLC8A3,P2RX2,PCLO,IFI30,CNTN2,KDR,ACHE,GBP6,PPP1R16B,KLK10,CCL19,RHOH,ITGAL,FXYD6,KCNK10,GRIP2,RCSD1,TNFSF14,L3MBTL4,SNX10,SPIB,MT1F,CSF2RB,CRABP1,CD83,BST2,LHX2,RARRES1,ANO9,KIAA0040,HLA-F,TNFAIP2,MX2,BATF3,MX1,SIGLEC1,PIK3AP1,NFAM1,IL18R1,TNFAIP3,PCDH17,LAG3,NGFR,CYP27B1,CYP1A2,SBK3,TMC6,NCCRP1,SUSD4,HAPLN3,ELMO1,IRF4,TYMP,SGPP2,RET,LAP3,ART3,LST1,IL15RA,COL22A1,CA1…
0.000405643	8631	3065	1460	0.476346	0.169158	TF:M09727	TF	Factor: GEMIN3; motif: NCWGGRARRGRGNGNG	HLA-DRA,TNF,CX3CL1,XIRP1,CDH22,GJA4,EBI3,SLC8A3,NOS2,CALHM6,MYB,HLA-DOB,LAMP3,TEX11,ICAM1,CNTN2,NOD2,HLA-DQB1,ACHE,GCH1,RND1,EXOC3L4,PPP1R16B,ELOVL7,KLK10,ACKR1,C3,LIPG,FXYD6,GRIP2,C5AR2,RCSD1,LRP2,L3MBTL4,PXT1,SNX10,SPIB,MT1F,LGALS9,KCNA1,CD83,CD40,ALOX15B,LHX2,CCL13,HLA-F,TNFAIP2,TMEM150B,BATF3,MX1,PIK3AP1,NFAM1,RGS16,IL18R1,OAS3,TNFAIP3,PCDH17,LAG3,IRF1,CAMK1G,NGFR,EPB41L4A,CYP27B1,SLC2A6,SAA2…
0.000140303	8535	3065	1450	0.473083	0.169889	TF:M01199	TF	Factor: RNF96; motif: BCCCGCRGCC	CX3CL1,XIRP1,CDH22,CR1L,GJA4,SSTR2,EBI3,SLC8A3,HCK,NOS2,PCLO,MYB,TBX21,LAMP3,CMPK2,IL4I1,ICAM1,CNTN2,ACHE,GCH1,GBP6,PPP1R16B,ELOVL7,RHOH,FXYD6,RCSD1,IL18BP,LRP2,PXT1,SPIB,KCNA1,CRABP1,LHX2,RARRES1,ANO9,HLA-F,BATF3,SIGLEC1,CXCL2,PIK3AP1,NFAM1,CXCL3,RGS16,TNFAIP3,PCDH17,IRF1,SLCO5A1,NGFR,EPB41L4A,SLC2A6,TMC6,NCCRP1,SUSD4,ELMO1,IRF4,TYMP,SLC16A12,CA8,CFB,SGPP2,WARS1,RET,LAP3,ART3,CFAP161,IL15RA,IFIH…
0.0083783	8651	3065	1448	0.472431	0.167379	TF:M05332	TF	Factor: Sp2; motif: WGGGCGG	TNF,CX3CL1,XIRP1,CDH22,GJA4,EBI3,SLC8A3,P2RX2,MT1G,NOS2,MYB,PAX5,TBX21,HLA-DOB,IFI30,TEX11,CMPK2,IL4I1,CNTN2,KDR,IL3RA,ACHE,GCH1,MEFV,PPP1R16B,ELOVL7,ACKR1,ITGAL,FXYD6,GRIP2,C5AR2,L3MBTL4,SPIB,MT1F,CSF2RB,KCNA1,CD83,CD40,ALOX15B,LHX2,ANO9,ASCL2,BATF3,PIK3AP1,IRF1,NGFR,STEAP4,EPB41L4A,SLC2A6,TMC6,SUSD4,BTC,IRF4,TNFSF13B,TYMP,MMP25,CCL2,SLC16A12,CA8,TAP1,SLC39A8,MAOB,SGPP2,WARS1,RET,PTAFR,LAP3,RHBD…
0.0083783	8651	3065	1448	0.472431	0.167379	TF:M05361	TF	Factor: Sp6; motif: WGGGCGG	TNF,CX3CL1,XIRP1,CDH22,GJA4,EBI3,SLC8A3,P2RX2,MT1G,NOS2,MYB,PAX5,TBX21,HLA-DOB,IFI30,TEX11,CMPK2,IL4I1,CNTN2,KDR,IL3RA,ACHE,GCH1,MEFV,PPP1R16B,ELOVL7,ACKR1,ITGAL,FXYD6,GRIP2,C5AR2,L3MBTL4,SPIB,MT1F,CSF2RB,KCNA1,CD83,CD40,ALOX15B,LHX2,ANO9,ASCL2,BATF3,PIK3AP1,IRF1,NGFR,STEAP4,EPB41L4A,SLC2A6,TMC6,SUSD4,BTC,IRF4,TNFSF13B,TYMP,MMP25,CCL2,SLC16A12,CA8,TAP1,SLC39A8,MAOB,SGPP2,WARS1,RET,PTAFR,LAP3,RHBD…
0.0083783	8651	3065	1448	0.472431	0.167379	TF:M05444	TF	Factor: CPBP; motif: NGGGCGG	TNF,CX3CL1,XIRP1,CDH22,GJA4,EBI3,SLC8A3,P2RX2,MT1G,NOS2,MYB,PAX5,TBX21,HLA-DOB,IFI30,TEX11,CMPK2,IL4I1,CNTN2,KDR,IL3RA,ACHE,GCH1,MEFV,PPP1R16B,ELOVL7,ACKR1,ITGAL,FXYD6,GRIP2,C5AR2,L3MBTL4,SPIB,MT1F,CSF2RB,KCNA1,CD83,CD40,ALOX15B,LHX2,ANO9,ASCL2,BATF3,PIK3AP1,IRF1,NGFR,STEAP4,EPB41L4A,SLC2A6,TMC6,SUSD4,BTC,IRF4,TNFSF13B,TYMP,MMP25,CCL2,SLC16A12,CA8,TAP1,SLC39A8,MAOB,SGPP2,WARS1,RET,PTAFR,LAP3,RHBD…
4.32653e-09	8225	3065	1443	0.470799	0.175441	TF:M07040_1	TF	Factor: GKLF; motif: NNRRGRRNGNSNNN; match class: 1	SLAMF8,TNF,CDH22,GJA4,SSTR2,EBI3,SLC8A3,P2RX2,HCK,MT1G,NOS2,MYB,LAMP3,IFI30,SPN,IL4I1,ICAM1,CNTN2,NOD2,IL3RA,ACHE,PLA1A,EXOC3L4,GBP6,PPP1R16B,OAS1,KLK10,FHAD1,APOL4,C3,IL27,ITGAL,FXYD6,KCNK10,GRIP2,C5AR2,RCSD1,IL18BP,SNX10,SPIB,MT1F,MT1M,CRABP1,CD83,ALOX15B,LHX2,RARRES1,ANO9,KIAA0040,HLA-F,TNFAIP2,TMEM150B,MX2,ASCL2,CD70,BATF3,PIK3AP1,NFAM1,BCL2L14,PCDH17,LAG3,CAMK1G,NGFR,C20orf141,CYP27B1,SLC2A6…
6.00704e-07	8336	3065	1442	0.470473	0.172985	TF:M03893	TF	Factor: WT1; motif: GNGGGGGCGGGG	TNF,XIRP1,CDH22,GJA4,SSTR2,EBI3,IRF8,P2RX2,HCK,NOS2,MYB,NEURL3,TBX21,CMPK2,IL4I1,ACHE,GCH1,PPP1R16B,ELOVL7,KLK10,FHAD1,FXYD6,KCNK10,GRIP2,LRP2,BATF2,TNFSF14,L3MBTL4,SPIB,MT1F,KCNA1,CD83,BST2,CD40,ALOX15B,RARRES1,KIAA0040,HLA-F,TNFAIP2,ASCL2,BATF3,MX1,CXCL2,CXCL3,IL18R1,TNFAIP3,LAG3,IRF1,NGFR,EPB41L4A,CYP27B1,TMC6,SUSD4,ELMO1,IRF4,TYMP,MMP25,SLC16A12,CA8,SLC39A8,MAOB,SGPP2,WARS1,RBM47,RET,STAP2,LA…
6.8188e-12	7935	3065	1419	0.462969	0.178828	TF:M01303	TF	Factor: SP1; motif: GGGGYGGGGNS	XIRP1,CDH22,CR1L,GJA4,P2RX2,MT1G,NOS2,PCLO,MYB,TBX21,LAMP3,IFI30,CMPK2,IL4I1,CNTN2,NOD2,KDR,IL3RA,ACHE,PPP1R16B,CD74,TNFRSF9,VCAM1,KLK10,RHOH,IL27,FXYD6,GRIP2,CHRNA1,IL18BP,L3MBTL4,PXT1,SNX10,SPIB,MT1F,MT1M,CSF2RB,CRABP1,CD83,BST2,CD40,ALOX15B,LHX2,ANO9,KIAA0040,HLA-F,TNFAIP2,MX2,ASCL2,BATF3,MX1,CXCL3,RGS16,IL18R1,TNFAIP3,LAG3,IRF1,SLCO5A1,NGFR,EPB41L4A,C15orf48,TMC6,NCCRP1,SUSD4,BTC,IRF4,TYMP,SL…
0.0114594	8475	3065	1419	0.462969	0.167434	TF:M08775	TF	Factor: IRF-2; motif: NAANYGAAASYR	SLAMF8,CXCL9,CXCL10,CCL5,UBD,MRGPRX3,IDO1,ITK,CCL8,GBP5,CR1L,SSTR2,CD38,GBP4,RGS1,EBI3,IRF8,P2RX2,HCK,NOS2,CALHM6,DAPP1,CCL20,AIM2,PCLO,MYB,NEURL3,HLA-DOB,LAMP3,RSAD2,IFI30,CMPK2,SPN,IL4I1,OASL,CNTN2,CTSS,HLA-DQB1,IL3RA,GCH1,PLA1A,GBP6,CD74,OAS1,HLA-DRB1,ELOVL7,OAS2,TNFRSF9,VCAM1,KLK10,FHAD1,CCL19,APOL4,IL27,ITGAL,FXYD6,KCNK10,C5AR2,IL1RL1,CHRNA1,GBP1,IL32,RCSD1,IL18BP,LRP2,FDCSP,BATF2,TNFSF14,L3…
1.97714e-05	8274	3065	1418	0.462643	0.17138	TF:M09739	TF	Factor: ZGPAT; motif: GRGGCWGNGGNG	CX3CL1,XIRP1,CDH22,EBI3,P2RX2,PCLO,MYB,NEURL3,RSAD2,TEX11,CMPK2,SPN,CNTN2,FYB1,CTSS,KDR,ACOD1,ACHE,RND1,MEFV,EXOC3L4,CD74,OAS1,ELOVL7,KLK10,FHAD1,CCL19,ACKR1,RHOH,LIPG,IL27,ITGAL,FXYD6,GRIP2,IL32,IL18BP,BATF2,TNFSF14,L3MBTL4,ETV7,SNX10,SPIB,MT1F,MT1M,LGALS9,CRABP1,CD40,ALOX15B,LHX2,RARRES1,CCL13,ANO9,TNFAIP2,TMEM150B,CXCL2,PIK3AP1,NFAM1,CXCL3,RGS16,IL18R1,TNFAIP3,BCL2L14,PCDH17,LAG3,SLCO5A1,NGFR,…
0.00974253	8463	3065	1418	0.462643	0.167553	TF:M09724	TF	Factor: DATF1; motif: SNGGRRGCWGNGGG	HLA-DRA,SLAMF8,CXCL10,CCL5,CX3CL1,CCL8,XIRP1,GBP5,CDH22,SSTR2,CD38,EBI3,SLC8A3,P2RX2,HCK,MT1G,CALHM6,DAPP1,MYB,HLA-DOA,NEURL3,TBX21,GPR84,RSAD2,IFI30,SPN,MPEG1,CNTN2,ACOD1,GCH1,RND1,PLA1A,EXOC3L4,CD74,OAS2,KLK10,CCL19,RHOH,LIPG,ITGAL,FXYD6,C5AR2,CCDC194,IL32,IL18BP,LRP2,BATF2,MT1F,CSF2RB,KCNA1,BST2,CD40,ALOX15B,LHX2,CCL13,ASCL2,MX1,PIK3AP1,NFAM1,IFI44L,TNFAIP3,PCDH17,LAG3,NGFR,GNRH2,SLC2A6,SMCO2,…
0.00942439	8449	3065	1416	0.46199	0.167594	TF:M04106_1	TF	Factor: RUNX2; motif: NRACCGCAAACCGCAN; match class: 1	XIRP1,CDH22,SSTR2,SLC8A3,P2RX2,HCK,MT1G,MYB,TBX21,LAMP3,CMPK2,IL4I1,ICAM1,ACHE,GCH1,PPP1R16B,KLK10,C3,FXYD6,C5AR2,CCDC194,RCSD1,L3MBTL4,ETV7,PXT1,SPIB,MT1F,CRABP1,CD83,LHX2,TLR2,KIAA0040,ASCL2,BATF3,SIGLEC1,CXCL3,IL18R1,TNFAIP3,IRF1,NGFR,STEAP4,EPB41L4A,C15orf48,SLC2A6,ADORA2A,TMC6,NCCRP1,HAPLN3,ELMO1,IRF4,TYMP,MMP25,SLC39A8,WARS1,RET,LAP3,APOL3,IFIH1,ECEL1,HPN,WNK2,TNFRSF8,IL10RA,STX11,DCLK3,ACT…
2.53757e-06	8104	3065	1400	0.45677	0.172754	TF:M07348	TF	Factor: AP-2alpha; motif: NSCCNCRGGSN	UBD,CX3CL1,XIRP1,CDH22,SSTR2,SELE,IRF8,SLC8A3,P2RX2,HCK,PCLO,MYB,NEURL3,LCP2,SPN,IL4I1,ICAM1,HLA-DQB1,ACHE,GCH1,RND1,EXOC3L4,PPP1R16B,KLK10,APOL4,ACKR1,RHOH,IL27,IL32,IL18BP,LRP2,SNX10,SPIB,MT1M,LGALS9,CRABP1,LHX2,CCL13,ANO9,KIAA0040,ASCL2,CXCL2,PIK3AP1,RGS16,IL18R1,TNFAIP3,BCL2L14,PCDH17,IRF1,SLCO5A1,CAMK1G,STEAP4,EPB41L4A,C20orf141,GNRH2,SLC2A6,BIRC3,ADORA2A,TMC6,SUSD4,HAPLN3,ELMO1,BTC,IRF4,TYM…
0.00481005	8285	3065	1394	0.454812	0.168256	TF:M10530	TF	Factor: sp4; motif: NNNGCYCCGCCCCCY	CCL8,CDH22,CR1L,GJA4,SSTR2,EBI3,P2RX2,HCK,MT1G,NOS2,NEURL3,TBX21,CMPK2,IL4I1,ICAM1,KDR,GCH1,PPP1R16B,ELOVL7,KLK10,FXYD6,GRIP2,MT1F,CRABP1,CD83,BST2,CD40,ALOX15B,ANO9,KIAA0040,HLA-F,TNFAIP2,MX2,CD70,BATF3,MX1,NFAM1,CXCL3,RGS16,TNFAIP3,LAG3,IRF1,NGFR,SLC2A6,TMC6,SUSD4,IRF4,TYMP,LYPD5,TAP1,WARS1,RBM47,RET,STAP2,LAP3,RHBDF2,ART3,HPN,WNK2,IL10RA,RAMP3,STX11,IL12RB1,CXCL1,ACTN2,NUAK2,NFKBIE,FZD5,MAP3K1…
3.20659e-12	7736	3065	1390	0.453507	0.179679	TF:M10435	TF	Factor: Sp2; motif: GGGGCGGGG	TNF,CDH22,CR1L,GJA4,EBI3,P2RX2,HCK,MT1G,NOS2,PCLO,MYB,NEURL3,TBX21,LAMP3,CMPK2,IL4I1,CNTN2,KDR,ACHE,PPP1R16B,CD74,OAS2,TNFRSF9,KLK10,RHOH,FXYD6,GRIP2,PXT1,SPIB,MT1F,CRABP1,CD83,BST2,CD40,ALOX15B,LHX2,KIAA0040,HLA-F,TNFAIP2,MX2,ASCL2,BATF3,MX1,NFAM1,CXCL3,RGS16,IL18R1,TNFAIP3,LAG3,IRF1,SLCO5A1,NGFR,EPB41L4A,C15orf48,TMC6,SUSD4,IRF4,TYMP,SLC16A12,TAP1,WARS1,RBM47,RET,STAP2,LAP3,RHBDF2,ART3,COL22A1,…
3.20659e-12	7736	3065	1390	0.453507	0.179679	TF:M07063	TF	Factor: Sp1; motif: GGGGCGGGGC	TNF,CDH22,CR1L,GJA4,EBI3,P2RX2,HCK,MT1G,NOS2,PCLO,MYB,NEURL3,TBX21,LAMP3,CMPK2,IL4I1,CNTN2,KDR,ACHE,PPP1R16B,CD74,OAS2,TNFRSF9,KLK10,RHOH,FXYD6,GRIP2,PXT1,SPIB,MT1F,CRABP1,CD83,BST2,CD40,ALOX15B,LHX2,KIAA0040,HLA-F,TNFAIP2,MX2,ASCL2,BATF3,MX1,NFAM1,CXCL3,RGS16,IL18R1,TNFAIP3,LAG3,IRF1,SLCO5A1,NGFR,EPB41L4A,C15orf48,TMC6,SUSD4,IRF4,TYMP,SLC16A12,TAP1,WARS1,RBM47,RET,STAP2,LAP3,RHBDF2,ART3,COL22A1,…
4.42017e-05	8085	3065	1385	0.451876	0.171305	TF:M12160_1	TF	Factor: KLF15; motif: RCCMCRCCCMCN; match class: 1	HLA-DRA,CX3CL1,CCL8,XIRP1,GJA4,SSTR2,IRF8,P2RX2,HCK,NOS2,PCLO,MYB,TBX21,IFI30,CMPK2,IL4I1,ICAM1,ACHE,GBP6,ELOVL7,TNFRSF9,KLK10,FHAD1,CCL19,LIPG,FXYD6,GRIP2,IL18BP,SNX10,SPIB,MT1M,KCNA1,CRABP1,CD83,ALOX15B,LHX2,HLA-F,TNFAIP2,MX2,ASCL2,CD70,BATF3,MX1,PIK3AP1,NFAM1,RGS16,TNFAIP3,LAG3,IRF1,NGFR,EPB41L4A,SBK3,TMC6,NCCRP1,SUSD4,ELMO1,BTC,IRF4,TYMP,LYPD5,SLC16A12,CA8,MAOB,SGPP2,RBM47,TNFSF10,RHBDF2,LST1…
1.03989e-07	7916	3065	1383	0.451223	0.174709	TF:M04823_1	TF	Factor: E2F-4; motif: NNTTCCCGCCNN; match class: 1	CDH22,CR1L,GJA4,IRF8,SLC8A3,P2RX2,MYB,PAX5,IFI30,CMPK2,IL4I1,ACHE,GCH1,PPP1R16B,ELOVL7,KLK10,FHAD1,FXYD6,CCDC194,IL18BP,LRP2,L3MBTL4,MT1F,MT1M,CD83,LHX2,RARRES1,CD274,ASCL2,BATF3,CXCL2,NFAM1,CXCL3,OAS3,PCDH17,IRF1,NGFR,EPB41L4A,SLC2A6,NCCRP1,SUSD4,HAPLN3,ELMO1,BTC,IRF4,TYMP,MMP25,SLC16A12,CA8,TAP1,SLC39A8,CFB,SGPP2,RET,STAP2,LAP3,CFAP161,IL15RA,CA13,ECEL1,HPN,WNK2,TNFRSF8,RAMP3,STX11,LRRN2,IL12RB…
0.000301455	8102	3065	1379	0.449918	0.170205	TF:M11478_1	TF	Factor: AP-2beta; motif: NSCCNNNGGSN; match class: 1	XIRP1,CDH22,GJA4,SSTR2,IRF8,SLC8A3,HCK,CALHM6,MYB,LCP2,IFI30,CMPK2,IL4I1,ICAM1,CNTN2,NOD2,HLA-DQB1,IL3RA,ACHE,RND1,EXOC3L4,PPP1R16B,CD74,KLK10,APOL4,IL27,CHRNA1,IL32,IL18BP,LRP2,TNFSF14,SNX10,SPIB,LGALS9,LHX2,CD274,ANO9,KIAA0040,BATF3,SIGLEC1,PIK3AP1,IL18R1,TNFAIP3,SLCO5A1,EPB41L4A,C20orf141,CYP27B1,GNRH2,SLC2A6,BIRC3,HAPLN3,ELMO1,BTC,IRF4,TYMP,PLAAT4,TAP1,CFB,SGPP2,APOL1,RBM47,RET,PTAFR,RHBDF2,A…
3.1047e-07	7866	3065	1371	0.447308	0.174294	TF:M00982	TF	Factor: KROX; motif: CCCGCCCCCRCCCC	TNF,XIRP1,CDH22,GJA4,SSTR2,EBI3,P2RX2,HCK,NOS2,MYB,PAX5,TBX21,ACHE,GCH1,PPP1R16B,ELOVL7,KLK10,FHAD1,FXYD6,KCNK10,GRIP2,RCSD1,LRP2,L3MBTL4,PXT1,SPIB,MT1F,CD83,BST2,ALOX15B,LHX2,TNFAIP2,ASCL2,BATF3,MX1,IL18R1,TNFAIP3,LAG3,IRF1,NGFR,EPB41L4A,CYP27B1,SLC2A6,SBK3,TMC6,SUSD4,ELMO1,IRF4,SLC16A12,CA8,SLC39A8,MAOB,SGPP2,WARS1,RBM47,RET,LAP3,IL15RA,COL22A1,HPN,WNK2,IL10RA,RAMP3,IL12RB1,DCLK3,ACTN2,LYN,NFKB…
3.08328e-09	7746	3065	1369	0.446656	0.176736	TF:M03567	TF	Factor: Sp2; motif: NYSGCCCCGCCCCCY	CCL8,CDH22,CR1L,GJA4,SSTR2,EBI3,P2RX2,MT1G,NOS2,NEURL3,TBX21,CMPK2,IL4I1,CNTN2,KDR,ACHE,CD74,KLK10,RHOH,FXYD6,GRIP2,SPIB,MT1F,KCNA1,CRABP1,CD83,BST2,CD40,ALOX15B,LHX2,KIAA0040,HLA-F,TNFAIP2,MX2,ASCL2,BATF3,MX1,NFAM1,CXCL3,RGS16,IL18R1,TNFAIP3,IRF1,NGFR,EPB41L4A,TMC6,SUSD4,IRF4,TYMP,SLC16A12,TAP1,MAOB,SGPP2,WARS1,RBM47,RET,STAP2,LAP3,RHBDF2,ART3,COL22A1,HPN,WNK2,IL10RA,RAMP3,STX11,IL12RB1,DCLK3,CX…
2.63081e-07	7811	3065	1363	0.444698	0.174498	TF:M08952	TF	Factor: NF-KAPPAB1; motif: NGGKRNTTYCCCN	CXCL9,CXCL10,CCL5,TNF,CX3CL1,CCL8,XIRP1,CDH22,GJA4,SSTR2,CD38,EBI3,IRF8,SLC8A3,P2RX2,HCK,DAPP1,CCL20,AIM2,PCLO,MYB,NEURL3,LCP2,IL4I1,NOD2,KDR,ACHE,RND1,EXOC3L4,PPP1R16B,MRGPRX4,CD74,ELOVL7,TNFRSF9,KLK10,APOL4,RHOH,C3,LIPG,IL27,C5AR2,CHRNA1,IL32,RCSD1,CCL1,LRP2,FDCSP,TNFSF14,HLA-DMB,L3MBTL4,HEATR9,SNX10,SPIB,MT1F,MT1M,LGALS9,KCNA1,CD83,BST2,CD40,ALOX15B,LHX2,RARRES1,TLR2,ANO9,TNFAIP2,CD70,BATF3,CX…
9.21887e-07	7842	3065	1363	0.444698	0.173808	TF:M07354	TF	Factor: Egr-1; motif: GCGGGGGCGG	TNF,XIRP1,CDH22,GJA4,SSTR2,CD38,EBI3,IRF8,SLC8A3,P2RX2,HCK,NOS2,MYB,PAX5,TBX21,ACHE,GCH1,PPP1R16B,FHAD1,FXYD6,KCNK10,GRIP2,TNFSF14,L3MBTL4,PXT1,SPIB,CD83,CD40,ALOX15B,LHX2,ANO9,HLA-F,TNFAIP2,ASCL2,BATF3,MX1,CXCL3,IL18R1,TNFAIP3,LAG3,IRF1,NGFR,EPB41L4A,CYP27B1,SBK3,TMC6,SUSD4,ELMO1,TYMP,MMP25,CA8,SLC39A8,MAOB,SGPP2,WARS1,RET,STAP2,LAP3,RHBDF2,IL15RA,COL22A1,HPN,WNK2,TNFRSF8,RAMP3,IL12RB1,DCLK3,ACT…
2.58571e-13	7460	3065	1354	0.441762	0.181501	TF:M01858	TF	Factor: AP-2beta; motif: GCNNNGGSCNGVGGGN	CXCL11,CX3CL1,XIRP1,CDH22,CD38,SLC8A3,P2RX2,HCK,PCLO,MYB,CMPK2,IL4I1,CNTN2,ACHE,GCH1,RND1,EXOC3L4,ELOVL7,KLK10,FHAD1,LIPG,CCDC194,IL32,RCSD1,IL18BP,LRP2,L3MBTL4,PXT1,SPIB,MT1F,CSF2RB,CRABP1,CD83,BST2,CD40,LHX2,RARRES1,ANO9,HLA-F,TNFAIP2,BATF3,SIGLEC1,NFAM1,RGS16,IL18R1,TNFAIP3,SLCO5A1,STEAP4,EPB41L4A,C15orf48,GNRH2,SLC2A6,BIRC3,SBK3,TMC6,NCCRP1,SUSD4,HAPLN3,ELMO1,BTC,IRF4,MMP25,SLC16A12,CA8,MAOB,…
0.00142924	7919	3065	1343	0.438173	0.169592	TF:M00322	TF	Factor: c-Myc:Max; motif: GCCAYGYGSN	SLAMF8,CCL5,SSTR2,RGS1,IRF8,MT1G,NOS2,CALHM6,TBX21,LAMP3,IFI30,CMPK2,IL4I1,NOD2,KDR,ACHE,PLA1A,PPP1R16B,MRGPRX4,ELOVL7,ACKR1,C3,LIPG,KCNK10,CCDC194,IL32,BATF2,TNFSF14,L3MBTL4,ETV7,PXT1,CSF2RB,KCNA1,CRABP1,CD83,BST2,RARRES1,CCL13,ANO9,MX2,ASCL2,CD70,BATF3,PIK3AP1,NFAM1,RGS16,IL18R1,OAS3,TNFAIP3,LAG3,IRF1,C20orf141,C15orf48,SLC2A6,SAA2,KCNJ15,TMC6,ADGRF4,BTC,IRF4,TNFSF13B,TYMP,MMP25,SAA1,CA8,TAP1,S…
0.000537855	7857	3065	1338	0.436542	0.170294	TF:M09895	TF	Factor: E2F-6; motif: NGGGCGGGARRNN	CDH22,GJA4,IRF8,SLC8A3,P2RX2,HCK,PCLO,MYB,TBX21,LCP2,CMPK2,IL4I1,CTSS,ACHE,GCH1,MEFV,PPP1R16B,CD74,KLK10,FHAD1,LIPG,FXYD6,C5AR2,CCDC194,IL18BP,L3MBTL4,ETV7,MT1F,MT1M,LGALS9,KCNA1,CD40,LHX2,RARRES1,KIAA0040,HLA-F,ASCL2,NFAM1,OAS3,TNFAIP3,PCDH17,LAG3,IRF1,SLCO5A1,NGFR,MMP12,STEAP4,EPB41L4A,SLC2A6,NCCRP1,HAPLN3,ELMO1,BTC,IRF4,TYMP,MMP25,CA8,TAP1,SLC39A8,SGPP2,RET,STAP2,LAP3,CFAP161,COL22A1,CA13,HPN,…
6.51119e-05	7770	3065	1334	0.435237	0.171686	TF:M09970	TF	Factor: KLF3; motif: NNNNNNGGGCGGGGCNNGN	CX3CL1,CCL8,CDH22,CR1L,GJA4,EBI3,P2RX2,MT1G,NOS2,MYB,NEURL3,TBX21,LAMP3,CMPK2,IL4I1,KDR,ACHE,KLK10,RHOH,FXYD6,IL32,SPIB,MT1F,KCNA1,CRABP1,CD83,BST2,ALOX15B,LHX2,KIAA0040,HLA-F,MX2,ASCL2,CD70,BATF3,MX1,NFAM1,CXCL3,RGS16,IL18R1,TNFAIP3,IRF1,NGFR,EPB41L4A,SBK3,TMC6,SUSD4,IRF4,TYMP,MMP25,SLC16A12,TAP1,MAOB,SGPP2,WARS1,RET,STAP2,RHBDF2,ART3,APOL3,COL22A1,HPN,WNK2,RAMP3,STX11,IL12RB1,DCLK3,CXCL1,ACTN2,…
1.57217e-07	7557	3065	1325	0.4323	0.175334	TF:M09826_1	TF	Factor: BTEB3; motif: CCNNSCCNSCCCCKCCCCC; match class: 1	HLA-DRA,GJA4,SSTR2,EBI3,P2RX2,HCK,NOS2,PCLO,MYB,TBX21,CMPK2,IL4I1,ICAM1,CNTN2,KDR,ACHE,GBP6,PPP1R16B,ELOVL7,KLK10,CCL19,RHOH,FXYD6,GRIP2,RCSD1,L3MBTL4,SPIB,MT1F,MT1M,KCNA1,CD83,ALOX15B,LHX2,RARRES1,ANO9,KIAA0040,HLA-F,TNFAIP2,BATF3,MX1,CXCL3,IL18R1,TNFAIP3,IRF1,NGFR,EPB41L4A,SLC2A6,TMC6,NCCRP1,SUSD4,IRF4,TYMP,SLC16A12,SGPP2,RET,LAP3,RHBDF2,COL22A1,HPN,WNK2,RAMP3,IL12RB1,DCLK3,CXCL1,ACTN2,LYN,NFKB…
2.20251e-07	7527	3065	1319	0.430343	0.175236	TF:M08878	TF	Factor: EGR; motif: CGCCCCCGCNN	TNF,XIRP1,CDH22,GJA4,SSTR2,CD38,EBI3,SLC8A3,P2RX2,HCK,PCLO,MYB,PAX5,TBX21,ACHE,GCH1,PPP1R16B,FHAD1,FXYD6,KCNK10,GRIP2,L3MBTL4,PXT1,SPIB,KCNA1,CD83,CD40,ALOX15B,LHX2,ANO9,HLA-F,TNFAIP2,ASCL2,BATF3,MX1,IL18R1,TNFAIP3,LAG3,IRF1,NGFR,EPB41L4A,CYP27B1,SBK3,TMC6,SUSD4,ELMO1,CA8,SLC39A8,MAOB,SGPP2,WARS1,RET,STAP2,LAP3,IL15RA,COL22A1,HPN,WNK2,TNFRSF8,RAMP3,IL12RB1,DCLK3,ACTN2,LYN,NFKBIE,FZD5,TAP2,GRIN1,M…
0.0218798	7849	3065	1318	0.430016	0.167919	TF:M08209_1	TF	Factor: E2F-3:FOXO6; motif: NAATGACACGCGCCCMC; match class: 1	CDH22,GJA4,EBI3,IRF8,SLC8A3,P2RX2,HCK,NOS2,MYB,TBX21,GPR84,LAMP3,IFI30,CMPK2,SPN,ICAM1,CNTN2,ACOD1,ACHE,GCH1,RND1,EXOC3L4,GBP6,KLK10,FHAD1,RHOH,LIPG,KCNK10,GRIP2,IL32,LRP2,TNFSF14,L3MBTL4,PXT1,SNX10,SPIB,MT1M,CSF2RB,KCNA1,CD40,RARRES1,CCL13,CD274,KIAA0040,HLA-F,ASCL2,CD70,MX1,PIK3AP1,RGS16,SLCO5A1,NGFR,SLC2A6,BIRC3,SBK3,NCCRP1,SUSD4,HAPLN3,CIITA,TYMP,PLAAT4,LYPD5,SLC16A12,CA8,APOL1,ISG20,WARS1,RE…
0.011549	7795	3065	1313	0.428385	0.168441	TF:M00665	TF	Factor: Sp3; motif: ASMCTTGGGSRGGG	HLA-DRA,SLAMF8,CXCL10,TNF,CDH22,CR1L,GJA4,EBI3,HCK,AIM2,PCLO,PAX5,TBX21,IFI30,IL4I1,CNTN2,IL3RA,ACHE,GCH1,RND1,EXOC3L4,PPP1R16B,OAS1,TNFRSF9,KLK10,FHAD1,RHOH,C3,IL27,ITGAL,FXYD6,C5AR2,IL32,IL18BP,LRP2,ETV7,MT1F,MT1M,LGALS9,CRABP1,CD83,CD40,ALOX15B,LHX2,RARRES1,ANO9,TMEM150B,MX2,CD70,BATF3,MX1,PIK3AP1,CXCL3,IL18R1,TNFAIP3,BCL2L14,PCDH17,SLCO5A1,NGFR,STEAP4,C20orf141,CYP27B1,CYP1A2,GNRH2,TMC6,SUSD4…
5.39213e-06	7518	3065	1305	0.425775	0.173583	TF:M09765	TF	Factor: SP1; motif: NRGKGGGCGGGGCN	TNF,CCL8,CDH22,CR1L,GJA4,EBI3,P2RX2,HCK,MT1G,NOS2,NEURL3,TBX21,LAMP3,CMPK2,IL4I1,ICAM1,KDR,ACHE,KLK10,FXYD6,GRIP2,SPIB,MT1F,KCNA1,CRABP1,CD83,BST2,CD40,ALOX15B,KIAA0040,HLA-F,TNFAIP2,MX2,BATF3,MX1,NFAM1,CXCL3,RGS16,TNFAIP3,LAG3,IRF1,EPB41L4A,SUSD4,IRF4,TYMP,SLC16A12,TAP1,MAOB,SGPP2,WARS1,RBM47,RET,STAP2,LAP3,RHBDF2,ART3,HPN,WNK2,IL10RA,RAMP3,STX11,IL12RB1,CXCL1,ACTN2,NFKBIE,FZD5,MAP3K15,TRAF1,ADC…
5.82424e-07	7354	3065	1288	0.420228	0.175143	TF:M01175	TF	Factor: CKROX; motif: SCCCTCCCC	SLAMF8,XIRP1,CR1L,GJA4,GBP4,EBI3,SLC8A3,P2RX2,HCK,AIM2,PAX5,IL4I1,ICAM1,IL3RA,ACHE,EXOC3L4,GBP6,PPP1R16B,OAS1,CCL19,RHOH,KCNK10,GRIP2,IL32,RCSD1,CCL1,SPIB,MT1F,MT1M,KCNA1,CD83,ALOX15B,LHX2,RARRES1,HLA-F,TNFAIP2,MX2,ASCL2,CD70,SIGLEC1,PIK3AP1,NFAM1,IL18R1,OAS3,LAG3,IRF1,NGFR,STEAP4,C20orf141,CYP1A2,GNRH2,SLC2A6,TMC6,NCCRP1,SUSD4,HAPLN3,ELMO1,CIITA,BTC,IRF4,TYMP,MMP25,IL1B,MAOB,CFB,SGPP2,RBM47,RHBD…
0.0294413	7597	3065	1277	0.416639	0.168093	TF:M01100	TF	Factor: LRF; motif: GGGGKYNNB	TNF,CX3CL1,CDH22,GJA4,SSTR2,CD38,GBP4,IRF8,SLC8A3,P2RX2,HCK,NOS2,CALHM6,TBX21,CMPK2,SPN,CNTN2,NOD2,IL3RA,ACHE,RND1,PLA1A,PPP1R16B,CD74,ELOVL7,TNFRSF9,RHOH,C3,CHRNA1,GBP1,IL32,RCSD1,LRP2,TNFSF14,L3MBTL4,SNX10,SPIB,CRABP1,CD83,BST2,CD40,ALOX15B,ANO9,TNFAIP2,BATF3,PIK3AP1,RGS16,LAG3,IRF1,NGFR,C15orf48,CYP1A2,GNRH2,SLC2A6,ADORA2A,SBK3,TMC6,NCCRP1,SUSD4,HAPLN3,ELMO1,TNFSF13B,TYMP,MMP25,CCL2,TAP1,MAOB,…
0.00179495	7428	3065	1265	0.412724	0.170302	TF:M04595_1	TF	Factor: SALL2; motif: GGGTGGG; match class: 1	HLA-DRA,TNF,CX3CL1,XIRP1,CDH22,GJA4,CD38,EBI3,SLC8A3,P2RX2,CALHM6,MYB,TBX21,IFI30,SPN,IL4I1,ICAM1,CNTN2,NOD2,CTSS,KDR,IL3RA,ACHE,EXOC3L4,GBP6,PPP1R16B,ELOVL7,OAS2,KLK10,FHAD1,APOL4,RHOH,IL27,FXYD6,GRIP2,IL32,TNFSF14,L3MBTL4,SNX10,SPIB,MT1F,MT1M,CSF2RB,KCNA1,CD83,CD40,ALOX15B,ANO9,KIAA0040,TNFAIP2,ASCL2,BATF3,MX1,RGS16,IL18R1,LAG3,IRF1,NGFR,GNRH2,SLC2A6,BIRC3,SBK3,TMC6,HAPLN3,BTC,IRF4,TYMP,MMP25,L…
1.53304e-05	7190	3065	1249	0.407504	0.173713	TF:M07397	TF	Factor: ZBP89; motif: CCCCKCCCCCNN	HLA-DRA,TNF,XIRP1,CDH22,GJA4,SSTR2,GBP4,EBI3,HCK,NOS2,NEURL3,TBX21,CMPK2,IL4I1,ICAM1,GBP6,ELOVL7,KLK10,CCL19,RHOH,FXYD6,GRIP2,MT1F,MT1M,LGALS9,CD83,BST2,ALOX15B,LHX2,KIAA0040,HLA-F,TNFAIP2,MX2,CD70,BATF3,MX1,NFAM1,CXCL3,RGS16,TNFAIP3,PCDH17,LAG3,IRF1,NGFR,STEAP4,C20orf141,GNRH2,SLC2A6,ADORA2A,TMC6,SUSD4,IRF4,TYMP,LYPD5,CFB,WARS1,RBM47,STAP2,RHBDF2,HPN,ADAMTS4,IL10RA,LRRN2,CXCL5,IL12RB1,ISG15,CXCL…
0.0103471	7376	3065	1248	0.407178	0.169197	TF:M00938	TF	Factor: E2F-1; motif: TTGGCGCGRAANNGNM	CDH22,CR1L,GJA4,IRF8,SLC8A3,P2RX2,CALHM6,DAPP1,PCLO,MYB,TBX21,LCP2,CMPK2,IL4I1,ICAM1,KDR,ACHE,PPP1R16B,ELOVL7,OAS2,FHAD1,RCSD1,LRP2,L3MBTL4,PXT1,SNX10,MT1M,CRABP1,CD83,CD40,LHX2,HLA-F,ASCL2,PIK3AP1,RGS16,IRF1,EPB41L4A,CYP27B1,C15orf48,SUSD4,ELMO1,IRF4,TYMP,MMP25,SLC16A12,CA8,SLC39A8,WARS1,RET,PTAFR,LAP3,COL22A1,ECEL1,WNK2,STX11,LRRN2,IL12RB1,DCLK3,NUAK2,LYN,NFKBIE,FZD5,CYP7B1,SFMBT2,GRIN1,MAP3K15…
4.85952e-05	7183	3065	1243	0.405546	0.173047	TF:M02023	TF	Factor: MAZ; motif: NKGGGAGGGGRGGR	CX3CL1,XIRP1,CDH22,GJA4,CD38,SLC8A3,P2RX2,HCK,NOS2,PCLO,MYB,PAX5,TBX21,LAMP3,SPN,IL4I1,ICAM1,CTSS,IL3RA,ACHE,PPP1R16B,VCAM1,KLK10,APOL4,ACKR1,RHOH,FXYD6,KCNK10,GRIP2,CHRNA1,RCSD1,SNX10,SPIB,MT1M,CD83,ALOX15B,LHX2,RARRES1,CCL13,KIAA0040,HLA-F,TNFAIP2,ASCL2,CD70,BATF3,SIGLEC1,PIK3AP1,NFAM1,IL18R1,TNFAIP3,PCDH17,LAG3,NGFR,STEAP4,EPB41L4A,C15orf48,GNRH2,TMC6,SUSD4,BTC,IRF4,MMP25,SLC16A12,MAOB,SGPP2,A…
1.15139e-06	7067	3065	1240	0.404568	0.175463	TF:M00695_1	TF	Factor: ETF; motif: GVGGMGG; match class: 1	CDH22,GJA4,IRF8,SLC8A3,P2RX2,PCLO,MYB,TBX21,IFI30,IL4I1,CNTN2,ACHE,GCH1,ELOVL7,L3MBTL4,PXT1,KCNA1,CRABP1,LHX2,ASCL2,CXCL2,TNFAIP3,PCDH17,SLCO5A1,EPB41L4A,NCCRP1,SUSD4,ELMO1,TYMP,MMP25,SLC16A12,CA8,SGPP2,WARS1,RET,LAP3,IL15RA,ECEL1,WNK2,TNFRSF8,STX11,LRRN2,DCLK3,ACTN2,LYN,NFKBIE,FZD5,GRIN1,MAP3K15,LGI2,TRAF1,ARNTL2,ADCY5,DLL4,RIPK2,GADD45G,RSPO3,SNAP91,PTGS2,SOD2,HERC5,DOC2B,IRF5,LMO2,NFKBIA,RIMS2…
5.42494e-10	6869	3065	1236	0.403263	0.179939	TF:M01118	TF	Factor: WT1; motif: SMCNCCNSC	CXCL10,SSTR2,CD38,GBP4,SLC8A3,P2RX2,HCK,PCLO,MYB,PAX5,IL4I1,ICAM1,CTSS,ACHE,EXOC3L4,PPP1R16B,CD74,OAS1,ELOVL7,CCL19,RHOH,C3,FXYD6,KCNK10,GRIP2,IL18BP,L3MBTL4,MT1M,LGALS9,KCNA1,CD83,ALOX15B,ANO9,HLA-F,ASCL2,CD70,NFAM1,PCDH17,LAG3,IRF1,SLCO5A1,NGFR,STEAP4,EPB41L4A,C20orf141,CYP27B1,GNRH2,SLC2A6,ADORA2A,TMC6,SUSD4,ELMO1,CIITA,TYMP,MMP25,TAP1,CFB,SGPP2,RBM47,ECEL1,HPN,WNK2,ADAMTS4,RAMP3,STX11,LRRN2,C…
4.22553e-10	6845	3065	1233	0.402284	0.180131	TF:M07615	TF	Factor: Sp3; motif: GGGGCGGGGSNN	CDH22,CR1L,GJA4,EBI3,P2RX2,MT1G,NOS2,PCLO,MYB,NEURL3,TBX21,CMPK2,IL4I1,KDR,ACHE,PPP1R16B,CD74,RHOH,FXYD6,GRIP2,PXT1,SPIB,MT1F,CRABP1,CD83,BST2,ALOX15B,LHX2,KIAA0040,HLA-F,MX2,ASCL2,BATF3,MX1,NFAM1,CXCL3,RGS16,IL18R1,TNFAIP3,LAG3,IRF1,EPB41L4A,TMC6,SUSD4,IRF4,TYMP,TAP1,WARS1,RBM47,RET,STAP2,LAP3,RHBDF2,ART3,COL22A1,HPN,WNK2,IL10RA,RAMP3,STX11,IL12RB1,CXCL1,ACTN2,NFKBIE,FZD5,MAP3K15,TRAF1,RPS6KL1,A…
2.51995e-06	6998	3065	1226	0.4	0.175193	TF:M09834	TF	Factor: ZNF148; motif: NNNNNNCCNNCCCCTCCCCCACCCN	HLA-DRA,XIRP1,GJA4,SSTR2,GBP4,EBI3,HCK,NEURL3,TBX21,CMPK2,IL4I1,NOD2,GBP6,ELOVL7,KLK10,CCL19,RHOH,FXYD6,GRIP2,TNFSF14,SPIB,MT1F,MT1M,CD83,BST2,ALOX15B,LHX2,KIAA0040,HLA-F,TNFAIP2,MX2,CD70,BATF3,MX1,NFAM1,RGS16,TNFAIP3,LAG3,IRF1,NGFR,STEAP4,C20orf141,GNRH2,SLC2A6,TMC6,SUSD4,BTC,IRF4,TYMP,LYPD5,CFB,WARS1,RBM47,STAP2,RHBDF2,COL22A1,HPN,ADAMTS4,LRRN2,CXCL5,IL12RB1,ISG15,CXCL1,LYN,NFKBIE,FZD5,TAP2,MAP…
2.93388e-07	6933	3065	1224	0.399347	0.176547	TF:M10529	TF	Factor: Sp1; motif: RGGGMGGRGSNGGGG	HLA-DRA,CDH22,GJA4,CD38,EBI3,P2RX2,HCK,NOS2,MYB,ICAM1,KDR,IL3RA,ACHE,MEFV,GBP6,ELOVL7,KLK10,FHAD1,CCL19,RHOH,ITGAL,FXYD6,GRIP2,CHRNA1,RCSD1,SNX10,MT1F,MT1M,CD83,BST2,LHX2,KIAA0040,HLA-F,TNFAIP2,ASCL2,CD70,MX1,SIGLEC1,PIK3AP1,NFAM1,TNFAIP3,LAG3,IRF1,NGFR,EPB41L4A,SBK3,TMC6,SUSD4,ELMO1,BTC,IRF4,TYMP,MMP25,LYPD5,SLC16A12,MAOB,ATF3,RET,PTAFR,LAP3,RHBDF2,IFIH1,COL22A1,CA13,ECEL1,HPN,RAMP3,IL12RB1,ISG1…
2.76533e-07	6856	3065	1212	0.395432	0.176779	TF:M01219	TF	Factor: SP1:SP3; motif: CCSCCCCCYCC	XIRP1,GJA4,CD38,EBI3,IRF8,P2RX2,HCK,MYB,TBX21,CMPK2,ACHE,GCH1,PPP1R16B,ELOVL7,KLK10,FXYD6,KCNK10,GRIP2,LRP2,L3MBTL4,SPIB,CD83,ALOX15B,LHX2,KIAA0040,HLA-F,BATF3,MX1,PIK3AP1,IL18R1,LAG3,IRF1,NGFR,EPB41L4A,SLC2A6,TMC6,SUSD4,ELMO1,MMP25,SLC16A12,CA8,MAOB,SGPP2,RET,STAP2,APOL3,IL15RA,COL22A1,HPN,WNK2,IL12RB1,DCLK3,ACTN2,NUAK2,NFKBIE,FZD5,MLKL,MAP3K15,PRRG4,CASZ1,RPS6KL1,ADCY5,NIPAL4,DLL4,RIPK2,GADD45G…
3.87597e-06	6851	3065	1201	0.391843	0.175303	TF:M07329	TF	Factor: Osx; motif: CCNCCCCCNNN	TNF,CDH22,GJA4,EBI3,IRF8,HCK,NOS2,MYB,TBX21,GPR84,TEX11,IL4I1,ICAM1,ACHE,GCH1,EXOC3L4,PPP1R16B,KLK10,C3,FXYD6,KCNK10,GRIP2,CCDC194,IL18BP,SPIB,MT1F,MT1M,LGALS9,KCNA1,CD83,CD40,ALOX15B,RARRES1,KIAA0040,ASCL2,BATF3,MX1,CXCL3,IL18R1,TNFAIP3,IRF1,NGFR,EPB41L4A,SLC2A6,ADORA2A,TMC6,SUSD4,CIITA,TYMP,MMP25,MAOB,CFB,SGPP2,WARS1,RBM47,RET,LAP3,RHBDF2,LST1,IL15RA,COL22A1,ECEL1,WNK2,ADAMTS4,IL10RA,IL12RB1,DC…
1.97754e-05	6773	3065	1182	0.385644	0.174516	TF:M01873	TF	Factor: Egr-1; motif: GCGGGGGCGG	TNF,XIRP1,GJA4,SSTR2,EBI3,SLC8A3,P2RX2,HCK,MYB,TBX21,IL4I1,ACHE,GCH1,PPP1R16B,FXYD6,KCNK10,GRIP2,L3MBTL4,SPIB,CD83,CD40,ALOX15B,HLA-F,TNFAIP2,ASCL2,BATF3,MX1,IL18R1,TNFAIP3,LAG3,IRF1,NGFR,EPB41L4A,TMC6,SUSD4,MMP25,CA8,SLC39A8,MAOB,SGPP2,WARS1,RET,STAP2,LAP3,RHBDF2,IL15RA,COL22A1,HPN,WNK2,RAMP3,IL12RB1,DCLK3,ACTN2,LYN,NFKBIE,FZD5,GRIN1,MAP3K15,CASZ1,ADCY5,NIPAL4,DLL4,RSPO3,SNAP91,ZNF467,SOD2,DOC2B…
1.70788e-06	6648	3065	1172	0.382382	0.176294	TF:M09973_1	TF	Factor: CPBP; motif: GNNRGGGHGGGGNNGGGRN; match class: 1	HLA-DRA,CX3CL1,CDH22,GJA4,EBI3,SLC8A3,P2RX2,NOS2,MYB,TBX21,LAMP3,IL4I1,ICAM1,CNTN2,KDR,ACHE,GBP6,PPP1R16B,ELOVL7,KLK10,FHAD1,RHOH,IL32,RCSD1,SPIB,MT1F,MT1M,KCNA1,CD83,ALOX15B,LHX2,KIAA0040,HLA-F,TNFAIP2,ASCL2,CD70,BATF3,MX1,PIK3AP1,RGS16,IL18R1,TNFAIP3,LAG3,IRF1,NGFR,EPB41L4A,SBK3,TMC6,SUSD4,IRF4,TYMP,MMP25,SLC16A12,MAOB,SGPP2,RET,LAP3,RHBDF2,IL15RA,COL22A1,ECEL1,HPN,WNK2,RAMP3,IL12RB1,CXCL1,ACTN…
0.0166487	6908	3065	1172	0.382382	0.169658	TF:M12183	TF	Factor: KLF14; motif: NRCCACRCCCMCN	TNF,CCL8,CDH22,CR1L,GJA4,SSTR2,EBI3,P2RX2,HCK,NOS2,PCLO,PAX5,NEURL3,TBX21,LAMP3,CMPK2,IL4I1,GCH1,EXOC3L4,OAS2,KLK10,FHAD1,ACKR1,LIPG,FXYD6,GRIP2,PXT1,MT1F,KCNA1,CRABP1,CD83,BST2,ALOX15B,LHX2,ANO9,KIAA0040,HLA-F,TNFAIP2,ASCL2,BATF3,MX1,PIK3AP1,NFAM1,CXCL3,TNFAIP3,LAG3,IRF1,C15orf48,ADORA2A,TMC6,SUSD4,ELMO1,IRF4,TYMP,CA8,SGPP2,WARS1,RBM47,STAP2,RHBDF2,IL10RA,RAMP3,STX11,IL12RB1,DCLK3,CXCL1,ACTN2,NU…
0.000697524	6739	3065	1161	0.378793	0.172281	TF:M11482	TF	Factor: AP-2gamma; motif: NSCCYNNRGSN	MRGPRX3,CDH22,GJA4,IRF8,SLC8A3,HCK,CALHM6,PCLO,LCP2,IFI30,CMPK2,SPN,IL4I1,ICAM1,NOD2,HLA-DQB1,ACHE,RND1,PPP1R16B,ELOVL7,APOL4,IL27,FXYD6,IL18BP,LRP2,TNFSF14,L3MBTL4,SNX10,SPIB,LGALS9,CSF2RB,CD83,BST2,ALOX15B,LHX2,CD274,KIAA0040,ASCL2,BATF3,SIGLEC1,PIK3AP1,IL18R1,TNFAIP3,SLCO5A1,NGFR,GNRH2,ADORA2A,HAPLN3,ELMO1,BTC,IRF4,TNFSF13B,MMP25,PLAAT4,TAP1,MAOB,CFB,APOL1,ISG20,RET,PTAFR,LST1,HPN,WNK2,ADAMTS4…
4.64974e-09	6376	3065	1150	0.375204	0.180364	TF:M07395_1	TF	Factor: Sp1; motif: NGGGGCGGGGN; match class: 1	TNF,CDH22,GJA4,EBI3,P2RX2,HCK,MT1G,NOS2,PCLO,MYB,TBX21,CMPK2,IL4I1,KDR,ACHE,PPP1R16B,KLK10,SPIB,MT1F,KCNA1,CD83,CD40,ALOX15B,LHX2,KIAA0040,ASCL2,BATF3,MX1,CXCL3,TNFAIP3,LAG3,IRF1,NGFR,EPB41L4A,TMC6,SUSD4,IRF4,TYMP,MMP25,SLC16A12,TAP1,MAOB,RET,LAP3,RHBDF2,COL22A1,HPN,WNK2,RAMP3,STX11,DCLK3,CXCL1,ACTN2,NFKBIE,FZD5,MAP3K15,LGI2,TRAF1,RPS6KL1,ADCY5,PSMB9,DLL4,GADD45G,RSPO3,SNAP91,ZNF467,SOD2,HERC5,DO…
0.00010767	6585	3065	1145	0.373573	0.17388	TF:M10108	TF	Factor: WT1; motif: RGGNGGGGGAGGRGGNGGRG	HLA-DRA,SLAMF8,MRGPRX3,GJA4,CD38,EBI3,CCL20,PCLO,MYB,SPN,ICAM1,CTSS,GCH1,EXOC3L4,GBP6,ELOVL7,KLK10,CCL19,RHOH,LIPG,FXYD6,GRIP2,RCSD1,PXT1,KCNA1,CD83,ALOX15B,LHX2,RARRES1,ANO9,KIAA0040,HLA-F,CD70,MX1,PIK3AP1,NFAM1,PCDH17,LAG3,NGFR,STEAP4,CYP27B1,ADORA2A,SBK3,TMC6,NCCRP1,SUSD4,BTC,IRF4,TYMP,MMP25,LYPD5,IL1B,CFB,WARS1,CFAP161,IL15RA,COL22A1,HPN,WNK2,RAMP3,LRRN2,NUAK2,IFI27,NFKBIE,FZD5,BATF,TAP2,SFMB…
2.86278e-05	6518	3065	1140	0.371941	0.1749	TF:M02281	TF	Factor: SP1; motif: CCCCKCCCCC	TNF,CDH22,GJA4,SSTR2,GBP4,EBI3,HCK,NOS2,NEURL3,TBX21,CMPK2,IL4I1,ICAM1,KLK10,CCL19,RHOH,FXYD6,GRIP2,MT1F,CD83,BST2,ALOX15B,KIAA0040,HLA-F,TNFAIP2,CD70,BATF3,MX1,NFAM1,CXCL3,TNFAIP3,LAG3,IRF1,NGFR,STEAP4,C20orf141,GNRH2,SLC2A6,TMC6,SUSD4,IRF4,TYMP,CFB,WARS1,RBM47,STAP2,RHBDF2,HPN,ADAMTS4,IL10RA,CXCL5,IL12RB1,CXCL1,LYN,NFKBIE,FZD5,MAP3K15,CASZ1,LGI2,ADCY5,NIPAL4,RSPO3,SNAP91,IFNLR1,ZNF467,SOD2,HERC…
2.9202e-08	6297	3065	1131	0.369005	0.179609	TF:M07129	TF	Factor: Sp2; motif: GYCCCGCCYCYNNNN	TNF,CDH22,GJA4,EBI3,P2RX2,HCK,MT1G,NOS2,NEURL3,TBX21,IFI30,CMPK2,IL4I1,ICAM1,KDR,KLK10,FXYD6,GRIP2,LRP2,SPIB,MT1F,CD83,BST2,ALOX15B,KIAA0040,HLA-F,TNFAIP2,BATF3,MX1,NFAM1,CXCL3,RGS16,TNFAIP3,LAG3,IRF1,TMC6,SUSD4,IRF4,TAP1,WARS1,RBM47,RET,STAP2,LAP3,RHBDF2,ART3,COL22A1,WNK2,IL10RA,RAMP3,IL12RB1,DCLK3,CXCL1,NFKBIE,FZD5,MAP3K15,ADCY5,PSMB9,NIPAL4,RSPO3,SNAP91,ZNF467,SOD2,HERC5,DOC2B,IRF5,PARP14,NINJ…
0.000103969	6458	3065	1125	0.367047	0.174203	TF:M00051	TF	Factor: NF-kappaB; motif: GGGGATYCCC	CXCL9,CCL5,UBD,TNF,XIRP1,CDH22,GJA4,SELE,EBI3,IRF8,SLC8A3,P2RX2,HCK,MT1G,DAPP1,PCLO,NEURL3,SPN,OASL,MPEG1,ICAM1,CNTN2,NOD2,ACHE,RND1,PPP1R16B,CD74,HLA-DRB1,OAS2,VCAM1,KLK10,APOL4,C3,LIPG,IL27,GRIP2,CHRNA1,IL32,IL18BP,TNFSF14,HLA-DMB,L3MBTL4,SNX10,SPIB,MT1F,LGALS9,KCNA1,CRABP1,CD83,BST2,CD40,ALOX15B,LHX2,HLA-F,TNFAIP2,TMEM150B,CD70,SIGLEC1,PIK3AP1,NFAM1,IL18R1,TNFAIP3,LAG3,IRF1,SLCO5A1,NGFR,STEAP4…
8.62172e-09	6227	3065	1124	0.366721	0.180504	TF:M07436	TF	Factor: WT1; motif: NNGGGNGGGSGN	HLA-DRA,CX3CL1,XIRP1,CDH22,GJA4,SSTR2,CD38,EBI3,P2RX2,NOS2,MYB,TBX21,IFI30,CMPK2,ICAM1,CNTN2,NOD2,ACHE,PLA1A,GBP6,PPP1R16B,TNFRSF9,KLK10,CCL19,FXYD6,GRIP2,IL18BP,L3MBTL4,SPIB,KCNA1,CD83,ALOX15B,LHX2,ANO9,HLA-F,MX2,BATF3,MX1,PIK3AP1,NFAM1,RGS16,LAG3,IRF1,SLCO5A1,C20orf141,CYP27B1,SLC2A6,SBK3,TMC6,SUSD4,ELMO1,BTC,TYMP,MMP25,LYPD5,MAOB,CFB,SGPP2,WARS1,LAP3,COL22A1,HPN,ADAMTS4,RAMP3,CXCL5,FZD5,TAP2,S…
4.56864e-08	6207	3065	1115	0.363785	0.179636	TF:M01973	TF	Factor: PLAG1; motif: CCCCCKWNNNGGSCCC	CDH22,SLC8A3,P2RX2,HLA-DOA,IFI30,CMPK2,ACHE,EXOC3L4,C3,IL27,FXYD6,TNFSF14,PXT1,SPIB,MT1F,CSF2RB,KCNA1,CD83,BST2,CD40,ALOX15B,MX1,PIK3AP1,NFAM1,RGS16,TNFAIP3,LAG3,IRF1,SLCO5A1,C20orf141,ADORA2A,SBK3,TMC6,SUSD4,HAPLN3,ELMO1,BTC,IRF4,TYMP,SLC16A12,CA8,PTAFR,RHBDF2,APOL3,CFAP161,IL15RA,IFIH1,COL22A1,HPN,WNK2,RAMP3,LRRN2,NFKBIE,MAP3K15,CASZ1,LGI2,TRAF1,RPS6KL1,NIPAL4,RIPK2,GADD45G,RSPO3,SNAP91,PTGS2,Z…
2.26258e-06	6272	3065	1111	0.36248	0.177136	TF:M10072_1	TF	Factor: sp4; motif: NNGNARGRGGCGGRGCNNRR; match class: 1	TNF,CX3CL1,CDH22,GJA4,EBI3,P2RX2,MT1G,PCLO,TBX21,CMPK2,IL4I1,KDR,ACHE,ELOVL7,FXYD6,GRIP2,SPIB,MT1F,KCNA1,CD83,CD40,ALOX15B,LHX2,KIAA0040,HLA-F,ASCL2,BATF3,MX1,RGS16,TNFAIP3,IRF1,NGFR,EPB41L4A,TMC6,SUSD4,IRF4,TYMP,SLC16A12,TAP1,MAOB,RET,STAP2,LAP3,RHBDF2,COL22A1,HPN,WNK2,RAMP3,ACTN2,NFKBIE,FZD5,MAP3K15,TRAF1,RPS6KL1,ADCY5,PSMB9,DLL4,GADD45G,RSPO3,SNAP91,ZNF467,SOD2,IRF5,PARP14,LMO2,ZDHHC23,NFKBIA,…
1.22432e-05	6295	3065	1108	0.361501	0.176013	TF:M09734_1	TF	Factor: ZNF692; motif: SYNGGSCCCASCCNC; match class: 1	HLA-DRA,XIRP1,CDH22,GJA4,EBI3,P2RX2,HCK,NOS2,MYB,IFI30,CMPK2,IL4I1,NOD2,IL3RA,EXOC3L4,GBP6,PPP1R16B,OAS1,ELOVL7,KLK10,FHAD1,CCL19,APOL4,IL27,FXYD6,KCNK10,GRIP2,IL32,LRP2,L3MBTL4,PXT1,SNX10,SPIB,CD83,CD40,LHX2,RARRES1,ANO9,ASCL2,CD70,BATF3,MX1,SIGLEC1,NFAM1,RGS16,IL18R1,LAG3,IRF1,BEST3,CYP27B1,SLC2A6,ADORA2A,SBK3,KCNJ15,TMC6,TYMP,MMP25,SLC16A12,TAP1,SLC39A8,CFB,SGPP2,RBM47,RET,PTAFR,LAP3,RHBDF2,AP…
2.13216e-06	6233	3065	1105	0.360522	0.177282	TF:M06948_1	TF	Factor: Sp2; motif: TGGGCGCGCCCA; match class: 1	CDH22,CR1L,SSTR2,CD38,SLC8A3,HCK,NOS2,PAX5,CNTN2,NOD2,ACHE,MEFV,PPP1R16B,ELOVL7,APOL4,IL27,GRIP2,IL32,RCSD1,LRP2,L3MBTL4,PXT1,CRABP1,CD83,CD40,ALOX15B,LHX2,ANO9,KIAA0040,HLA-F,ASCL2,CD70,CXCL2,PIK3AP1,CXCL3,RGS16,IL18R1,TNFAIP3,IRF1,STEAP4,EPB41L4A,TMC6,NCCRP1,SUSD4,IRF4,TYMP,MMP25,SLC16A12,SGPP2,APOL1,RET,LAP3,CA13,ECEL1,HPN,WNK2,IL10RA,RAMP3,DCLK3,LYN,NFKBIE,FZD5,GRIN1,PRRG4,CASZ1,LGI2,TRAF1,AR…
0.0141694	6427	3065	1097	0.357912	0.170686	TF:M02090_1	TF	Factor: E2F-4; motif: GCGGGAAANA; match class: 1	TNF,CX3CL1,CDH22,CR1L,GBP4,IRF8,TBX21,CMPK2,IL4I1,PPP1R16B,ELOVL7,FHAD1,RHOH,FXYD6,CCDC194,IL32,RCSD1,IL18BP,LRP2,PXT1,MT1F,MT1M,KCNA1,CD83,RARRES1,TNFAIP2,ASCL2,BATF3,MX1,CXCL2,NFAM1,CXCL3,PCDH17,IRF1,NGFR,EPB41L4A,SLC2A6,ADORA2A,TMC6,NCCRP1,SUSD4,IRF4,TYMP,MMP25,TAP1,SLC39A8,RET,STAP2,CFAP161,IFIH1,COL22A1,CA13,HPN,TNFRSF8,RAMP3,DCLK3,ISG15,NUAK2,LYN,FZD5,SFMBT2,PRRG4,CASZ1,ADCY5,EPSTI1,PSMB9,N…
1.42245e-06	6142	3065	1092	0.356281	0.177792	TF:M09723_1	TF	Factor: BTEB1; motif: GGGGGCGGGGCNGSGGGNGS; match class: 1	HLA-DRA,CR1L,GJA4,EBI3,P2RX2,MYB,TBX21,CMPK2,IL4I1,KDR,ACHE,GBP6,KLK10,FHAD1,RHOH,FXYD6,GRIP2,SPIB,MT1F,KCNA1,CRABP1,CD83,ALOX15B,LHX2,KIAA0040,HLA-F,ASCL2,BATF3,MX1,RGS16,TNFAIP3,LAG3,IRF1,NGFR,EPB41L4A,SLC2A6,TMC6,SUSD4,IRF4,TYMP,SLC16A12,CA8,MAOB,SGPP2,RET,RHBDF2,COL22A1,HPN,WNK2,RAMP3,CXCL1,ACTN2,NFKBIE,FZD5,TAP2,MAP3K15,CASZ1,LGI2,ADCY5,DLL4,RSPO3,IFNLR1,ZNF467,SOD2,HERC5,DOC2B,IRF5,PARP14,N…
1.84511e-07	6076	3065	1089	0.355302	0.17923	TF:M00932_1	TF	Factor: Sp1; motif: NNGGGGCGGGGNN; match class: 1	TNF,CDH22,GJA4,P2RX2,HCK,MT1G,NOS2,PCLO,TBX21,LAMP3,CMPK2,IL4I1,KDR,ACHE,PPP1R16B,FHAD1,SPIB,MT1F,KCNA1,CD83,CD40,ALOX15B,LHX2,KIAA0040,ASCL2,BATF3,MX1,TNFAIP3,IRF1,NGFR,EPB41L4A,TMC6,SUSD4,IRF4,TYMP,SLC16A12,TAP1,MAOB,RET,LAP3,RHBDF2,COL22A1,HPN,WNK2,RAMP3,STX11,ACTN2,NFKBIE,FZD5,SFMBT2,MAP3K15,TRAF1,RPS6KL1,ADCY5,PSMB9,DLL4,GADD45G,RSPO3,SNAP91,ZNF467,SOD2,HERC5,IRF5,PARP14,GNA15,ZDHHC23,NFKBIA…
2.18613e-05	6153	3065	1083	0.353344	0.176012	TF:M03896	TF	Factor: EGR1; motif: NACGCCCACGCANW	TNF,GJA4,SSTR2,SLC8A3,P2RX2,HCK,NOS2,CALHM6,PCLO,MYB,HLA-DOA,TBX21,HLA-DOB,IL4I1,CNTN2,ACHE,GCH1,FXYD6,GRIP2,SPIB,KCNA1,CD83,ALOX15B,ASCL2,BATF3,MX1,IL18R1,TNFAIP3,IRF1,NGFR,EPB41L4A,TMC6,SUSD4,MMP25,LYPD5,SLC16A12,CA8,SLC39A8,MAOB,SGPP2,WARS1,RET,LAP3,RHBDF2,IL15RA,COL22A1,WNK2,RAMP3,DCLK3,ACTN2,IFI27,LYN,GRIN1,LGI2,ADCY5,NIPAL4,DLL4,GADD45G,PTGS2,ZNF467,SOD2,DOC2B,IRF5,PTGES,PARP14,NINJ1,LMO2,Z…
0.000280782	6221	3065	1083	0.353344	0.174088	TF:M07208	TF	Factor: EGR1; motif: NCNCCGCCCCCGCN	HLA-DRA,TNF,CX3CL1,XIRP1,GJA4,SSTR2,EBI3,HCK,CCL20,MYB,TBX21,ACHE,GCH1,GBP6,PPP1R16B,FXYD6,KCNK10,GRIP2,L3MBTL4,SPIB,KCNA1,CD83,ALOX15B,LHX2,KIAA0040,HLA-F,MX2,BATF3,MX1,RGS16,IL18R1,TNFAIP3,LAG3,IRF1,EPB41L4A,TMC6,NCCRP1,SUSD4,ELMO1,TYMP,LYPD5,SLC39A8,MAOB,SGPP2,WARS1,RET,STAP2,RHBDF2,IL15RA,COL22A1,HPN,WNK2,IL12RB1,DCLK3,ISG15,LYN,NFKBIE,FZD5,TAP2,GRIN1,MAP3K15,CASZ1,LGI2,NIPAL4,DLL4,SNAP91,SLC…
0.000685335	6221	3065	1079	0.352039	0.173445	TF:M00244	TF	Factor: NGFI-C; motif: WTGCGTGGGYGG	TNF,GJA4,SSTR2,IRF8,P2RX2,NOS2,MYB,TBX21,OASL,ACHE,PPP1R16B,OAS2,FXYD6,GRIP2,LRP2,L3MBTL4,ETV7,SPIB,MT1M,CD83,ALOX15B,RARRES1,MX2,ASCL2,CD70,BATF3,NFAM1,CXCL3,IL18R1,TNFAIP3,IRF1,NGFR,CYP27B1,TMC6,SUSD4,ELMO1,MMP25,LYPD5,SLC16A12,CA8,SLC39A8,MAOB,SGPP2,WARS1,RET,LAP3,RHBDF2,IL15RA,COL22A1,WNK2,FAM107A,TNFRSF8,RAMP3,STX11,IL12RB1,DCLK3,ACTN2,IFI27,LYN,CYP7B1,TAP2,SFMBT2,GRIN1,NIPAL4,DLL4,RIPK2,GAD…
2.06889e-05	6114	3065	1077	0.351387	0.176153	TF:M00189_1	TF	Factor: AP-2; motif: MKCCCSCNGGCG; match class: 1	CDH22,GJA4,SSTR2,SLC8A3,P2RX2,HCK,NOS2,PCLO,HLA-DOA,TBX21,CMPK2,SPN,CNTN2,GCH1,PPP1R16B,CD74,ELOVL7,KLK10,FHAD1,RHOH,PXT1,SPIB,LHX2,RARRES1,ANO9,HLA-F,BATF3,PIK3AP1,TNFAIP3,IRF1,EPB41L4A,ADORA2A,TMC6,SUSD4,BTC,MMP25,CA8,TAP1,MAOB,WARS1,LAP3,RHBDF2,CFAP161,IL15RA,ECEL1,HPN,WNK2,ADAMTS4,RAMP3,DCLK3,ISG15,ACTN2,LYN,FZD5,GRIN1,MLKL,MAP3K15,PRRG4,LGI2,TRAF1,ARNTL2,ADCY5,PSMB9,DLL4,RIPK2,SNAP91,ZNF467,…
4.02684e-08	5949	3065	1074	0.350408	0.180535	TF:M00196_1	TF	Factor: Sp1; motif: NGGGGGCGGGGYN; match class: 1	CDH22,GJA4,EBI3,P2RX2,HCK,MT1G,NOS2,PCLO,TBX21,CMPK2,IL4I1,KDR,ACHE,PPP1R16B,KLK10,FHAD1,SPIB,MT1F,KCNA1,CD83,CD40,ALOX15B,LHX2,KIAA0040,ASCL2,BATF3,MX1,CXCL3,TNFAIP3,LAG3,IRF1,NGFR,EPB41L4A,TMC6,SUSD4,IRF4,TYMP,SLC16A12,TAP1,MAOB,RET,LAP3,RHBDF2,COL22A1,HPN,WNK2,RAMP3,STX11,CXCL1,ACTN2,NFKBIE,FZD5,MAP3K15,TRAF1,RPS6KL1,ADCY5,PSMB9,DLL4,GADD45G,RSPO3,SNAP91,ZNF467,SOD2,HERC5,DOC2B,IRF5,PARP14,GNA…
4.44764e-07	5934	3065	1063	0.346819	0.179137	TF:M00931_1	TF	Factor: Sp1; motif: GGGGCGGGGC; match class: 1	TNF,CDH22,GJA4,P2RX2,HCK,MT1G,NOS2,PCLO,MYB,TBX21,LAMP3,CMPK2,IL4I1,KDR,ACHE,PPP1R16B,FHAD1,SPIB,MT1F,KCNA1,CD83,BST2,CD40,ALOX15B,LHX2,KIAA0040,ASCL2,BATF3,MX1,TNFAIP3,IRF1,NGFR,EPB41L4A,TMC6,SUSD4,IRF4,TYMP,MMP25,SLC16A12,TAP1,MAOB,RET,LAP3,RHBDF2,COL22A1,HPN,WNK2,RAMP3,STX11,ACTN2,NFKBIE,FZD5,SFMBT2,MAP3K15,TRAF1,RPS6KL1,ADCY5,PSMB9,DLL4,GADD45G,RSPO3,SNAP91,ZNF467,SOD2,HERC5,IRF5,PARP14,GNA15…
1.40763e-07	5877	3065	1058	0.345188	0.180024	TF:M12313	TF	Factor: ZNF460; motif: NNACNCCCCCCNN	CDH22,SSTR2,CD38,GBP4,P2RX2,HCK,TBX21,CMPK2,ACHE,RND1,GBP6,PPP1R16B,FHAD1,FXYD6,KCNK10,L3MBTL4,PXT1,SPIB,MT1F,MT1M,CSF2RB,CRABP1,CD83,BST2,CD40,ANO9,KIAA0040,HLA-F,ASCL2,BATF3,CXCL2,LAG3,IRF1,SLCO5A1,NGFR,ADORA2A,TMC6,SUSD4,ELMO1,BTC,IRF4,MAOB,SGPP2,RBM47,STAP2,APOL3,IL15RA,ECEL1,RAMP3,IL12RB1,ISG15,NUAK2,FZD5,GRIN1,CASZ1,LGI2,RPS6KL1,ADCY5,NIPAL4,DLL4,RIPK2,RSPO3,SNAP91,IFNLR1,SOD2,HERC5,IRF5,AD…
2.97147e-11	5650	3065	1049	0.342251	0.185664	TF:M01104_1	TF	Factor: MOVO-B; motif: GNGGGGG; match class: 1	CX3CL1,CDH22,GJA4,EBI3,SLC8A3,P2RX2,NOS2,MYB,TBX21,CMPK2,ACHE,GCH1,PPP1R16B,ELOVL7,FXYD6,GRIP2,L3MBTL4,SPIB,KCNA1,CRABP1,CD83,LHX2,ANO9,KIAA0040,ASCL2,BATF3,PIK3AP1,TNFAIP3,LAG3,IRF1,SLCO5A1,EPB41L4A,TMC6,SUSD4,MMP25,MAOB,RET,STAP2,LAP3,IL15RA,COL22A1,ECEL1,HPN,WNK2,STX11,IL12RB1,ACTN2,FZD5,TAP2,SFMBT2,GRIN1,PRRG4,TRAF1,ARNTL2,ADCY5,NIPAL4,DLL4,GADD45G,RSPO3,SNAP91,DOC2B,IRF5,PARP14,LMO2,NFKBIA,R…
0.00115403	6041	3065	1048	0.341925	0.173481	TF:M12158_1	TF	Factor: KLF15; motif: NCCMCGCCCMCN; match class: 1	HLA-DRA,TNF,CX3CL1,CCL8,XIRP1,CDH22,GJA4,SSTR2,IRF8,NOS2,IFI30,CMPK2,IL4I1,ACHE,GBP6,ELOVL7,KLK10,FHAD1,ACKR1,LIPG,FXYD6,GRIP2,IL18BP,SPIB,MT1M,KCNA1,CRABP1,CD83,ALOX15B,LHX2,TNFAIP2,ASCL2,BATF3,MX1,PIK3AP1,LAG3,IRF1,TMC6,SUSD4,ELMO1,BTC,IRF4,LYPD5,SLC16A12,CA8,MAOB,RHBDF2,LST1,WNK2,RAMP3,LRRN2,ISG15,NUAK2,NFKBIE,FZD5,TAP2,GRIN1,CASZ1,LGI2,TRAF1,ADCY5,DLL4,GADD45G,RSPO3,SNAP91,IFNLR1,ZNF467,SOD2,…
0.026475	6043	3065	1033	0.337031	0.170942	TF:M01860	TF	Factor: AP-4; motif: NCAGCTGYNGNCN	CXCL11,GBP7,XIRP1,SSTR2,EBI3,SLC8A3,HCK,MT1G,NOS2,IFI30,IL4I1,OASL,MPEG1,CTSS,HLA-DQB1,KDR,IL3RA,ACHE,EXOC3L4,CD74,HLA-DRB1,OAS2,APOL4,ACKR1,RHOH,C3,LIPG,FXYD6,C5AR2,IL32,IL18BP,BATF2,TNFSF14,HEATR9,PXT1,SPIB,CD40,CD274,ANO9,KIAA0040,MX2,BATF3,SIGLEC1,TNFAIP3,EPB41L4A,C20orf141,GNRH2,SAA2,ADORA2A,KCNJ15,NCCRP1,SUSD4,HAPLN3,BTC,IRF4,TYMP,MMP25,CCL2,PLAAT4,ISG20,GBP2,PTAFR,IFIT2,IL15RA,COL22A1,ECEL…
0.00161083	5925	3065	1028	0.3354	0.173502	TF:M12227_1	TF	Factor: ZIC4; motif: NNCCNCCCRYNGYGN; match class: 1	CDH22,CD38,IRF8,SLC8A3,P2RX2,MT1G,MYB,TBX21,OASL,ACHE,GBP6,PPP1R16B,APOL4,IL27,LRP2,L3MBTL4,SPIB,MT1M,ALOX15B,LHX2,ASCL2,CD70,BATF3,CXCL2,CXCL3,TNFAIP3,SLCO5A1,NGFR,STEAP4,EPB41L4A,C15orf48,SLC2A6,ADORA2A,TMC6,TYMP,MAOB,SGPP2,WARS1,RET,LAP3,ECEL1,HPN,WNK2,RAMP3,IL12RB1,DCLK3,CXCL1,ACTN2,LYN,FZD5,CYP7B1,TAP2,GRIN1,MLKL,MAP3K15,CASZ1,ARNTL2,RPS6KL1,ADCY5,DLL4,RIPK2,RSPO3,SNAP91,IFNLR1,SLC19A3,APOL2…
2.73918e-08	5637	3065	1025	0.334421	0.181834	TF:M00470_1	TF	Factor: AP-2gamma; motif: GCCYNNGGS; match class: 1	TNF,CDH22,SSTR2,P2RX2,NOS2,AIM2,MYB,CMPK2,IL4I1,ACHE,GCH1,PPP1R16B,CD74,KLK10,ACKR1,RHOH,IL32,IL18BP,SPIB,LGALS9,CSF2RB,LHX2,RARRES1,KIAA0040,HLA-F,BATF3,SIGLEC1,PIK3AP1,TNFAIP3,IRF1,EPB41L4A,SLC2A6,BIRC3,ADORA2A,TMC6,HAPLN3,ELMO1,BTC,TYMP,MMP25,SGPP2,WARS1,RBM47,RET,PTAFR,CFAP161,COL22A1,ECEL1,WNK2,ADAMTS4,IL10RA,STX11,LRRN2,CXCL1,ACTN2,LYN,FZD5,SFMBT2,GRIN1,LGI2,TRAF1,ARNTL2,ADCY5,NIPAL4,DLL4,S…
6.13975e-08	5648	3065	1024	0.334095	0.181303	TF:M12354_1	TF	Factor: ZNF37A; motif: CCYYGGCTCCNTSCCMN; match class: 1	CX3CL1,CDH22,SSTR2,P2RX2,HCK,MT1G,MYB,PAX5,TBX21,GPR84,IL4I1,OASL,ICAM1,CNTN2,KDR,EXOC3L4,PPP1R16B,KLK10,FHAD1,APOL4,LIPG,ITGAL,GRIP2,IL32,IL18BP,SPIB,MT1F,MT1M,CSF2RB,KCNA1,CD83,LHX2,ANO9,KIAA0040,TNFAIP2,ASCL2,BATF3,SIGLEC1,TNFAIP3,PCDH17,IRF1,SLCO5A1,SBK3,NCCRP1,SUSD4,ELMO1,BTC,IRF4,TYMP,MMP25,CCL2,PLAAT4,SLC16A12,CFB,ART3,IL15RA,COL22A1,ECEL1,HPN,RAMP3,LRRN2,ISG15,NUAK2,NFKBIE,USP18,FZD5,BATF…
1.69128e-09	5543	3065	1019	0.332463	0.183835	TF:M05327	TF	Factor: WT1; motif: NGCGGGGGGGTSMMCYN	CXCL10,CDH22,GJA4,CD38,SLC8A3,P2RX2,PCLO,TBX21,LAMP3,CNTN2,NOD2,ACHE,PPP1R16B,CD74,KLK10,FHAD1,FXYD6,CCDC194,RCSD1,L3MBTL4,SPIB,CD83,ALOX15B,LHX2,ANO9,CD70,BATF3,NFAM1,IL18R1,OAS3,TNFAIP3,LAG3,SLCO5A1,EPB41L4A,SLC2A6,TMC6,SUSD4,ELMO1,TYMP,CA8,TAP1,SLC39A8,MAOB,SGPP2,LAP3,CA13,HPN,WNK2,FAM107A,IL12RB1,ACTN2,NUAK2,IFI27,FZD5,TAP2,MAP3K15,PRRG4,CASZ1,LGI2,ARNTL2,RPS6KL1,PSMB9,DLL4,GADD45G,RSPO3,SNAP…
0.00576494	5875	3065	1014	0.330832	0.172596	TF:M10107	TF	Factor: DB1; motif: GGRRRRGRRGGAGGGGGNGRRR	CX3CL1,CDH22,EBI3,CCL20,PCLO,MYB,SPN,IL4I1,CNTN2,ACHE,EXOC3L4,GBP6,ELOVL7,TNFRSF9,KLK10,RHOH,LIPG,KCNK10,GRIP2,C5AR2,IL32,RCSD1,L3MBTL4,SPIB,KCNA1,CD83,LHX2,RARRES1,CCL13,ANO9,HLA-F,SIGLEC1,PIK3AP1,NFAM1,LAG3,IRF1,C20orf141,CYP27B1,SBK3,TMC6,NCCRP1,SUSD4,ELMO1,MMP25,LYPD5,SGPP2,RET,PTAFR,RHBDF2,LST1,CFAP161,IL15RA,COL22A1,CA13,HPN,WNK2,IL12RB1,DCLK3,NUAK2,NFKBIE,BATF,SFMBT2,GRIN1,MAP3K15,ADCY5,NI…
1.03269e-06	5599	3065	1006	0.328222	0.179675	TF:M09984_1	TF	Factor: MAZ; motif: GGGGGAGGGGGNGRGRRRGNRG; match class: 1	HLA-DRA,XIRP1,GJA4,SSTR2,EBI3,SLC8A3,P2RX2,HCK,CCL20,MYB,ACHE,GBP6,PPP1R16B,KLK10,RHOH,LIPG,GRIP2,IL32,RCSD1,SPIB,MT1F,MT1M,KCNA1,CD83,ALOX15B,LHX2,RARRES1,ANO9,KIAA0040,HLA-F,TNFAIP2,BATF3,MX1,PIK3AP1,NFAM1,IL18R1,TNFAIP3,LAG3,NGFR,CYP27B1,TMC6,SUSD4,ELMO1,IRF4,SGPP2,RET,RHBDF2,CFAP161,IL15RA,COL22A1,CA13,ECEL1,HPN,IL12RB1,NFKBIE,FZD5,MAP3K15,CASZ1,ADCY5,NIPAL4,DLL4,GADD45G,RSPO3,SNAP91,IFNLR1,S…
0.00224398	5784	3065	1004	0.327569	0.173582	TF:M11541	TF	Factor: Foxn2; motif: NNGCGTCNNNNNGACGCNN	CX3CL1,CCL8,CR1L,SLC8A3,CALHM6,MYB,TBX21,GPR84,IFI30,CMPK2,ICAM1,ACHE,GCH1,IL27,LRP2,L3MBTL4,KCNA1,CD83,ALOX15B,CD274,ASCL2,CD70,BATF3,IL18R1,PCDH17,IRF1,SLCO5A1,EPB41L4A,CYP27B1,C15orf48,BIRC3,NCCRP1,SUSD4,ELMO1,IRF4,CA8,TAP1,MAOB,SGPP2,LAP3,RHBDF2,CFAP161,CA13,ECEL1,WNK2,TNFRSF8,RAMP3,ACTN2,USP18,BATF,CYP7B1,SFMBT2,GRIN1,PRRG4,TRAF1,ARNTL2,ADCY5,PSMB9,NIPAL4,DLL4,GADD45G,RSPO3,SNAP91,IFNLR1,NKX…
0.000992858	5748	3065	1002	0.326917	0.174322	TF:M00706	TF	Factor: TFII-I; motif: RGAGGKAGG	SLAMF8,CXCL10,MRGPRX3,CDH22,SLC8A3,IFI30,IL4I1,ICAM1,CNTN2,RND1,PLA1A,ELOVL7,CXCL8,TNFRSF9,KLK10,CCL19,APOL4,ITGAL,FXYD6,KCNK10,C5AR2,RCSD1,LRP2,BATF2,L3MBTL4,PXT1,MT1M,LGALS9,LHX2,RARRES1,ANO9,KIAA0040,TMEM150B,MX2,NFAM1,CXCL3,IL18R1,PCDH17,LAG3,CAMK1G,EPB41L4A,CYP27B1,ADORA2A,SBK3,TMC6,SUSD4,ELMO1,PLAAT4,IL1B,SLC16A12,SLC39A8,SGPP2,PTAFR,ART3,APOL3,CFAP161,ADAMTS4,STX11,LRRN2,CEACAM1,ACTN2,IFI2…
4.01127e-09	5308	3065	978	0.319086	0.18425	TF:M02036_1	TF	Factor: WT1; motif: CGCCCCCNCN; match class: 1	CDH22,GJA4,SSTR2,EBI3,P2RX2,HCK,NOS2,MYB,PAX5,TBX21,CMPK2,ACHE,GCH1,PPP1R16B,FHAD1,KCNK10,GRIP2,L3MBTL4,PXT1,KCNA1,CD83,LHX2,HLA-F,TNFAIP2,ASCL2,BATF3,MX1,CXCL3,TNFAIP3,LAG3,IRF1,NGFR,EPB41L4A,CYP27B1,C15orf48,TMC6,SUSD4,ELMO1,CA8,MAOB,SGPP2,RHBDF2,IL15RA,COL22A1,ECEL1,WNK2,TNFRSF8,RAMP3,IL12RB1,DCLK3,CXCL1,ACTN2,NFKBIE,FZD5,MAP3K15,ADCY5,DLL4,RSPO3,SNAP91,DOC2B,IRF5,PARP14,NINJ1,LMO2,ZDHHC23,NFK…
7.0178e-06	5470	3065	978	0.319086	0.178793	TF:M07084_1	TF	Factor: E2F-4; motif: NGGCGGGAARN; match class: 1	CDH22,CR1L,GJA4,SLC8A3,P2RX2,MYB,PAX5,CMPK2,IL4I1,ACHE,GCH1,PPP1R16B,ELOVL7,FHAD1,FXYD6,CCDC194,LRP2,L3MBTL4,MT1M,LHX2,RARRES1,ASCL2,BATF3,CXCL2,NFAM1,PCDH17,IRF1,NGFR,EPB41L4A,SLC2A6,NCCRP1,SUSD4,ELMO1,IRF4,TYMP,MMP25,TAP1,SLC39A8,SGPP2,RET,ECEL1,HPN,WNK2,TNFRSF8,STX11,LRRN2,DCLK3,FZD5,SFMBT2,GRIN1,ARNTL2,ADCY5,EPSTI1,PSMB9,GADD45G,RSPO3,PTGS2,IFNLR1,NKX3-1,ZNF467,SOD2,HERC5,DOC2B,TNFRSF4,IRF5,N…
0.0141244	5645	3065	973	0.317455	0.172365	TF:M08819	TF	Factor: LKLF; motif: CNCCACCCS	HLA-DRA,XIRP1,GJA4,P2RX2,PAX5,TBX21,IFI30,IL4I1,ICAM1,NOD2,IL3RA,GBP6,PPP1R16B,HLA-DRB1,ELOVL7,VCAM1,KLK10,FHAD1,RHOH,IL27,KCNK10,GRIP2,CHRNA1,IL32,IL18BP,TNFSF14,L3MBTL4,SNX10,SPIB,MT1M,CSF2RB,CD83,ALOX15B,LHX2,ANO9,TNFAIP2,MX2,ASCL2,BATF3,RGS16,IL18R1,LAG3,SLCO5A1,NGFR,BIRC3,SBK3,TMC6,NCCRP1,BTC,IRF4,LYPD5,MAOB,SGPP2,RET,PTAFR,RHBDF2,LST1,APOL3,IL15RA,COL22A1,HPN,WNK2,RAMP3,LRRN2,IL12RB1,ISG15,…
0.000451554	5526	3065	970	0.316476	0.175534	TF:M11541_1	TF	Factor: Foxn2; motif: NNGCGTCNNNNNGACGCNN; match class: 1	CX3CL1,CCL8,CR1L,SLC8A3,CALHM6,MYB,TBX21,GPR84,IFI30,CMPK2,ICAM1,ACHE,GCH1,IL27,LRP2,L3MBTL4,KCNA1,CD83,ALOX15B,CD274,ASCL2,CD70,BATF3,IL18R1,PCDH17,IRF1,EPB41L4A,CYP27B1,C15orf48,BIRC3,NCCRP1,SUSD4,ELMO1,IRF4,CA8,TAP1,MAOB,SGPP2,LAP3,RHBDF2,CFAP161,CA13,ECEL1,WNK2,TNFRSF8,RAMP3,ACTN2,USP18,BATF,CYP7B1,SFMBT2,GRIN1,PRRG4,TRAF1,ARNTL2,ADCY5,PSMB9,NIPAL4,DLL4,GADD45G,RSPO3,SNAP91,IFNLR1,NKX3-1,SOD2…
3.98786e-10	5202	3065	968	0.315824	0.186082	TF:M08867_1	TF	Factor: AP2; motif: GCCYGSGGSN; match class: 1	CDH22,SSTR2,IRF8,P2RX2,HCK,PCLO,MYB,CMPK2,IL4I1,ICAM1,PPP1R16B,IL27,IL18BP,SPIB,LHX2,ANO9,KIAA0040,HLA-F,TNFAIP2,ASCL2,BATF3,SIGLEC1,PIK3AP1,NFAM1,IL18R1,BCL2L14,PCDH17,IRF1,GNRH2,SLC2A6,BIRC3,ADORA2A,TMC6,SUSD4,HAPLN3,ELMO1,IRF4,TYMP,MMP25,SLC16A12,TAP1,SGPP2,RBM47,RET,CFAP161,IL15RA,COL22A1,CA13,ECEL1,WNK2,ADAMTS4,RAMP3,ISG15,CXCL1,NUAK2,LYN,NFKBIE,BATF,GRIN1,MAP3K15,PRRG4,TRAF1,ARNTL2,RPS6KL1,…
2.02561e-05	5297	3065	946	0.308646	0.178592	TF:M09658	TF	Factor: Sp2; motif: GGSNNGGGGGCGGGGCCNGNGS	CDH22,CR1L,GJA4,EBI3,P2RX2,NOS2,TBX21,IFI30,KDR,KLK10,FXYD6,GRIP2,LRP2,SPIB,MT1F,CRABP1,CD83,BST2,ALOX15B,KIAA0040,TNFAIP2,ASCL2,BATF3,MX1,NFAM1,CXCL3,TNFAIP3,LAG3,IRF1,NGFR,TMC6,SUSD4,IRF4,SLC16A12,TAP1,SGPP2,WARS1,RET,LAP3,RHBDF2,COL22A1,IL10RA,RAMP3,CXCL1,NUAK2,LYN,NFKBIE,FZD5,MAP3K15,ADCY5,PSMB9,DLL4,SNAP91,ZNF467,SOD2,HERC5,DOC2B,TNFRSF4,PARP14,NINJ1,LMO2,ZDHHC23,NFKBIA,CLSPN,RNF19B,DGKG,REL…
2.38042e-06	5191	3065	937	0.30571	0.180505	TF:M00933_1	TF	Factor: Sp1; motif: CCCCGCCCCN; match class: 1	TNF,CDH22,GJA4,P2RX2,HCK,NOS2,PCLO,MYB,TBX21,CMPK2,IL4I1,KDR,ACHE,PPP1R16B,RHOH,SPIB,MT1F,KCNA1,CD83,ALOX15B,LHX2,KIAA0040,HLA-F,BATF3,MX1,NFAM1,TNFAIP3,IRF1,NGFR,EPB41L4A,TMC6,SUSD4,IRF4,TYMP,TAP1,RET,RHBDF2,HPN,WNK2,RAMP3,STX11,LYN,NFKBIE,FZD5,MAP3K15,LGI2,TRAF1,RPS6KL1,ADCY5,PSMB9,DLL4,GADD45G,RSPO3,SNAP91,ZNF467,SOD2,IRF5,PARP14,GNA15,ZDHHC23,NFKBIA,CLSPN,RIMS2,CSF1,RELB,DNER,PMAIP1,RASGEF1B,…
6.22303e-05	5182	3065	923	0.301142	0.178117	TF:M00469	TF	Factor: AP-2alpha; motif: GCCNNNRGS	TNF,CDH22,SSTR2,P2RX2,HCK,NOS2,CALHM6,MYB,CMPK2,IL4I1,ACHE,GCH1,PPP1R16B,KLK10,APOL4,IL32,CRABP1,CD83,LHX2,KIAA0040,HLA-F,BATF3,PIK3AP1,TNFAIP3,IRF1,EPB41L4A,SLC2A6,BIRC3,ADORA2A,TMC6,HAPLN3,ELMO1,TYMP,MMP25,SLC16A12,SGPP2,WARS1,RBM47,RET,COL22A1,ECEL1,WNK2,TNFRSF8,LRRN2,CXCL1,ACTN2,LYN,FZD5,SFMBT2,PRRG4,CASZ1,LGI2,TRAF1,ARNTL2,ADCY5,NIPAL4,DLL4,SNAP91,ZNF467,CLDN5,STARD8,DOC2B,ADCY4,GNA15,NINJ1,…
0.000176796	5165	3065	916	0.298858	0.177348	TF:M03814	TF	Factor: BTEB2; motif: GNAGGGGGNGGGSSNN	GJA4,EBI3,P2RX2,CCL20,PCLO,TBX21,ICAM1,CTSS,ACHE,EXOC3L4,GBP6,ELOVL7,VCAM1,KLK10,RHOH,IL27,GRIP2,LRP2,SNX10,MT1M,CD83,ALOX15B,HLA-F,TNFAIP2,ASCL2,BATF3,MX1,TNFAIP3,LAG3,IRF1,NGFR,SBK3,NCCRP1,SUSD4,TYMP,MMP25,LYPD5,CA8,LAP3,COL22A1,HPN,MMP13,ADAMTS4,RAMP3,LRRN2,IL12RB1,ANO4,NFKBIE,FZD5,MAP3K15,CASZ1,ADCY5,NIPAL4,IFNLR1,DOC2B,TNFRSF4,IRF5,NINJ1,LMO2,ZDHHC23,CLSPN,RIMS2,RNF19B,KCNA3,RELB,RASGEF1B,DU…
0.00359615	5197	3065	908	0.296248	0.174716	TF:M08905	TF	Factor: TIEG1; motif: GGSGGKGNNN	CX3CL1,XIRP1,EBI3,IRF8,CALHM6,AIM2,GPR84,CMPK2,ACHE,RND1,MEFV,EXOC3L4,GBP6,PPP1R16B,MRGPRX4,RHOH,C3,LIPG,IL18BP,CCL1,CRABP1,CD83,KIAA0040,ASCL2,PIK3AP1,RGS16,TNFAIP3,PCDH17,LAG3,SLCO5A1,CAMK1G,C20orf141,GNRH2,SLC2A6,ADORA2A,SBK3,TMC6,NCCRP1,ELMO1,TYMP,PLAAT4,SLC16A12,PTAFR,COL22A1,ECEL1,DCLK3,LYN,BATF,CYP7B1,TAP2,GRIN1,MAP3K15,CASZ1,LGI2,PTGS2,ZNF467,IFITM1,PLA2G3,DOC2B,C4orf54,PARP14,LMO2,CLIC2,…
0.0374887	5268	3065	908	0.296248	0.172361	TF:M04754	TF	Factor: Pax-5; motif: GTYAYGCTTSRCTGVNYN	UBD,CDH22,CR1L,GJA4,GBP4,SLC8A3,HCK,NOS2,AIM2,NEURL3,CMPK2,SPN,IL4I1,OASL,KDR,ACHE,MEFV,PLA1A,OAS1,FHAD1,RHOH,LIPG,IL27,IL31RA,ITGAL,CCDC194,IL32,LRP2,TNFSF14,L3MBTL4,ETV7,LGALS9,CSF2RB,CRABP1,CD83,CD40,RARRES1,ANO9,TNFAIP2,ASCL2,CD70,BATF3,MX1,SIGLEC1,CXCL2,NFAM1,IFI44L,TNFAIP3,PCDH17,EPB41L4A,C15orf48,SLC2A6,ADGRF4,IRF4,TYMP,LYPD5,CA8,TAP1,CFB,SGPP2,WARS1,PTAFR,IFIH1,HPN,IFIT3,STX11,IL12RB1,DCL…
3.54481e-06	5015	3065	907	0.295922	0.180857	TF:M03557	TF	Factor: P50; motif: GGRRANTCCCNN	SLAMF8,CXCL9,CXCL10,CCL5,UBD,CDH22,CR1L,GBP4,SELE,IRF8,P2RX2,HCK,MT1G,DAPP1,CCL20,AIM2,MYB,NEURL3,GPR84,LCP2,SPN,IL4I1,OASL,ICAM1,CNTN2,NOD2,CTSS,ACHE,RND1,OAS2,TNFRSF9,VCAM1,KLK10,CCL19,C3,LIPG,IL27,GRIP2,IL32,RCSD1,HLA-DMB,HEATR9,ETV7,PXT1,SNX10,MT1F,MT1M,CSF2RB,KCNA1,CRABP1,CD83,BST2,CD40,RARRES1,ANO9,KIAA0040,TMEM150B,ASCL2,CD70,BATF3,CXCL2,NFAM1,CXCL3,RGS16,OAS3,TNFAIP3,BCL2L14,IRF1,SLCO5A1,…
1.09188e-10	4625	3065	877	0.286134	0.189622	TF:M01857_1	TF	Factor: AP-2alpha; motif: NGCCYSNNGSN; match class: 1	CX3CL1,CDH22,P2RX2,MYB,CMPK2,IL4I1,ICAM1,ACHE,PPP1R16B,FHAD1,IL32,LRP2,L3MBTL4,SPIB,CD83,LHX2,ANO9,KIAA0040,ASCL2,BATF3,CXCL2,CXCL3,SLCO5A1,EPB41L4A,ADORA2A,TMC6,HAPLN3,ELMO1,IRF4,SLC16A12,TAP1,CFB,SGPP2,RET,COL22A1,ECEL1,WNK2,IL10RA,LRRN2,DCLK3,CXCL1,ACTN2,LYN,NFKBIE,CASZ1,LGI2,TRAF1,ARNTL2,RPS6KL1,ADCY5,PSMB9,NIPAL4,DLL4,IFNLR1,NKX3-1,CLDN5,DOC2B,TNFRSF4,IRF5,ADCY4,NINJ1,ZDHHC23,NFKBIA,RNF19B,S…
0.0128294	4966	3065	865	0.282219	0.174184	TF:M00008_1	TF	Factor: Sp1; motif: GGGGCGGGGT; match class: 1	TNF,CDH22,GJA4,P2RX2,HCK,NOS2,TBX21,LAMP3,IL4I1,KDR,PPP1R16B,KLK10,FHAD1,SPIB,MT1F,CD83,BST2,ALOX15B,KIAA0040,ASCL2,CD70,BATF3,CXCL3,TNFAIP3,EPB41L4A,TMC6,SUSD4,IRF4,TYMP,MMP25,WARS1,RET,TNFSF10,STAP2,RHBDF2,RAMP3,IL12RB1,CXCL1,LYN,NFKBIE,FZD5,MAP3K15,CASZ1,LGI2,TRAF1,RPS6KL1,ADCY5,DLL4,GADD45G,SNAP91,IFNLR1,NKX3-1,ZNF467,SOD2,CLDN5,DOC2B,IRF5,LMO2,ZDHHC23,NFKBIA,CLSPN,RNF19B,SECTM1,KCNA3,RELB,TR…
3.66227e-06	4739	3065	862	0.28124	0.181895	TF:M11683	TF	Factor: IRF-8; motif: NCGAAACCGAAACYN	CXCL10,IDO1,TNF,CCL8,CR1L,GBP4,IRF8,CALHM6,CCL20,AIM2,MYB,HLA-DOB,LAMP3,RSAD2,IFI30,CMPK2,IL4I1,CTSS,PLA1A,EXOC3L4,GBP6,MRGPRX4,OAS1,HLA-DRB1,ELOVL7,OAS2,TNFRSF9,VCAM1,KLK10,FHAD1,CCL19,RHOH,LIPG,IL27,FXYD6,C5AR2,GBP1,RCSD1,IL18BP,LRP2,BATF2,TNFSF14,L3MBTL4,ETV7,MT1F,KCNA1,CRABP1,BST2,LHX2,CCL13,CD274,TLR2,KIAA0040,HLA-F,MX1,IL18R1,IFI44L,OAS3,BCL2L14,PCDH17,LAG3,TNFAIP6,EPB41L4A,BEST3,C15orf48,S…
0.0109894	4924	3065	859	0.280261	0.174452	TF:M10026_1	TF	Factor: PATZ; motif: GGGGNGGGGGMKGGRRNGGNRN; match class: 1	HLA-DRA,GJA4,EBI3,SLC8A3,P2RX2,ACHE,GBP6,PPP1R16B,KLK10,RHOH,KCNK10,GRIP2,RCSD1,SPIB,CD83,LHX2,KIAA0040,HLA-F,MX1,SIGLEC1,PIK3AP1,TNFAIP3,LAG3,NGFR,SBK3,TMC6,SUSD4,ELMO1,IRF4,TYMP,SGPP2,RET,COL22A1,ECEL1,HPN,IL12RB1,DCLK3,ACTN2,NUAK2,GRIN1,MAP3K15,CASZ1,TRAF1,ADCY5,NIPAL4,DLL4,RIPK2,RSPO3,SNAP91,IFNLR1,ZNF467,SOD2,HERC5,TNFRSF4,PARP14,ZDHHC23,RIMS2,SECTM1,KCNA3,CSF1,RELB,PMAIP1,RASGEF1B,ADAP1,RHE…
1.43143e-05	4690	3065	849	0.276998	0.181023	TF:M03563	TF	Factor: RelA-p65; motif: GGGANTTTCCNN	SLAMF8,CXCL10,CCL5,CXCL11,UBD,CX3CL1,GBP7,XIRP1,CDH22,CR1L,GBP4,SELE,EBI3,IRF8,SLC8A3,P2RX2,MT1G,CALHM6,DAPP1,CCL20,AIM2,MYB,NEURL3,HLA-DOB,LAMP3,MPEG1,ICAM1,CNTN2,NOD2,CTSS,KDR,ACHE,MEFV,ELOVL7,CXCL8,TNFRSF9,VCAM1,KLK10,CCL19,ACKR1,C3,IL31RA,KCNK10,GRIP2,GBP1,IL32,RCSD1,CCL1,HLA-DMB,L3MBTL4,HEATR9,ETV7,SNX10,SPIB,MT1F,MT1M,KCNA1,CD83,BST2,CD40,CD274,ANO9,TNFAIP2,MX2,CD70,BATF3,CXCL2,NFAM1,CXCL3,…
4.53506e-05	4717	3065	849	0.276998	0.179987	TF:M11684	TF	Factor: IRF-8; motif: NYGAAACYGAAACTN	CXCL9,CXCL10,IDO1,TNF,CCL8,CR1L,GBP4,RGS1,IRF8,CALHM6,DAPP1,CCL20,AIM2,MYB,GPR84,HLA-DOB,LAMP3,RSAD2,LCP2,IFI30,IL4I1,NOD2,CTSS,PLA1A,EXOC3L4,GBP6,MRGPRX4,OAS1,HLA-DRB1,ELOVL7,OAS2,TNFRSF9,VCAM1,KLK10,FHAD1,CCL19,RHOH,LIPG,IL27,IL31RA,ITGAL,FXYD6,C5AR2,CHRNA1,GBP1,RCSD1,IL18BP,LRP2,BATF2,TNFSF14,L3MBTL4,ETV7,MT1F,KCNA1,BST2,LHX2,CCL13,CD274,TLR2,KIAA0040,HLA-F,MX1,IL18R1,IFI44L,OAS3,BCL2L14,PCDH1…
1.03979e-07	4572	3065	847	0.276346	0.185258	TF:M00915_1	TF	Factor: AP-2; motif: SNNNCCNCAGGCN; match class: 1	SSTR2,SLC8A3,P2RX2,HCK,PCLO,CNTN2,GCH1,RND1,EXOC3L4,PPP1R16B,ELOVL7,KLK10,IL27,GRIP2,L3MBTL4,CRABP1,LHX2,ANO9,ASCL2,BATF3,PIK3AP1,NFAM1,TNFAIP3,SLCO5A1,C20orf141,SLC2A6,SUSD4,HAPLN3,BTC,IRF4,TYMP,MMP25,SLC39A8,MAOB,ISG20,RET,IL15RA,COL22A1,ECEL1,HPN,WNK2,RAMP3,ANO4,ISG15,LYN,MAP3K15,LGI2,RPS6KL1,ADCY5,RIPK2,SNAP91,SOD2,CLDN5,IFITM1,DOC2B,TNFRSF4,NINJ1,LMO2,ZDHHC23,NFKBIA,RIMS2,KCNA3,RELB,HERC6,AD…
2.452e-05	4641	3065	839	0.273736	0.18078	TF:M10071_1	TF	Factor: Sp1; motif: NGGGGGCGGGGCCNGGGGGGGG; match class: 1	GJA4,EBI3,P2RX2,MT1G,TBX21,IL4I1,KDR,ACHE,KLK10,FXYD6,SPIB,MT1F,CRABP1,CD83,ALOX15B,LHX2,KIAA0040,BATF3,MX1,TNFAIP3,LAG3,IRF1,NGFR,EPB41L4A,TMC6,SUSD4,IRF4,TYMP,SLC16A12,RET,RHBDF2,COL22A1,HPN,RAMP3,STX11,ACTN2,NFKBIE,FZD5,MAP3K15,LGI2,ADCY5,RSPO3,ZNF467,SOD2,DOC2B,IRF5,PARP14,NINJ1,ZDHHC23,NFKBIA,CLSPN,RNF19B,RELB,DNER,PMAIP1,DUSP5,TMEM255B,RRAD,FSTL3,ALKAL2,MCOLN2,STUM,LAD1,IRF7,NFKB2,GNG4,DRD4…
0.0346194	4809	3065	835	0.272431	0.173633	TF:M10144	TF	Factor: ZNF341; motif: GRGGRRNRGNRGNRGGAASAGC	UBD,TNF,CDH22,CALHM6,CCL20,MYB,GPR84,HLA-DOB,LCP2,IFI30,CMPK2,CNTN2,EXOC3L4,ELOVL7,OAS2,KLK10,ACKR1,LIPG,IL27,FXYD6,CHRNA1,RCSD1,IL18BP,CCL1,HEATR9,SNX10,LGALS9,KCNA1,LHX2,HLA-F,TNFAIP2,MX2,PIK3AP1,RGS16,IL18R1,PCDH17,IRF1,SLCO5A1,EPB41L4A,SMCO2,SBK3,NCCRP1,CIITA,IRF4,CA8,SGPP2,RET,PTAFR,ECEL1,HPN,FAM107A,IL10RA,LRRN2,CXCL5,IL12RB1,CXCL1,TNFSF15,MLKL,RPS6KL1,ADCY5,EPSTI1,DLL4,IFNLR1,ZNF467,PLA2G3…
0.000237831	4665	3065	834	0.272104	0.178778	TF:M09729_1	TF	Factor: LUMAN; motif: CYCAGCYYCY; match class: 1	UBD,TNF,CX3CL1,XIRP1,CDH22,P2RX2,MT1G,NOS2,IFI30,SPN,CNTN2,KDR,IL3RA,OAS2,CCL19,ACKR1,IL27,ITGAL,FXYD6,GRIP2,C5AR2,CCDC194,IL32,CCL1,BATF2,HLA-DMB,HEATR9,SPIB,LGALS9,CD40,LHX2,RARRES1,CCL13,ANO9,HLA-F,TNFAIP2,SIGLEC1,NFAM1,RGS16,IL18R1,TNFAIP3,LAG3,IRF1,NGFR,C20orf141,CYP27B1,CYP1A2,SLC2A6,ADORA2A,SBK3,KCNJ15,TMC6,NCCRP1,MMP25,CFB,RBM47,PTAFR,STAP2,RHBDF2,ART3,LST1,IL15RA,COL22A1,HPN,WNK2,IFIT3,A…
4.8195e-06	4390	3065	804	0.262316	0.183144	TF:M10432_1	TF	Factor: MAZ; motif: GGGMGGGGS; match class: 1	CDH22,GJA4,EBI3,SLC8A3,P2RX2,PCLO,MYB,IL4I1,ICAM1,CNTN2,ACHE,EXOC3L4,PPP1R16B,CCL19,SPIB,MT1M,CD83,ALOX15B,LHX2,RARRES1,HLA-F,SIGLEC1,PIK3AP1,NFAM1,LAG3,IRF1,NGFR,C20orf141,SBK3,TMC6,SUSD4,HAPLN3,ELMO1,TYMP,MMP25,COL22A1,HPN,WNK2,ADAMTS4,STX11,MAP3K15,LGI2,ADCY5,NIPAL4,DLL4,RSPO3,SNAP91,IFNLR1,ZNF467,DOC2B,ADCY4,PARP14,NFKBIA,RIMS2,SECTM1,TTC39A,FOXA1,ALKAL2,HMCN2,STUM,LAD1,SLC37A1,HELZ2,SAMHD1,N…
0.0113398	4558	3065	800	0.261011	0.175516	TF:M00444_1	TF	Factor: VDR; motif: GGGKNARNRRGGWSA; match class: 1	CX3CL1,XIRP1,GJA4,SSTR2,CD38,SLC8A3,HCK,HLA-DOA,GPR84,HLA-DOB,SPN,CNTN2,NOD2,KDR,RND1,EXOC3L4,PPP1R16B,ELOVL7,OAS2,FHAD1,CCL19,ACKR1,C3,IL27,FXYD6,KCNK10,GRIP2,TNFSF14,SPIB,MT1M,CSF2RB,KCNA1,CRABP1,CD40,ALOX15B,ANO9,TNFAIP2,BATF3,SIGLEC1,PIK3AP1,NFAM1,PCDH17,LAG3,CAMK1G,NGFR,SLC2A6,SMCO2,SBK3,TMC6,NCCRP1,SUSD4,HAPLN3,SLC16A12,MAOB,SGPP2,ART3,LST1,IL15RA,COL22A1,HPN,FAM107A,TNFRSF8,RAMP3,LRRN2,IFI…
2.50419e-05	4390	3065	798	0.260359	0.181777	TF:M10426_1	TF	Factor: ctcf; motif: CCRSCAGGGGGCGCN; match class: 1	CDH22,CD38,CMPK2,ACHE,GCH1,PPP1R16B,ELOVL7,CCDC194,BATF2,L3MBTL4,KCNA1,ALOX15B,LHX2,RARRES1,KIAA0040,ASCL2,CD70,BATF3,CXCL2,PIK3AP1,CXCL3,TNFAIP3,IRF1,C15orf48,SUSD4,ELMO1,MMP25,CA8,TAP1,RHBDF2,IL15RA,IFIH1,COL22A1,ECEL1,WNK2,RAMP3,STX11,LYN,NFKBIE,FZD5,MLKL,MAP3K15,PRRG4,CASZ1,ADCY5,PSMB9,DLL4,GADD45G,SNAP91,ZNF467,DOC2B,IRF5,PARP14,LMO2,ZDHHC23,CLSPN,RIMS2,RNF19B,CNGA3,CSF1,TRIM36,PMAIP1,ADAP1,…
0.022818	4566	3065	798	0.260359	0.17477	TF:M09896_1	TF	Factor: E2F-7; motif: GRGGCGGGAANNN; match class: 1	CDH22,GJA4,P2RX2,MYB,IFI30,CMPK2,IL4I1,GCH1,PPP1R16B,KLK10,FHAD1,CCDC194,IL18BP,L3MBTL4,CD83,LHX2,KIAA0040,HLA-F,ASCL2,NFAM1,PCDH17,IRF1,NGFR,EPB41L4A,TMC6,IRF4,TYMP,MMP25,SLC16A12,TAP1,SLC39A8,SGPP2,RET,LAP3,CA13,HPN,LRRN2,IL12RB1,DCLK3,FZD5,ARNTL2,EPSTI1,PSMB9,GADD45G,RSPO3,PTGS2,IFNLR1,NKX3-1,ZNF467,SOD2,TNFRSF4,IRF5,NINJ1,LMO2,NFKBIA,CLSPN,RIMS2,HMSD,KCNA3,RARB,P3H2,DNER,PMAIP1,RASGEF1B,DUSP5…
2.30522e-07	4278	3065	796	0.259706	0.186068	TF:M00800_1	TF	Factor: AP-2; motif: GSCCSCRGGCNRNRNN; match class: 1	CX3CL1,SSTR2,IRF8,SLC8A3,P2RX2,NOS2,MYB,CMPK2,ICAM1,GCH1,ELOVL7,FHAD1,IL27,CCDC194,IL18BP,LHX2,ANO9,ASCL2,BATF3,PIK3AP1,TNFAIP3,IRF1,EPB41L4A,SLC2A6,TMC6,TYMP,MMP25,SGPP2,RET,IL15RA,ECEL1,HPN,WNK2,RAMP3,LRRN2,CXCL1,ACTN2,LYN,CYP7B1,GRIN1,MAP3K15,PRRG4,LGI2,RPS6KL1,ADCY5,RIPK2,NKX3-1,SOD2,CLDN5,DOC2B,TNFRSF4,PTGES,IFI6,LMO2,ZDHHC23,NFKBIA,RNF19B,KCNA3,ABCB1,CSF1,RELB,ADAP1,DUSP5,FOXA1,C1QTNF1,SLC1…
0.00919605	4521	3065	795	0.25938	0.175846	TF:M03882	TF	Factor: RelB:p50; motif: RGAAANTCCCYNNHGC	SLAMF8,CXCL9,CXCL10,CCL5,UBD,CX3CL1,CDH22,CR1L,GBP4,RGS1,SELE,MT1G,DAPP1,AIM2,MYB,NEURL3,GPR84,HLA-DOB,RSAD2,LCP2,IL4I1,ICAM1,CNTN2,NOD2,CTSS,ACHE,GCH1,RND1,PLA1A,OAS1,TNFRSF9,VCAM1,KLK10,FHAD1,CCL19,IL27,KCNK10,GRIP2,C5AR2,IL32,RCSD1,HLA-DMB,HEATR9,ETV7,PXT1,SNX10,MT1F,MT1M,CSF2RB,CRABP1,CD83,BST2,CD40,ANO9,KIAA0040,TMEM150B,ASCL2,CD70,BATF3,CXCL2,NFAM1,CXCL3,IL18R1,OAS3,TNFAIP3,IRF1,CAMK1G,NGFR…
0.020406	4513	3065	790	0.257749	0.17505	TF:M00257_1	TF	Factor: RREB-1; motif: CCCCAAACMMCCCC; match class: 1	HLA-DRA,MRGPRX3,XIRP1,CR1L,GJA4,SSTR2,SLC8A3,HCK,MYB,HLA-DOA,IFI30,SPN,ICAM1,CTSS,EXOC3L4,GBP6,PPP1R16B,ELOVL7,FHAD1,APOL4,ACKR1,C3,IL27,KCNK10,IL32,IL18BP,CCL1,SPIB,CSF2RB,KCNA1,CRABP1,ALOX15B,RARRES1,KIAA0040,TMEM150B,ASCL2,CD70,BATF3,NFAM1,RGS16,LAG3,NGFR,CYP27B1,C15orf48,GNRH2,SBK3,TMC6,SUSD4,HAPLN3,IRF4,TYMP,MMP25,MAOB,CFB,SGPP2,APOL1,CA13,ECEL1,HPN,C3AR1,IL10RA,RAMP3,LRRN2,IL12RB1,ISG15,CXC…
5.9796e-08	4185	3065	785	0.256117	0.187575	TF:M00649_1	TF	Factor: MAZ; motif: GGGGAGGG; match class: 1	XIRP1,GJA4,GBP4,HCK,PAX5,IL4I1,ICAM1,ACHE,EXOC3L4,GBP6,OAS1,CCL19,RHOH,KCNK10,GRIP2,RCSD1,SPIB,KCNA1,ALOX15B,LHX2,RARRES1,HLA-F,MX2,ASCL2,CD70,SIGLEC1,PIK3AP1,NFAM1,IL18R1,LAG3,IRF1,NGFR,C20orf141,CYP1A2,GNRH2,SLC2A6,TMC6,SUSD4,HAPLN3,CIITA,TYMP,MMP25,SLC16A12,CFB,SGPP2,TNFSF10,CFAP161,COL22A1,ECEL1,HPN,WNK2,ADAMTS4,STX11,CXCL5,IL12RB1,ANO4,CEACAM1,ACTN2,NFKBIE,GRIN1,MAP3K15,CASZ1,LGI2,ARNTL2,ADC…
1.06941e-06	4212	3065	780	0.254486	0.185185	TF:M09862_1	TF	Factor: ZNF614; motif: NCYCWGCCYYNNN; match class: 1	UBD,CX3CL1,CDH22,SSTR2,EBI3,P2RX2,CNTN2,ACHE,KLK10,CCL19,FXYD6,GRIP2,IL32,SPIB,MT1F,MT1M,CD40,ALOX15B,RARRES1,ANO9,HLA-F,MX1,SIGLEC1,NFAM1,RGS16,TNFAIP3,LAG3,IRF1,CYP27B1,TMC6,NCCRP1,SUSD4,MMP25,WARS1,RBM47,RET,STAP2,RHBDF2,IL15RA,COL22A1,HPN,WNK2,RAMP3,IL12RB1,CXCL1,NFKBIE,MAP3K15,ADCY5,NIPAL4,DLL4,GADD45G,ZNF467,SOD2,CLDN5,PLA2G3,DOC2B,TNFRSF4,ADCY4,PARP14,GIMAP8,NINJ1,RIMS2,CSF3,RUNX3,DGKG,REL…
0.000553465	4335	3065	777	0.253507	0.179239	TF:M01199_1	TF	Factor: RNF96; motif: BCCCGCRGCC; match class: 1	CDH22,SLC8A3,HCK,PCLO,MYB,CMPK2,CNTN2,GCH1,PPP1R16B,ELOVL7,RCSD1,PXT1,KCNA1,RARRES1,RGS16,TNFAIP3,SLCO5A1,NGFR,EPB41L4A,ELMO1,TYMP,SLC16A12,CA8,SGPP2,RET,LAP3,ART3,IL15RA,IFIH1,WNK2,TNFRSF8,IL10RA,DCLK3,ACTN2,CYP7B1,GRIN1,MAP3K15,CASZ1,ARNTL2,ADCY5,GADD45G,SNAP91,IFNLR1,ZNF467,IRF5,LMO2,ZDHHC23,NFKBIA,CLSPN,RIMS2,RNF19B,KCNA3,CNGA3,RASGEF1B,ADAP1,DUSP5,SLIT1,RHEBL1,TMEM255B,RRAD,SLC15A3,FSTL3,ALK…
5.74562e-07	4169	3065	775	0.252855	0.185896	TF:M07277_1	TF	Factor: BTEB2; motif: RGGGNGKGGN; match class: 1	GJA4,P2RX2,HCK,MT1G,NOS2,PCLO,CMPK2,IL4I1,ICAM1,KDR,ACHE,EXOC3L4,PPP1R16B,FXYD6,SPIB,MT1F,CD83,ALOX15B,RARRES1,KIAA0040,BATF3,MX1,TNFAIP3,IRF1,NGFR,TMC6,SUSD4,IRF4,TYMP,TAP1,RET,RHBDF2,COL22A1,HPN,WNK2,RAMP3,STX11,IL12RB1,NFKBIE,FZD5,MAP3K15,RPS6KL1,ADCY5,PSMB9,NIPAL4,DLL4,GADD45G,RSPO3,ZNF467,SOD2,IRF5,PARP14,ZDHHC23,NFKBIA,CLSPN,RELB,DNER,PMAIP1,DUSP5,SLIT1,RRAD,FSTL3,ALKAL2,MCOLN2,STUM,LAD1,IR…
0.000338832	4243	3065	764	0.249266	0.180061	TF:M01865_1	TF	Factor: BTEB3; motif: BNRNGGGAGGNGT; match class: 1	SLAMF8,XIRP1,SSTR2,CD38,EBI3,SLC8A3,HCK,AIM2,PCLO,IL4I1,ICAM1,CNTN2,ACHE,GBP6,ELOVL7,KLK10,FHAD1,CCL19,C3,ITGAL,LRP2,L3MBTL4,SPIB,KCNA1,CD83,CD40,LHX2,KIAA0040,HLA-F,PCDH17,LAG3,NGFR,CYP27B1,ADORA2A,SBK3,NCCRP1,SUSD4,ELMO1,TYMP,MMP25,CA8,CFB,ECEL1,HPN,STX11,CEACAM1,FZD5,GRIN1,MAP3K15,LGI2,ADCY5,RIPK2,ZNF467,DOC2B,IRF5,C4orf54,ADCY4,GNA15,LMO2,NFKBIA,RIMS2,SECTM1,RARB,TTC39A,DNER,RASGEF1B,HAPLN1,A…
0.000154684	4218	3065	763	0.24894	0.180891	TF:M03807_1	TF	Factor: SP2; motif: GNNGGGGGCGGGGSN; match class: 1	GJA4,P2RX2,NOS2,IL4I1,KDR,ACHE,SPIB,MT1F,KCNA1,CD83,CD40,ALOX15B,KIAA0040,BATF3,MX1,TNFAIP3,IRF1,NGFR,TMC6,SUSD4,IRF4,RET,RHBDF2,COL22A1,WNK2,STX11,ACTN2,NFKBIE,FZD5,MAP3K15,RPS6KL1,ADCY5,DLL4,ZNF467,SOD2,HERC5,IRF5,PARP14,GNA15,ZDHHC23,NFKBIA,CLSPN,RELB,DNER,RASGEF1B,DUSP5,SLIT1,RHEBL1,FOXA1,FSTL3,ALKAL2,MCOLN2,STUM,LAD1,IRF7,GNG4,EFNA1,ZC3H12A,FLT1,CSRNP1,HLA-B,DLGAP3,PHLDA2,SLC12A7,RAB20,RASSF…
0.000371013	4190	3065	755	0.24633	0.180191	TF:M01072	TF	Factor: HIC1; motif: NSNNNNTGCCCSSNN	CDH22,EBI3,SLC8A3,HCK,MYB,HLA-DOA,ICAM1,CNTN2,ACHE,GCH1,GBP6,ELOVL7,CCL19,RCSD1,L3MBTL4,SNX10,CRABP1,RARRES1,CD274,CD70,MX1,PIK3AP1,TNFAIP3,LAG3,IRF1,SLCO5A1,NGFR,C20orf141,SLC2A6,ADORA2A,TYMP,MMP25,TAP1,MAOB,SGPP2,RET,RHBDF2,IL15RA,LRRN2,LYN,FZD5,MLKL,TRAF1,ARNTL2,RPS6KL1,ADCY5,PSMB9,DLL4,RIPK2,SNAP91,SOD2,STARD8,HERC5,GNA15,NINJ1,ZDHHC23,NFKBIA,CLSPN,RIMS2,RNF19B,KCNA3,P3H2,DNER,TFPI2,UNC13A,HE…
7.97562e-05	4123	3065	750	0.244698	0.181906	TF:M01073	TF	Factor: HIC1; motif: NNNGGKTGCCCSNNNNNN	CDH22,SLC8A3,P2RX2,HCK,MT1G,TBX21,IFI30,CMPK2,ICAM1,ACHE,IL27,GRIP2,CHRNA1,L3MBTL4,SPIB,MT1F,CRABP1,CD274,ANO9,ASCL2,CD70,SIGLEC1,IRF1,SLCO5A1,EPB41L4A,ADORA2A,TMC6,SUSD4,HAPLN3,BTC,TYMP,MMP25,IL1B,SLC16A12,TAP1,SLC39A8,WARS1,CFAP161,COL22A1,WNK2,IL10RA,IL12RB1,ISG15,NFKBIE,FZD5,MAP3K15,PRRG4,RPS6KL1,ADCY5,DLL4,NKX3-1,ZNF467,PLA2G3,HERC5,DOC2B,TNFRSF4,GNA15,KCTD14,LMO2,ZDHHC23,CLSPN,RIMS2,KCNA3,D…
0.000137686	4099	3065	744	0.242741	0.181508	TF:M04953_1	TF	Factor: Sp1; motif: GGNDGGRGGCGGGG; match class: 1	HLA-DRA,CDH22,GJA4,HCK,GBP6,KLK10,CCL19,FXYD6,GRIP2,MT1F,MT1M,CD83,LHX2,HLA-F,TNFAIP2,MX1,LAG3,IRF1,NGFR,EPB41L4A,TMC6,SUSD4,BTC,IRF4,RET,STAP2,RHBDF2,IL12RB1,CXCL1,NFKBIE,FZD5,SFMBT2,MAP3K15,CASZ1,ADCY5,DLL4,RSPO3,SNAP91,IFNLR1,ZNF467,SOD2,HERC5,PARP14,ZDHHC23,NFKBIA,CLSPN,RIMS2,CSF1,RELB,JAK3,DUSP5,FOXA1,ALKAL2,HMCN2,STUM,SLC37A1,NFKB2,GNG4,EFNA1,ZC3H12A,PDZK1IP1,FLT1,DLGAP3,SMPD3,TSPAN33,SLC12…
0.000563854	4096	3065	738	0.240783	0.180176	TF:M10112_1	TF	Factor: Miz-1; motif: NNRGGWGGGGGAGGGGMRR; match class: 1	HLA-DRA,CX3CL1,CDH22,EBI3,HCK,PAX5,IL4I1,ICAM1,EXOC3L4,GBP6,ELOVL7,KLK10,CCL19,RHOH,C3,FXYD6,GRIP2,RCSD1,SNX10,CD83,HLA-F,MX1,LAG3,NGFR,SBK3,TMC6,NCCRP1,SUSD4,IRF4,RHBDF2,COL22A1,HPN,ISG15,NFKBIE,TAP2,SFMBT2,GRIN1,MAP3K15,CASZ1,LGI2,ADCY5,NIPAL4,RSPO3,SNAP91,IFNLR1,APOL2,ZNF467,HERC5,TNFRSF4,C4orf54,PARP14,NINJ1,ZDHHC23,NFKBIA,RIMS2,RELB,RASGEF1B,JAK3,SLIT1,FOXA1,TMEM255B,SLC15A3,ALKAL2,HMCN2,STU…
0.00126666	4110	3065	737	0.240457	0.179319	TF:M07261_1	TF	Factor: LKLF; motif: GGGGTGGKSN; match class: 1	HLA-DRA,SLAMF8,GJA4,P2RX2,PCLO,IFI30,IL4I1,ICAM1,NOD2,IL3RA,ACHE,GBP6,PPP1R16B,VCAM1,KLK10,FHAD1,IL27,GRIP2,IL32,L3MBTL4,MT1M,CSF2RB,BST2,ALOX15B,ANO9,TNFAIP2,ASCL2,CXCL2,CXCL3,RGS16,NGFR,GNRH2,SLC2A6,ADORA2A,SBK3,TMC6,MAOB,SGPP2,RET,PTAFR,RHBDF2,APOL3,COL22A1,ECEL1,IL12RB1,CXCL1,LYN,BATF,TAP2,GRIN1,CASZ1,LGI2,DLL4,GADD45G,ZNF467,IFITM1,HERC5,ADCY4,NFKBIA,CSF1,ADAP1,RHEBL1,MT1A,RRAD,SLC15A3,FSTL3…
4.08122e-07	3830	3065	720	0.23491	0.18799	TF:M11682	TF	Factor: IRF-8; motif: NYGAAASYGAAACYN	CXCL10,IDO1,TNF,CR1L,GBP4,IRF8,CALHM6,CCL20,AIM2,MYB,HLA-DOB,RSAD2,IFI30,IL4I1,CTSS,PLA1A,GBP6,MRGPRX4,OAS1,HLA-DRB1,ELOVL7,OAS2,TNFRSF9,VCAM1,KLK10,FHAD1,CCL19,RHOH,LIPG,IL27,IL31RA,FXYD6,C5AR2,GBP1,RCSD1,IL18BP,LRP2,BATF2,TNFSF14,L3MBTL4,ETV7,MT1F,KCNA1,CRABP1,BST2,LHX2,CCL13,CD274,TLR2,KIAA0040,HLA-F,MX1,IL18R1,IFI44L,OAS3,BCL2L14,PCDH17,LAG3,TNFAIP6,EPB41L4A,BEST3,C15orf48,SAA2,SBK3,KCNJ15,CI…
0.00381295	3997	3065	714	0.232953	0.178634	TF:M03893_1	TF	Factor: WT1; motif: GNGGGGGCGGGG; match class: 1	CDH22,GJA4,EBI3,TBX21,ACHE,GCH1,FHAD1,KCNK10,L3MBTL4,CD83,ALOX15B,TNFAIP2,BATF3,MX1,CXCL3,TNFAIP3,LAG3,IRF1,EPB41L4A,TMC6,SUSD4,ELMO1,CA8,MAOB,SGPP2,RHBDF2,COL22A1,HPN,WNK2,DCLK3,CXCL1,ACTN2,NFKBIE,FZD5,MAP3K15,ADCY5,DLL4,RSPO3,SNAP91,ZNF467,DOC2B,PARP14,NINJ1,ZDHHC23,NFKBIA,CLSPN,RIMS2,RNF19B,SECTM1,RELB,P3H2,DNER,DUSP5,FOXA1,RRAD,FSTL3,ALKAL2,HMCN2,SLC37A1,NFKB2,GNG4,ZC3H12A,ARAP2,CSRNP1,PRDM1,…
0.0103954	3956	3065	703	0.229364	0.177705	TF:M08911_1	TF	Factor: CTCF; motif: NCCRSTAGGGGGCGC; match class: 1	CDH22,CD38,ACHE,PPP1R16B,LRP2,L3MBTL4,KCNA1,CRABP1,CD83,ALOX15B,ANO9,KIAA0040,ASCL2,BATF3,TNFAIP3,IRF1,NGFR,C15orf48,SLC2A6,SUSD4,ELMO1,MMP25,CA8,TAP1,WARS1,RBM47,RHBDF2,IL15RA,IFIH1,COL22A1,RAMP3,STX11,NFKBIE,FZD5,MAP3K15,ADCY5,PSMB9,DLL4,ZNF467,DOC2B,IRF5,PARP14,LMO2,ZDHHC23,CLSPN,RNF19B,HMSD,UNC13A,ADAP1,DUSP5,FOXA1,RRAD,FSTL3,MCOLN2,STUM,PSTPIP2,SLC37A1,WIPF3,ANKRD45,IRF7,AFAP1L2,BMP2,DRD4,AR…
0.0469319	3986	3065	701	0.228711	0.175866	TF:M01588_1	TF	Factor: GKLF; motif: GCCMCRCCCNNN; match class: 1	CCL8,CR1L,P2RX2,MT1G,NOS2,IL4I1,KDR,FHAD1,GRIP2,MT1F,KIAA0040,ASCL2,BATF3,RGS16,TNFAIP3,IRF1,EPB41L4A,SBK3,TMC6,IRF4,TYMP,SLC16A12,TAP1,RET,LAP3,RHBDF2,APOL3,WNK2,RAMP3,STX11,LRRN2,IL12RB1,CXCL1,ACTN2,NFKBIE,FZD5,LGI2,PSMB9,ZNF467,SOD2,CLDN5,HERC5,TNFRSF4,IRF5,ZDHHC23,NFKBIA,RNF19B,CSF3,RELB,DNER,DUSP5,SLIT1,FSTL3,PTGIR,MCOLN2,IRF7,NFKB2,GNG4,EFNA1,ZC3H12A,PDZK1IP1,CSRNP1,HLA-B,PHLDA2,MUC4,FZD9,S…
0.00616488	3899	3065	696	0.22708	0.178507	TF:M04109_1	TF	Factor: RUNX3; motif: NRACCGCAAACCGCAN; match class: 1	XIRP1,SLC8A3,P2RX2,HCK,MT1G,IL4I1,ICAM1,ACHE,GCH1,PPP1R16B,KLK10,C3,C5AR2,ETV7,PXT1,CD83,ALOX15B,BATF3,IL18R1,STEAP4,EPB41L4A,C15orf48,SLC2A6,ADORA2A,TMC6,TYMP,SLC39A8,WARS1,RET,APOL3,IFIH1,WNK2,IFIT3,IL10RA,RAMP3,CXCL1,TNFSF15,TAP2,GRIN1,PRRG4,ARNTL2,RPS6KL1,ADCY5,GADD45G,TNFRSF4,IRF5,NFKBIA,RNF19B,KCNA3,CNGA3,CSF1,P3H2,DNER,ADAP1,JAK3,DUSP5,SLIT1,RHEBL1,FOXA1,SLC15A3,DDX58,STUM,PSTPIP2,SLC37A1,…
4.74621e-08	3628	3065	693	0.226101	0.191014	TF:M11687	TF	Factor: IRF-4; motif: NCGAAACCGAAACYN	CXCL10,CXCL11,IDO1,TNF,CR1L,GBP4,IRF8,CALHM6,CCL20,AIM2,GPR84,HLA-DOB,RSAD2,IFI30,CMPK2,CTSS,PLA1A,EXOC3L4,GBP6,MRGPRX4,OAS1,HLA-DRB1,ELOVL7,OAS2,TNFRSF9,VCAM1,KLK10,FHAD1,CCL19,RHOH,LIPG,IL27,FXYD6,GBP1,RCSD1,IL18BP,BATF2,TNFSF14,L3MBTL4,ETV7,SNX10,CRABP1,BST2,LHX2,CD274,TLR2,KIAA0040,HLA-F,TNFAIP2,MX1,CXCL3,IL18R1,OAS3,BCL2L14,PCDH17,LAG3,TNFAIP6,BEST3,C15orf48,SMCO2,SBK3,KCNJ15,CIITA,IRF4,TNFS…
0.000445483	3803	3065	691	0.225449	0.181699	TF:M09970_1	TF	Factor: KLF3; motif: NNNNNNGGGCGGGGCNNGN; match class: 1	CDH22,GJA4,P2RX2,MT1G,NOS2,MYB,TBX21,LAMP3,IL4I1,KDR,ACHE,SPIB,MT1F,KCNA1,CD83,ALOX15B,LHX2,KIAA0040,BATF3,TNFAIP3,IRF1,EPB41L4A,SUSD4,IRF4,TAP1,RET,RHBDF2,HPN,WNK2,RAMP3,CXCL1,ACTN2,NFKBIE,FZD5,MAP3K15,RPS6KL1,PSMB9,ZNF467,SOD2,IRF5,PARP14,ZDHHC23,NFKBIA,SECTM1,RELB,DNER,PMAIP1,RASGEF1B,DUSP5,SLIT1,FSTL3,ALKAL2,MCOLN2,STUM,IRF7,GNG4,EFNA1,ZC3H12A,CSRNP1,HLA-B,DLGAP3,PHLDA2,FZD9,SLC12A7,RAB20,RAS…
1.92401e-09	3525	3065	685	0.223491	0.194326	TF:M01303_1	TF	Factor: SP1; motif: GGGGYGGGGNS; match class: 1	GJA4,P2RX2,NOS2,IFI30,ACHE,PPP1R16B,GRIP2,SPIB,MT1F,CD83,ALOX15B,LHX2,ANO9,KIAA0040,BATF3,IL18R1,TNFAIP3,IRF1,SLCO5A1,TMC6,SUSD4,IRF4,MAOB,SGPP2,RET,RHBDF2,WNK2,RAMP3,STX11,CXCL1,NFKBIE,MAP3K15,CASZ1,RPS6KL1,ADCY5,NIPAL4,DLL4,RSPO3,SOD2,HERC5,DOC2B,IRF5,PARP14,ZDHHC23,NFKBIA,RARB,CSF1,RELB,DNER,PMAIP1,JAK3,SLIT1,RRAD,FSTL3,ALKAL2,HMCN2,MCOLN2,STUM,LAD1,SLC37A1,WIPF3,GNG4,EFNA1,ZC3H12A,DLGAP3,PHLD…
0.0113246	3823	3065	681	0.222186	0.178132	TF:M03811_1	TF	Factor: AP-2gamma; motif: GCCYNCRGSN; match class: 1	CCL8,CDH22,GJA4,SSTR2,SLC8A3,P2RX2,HCK,NOS2,PCLO,ICAM1,GCH1,EXOC3L4,ACKR1,ETV7,SPIB,LHX2,RARRES1,ANO9,KIAA0040,HLA-F,ASCL2,BATF3,RGS16,TNFAIP3,EPB41L4A,GNRH2,SLC2A6,ELMO1,BTC,TYMP,SGPP2,HPN,WNK2,RAMP3,STX11,ISG15,CXCL1,ACTN2,FZD5,CYP7B1,GRIN1,MAP3K15,LGI2,ADCY5,SOD2,DOC2B,TNFRSF4,PTGES,NINJ1,LMO2,ZDHHC23,NFKBIA,RUNX3,KCNA3,ABCB1,CSF1,UNC13A,RASGEF1B,ADAP1,SLIT1,RRAD,SLC15A3,FSTL3,ALKAL2,STUM,SLC3…
0.00789727	3795	3065	678	0.221207	0.178656	TF:M00208	TF	Factor: NF-kappaB; motif: NGGGACTTTCCA	SLAMF8,CXCL10,CCL5,CDH22,CR1L,GBP4,SELE,IRF8,P2RX2,MT1G,DAPP1,CCL20,AIM2,MYB,NEURL3,LCP2,SPN,IL4I1,OASL,CNTN2,NOD2,CTSS,ACHE,RND1,MEFV,OAS2,TNFRSF9,VCAM1,KLK10,C3,IL27,GRIP2,IL32,RCSD1,HLA-DMB,HEATR9,ETV7,SNX10,MT1F,CSF2RB,CRABP1,CD83,BST2,CD40,KIAA0040,TMEM150B,ASCL2,CD70,BATF3,CXCL2,CXCL3,RGS16,OAS3,TNFAIP3,IRF1,SLCO5A1,CAMK1G,NGFR,EPB41L4A,SLC2A6,SAA2,SBK3,IRF4,TNFSF13B,TYMP,MMP25,SAA1,LYPD5,S…
3.81049e-06	3573	3065	670	0.218597	0.187517	TF:M07354_1	TF	Factor: Egr-1; motif: GCGGGGGCGG; match class: 1	GJA4,SSTR2,EBI3,P2RX2,HCK,MYB,ACHE,GCH1,PPP1R16B,KCNK10,GRIP2,L3MBTL4,CD83,ASCL2,BATF3,MX1,LAG3,IRF1,EPB41L4A,TMC6,SUSD4,ELMO1,CA8,SGPP2,LAP3,IL15RA,COL22A1,WNK2,RAMP3,DCLK3,ACTN2,NFKBIE,FZD5,MAP3K15,ADCY5,NIPAL4,DLL4,SNAP91,SOD2,DOC2B,PTGES,PARP14,NINJ1,LMO2,ZDHHC23,NFKBIA,RIMS2,RNF19B,RELB,UNC13A,DUSP5,RRAD,FSTL3,ALKAL2,HMCN2,PSTPIP2,SLC37A1,WIPF3,GNG4,ZC3H12A,ARAP2,DLGAP3,PHLDA2,TSPAN33,SLC39A…
1.93382e-05	3594	3065	668	0.217945	0.185865	TF:M09668	TF	Factor: RelA-p65; motif: GGGRNTTTCCM	SLAMF8,CXCL10,CCL5,UBD,GBP7,XIRP1,CDH22,CR1L,GBP4,SELE,EBI3,IRF8,SLC8A3,P2RX2,HCK,MT1G,CALHM6,DAPP1,CCL20,AIM2,MYB,NEURL3,IFI30,MPEG1,CNTN2,NOD2,CTSS,ACHE,RND1,CD74,TNFRSF9,VCAM1,ACKR1,IL27,GRIP2,CHRNA1,IL32,RCSD1,HLA-DMB,L3MBTL4,HEATR9,MT1F,MT1M,KCNA1,CD83,BST2,CD40,TLR2,ANO9,TNFAIP2,CD70,BATF3,CXCL2,CXCL3,RGS16,OAS3,TNFAIP3,LAG3,NGFR,EPB41L4A,SLC2A6,SAA2,BIRC3,HAPLN3,BTC,TNFSF13B,TYMP,MMP25,SAA…
0.00246601	3704	3065	668	0.217945	0.180346	TF:M00053	TF	Factor: c-Rel; motif: SGGRNTTTCC	SLAMF8,CXCL10,CCL5,UBD,GBP7,XIRP1,CDH22,GBP4,SELE,EBI3,IRF8,SLC8A3,MT1G,CALHM6,DAPP1,CCL20,AIM2,MYB,NEURL3,LAMP3,RSAD2,IFI30,MPEG1,ICAM1,NOD2,CTSS,GCH1,CD74,ELOVL7,CXCL8,TNFRSF9,ACKR1,LIPG,KCNK10,GRIP2,GBP1,IL32,RCSD1,HLA-DMB,L3MBTL4,HEATR9,ETV7,PXT1,MT1F,MT1M,CD83,BST2,CD40,RARRES1,CD274,TLR2,ANO9,MX2,CD70,CXCL2,NFAM1,CXCL3,RGS16,IL18R1,OAS3,TNFAIP3,BCL2L14,LAG3,IRF1,NGFR,STEAP4,EPB41L4A,CYP27B1…
0.000156702	3627	3065	666	0.217292	0.183623	TF:M03567_1	TF	Factor: Sp2; motif: NYSGCCCCGCCCCCY; match class: 1	GJA4,P2RX2,CMPK2,IL4I1,KDR,ACHE,SPIB,MT1F,CD83,CD40,ALOX15B,LHX2,KIAA0040,BATF3,MX1,TNFAIP3,IRF1,EPB41L4A,SUSD4,IRF4,RET,RHBDF2,WNK2,RAMP3,STX11,ACTN2,NFKBIE,FZD5,MAP3K15,RPS6KL1,ADCY5,ZNF467,SOD2,IRF5,PARP14,ZDHHC23,NFKBIA,CLSPN,RELB,DNER,PMAIP1,DUSP5,RHEBL1,FOXA1,FSTL3,ALKAL2,MCOLN2,STUM,IRF7,GNG4,EFNA1,ZC3H12A,FLT1,CSRNP1,HLA-B,DLGAP3,PHLDA2,RAB20,RASSF5,IFNAR2,TEC,TLCD1,LRRC3,TAPBP,ZFP36,RELA…
2.81967e-06	3513	3065	661	0.215661	0.188158	TF:M07063_1	TF	Factor: Sp1; motif: GGGGCGGGGC; match class: 1	GJA4,P2RX2,HCK,NOS2,PCLO,CMPK2,IL4I1,KDR,ACHE,PPP1R16B,MT1F,CD83,ALOX15B,KIAA0040,BATF3,MX1,TNFAIP3,IRF1,TMC6,SUSD4,IRF4,RET,RHBDF2,STX11,NFKBIE,FZD5,MAP3K15,RPS6KL1,ADCY5,GADD45G,RSPO3,SNAP91,SOD2,IRF5,PARP14,ZDHHC23,NFKBIA,CLSPN,RELB,DNER,PMAIP1,DUSP5,FSTL3,ALKAL2,MCOLN2,STUM,LAD1,IRF7,GNG4,EFNA1,ZC3H12A,CSRNP1,HLA-B,PRDM1,DLGAP3,PHLDA2,SLC12A7,RAB20,RASSF5,IFNAR2,TEC,TLCD1,LRRC3,ZFP36,RELA,PIM…
2.81967e-06	3513	3065	661	0.215661	0.188158	TF:M10435_1	TF	Factor: Sp2; motif: GGGGCGGGG; match class: 1	GJA4,P2RX2,HCK,NOS2,PCLO,CMPK2,IL4I1,KDR,ACHE,PPP1R16B,MT1F,CD83,ALOX15B,KIAA0040,BATF3,MX1,TNFAIP3,IRF1,TMC6,SUSD4,IRF4,RET,RHBDF2,STX11,NFKBIE,FZD5,MAP3K15,RPS6KL1,ADCY5,GADD45G,RSPO3,SNAP91,SOD2,IRF5,PARP14,ZDHHC23,NFKBIA,CLSPN,RELB,DNER,PMAIP1,DUSP5,FSTL3,ALKAL2,MCOLN2,STUM,LAD1,IRF7,GNG4,EFNA1,ZC3H12A,CSRNP1,HLA-B,PRDM1,DLGAP3,PHLDA2,SLC12A7,RAB20,RASSF5,IFNAR2,TEC,TLCD1,LRRC3,ZFP36,RELA,PIM…
7.11722e-05	3531	3065	653	0.213051	0.184933	TF:M00982_1	TF	Factor: KROX; motif: CCCGCCCCCRCCCC; match class: 1	GJA4,SSTR2,EBI3,P2RX2,HCK,NOS2,MYB,TBX21,ACHE,GCH1,PPP1R16B,KLK10,GRIP2,L3MBTL4,CD83,BATF3,MX1,TNFAIP3,LAG3,TMC6,SUSD4,ELMO1,SGPP2,LAP3,COL22A1,WNK2,RAMP3,DCLK3,ACTN2,MAP3K15,ADCY5,SNAP91,CLDN5,DOC2B,PARP14,NINJ1,ZDHHC23,NFKBIA,RIMS2,KCNA3,RELB,DNER,DUSP5,RRAD,FSTL3,ALKAL2,HMCN2,LAD1,SLC37A1,GNG4,DRD4,ZC3H12A,ARAP2,EPOP,PRDM1,DLGAP3,PHLDA2,SLC39A14,SLC12A7,GMPR,RAB20,IFNAR2,TLCD1,LRRC3,TAPBP,CDH1…
3.45314e-06	3427	3065	646	0.210767	0.188503	TF:M11686	TF	Factor: IRF-4; motif: NYGAAASYGAAACYN	CXCL10,CXCL11,IDO1,TNF,CCL8,CR1L,GBP4,IRF8,CALHM6,CCL20,AIM2,HLA-DOB,RSAD2,IFI30,IL4I1,CTSS,PLA1A,GBP6,MRGPRX4,OAS1,HLA-DRB1,ELOVL7,OAS2,TNFRSF9,VCAM1,KLK10,FHAD1,CCL19,LIPG,IL27,IL31RA,FXYD6,GBP1,RCSD1,IL18BP,LRP2,BATF2,TNFSF14,L3MBTL4,ETV7,KCNA1,BST2,LHX2,CD274,TLR2,KIAA0040,HLA-F,MX1,IL18R1,OAS3,BCL2L14,PCDH17,LAG3,TNFAIP6,EPB41L4A,BEST3,C15orf48,SAA2,BIRC3,SMCO2,SBK3,KCNJ15,CIITA,IRF4,TNFSF13…
0.00526198	3558	3065	641	0.209135	0.180157	TF:M08835	TF	Factor: ZNF515; motif: WNSCCCCCWGCNG	TNF,CCL8,CDH22,CR1L,IRF8,HCK,HLA-DOA,ICAM1,NOD2,EXOC3L4,FHAD1,APOL4,LIPG,IL27,FXYD6,KCNK10,LRP2,L3MBTL4,HEATR9,SPIB,CSF2RB,ANO9,CD70,BATF3,SIGLEC1,NFAM1,CXCL3,TNFAIP3,PCDH17,SLCO5A1,NGFR,EPB41L4A,C15orf48,GNRH2,SAA2,KCNJ15,BTC,CCL2,TAP1,RHBDF2,COL22A1,WNK2,DCLK3,ISG15,IFI27,FZD5,MAP3K15,CASZ1,ARNTL2,ADCY5,PSMB9,RIPK2,GADD45G,ZNF467,CLDN5,PLA2G3,TNFRSF4,C4orf54,IFI35,NINJ1,CSF3,CSPG5,RUNX3,CSF1,RE…
0.000294872	3423	3065	630	0.205546	0.184049	TF:M07461_1	TF	Factor: KLF; motif: GGGNGGGG; match class: 1	HLA-DRA,GJA4,P2RX2,TBX21,IFI30,SPN,IL4I1,ICAM1,NOD2,IL3RA,GBP6,PPP1R16B,ELOVL7,KLK10,FHAD1,IL27,GRIP2,IL32,SNX10,CSF2RB,ALOX15B,ANO9,TNFAIP2,ASCL2,BATF3,RGS16,LAG3,IRF1,SLC2A6,BIRC3,SBK3,TMC6,TYMP,MMP25,MAOB,SGPP2,RET,PTAFR,RHBDF2,LST1,APOL3,COL22A1,HPN,RAMP3,LRRN2,IL12RB1,ISG15,CXCL1,TAP2,SFMBT2,CASZ1,LGI2,DLL4,RSPO3,CLDN5,HERC5,TLDC2,RIMS2,CSF3,RUNX3,CSF1,PMAIP1,DUSP5,IL6,SLIT1,RHEBL1,RRAD,SLC1…
5.33671e-05	3350	3065	624	0.203589	0.186269	TF:M00469_1	TF	Factor: AP-2alpha; motif: GCCNNNRGS; match class: 1	CDH22,SSTR2,P2RX2,MYB,CMPK2,IL4I1,PPP1R16B,KLK10,IL32,LHX2,KIAA0040,PIK3AP1,TNFAIP3,IRF1,EPB41L4A,SLC2A6,BIRC3,ADORA2A,HAPLN3,ELMO1,TYMP,MMP25,SGPP2,WARS1,RBM47,RET,COL22A1,ECEL1,WNK2,LRRN2,LYN,LGI2,TRAF1,ARNTL2,ADCY5,NIPAL4,DLL4,SNAP91,ZNF467,CLDN5,STARD8,DOC2B,ADCY4,NINJ1,ZDHHC23,NFKBIA,RIMS2,KCNA3,DGKG,RELB,PMAIP1,HERC6,ADAP1,DUSP5,FOXA1,SLC15A3,SLC31A2,PTGIR,HMCN2,LAD1,SLC37A1,HELZ2,WIPF3,ZC3…
0.0176652	3473	3065	622	0.202936	0.179096	TF:M08952_1	TF	Factor: NF-KAPPAB1; motif: NGGKRNTTYCCCN; match class: 1	CCL5,TNF,XIRP1,CDH22,GJA4,SSTR2,EBI3,DAPP1,CCL20,AIM2,MYB,NEURL3,NOD2,ACHE,RND1,EXOC3L4,PPP1R16B,CD74,TNFRSF9,APOL4,RHOH,C3,LIPG,IL27,RCSD1,CCL1,TNFSF14,L3MBTL4,SNX10,SPIB,MT1M,LGALS9,KCNA1,CD83,BST2,CD40,ALOX15B,LHX2,CD70,CXCL2,CXCL3,RGS16,OAS3,LAG3,IRF1,SLCO5A1,GNRH2,SLC2A6,SAA2,SBK3,NCCRP1,SUSD4,HAPLN3,SAA1,TAP1,MAOB,ATF3,STAP2,LAP3,RAMP3,CXCL5,ISG15,CXCL1,FZD5,CYP7B1,GRIN1,MLKL,CASZ1,TRAF1,AD…
0.00137993	3343	3065	611	0.199347	0.18277	TF:M05332_1	TF	Factor: Sp2; motif: WGGGCGG; match class: 1	CX3CL1,GJA4,MT1G,NOS2,IL4I1,ACHE,GCH1,ELOVL7,KCNA1,BATF3,PIK3AP1,IRF1,NGFR,EPB41L4A,SLC2A6,SUSD4,BTC,TYMP,MMP25,CCL2,SLC16A12,CA8,TAP1,PTAFR,LAP3,RHBDF2,HPN,WNK2,RAMP3,NUAK2,SFMBT2,MAP3K15,TRAF1,ARNTL2,ADCY5,PSMB9,NKX3-1,ZNF467,DOC2B,NFKBIA,RNF19B,SECTM1,HMSD,RUNX3,KCNA3,CSF1,TRIM36,RASGEF1B,ADAP1,DUSP5,SLIT1,RHEBL1,SLC31A2,FSTL3,STUM,ARL9,SAMHD1,WIPF3,GNG4,EFNA1,FLT1,EPOP,SMPD3,SLC12A7,JAK2,DCHS…
0.00137993	3343	3065	611	0.199347	0.18277	TF:M05444_1	TF	Factor: CPBP; motif: NGGGCGG; match class: 1	CX3CL1,GJA4,MT1G,NOS2,IL4I1,ACHE,GCH1,ELOVL7,KCNA1,BATF3,PIK3AP1,IRF1,NGFR,EPB41L4A,SLC2A6,SUSD4,BTC,TYMP,MMP25,CCL2,SLC16A12,CA8,TAP1,PTAFR,LAP3,RHBDF2,HPN,WNK2,RAMP3,NUAK2,SFMBT2,MAP3K15,TRAF1,ARNTL2,ADCY5,PSMB9,NKX3-1,ZNF467,DOC2B,NFKBIA,RNF19B,SECTM1,HMSD,RUNX3,KCNA3,CSF1,TRIM36,RASGEF1B,ADAP1,DUSP5,SLIT1,RHEBL1,SLC31A2,FSTL3,STUM,ARL9,SAMHD1,WIPF3,GNG4,EFNA1,FLT1,EPOP,SMPD3,SLC12A7,JAK2,DCHS…
0.00137993	3343	3065	611	0.199347	0.18277	TF:M05361_1	TF	Factor: Sp6; motif: WGGGCGG; match class: 1	CX3CL1,GJA4,MT1G,NOS2,IL4I1,ACHE,GCH1,ELOVL7,KCNA1,BATF3,PIK3AP1,IRF1,NGFR,EPB41L4A,SLC2A6,SUSD4,BTC,TYMP,MMP25,CCL2,SLC16A12,CA8,TAP1,PTAFR,LAP3,RHBDF2,HPN,WNK2,RAMP3,NUAK2,SFMBT2,MAP3K15,TRAF1,ARNTL2,ADCY5,PSMB9,NKX3-1,ZNF467,DOC2B,NFKBIA,RNF19B,SECTM1,HMSD,RUNX3,KCNA3,CSF1,TRIM36,RASGEF1B,ADAP1,DUSP5,SLIT1,RHEBL1,SLC31A2,FSTL3,STUM,ARL9,SAMHD1,WIPF3,GNG4,EFNA1,FLT1,EPOP,SMPD3,SLC12A7,JAK2,DCHS…
0.01488	3328	3065	599	0.195432	0.179988	TF:M09765_1	TF	Factor: SP1; motif: NRGKGGGCGGGGCN; match class: 1	GJA4,P2RX2,CMPK2,IL4I1,KDR,ACHE,MT1F,CD83,CD40,ALOX15B,KIAA0040,BATF3,MX1,TNFAIP3,IRF1,SUSD4,IRF4,TYMP,TAP1,RET,RHBDF2,HPN,RAMP3,ACTN2,NFKBIE,FZD5,ADCY5,PSMB9,DLL4,RSPO3,ZNF467,SOD2,IRF5,PARP14,GNA15,ZDHHC23,NFKBIA,CLSPN,RELB,DNER,DUSP5,FSTL3,MCOLN2,IRF7,GNG4,ZC3H12A,CSRNP1,HLA-B,DLGAP3,PHLDA2,SLC39A14,DCDC2C,RAB20,IFNAR2,TEC,TLCD1,LRRC3,TAPBP,ZFP36,RELA,PIM1,LACTB,PPA1,THEMIS2,UNC93B1,GFPT2,TDRD…
8.76709e-06	3152	3065	597	0.19478	0.189404	TF:M01858_1	TF	Factor: AP-2beta; motif: GCNNNGGSCNGVGGGN; match class: 1	CDH22,SLC8A3,P2RX2,PCLO,MYB,ACHE,GCH1,IL18BP,L3MBTL4,SPIB,MT1F,CSF2RB,BST2,LHX2,RARRES1,ANO9,HLA-F,TNFAIP3,SLCO5A1,EPB41L4A,C15orf48,SLC2A6,TMC6,MMP25,SLC16A12,MAOB,RET,IL15RA,COL22A1,HPN,ISG15,ACTN2,LYN,FZD5,RPS6KL1,ADCY5,RIPK2,NKX3-1,ZNF467,CLDN5,TNFRSF4,ADCY4,NINJ1,LMO2,NFKBIA,RIMS2,RNF19B,KCNA3,DNER,ADAP1,DUSP5,IL6,SLIT1,SLC15A3,SLC31A2,FSTL3,ALKAL2,LAD1,SLC37A1,GNG4,DRD4,FLT1,EPOP,CSRNP1,DLG…
0.000517612	3230	3065	596	0.194454	0.18452	TF:M09727_1	TF	Factor: GEMIN3; motif: NCWGGRARRGRGNGNG; match class: 1	CDH22,GJA4,SLC8A3,MYB,ICAM1,CNTN2,NOD2,ACHE,GCH1,RND1,KLK10,ACKR1,LIPG,GRIP2,RCSD1,SNX10,SPIB,CD40,ALOX15B,LHX2,CCL13,HLA-F,BATF3,PIK3AP1,NFAM1,IL18R1,PCDH17,NGFR,SBK3,MMP25,PLAAT4,SLC39A8,WARS1,RHBDF2,CFAP161,COL22A1,ECEL1,WNK2,ADAMTS4,LRRN2,CEACAM1,IFI27,MLKL,RSPO3,ZNF467,DOC2B,TNFRSF4,ADCY4,IFI6,GNA15,KCTD14,CSPG5,SECTM1,HAPLN1,ADAP1,SLIT1,SLC15A3,PTGIR,RHBDL2,IL7R,BMP2,GPR37L1,EPOP,DLGAP3,GPR…
5.69558e-06	3108	3065	591	0.192822	0.190154	TF:M00453	TF	Factor: IRF-7; motif: TNSGAAWNCGAAANTNNN	CXCL10,IDO1,CCL8,CR1L,GBP4,IRF8,CALHM6,CCL20,AIM2,MYB,HLA-DOB,RSAD2,IFI30,IL4I1,OASL,IL3RA,PLA1A,GBP6,MRGPRX4,HLA-DRB1,OAS2,TNFRSF9,VCAM1,FHAD1,CCL19,APOL4,LIPG,IL27,FXYD6,GBP1,RCSD1,IL18BP,LRP2,BATF2,TNFSF14,ETV7,KCNA1,BST2,LHX2,CD274,KIAA0040,HLA-F,MX1,IL18R1,IFI44L,OAS3,PCDH17,TNFAIP6,EPB41L4A,BEST3,C15orf48,SLC2A6,SAA2,BIRC3,KCNJ15,PLAAT4,SAA1,TAP1,CFB,APOL1,RET,TNFSF10,LAP3,APOL3,IFIT2,IL15R…
0.00314845	3235	3065	590	0.192496	0.18238	TF:M08878_1	TF	Factor: EGR; motif: CGCCCCCGCNN; match class: 1	GJA4,SSTR2,EBI3,HCK,MYB,ACHE,GCH1,PPP1R16B,KCNK10,GRIP2,L3MBTL4,CD83,ALOX15B,ANO9,ASCL2,MX1,LAG3,NGFR,EPB41L4A,TMC6,SUSD4,ELMO1,CA8,SLC39A8,SGPP2,LAP3,IL15RA,COL22A1,WNK2,RAMP3,NFKBIE,FZD5,MAP3K15,ADCY5,DLL4,SNAP91,DOC2B,PTGES,PARP14,NINJ1,LMO2,ZDHHC23,NFKBIA,RIMS2,RELB,UNC13A,FSTL3,ALKAL2,PSTPIP2,SLC37A1,NFKB2,GNG4,ZC3H12A,ARAP2,DLGAP3,PHLDA2,CACNG6,SLC12A7,GMPR,RAB20,RASSF5,IFNAR2,TLCD1,LRRC3,T…
0.0230295	3138	3065	566	0.184666	0.18037	TF:M02023_1	TF	Factor: MAZ; motif: NKGGGAGGGGRGGR; match class: 1	XIRP1,GJA4,CD38,HCK,MYB,TBX21,LAMP3,SPN,ICAM1,ACHE,PPP1R16B,APOL4,RHOH,FXYD6,RCSD1,SPIB,ALOX15B,LHX2,KIAA0040,ASCL2,IL18R1,NGFR,GNRH2,TMC6,SUSD4,IRF4,MAOB,RET,ECEL1,TNFSF15,SFMBT2,MAP3K15,CASZ1,RPS6KL1,ADCY5,NIPAL4,DLL4,IFNLR1,ZNF467,SOD2,HERC5,TNFRSF4,RIMS2,HMSD,CSF1,DNER,JAK3,SLIT1,ALKAL2,MCOLN2,STUM,WIPF3,IRF7,NFKB2,BMP2,GNG4,EFNA1,CSRNP1,PHLDA2,GJD3,SLC12A7,PARP12,DHX58,DCDC2C,RASSF5,TEC,RASG…
3.30024e-05	2957	3065	560	0.182708	0.189381	TF:M07348_1	TF	Factor: AP-2alpha; motif: NSCCNCRGGSN; match class: 1	XIRP1,CDH22,SSTR2,SLC8A3,PCLO,IL4I1,GCH1,RND1,RHOH,IL27,LRP2,LHX2,PIK3AP1,IL18R1,TNFAIP3,C20orf141,SLC2A6,HAPLN3,ELMO1,IRF4,TYMP,TAP1,SGPP2,APOL1,RET,ECEL1,WNK2,ISG15,NUAK2,LYN,NFKBIE,USP18,CYP7B1,GRIN1,TRAF1,RPS6KL1,ADCY5,PSMB9,CLDN5,HERC5,DOC2B,TNFRSF4,NINJ1,ZDHHC23,NFKBIA,TLDC2,RNF19B,KCNA3,CNGA3,RELB,MYH11,C1QTNF1,SLC15A3,PTGIR,HMCN2,PSTPIP2,LAD1,SLC37A1,AFAP1L2,CD7,FLT1,EPOP,CSRNP1,HLA-B,PHL…
0.0232788	3047	3065	551	0.179772	0.180834	TF:M03806	TF	Factor: ZBTB7C; motif: GKCCCGGGCKG	SSTR2,IRF8,MYB,CMPK2,ACHE,PPP1R16B,ELOVL7,KCNK10,LRP2,TNFSF14,SPIB,ALOX15B,CD274,ANO9,PIK3AP1,CXCL3,IL18R1,OAS3,TNFAIP3,STEAP4,EPB41L4A,SLC2A6,ADORA2A,HAPLN3,MMP25,SLC16A12,SGPP2,WARS1,RET,RHBDF2,IL15RA,LRRN2,LYN,FZD5,TAP2,LGI2,TRAF1,RPS6KL1,ADCY5,RIPK2,IFNLR1,NKX3-1,DOC2B,ADCY4,PTGES,LMO2,ZDHHC23,RIMS2,SECTM1,RELB,RASGEF1B,ADAP1,FOXA1,TMEM255B,FSTL3,ALKAL2,MCOLN2,PSTPIP2,CGAS,SLC37A1,WIPF3,GNG4,…
5.66535e-05	2902	3065	549	0.179119	0.18918	TF:M07615_1	TF	Factor: Sp3; motif: GGGGCGGGGSNN; match class: 1	P2RX2,NOS2,CMPK2,IL4I1,KDR,ACHE,PPP1R16B,MT1F,CD83,KIAA0040,BATF3,TNFAIP3,IRF1,TMC6,SUSD4,IRF4,RET,RHBDF2,STX11,NFKBIE,FZD5,MAP3K15,RPS6KL1,ADCY5,SOD2,IRF5,PARP14,ZDHHC23,RELB,DNER,DUSP5,FSTL3,ALKAL2,MCOLN2,STUM,IRF7,GNG4,ZC3H12A,CSRNP1,HLA-B,DLGAP3,PHLDA2,RAB20,RASSF5,IFNAR2,TEC,TLCD1,LRRC3,ZFP36,RELA,PIM1,LACTB,PPA1,GNAO1,NPTX2,THEMIS2,UNC93B1,GFPT2,TDRD7,MAFF,WNT4,RELL1,NAMPT,HLA-C,PTPN2,DES,T…
2.59459e-05	2875	3065	547	0.178467	0.190261	TF:M09733	TF	Factor: STAT2; motif: NRGAAANNGAAACTNA	CXCL10,IDO1,CCL8,CR1L,CD38,GBP4,IRF8,CALHM6,DAPP1,CCL20,AIM2,MYB,RSAD2,IFI30,IL4I1,PLA1A,GBP6,MRGPRX4,OAS1,HLA-DRB1,ELOVL7,OAS2,TNFRSF9,VCAM1,KLK10,FHAD1,CCL19,IL27,FXYD6,C5AR2,CHRNA1,GBP1,RCSD1,LRP2,FDCSP,BATF2,TNFSF14,L3MBTL4,ETV7,MT1F,KCNA1,BST2,CCL13,CD274,KIAA0040,HLA-F,MX1,IL18R1,IFI44L,OAS3,BCL2L14,LAG3,CAMK1G,EPB41L4A,BEST3,C15orf48,SLC2A6,BIRC3,SBK3,KCNJ15,BTC,MMP25,PLAAT4,TAP1,CFB,APOL1…
4.48723e-06	2807	3065	541	0.176509	0.192732	TF:M00051_1	TF	Factor: NF-kappaB; motif: GGGGATYCCC; match class: 1	CCL5,TNF,CDH22,GJA4,EBI3,SLC8A3,P2RX2,HCK,MT1G,PCLO,SPN,CNTN2,NOD2,ACHE,RND1,PPP1R16B,CD74,OAS2,KLK10,APOL4,C3,LIPG,GRIP2,IL32,IL18BP,TNFSF14,HLA-DMB,SPIB,LGALS9,KCNA1,CD83,CD40,ALOX15B,HLA-F,SIGLEC1,TNFAIP3,IRF1,SLCO5A1,EPB41L4A,CYP1A2,GNRH2,SLC2A6,BIRC3,SBK3,HAPLN3,ELMO1,MMP25,CCL2,PLAAT4,TAP1,CA13,HPN,STX11,ISG15,IL1A,CEACAM1,NFKBIE,BATF,CYP7B1,MLKL,CASZ1,TRAF1,ARNTL2,ADCY5,PSMB9,PTGS2,CLDN5,P…
8.56617e-05	2791	3065	529	0.172594	0.189538	TF:M08775_1	TF	Factor: IRF-2; motif: NAANYGAAASYR; match class: 1	CXCL10,CCL5,MRGPRX3,IDO1,ITK,GBP4,RGS1,IRF8,CCL20,AIM2,HLA-DOB,LAMP3,RSAD2,CMPK2,IL4I1,CTSS,PLA1A,GBP6,OAS1,VCAM1,CHRNA1,GBP1,RCSD1,IL18BP,LRP2,L3MBTL4,ETV7,CD83,CD274,KIAA0040,TMEM150B,MX2,MX1,IL18R1,IFI44L,OAS3,TNFAIP3,LAG3,TNFAIP6,SLCO5A1,BEST3,BIRC3,HAPLN3,ELMO1,BTC,TNFSF13B,PLAAT4,LYPD5,TAP1,CFB,APOL1,TNFSF10,STAP2,LAP3,APOL3,IFIT2,IL15RA,IFIH1,C3AR1,IFIT3,STX11,ISG15,TNFSF15,IFI27,USP18,BAT…
0.0283187	2894	3065	525	0.171289	0.18141	TF:M09890_1	TF	Factor: ctcf; motif: YGGCCACCAGRKGGCRSYN; match class: 1	CDH22,CD38,MYB,TBX21,MPEG1,ICAM1,GCH1,PPP1R16B,KLK10,BATF2,ETV7,KCNA1,CCL13,ASCL2,BATF3,LAG3,IRF1,NGFR,C15orf48,SLC2A6,ADORA2A,TMC6,SUSD4,ELMO1,BTC,MMP25,CA8,TAP1,RET,IFIH1,COL22A1,WNK2,RAMP3,CEACAM1,FZD5,MLKL,MAP3K15,PSMB9,DLL4,RIPK2,GADD45G,PLA2G3,PARP14,GNA15,RNF19B,SECTM1,RUNX3,KCNA3,CSF1,ADAP1,DUSP5,FOXA1,RRAD,MCOLN2,STUM,WIPF3,ANKRD45,BMP2,DRD4,GPR37L1,SLC12A7,DHX58,NOCT,LRRC3,TAPBP,TMEM200…
0.0320288	2891	3065	524	0.170962	0.181252	TF:M09834_1	TF	Factor: ZNF148; motif: NNNNNNCCNNCCCCTCCCCCACCCN; match class: 1	HLA-DRA,HCK,GBP6,KLK10,FXYD6,CD83,HLA-F,BATF3,MX1,LAG3,IRF1,NGFR,TMC6,SUSD4,BTC,RHBDF2,IL12RB1,CXCL1,NFKBIE,TAP2,MAP3K15,CASZ1,LGI2,ADCY5,RSPO3,SNAP91,IFNLR1,ZNF467,SOD2,HERC5,PARP14,ZDHHC23,NFKBIA,CLSPN,RIMS2,CSF1,RELB,JAK3,DUSP5,FOXA1,ALKAL2,HMCN2,STUM,SLC37A1,NFKB2,GNG4,DLGAP3,SLC12A7,DCDC2C,RAB20,TLCD1,LRRC3,TAPBP,ZFP36,NUP210,HAS3,LGI4,PIM1,LACTB,EDN1,GNAO1,THEMIS2,UNC93B1,ABTB2,SOGA3,HLA-C,…
0.0125938	2838	3065	519	0.169331	0.182875	TF:M10529_1	TF	Factor: Sp1; motif: RGGGMGGRGSNGGGG; match class: 1	HLA-DRA,CDH22,GJA4,EBI3,HCK,ACHE,ELOVL7,RHOH,GRIP2,MT1F,CD83,LHX2,HLA-F,TNFAIP2,CD70,MX1,NFAM1,NGFR,SBK3,TMC6,SUSD4,MMP25,RET,LAP3,RHBDF2,NFKBIE,MAP3K15,ADCY5,ZNF467,SOD2,HERC5,TNFRSF4,PARP14,NINJ1,RIMS2,SECTM1,KCNA3,CSF1,PMAIP1,TMEM255B,SLC15A3,ALKAL2,HMCN2,STUM,NFKB2,BMP2,GNG4,DRD4,DLGAP3,CACNG6,SLC39A14,SLC12A7,NRG1,DCDC2C,RAB20,RASSF5,IFNAR2,LRRC3,ZFP36,NUP210,SYT2,FAM20A,SOCS3,RELA,PIM1,LACT…
0.000519251	2678	3065	504	0.164437	0.1882	TF:M01873_1	TF	Factor: Egr-1; motif: GCGGGGGCGG; match class: 1	GJA4,SSTR2,EBI3,P2RX2,HCK,MYB,ACHE,KCNK10,GRIP2,L3MBTL4,CD83,ASCL2,BATF3,MX1,EPB41L4A,TMC6,SUSD4,SGPP2,LAP3,IL15RA,WNK2,RAMP3,ACTN2,NFKBIE,MAP3K15,ADCY5,NIPAL4,SOD2,DOC2B,PTGES,PARP14,LMO2,ZDHHC23,RIMS2,RELB,DUSP5,FSTL3,ALKAL2,PSTPIP2,LAD1,SLC37A1,WIPF3,NFKB2,GNG4,ZC3H12A,ARAP2,DLGAP3,PHLDA2,RAB20,RASSF5,IFNAR2,TLCD1,LRRC3,CDH1,NUP210,DHRS13,PPA1,GNAO1,ADGRG2,MAFF,NAMPT,PTPN2,DES,MUC1,ODF3B,GRAMD…
0.0326719	2740	3065	499	0.162806	0.182117	TF:M03932	TF	Factor: ZIC4; motif: GRCCCCCCGCNGNGN	IRF8,SLC8A3,P2RX2,CCL20,MYB,HLA-DOA,KLK10,IL27,L3MBTL4,SPIB,MT1F,BATF3,CXCL2,KCNJ15,TMC6,BTC,LST1,ECEL1,LRRN2,IFI27,FZD5,MAP3K15,ADCY5,NIPAL4,RIPK2,IFNLR1,SOD2,IRF5,PTGES,IFI35,LMO2,RIMS2,RNF19B,RELB,P3H2,TTC39A,PMAIP1,MYH11,ADAP1,DUSP5,ZNF267,C1QTNF1,SLC15A3,FSTL3,STUM,CGAS,WIPF3,IRF7,GNG4,DRD4,FLT1,DLGAP3,GPR182,SMPD3,TSPAN33,FZD9,PARP12,HIVEP3,RAB20,TEC,LRRC3,TIFA,PLSCR1,FAM20A,RELA,EDN1,NPTX2…
0.038629	2732	3065	497	0.162153	0.181918	TF:M09895_1	TF	Factor: E2F-6; motif: NGGGCGGGARRNN; match class: 1	CMPK2,GCH1,FHAD1,CCDC194,LHX2,ASCL2,NFAM1,PCDH17,IRF1,NGFR,EPB41L4A,IRF4,TYMP,MMP25,TAP1,SLC39A8,SGPP2,LRRN2,DCLK3,FZD5,ARNTL2,EPSTI1,PSMB9,GADD45G,RSPO3,PTGS2,IFNLR1,NKX3-1,ZNF467,SOD2,TNFRSF4,IRF5,NINJ1,NFKBIA,CLSPN,RIMS2,HMSD,RARB,DNER,PMAIP1,RASGEF1B,MT1A,FOXA1,RRAD,ALKAL2,HMCN2,CGAS,IRF7,NFKB2,GNG4,CD7,EPOP,CSRNP1,SMPD3,TSPAN33,CACNG6,FZD9,MEI1,TLCD1,ARID5A,NUP210,RELA,DHRS13,PIM1,ZNFX1,NPTX…
0.00843742	2690	3065	496	0.161827	0.184387	TF:M01175_1	TF	Factor: CKROX; motif: SCCCTCCCC; match class: 1	XIRP1,GJA4,HCK,ICAM1,EXOC3L4,RCSD1,SPIB,KCNA1,LHX2,RARRES1,HLA-F,ASCL2,CD70,SIGLEC1,PIK3AP1,NFAM1,IL18R1,LAG3,NGFR,C20orf141,CYP1A2,GNRH2,SLC2A6,TMC6,SUSD4,CIITA,TYMP,MMP25,SGPP2,CFAP161,COL22A1,ECEL1,HPN,WNK2,ADAMTS4,IL12RB1,NFKBIE,GRIN1,MAP3K15,CASZ1,LGI2,ARNTL2,ADCY5,NIPAL4,DLL4,SNAP91,IFNLR1,ZNF467,DOC2B,TNFRSF4,NFKBIA,RIMS2,KCNA3,CSF1,FOXA1,RRAD,SLC15A3,ALKAL2,STUM,LAD1,WIPF3,NFKB2,AFAP1L2,Z…
0.00472955	2665	3065	494	0.161175	0.185366	TF:M10111	TF	Factor: ZF5; motif: NGAGCGCGC	SSTR2,SLC8A3,GCH1,ASCL2,PIK3AP1,OAS3,TNFAIP3,C15orf48,SUSD4,IRF4,TYMP,SLC16A12,CA8,SGPP2,WNK2,STX11,NUAK2,FZD5,SFMBT2,GRIN1,LGI2,ARNTL2,RPS6KL1,GADD45G,IFNLR1,DOC2B,NINJ1,LMO2,RIMS2,ABCB1,DNER,TFPI2,SLIT1,SLC15A3,ALKAL2,STUM,SLC37A1,SAMHD1,IRF7,BMP2,DRD4,EFNA1,FLT1,DLGAP3,SLC12A7,JAK2,RASSF5,RASGRF1,SLC26A4,TLCD1,CDH1,ARID5A,NUP210,SOCS3,DHRS13,PIM1,PPA1,TNIP1,POU2F3,GFPT2,CD14,MAFF,CHST11,KIF5C,…
0.0163042	2657	3065	488	0.159217	0.183666	TF:M02105	TF	Factor: NF-E4; motif: CHCCCTCKCCWG	P2RX2,IL4I1,ICAM1,KDR,ACHE,PPP1R16B,ELOVL7,L3MBTL4,PXT1,SPIB,MT1F,MT1M,LHX2,ANO9,TMEM150B,MX2,IRF1,SLCO5A1,EPB41L4A,CYP1A2,NCCRP1,SUSD4,ELMO1,MMP25,SLC16A12,STAP2,RHBDF2,COL22A1,WNK2,RAMP3,ANO4,DCLK3,CEACAM1,ACTN2,GRIN1,LGI2,RPS6KL1,DLL4,NKX3-1,ZNF467,DOC2B,TNFRSF4,IRF5,ADCY4,GNA15,NFKBIA,TLDC2,KCNA3,MYH11,SLIT1,FOXA1,ALKAL2,PSTPIP2,SLC37A1,WIPF3,IRF7,ARAP2,PLAAT2,DLGAP3,PDPN,MUC4,SLC39A14,KCNE4,…
9.01475e-07	2457	3065	486	0.158564	0.197802	TF:M00054	TF	Factor: NF-kappaB; motif: GGGAMTTYCC	SLAMF8,CXCL10,CCL5,CXCL11,UBD,GBP7,XIRP1,CDH22,CR1L,GBP4,RGS1,SELE,IRF8,P2RX2,MT1G,CALHM6,DAPP1,AIM2,MYB,NEURL3,LCP2,IL4I1,CNTN2,NOD2,CTSS,ACHE,RND1,TNFRSF9,VCAM1,ACKR1,GRIP2,CHRNA1,IL32,RCSD1,CCL1,HLA-DMB,L3MBTL4,HEATR9,MT1F,MT1M,CD83,BST2,CD40,TNFAIP2,CD70,BATF3,CXCL2,CXCL3,RGS16,OAS3,TNFAIP3,SLCO5A1,NGFR,SLC2A6,SAA2,BIRC3,HAPLN3,TNFSF13B,TYMP,MMP25,SAA1,SLC16A12,TAP1,CFB,SGPP2,STAP2,IL15RA,IFI…
5.78493e-07	2415	3065	480	0.156607	0.198758	TF:M11665	TF	Factor: IRF-2; motif: NGAAASYGAAAS	CXCL10,IDO1,CR1L,GBP4,CALHM6,CCL20,AIM2,HLA-DOB,RSAD2,IFI30,IL4I1,CTSS,PLA1A,GBP6,OAS1,HLA-DRB1,ELOVL7,OAS2,KLK10,FHAD1,CCL19,LIPG,IL27,FXYD6,GBP1,RCSD1,IL18BP,LRP2,BATF2,TNFSF14,L3MBTL4,ETV7,BST2,LHX2,CD274,TLR2,KIAA0040,HLA-F,MX1,IL18R1,OAS3,BCL2L14,PCDH17,LAG3,TNFAIP6,BEST3,C15orf48,KCNJ15,TNFSF13B,PLAAT4,TAP1,CFB,APOL1,RET,TNFSF10,STAP2,ART3,APOL3,IFIT2,CFAP161,IL15RA,IFIH1,IFIT3,IL10RA,ISG15…
0.000662685	2445	3065	464	0.151387	0.189775	TF:M10094	TF	Factor: RelA-p65; motif: NWGGGRATTTCCMN	SLAMF8,CXCL10,CCL5,CXCL11,UBD,GBP7,XIRP1,CDH22,GBP4,SELE,IRF8,MT1G,CALHM6,DAPP1,CCL20,AIM2,MYB,NEURL3,IFI30,ICAM1,NOD2,CTSS,CD74,TNFRSF9,ACKR1,IL32,RCSD1,CCL1,HLA-DMB,L3MBTL4,HEATR9,MT1F,MT1M,CD83,CD40,TLR2,ANO9,TNFAIP2,CD70,CXCL2,CXCL3,RGS16,OAS3,TNFAIP3,LAG3,NGFR,EPB41L4A,CYP27B1,SLC2A6,SAA2,BIRC3,BTC,TNFSF13B,MMP25,SAA1,SLC16A12,TAP1,CFB,SGPP2,ATF3,STAP2,IFIH1,WNK2,FAM107A,CXCL5,CXCL1,TNFSF15,…
0.000940286	2446	3065	463	0.15106	0.189289	TF:M07221	TF	Factor: NF-kappaB1; motif: KGGRNTTTCCM	SLAMF8,CXCL10,CCL5,CXCL11,UBD,GBP7,XIRP1,CDH22,GBP4,SELE,EBI3,IRF8,SLC8A3,MT1G,CALHM6,DAPP1,CCL20,AIM2,MYB,NEURL3,HLA-DOB,LAMP3,MPEG1,ICAM1,NOD2,CTSS,MEFV,ELOVL7,CXCL8,TNFRSF9,ACKR1,C3,IL31RA,GRIP2,IL32,RCSD1,HLA-DMB,L3MBTL4,HEATR9,SNX10,MT1F,MT1M,BST2,CD40,CD274,ANO9,TNFAIP2,CD70,CXCL2,NFAM1,CXCL3,OAS3,TNFAIP3,NGFR,GNRH2,SLC2A6,SAA2,BIRC3,SMCO2,TMC6,TNFSF13B,MMP25,SAA1,IL1B,SLC16A12,TAP1,CFB,SGP…
0.00176677	2429	3065	458	0.149429	0.188555	TF:M00194	TF	Factor: NF-kappaB; motif: NGGGGAMTTTCCNN	SLAMF8,CXCL10,CCL5,CXCL11,CX3CL1,CDH22,CR1L,GBP4,RGS1,P2RX2,MT1G,DAPP1,AIM2,MYB,NEURL3,LCP2,IL4I1,CNTN2,NOD2,CTSS,ACHE,MEFV,PLA1A,TNFRSF9,KLK10,IL31RA,GRIP2,IL32,RCSD1,CCL1,HLA-DMB,HEATR9,MT1F,MT1M,CD83,BST2,CD40,TNFAIP2,ASCL2,CD70,BATF3,CXCL2,CXCL3,RGS16,OAS3,TNFAIP3,SLCO5A1,NGFR,SLC2A6,SAA2,TNFSF13B,TYMP,SAA1,SLC16A12,TAP1,CFB,SGPP2,STAP2,IL15RA,IFIH1,FAM107A,ADAMTS4,RAMP3,CXCL5,CXCL1,TNFSF15,M…
1.71014e-05	2290	3065	449	0.146493	0.19607	TF:M04706	TF	Factor: RelA; motif: GGGRAWTYC	CXCL9,CXCL10,CCL5,CXCL11,UBD,SELE,SLC8A3,DAPP1,AIM2,MYB,NEURL3,TBX21,IL4I1,ICAM1,CNTN2,NOD2,CTSS,RND1,TNFRSF9,VCAM1,CCL19,IL1RL1,ETV7,MT1M,LGALS9,KCNA1,CD83,BST2,CD40,ANO9,HLA-F,TNFAIP2,CD70,MX1,CXCL2,CXCL3,IFI44L,OAS3,TNFAIP3,BCL2L14,IRF1,STEAP4,CYP27B1,SLC2A6,BIRC3,SMCO2,IRF4,MMP25,CFB,RBM47,STAP2,IL15RA,CA13,FAM107A,STX11,LRRN2,CXCL5,CXCL1,NUAK2,NFKBIE,CYP7B1,TRAF1,DLL4,PTGS2,IFNLR1,NKX3-1,STA…
1.17506e-06	2062	3065	417	0.136052	0.202231	TF:M04015	TF	Factor: IRF-4; motif: NCGAAACCGAAACYA	CXCL11,TNF,GBP5,CR1L,GBP4,AIM2,GPR84,RSAD2,IFI30,CMPK2,CTSS,GCH1,PLA1A,GBP6,OAS2,KLK10,CCL19,LIPG,FXYD6,GBP1,RCSD1,BATF2,TNFSF14,ETV7,PXT1,CRABP1,BST2,LHX2,CD274,KIAA0040,TNFAIP2,MX1,CXCL3,OAS3,LAG3,CYP27B1,SBK3,CIITA,TAP1,CFB,ISG20,TNFSF10,ART3,IFIT2,IFIH1,CA13,IFIT3,ISG15,TNFSF15,NUAK2,IFI27,USP18,FZD5,TAP2,SFMBT2,EPSTI1,PSMB9,SNAP91,SOD2,IFITM1,HERC5,IRF5,C4orf54,PARP14,GIMAP8,SLC7A2,HMSD,DGKG…
0.0474354	2225	3065	412	0.134421	0.185169	TF:M12313_1	TF	Factor: ZNF460; motif: NNACNCCCCCCNN; match class: 1	CDH22,SSTR2,CD38,P2RX2,HCK,ACHE,PPP1R16B,KCNK10,L3MBTL4,BATF3,SLCO5A1,NGFR,TMC6,SUSD4,MAOB,CASZ1,ADCY5,DLL4,IFNLR1,SOD2,IRF5,NFKBIA,RUNX3,DNER,UNC13A,PMAIP1,ADAP1,ALKAL2,HMCN2,STUM,SLC37A1,SRGN,NFKB2,GNG4,DRD4,DLGAP3,KCNE4,PARP12,DHX58,DCDC2C,IFIT1,RASGRF1,TAPBP,TMEM200C,PSMB10,FAM20A,EDN1,ZNFX1,WNT4,KIF5C,CHSY3,CISH,TMEM120A,BCL3,LRCH2,RNF213,PLEKHN1,C11orf96,STOX1,SOCS1,CA11,BHLHE40,LDLR,BAZ1A,…
2.46043e-11	1827	3065	400	0.130506	0.218938	TF:M00774	TF	Factor: NF-kappaB; motif: NGGGANTTYCCMNNNN	SLAMF8,CXCL10,CCL5,UBD,GBP7,XIRP1,CDH22,CR1L,GBP4,SELE,IRF8,P2RX2,MT1G,CALHM6,DAPP1,CCL20,AIM2,MYB,NEURL3,LCP2,CNTN2,NOD2,CTSS,ACHE,TNFRSF9,VCAM1,ACKR1,GRIP2,IL32,RCSD1,HLA-DMB,L3MBTL4,HEATR9,MT1F,MT1M,BST2,CD40,ANO9,CD70,BATF3,CXCL2,CXCL3,RGS16,OAS3,TNFAIP3,LAG3,NGFR,SLC2A6,SAA2,BIRC3,BTC,TNFSF13B,TYMP,MMP25,SAA1,SLC16A12,TAP1,SGPP2,STAP2,LAP3,IL15RA,IFIH1,WNK2,FAM107A,ADAMTS4,CXCL5,CXCL1,TNFSF1…
0.0305691	2078	3065	389	0.126917	0.187199	TF:M07249_1	TF	Factor: ctcf; motif: CCNCNAGRKGGCRSTN; match class: 1	SLC8A3,IL4I1,LIPG,L3MBTL4,SPIB,BATF3,CXCL2,SUSD4,BTC,TYMP,TAP1,COL22A1,ECEL1,RAMP3,CXCL1,ACTN2,LYN,NFKBIE,MLKL,MAP3K15,ADCY5,PSMB9,DLL4,GADD45G,PLA2G3,HERC5,PARP14,LMO2,RNF19B,DUSP5,FOXA1,SLC31A2,ALKAL2,MCOLN2,SLC37A1,WIPF3,DLGAP3,SLC39A14,SLC26A4,LRRC3,TMEM200C,LGI4,SYT2,RELA,DHRS13,FAS,GNAO1,MTFP1,UNC93B1,TDRD7,MAFF,WNT4,CHSY3,AKR1B1,BCL3,TNFRSF18,RNF213,C11orf96,STOX1,SOCS1,CRYBG1,TRPC3,CCDC71…
0.000123661	1887	3065	374	0.122023	0.198198	TF:M00052	TF	Factor: NF-kappaB; motif: GGGRATTTCC	SLAMF8,CXCL10,CCL5,CXCL11,UBD,GBP7,XIRP1,CDH22,GBP4,SELE,IRF8,MT1G,CALHM6,DAPP1,CCL20,AIM2,MYB,NEURL3,LAMP3,ICAM1,NOD2,CTSS,CXCL8,TNFRSF9,ACKR1,GRIP2,IL32,RCSD1,HLA-DMB,L3MBTL4,HEATR9,SNX10,MT1F,MT1M,CD40,CD274,ANO9,TNFAIP2,CD70,CXCL2,CXCL3,OAS3,TNFAIP3,NGFR,SLC2A6,SAA2,BIRC3,SMCO2,TMC6,TNFSF13B,MMP25,SAA1,IL1B,SLC16A12,TAP1,CFB,SGPP2,STAP2,IFIH1,WNK2,FAM107A,CXCL5,CXCL1,TNFSF15,SFMBT2,PSMB9,RIPK…
2.03446e-10	1636	3065	361	0.117781	0.22066	TF:M11685	TF	Factor: IRF-8; motif: NCGAAACYGAAACYN	CXCL10,CXCL11,IDO1,CR1L,GBP4,CALHM6,AIM2,RSAD2,IFI30,CTSS,PLA1A,GBP6,OAS2,KLK10,CCL19,IL27,FXYD6,GBP1,RCSD1,BATF2,TNFSF14,L3MBTL4,ETV7,BST2,LHX2,CD274,KIAA0040,HLA-F,TNFAIP2,MX1,OAS3,BCL2L14,PCDH17,LAG3,PLAAT4,TAP1,CFB,APOL1,RET,TNFSF10,STAP2,LAP3,ART3,APOL3,IFIT2,IFIH1,IFIT3,ISG15,IFI27,USP18,FZD5,TAP2,PRRG4,EPSTI1,PSMB9,APOL2,IFITM1,HERC5,IRF5,PARP14,IFI6,GIMAP8,CSPG5,RUNX3,ABCB1,CSF1,TFPI2,PMA…
4.18327e-07	1661	3065	349	0.113866	0.210114	TF:M11664	TF	Factor: IRF-2; motif: NGAAASYGAAAS	CXCL10,IDO1,CR1L,GBP4,CALHM6,HLA-DOB,RSAD2,IFI30,IL4I1,CTSS,PLA1A,GBP6,OAS1,HLA-DRB1,OAS2,FHAD1,CCL19,IL27,FXYD6,GBP1,RCSD1,IL18BP,LRP2,BATF2,TNFSF14,L3MBTL4,ETV7,BST2,LHX2,CD274,TLR2,KIAA0040,HLA-F,MX1,IL18R1,OAS3,BCL2L14,PCDH17,KCNJ15,TNFSF13B,PLAAT4,TAP1,CFB,APOL1,TNFSF10,APOL3,IFIT2,IFIH1,IFIT3,IL10RA,ISG15,CEACAM1,IFI27,USP18,TAP2,PRRG4,EPSTI1,PSMB9,RSPO3,NKX3-1,APOL2,IFITM1,HERC5,PARP14,IFI…
0.000915444	1764	3065	347	0.113214	0.196712	TF:M05327_1	TF	Factor: WT1; motif: NGCGGGGGGGTSMMCYN; match class: 1	GJA4,TBX21,ACHE,SPIB,ANO9,LAG3,SLCO5A1,EPB41L4A,TMC6,SUSD4,TYMP,CA8,WNK2,MAP3K15,LGI2,ARNTL2,RSPO3,SNAP91,NKX3-1,LMO2,SECTM1,DGKG,RELB,ADAP1,DUSP5,SLC15A3,FSTL3,MCOLN2,LAD1,SLC37A1,SAMHD1,GNG4,ARAP2,DLGAP3,PHLDA2,SLC12A7,DHX58,LRRC3,RELA,PPA1,GNAO1,ADGRG2,ANKRD37,WNT4,CD24,TRIB1,DES,BCL3,RNF213,PLEKHN1,GRAMD1A,C11orf96,CRYBG1,BAZ1A,B2M,SLC25A28,ARHGAP45,FAM110A,ASPHD2,ASS1,KCNG2,SERPING1,VAMP5,RF…
3.7804e-09	1281	3065	290	0.0946166	0.226386	TF:M08887	TF	Factor: IRF; motif: NNGAAANTGAAANN	CXCL10,IDO1,GBP4,CALHM6,CCL20,AIM2,HLA-DOB,RSAD2,GBP6,HLA-DRB1,OAS2,FHAD1,CCL19,LIPG,IL27,GBP1,IL18BP,BATF2,BST2,CD274,TLR2,HLA-F,MX1,IL18R1,IFI44L,OAS3,PCDH17,BEST3,C15orf48,KCNJ15,TNFSF13B,PLAAT4,CFB,APOL1,TNFSF10,LAP3,APOL3,IFIT2,IFIT3,IL10RA,ISG15,CEACAM1,IFI27,USP18,MLKL,PRRG4,EPSTI1,RSPO3,NKX3-1,APOL2,IFITM1,IFI6,HORMAD1,SECTM1,ABCB1,CNGA3,CSF1,BCL2A1,TFPI2,HAPLN1,HERC6,SLC1A3,ASB2,SAMD9L,M…
6.7247e-06	1300	3065	278	0.0907015	0.213846	TF:M03557_1	TF	Factor: P50; motif: GGRRANTCCCNN; match class: 1	CXCL10,CDH22,GBP4,SELE,P2RX2,MT1G,DAPP1,AIM2,MYB,NEURL3,GPR84,IL4I1,OASL,CNTN2,NOD2,ACHE,RND1,OAS2,TNFRSF9,KLK10,CCL19,C3,RCSD1,HLA-DMB,ETV7,MT1M,CD83,BST2,CD40,TMEM150B,CD70,BATF3,CXCL2,CXCL3,RGS16,TNFAIP3,BCL2L14,IRF1,SLCO5A1,EPB41L4A,CYP27B1,SAA2,SBK3,MMP25,SAA1,LYPD5,TAP1,STAP2,IL15RA,IFIH1,COL22A1,STX11,CXCL5,CXCL1,NFKBIE,CYP7B1,MLKL,TRAF1,PSMB9,PTGS2,PTGES,NFKBIA,CLSPN,RNF19B,RUNX3,CSF1,RAS…
0.00537806	1189	3065	242	0.078956	0.203532	TF:M04849_1	TF	Factor: RelA-p65; motif: AAASTCCC; match class: 1	SLAMF8,CXCL9,CCL5,CX3CL1,GBP4,MT1G,NEURL3,GPR84,NOD2,HLA-DQB1,HLA-DRB1,TNFRSF9,C3,RCSD1,CCL1,HEATR9,SPIB,MT1F,CSF2RB,CD40,HLA-F,CXCL3,TNFAIP3,STEAP4,CYP27B1,SLC2A6,SAA2,CCL2,TAP1,CFB,SGPP2,TNFSF10,STAP2,LST1,CFAP161,IFIH1,CA13,CXCL1,IFI27,TAP2,PSMB9,IFNLR1,PTGES,PARP14,NFKBIA,CSF3,CSF1,ASB2,SLC31A2,NFKB2,CCL7,PDZK1IP1,CSRNP1,HLA-B,G0S2,GJD3,HLA-DPA1,RASGRF1,TMEM171,RPS6KA1,TNIP1,MTFP1,CHST11,LGMN…
7.71115e-07	1040	3065	235	0.0766721	0.225962	TF:M00772	TF	Factor: IRF; motif: RRAANTGAAASYGNV	CXCL10,UBD,GBP4,CALHM6,DAPP1,HLA-DOB,RSAD2,EXOC3L4,HLA-DRB1,OAS2,CCL19,IL27,CHRNA1,GBP1,IL18BP,BATF2,BST2,CD274,TLR2,KIAA0040,MX2,MX1,IL18R1,OAS3,PCDH17,BEST3,C15orf48,KCNJ15,TNFSF13B,PLAAT4,CFB,APOL1,TNFSF10,LAP3,APOL3,IFIT2,IFIT3,ISG15,TNFSF15,SFMBT2,MLKL,PRRG4,EPSTI1,APOL2,IFITM1,HERC5,IFI6,IFI35,HORMAD1,LMO2,ABCB1,CNGA3,CSF1,SAMD9L,MGAT4A,SLC15A3,SLFN13,SPX,SLC37A1,IFI44,CCL7,PLAAT2,HLA-B,SPT…
3.77293e-05	1078	3065	234	0.0763458	0.217069	TF:M10004	TF	Factor: NF-kappaB2; motif: GGGRAANYCCC	CXCL10,XIRP1,CDH22,EBI3,IRF8,DAPP1,CCL20,AIM2,MYB,NEURL3,NOD2,TNFRSF9,IL32,L3MBTL4,HEATR9,MT1M,KCNA1,CD83,BST2,CD70,CXCL2,CXCL3,RGS16,OAS3,LAG3,NGFR,SLC2A6,SAA2,HAPLN3,BTC,SAA1,SGPP2,STAP2,IL15RA,CXCL5,ISG15,CXCL1,BATF,TAP2,MLKL,TRAF1,RIPK2,CLDN5,GNA15,NINJ1,NFKBIA,CSF1,RELB,PMAIP1,SLC1A3,DUSP5,IL6,SLIT1,RRAD,HSD11B1,SLC31A2,ALKAL2,WIPF3,ARAP2,PDZK1IP1,HLA-B,PHLDA2,MFSD2A,DCHS2,NOCT,GMPR,RAB20,TI…
3.59899e-07	1000	3065	229	0.0747145	0.229	TF:M04020	TF	Factor: IRF8; motif: NCGAAACCGAAACT	CXCL11,CR1L,GBP4,CALHM6,AIM2,GPR84,RSAD2,IFI30,PLA1A,GBP6,OAS2,KLK10,CCL19,LIPG,FXYD6,GBP1,RCSD1,BATF2,TNFSF14,ETV7,BST2,LHX2,CD274,KIAA0040,TNFAIP2,MX1,CXCL3,OAS3,PCDH17,LAG3,TAP1,CFB,APOL1,ISG20,ART3,IFIT2,IFIH1,IFIT3,ISG15,IFI27,USP18,FZD5,TAP2,EPSTI1,PSMB9,APOL2,IFITM1,HERC5,IRF5,PARP14,IFI6,GIMAP8,HERC6,SAMD9L,SLC31A2,IFI44,SAMHD1,IRF7,ACP3,PLAAT2,GBP3,KCNE4,PARP12,DHX58,HIVEP3,IFIT1,TRAPPC3…
3.50518e-10	875	3065	217	0.0707993	0.248	TF:M11670	TF	Factor: IRF-5; motif: NYGAAACCGAAACY	CXCL10,TNF,CR1L,GBP4,CALHM6,GPR84,RSAD2,IFI30,PLA1A,GBP6,OAS2,KLK10,CCL19,IL27,FXYD6,GBP1,RCSD1,BATF2,TNFSF14,BST2,LHX2,CD274,KIAA0040,MX1,OAS3,BCL2L14,LAG3,CFB,ART3,IFIT2,IFIH1,CA13,IFIT3,ISG15,IFI27,USP18,FZD5,TAP2,EPSTI1,IFITM1,HERC5,PARP14,HERC6,SAMD9L,RHEBL1,MGAT4A,SLC15A3,SLC31A2,SPX,IFI44,SAMHD1,IRF7,PLAAT2,HLA-B,GBP3,PARP12,DHX58,IFIT1,TRAPPC3L,ARID5A,PSMB10,BRIP1,PPA1,RTP4,ZNFX1,ADGRG2,U…
0.00105952	1020	3065	216	0.0704731	0.211765	TF:M03545_1	TF	Factor: c-Rel; motif: NGGGAATYTCCN; match class: 1	CXCL10,UBD,CDH22,SELE,DAPP1,CCL20,AIM2,MYB,NEURL3,ICAM1,NOD2,CTSS,ACHE,RND1,FHAD1,C3,GRIP2,IL32,HLA-DMB,HEATR9,ETV7,SNX10,MT1F,BST2,CD40,CXCL2,CXCL3,OAS3,TNFAIP3,BCL2L14,CYP27B1,SAA2,TNFSF13B,SAA1,TAP1,CFB,WARS1,STAP2,IFIH1,FAM107A,STX11,CXCL1,CYP7B1,TRAF1,PSMB9,PTGS2,PLA2G3,PTGES,NFKBIA,CLSPN,CSF3,CSF1,UNC13A,SAMD9L,RRAD,PTGIR,ALKAL2,SPX,HELZ2,NFKB2,DEPP1,GOLM1,SLC39A14,JAK2,RASSF5,TAPBP,TIFA,GP…
0.00572584	1026	3065	213	0.0694943	0.207602	TF:M08905_1	TF	Factor: TIEG1; motif: GGSGGKGNNN; match class: 1	ACHE,EXOC3L4,ASCL2,ADORA2A,SBK3,TMC6,ECEL1,TAP2,GRIN1,CASZ1,LGI2,ZNF467,IFITM1,PLA2G3,DOC2B,CLIC2,HMSD,TTC39A,RRAD,TSPAN33,SLC39A14,SLC12A7,NRG1,RASSF5,TIFA,GP1BA,NPTX2,STAT5A,IKBKE,LGMN,BCL3,MICB,TNFRSF18,BCL6B,C11orf96,JUNB,CCDC71L,SPRY4,PRKCD,LAMA1,KCNG2,DENND3,RFLNA,WWC1,TCTEX1D4,EBF4,SLC30A7,TEAD4,CFP,SLC30A3,SCN1B,C6orf132,PLXDC1,UXS1,ITPR2,CLIP2,LIMD2,PPP1R18,EZH2,TAC3,SLC2A4,KLHDC7B,GPBAR…
1.2285e-07	889	3065	210	0.0685155	0.23622	TF:M03563_1	TF	Factor: RelA-p65; motif: GGGANTTTCCNN; match class: 1	CXCL10,CXCL11,UBD,CX3CL1,CDH22,EBI3,SLC8A3,DAPP1,AIM2,MYB,NEURL3,ICAM1,CNTN2,NOD2,CTSS,MEFV,ELOVL7,TNFRSF9,VCAM1,CCL19,ACKR1,GRIP2,IL32,RCSD1,CCL1,MT1F,CD83,BST2,CD40,ANO9,TNFAIP2,CD70,BATF3,CXCL2,CXCL3,OAS3,TNFAIP3,CYP27B1,GNRH2,SLC2A6,SAA2,BIRC3,SAA1,CFB,SGPP2,STAP2,CFAP161,IL15RA,IFIH1,FAM107A,CXCL5,CXCL1,MLKL,TRAF1,PTGES,NFKBIA,CLSPN,CLIC2,RELB,SLC31A2,PTGIR,ALKAL2,SPX,NFKB2,AFAP1L2,GNG4,GOLM…
0.000135293	956	3065	209	0.0681892	0.218619	TF:M07323	TF	Factor: IRF-4; motif: KRAAMNGAAANYN	IDO1,GBP4,CALHM6,CCL20,AIM2,MYB,RSAD2,PLA1A,GBP6,OAS2,APOL4,LIPG,GBP1,BATF2,SNX10,BST2,CD274,IFI44L,OAS3,PCDH17,BEST3,C15orf48,KCNJ15,IRF4,PLAAT4,CFB,APOL1,STAP2,APOL3,IFIT2,IFIT3,CXCL5,ISG15,CXCL1,IFI27,EPSTI1,APOL2,HERC5,IRF5,IFI6,GIMAP8,HMSD,CSF1,PMAIP1,HAPLN1,HERC6,SAMD9L,SLC31A2,ALKAL2,IFI44,GUCY1A1,SRGN,ACP3,PLAAT2,HLA-B,GBP3,DHX58,HIVEP3,GMPR,RAB20,IFIT1,LRRTM2,ZFP36,LGI4,BRIP1,FAS,EAF2,RT…
2.59871e-09	840	3065	207	0.0675367	0.246429	TF:M11684_1	TF	Factor: IRF-8; motif: NYGAAACYGAAACTN; match class: 1	CCL8,GBP4,IRF8,AIM2,LAMP3,RSAD2,IL4I1,CTSS,PLA1A,OAS2,C5AR2,GBP1,RCSD1,LRP2,BATF2,TNFSF14,L3MBTL4,ETV7,KCNA1,BST2,CD274,IFI44L,OAS3,PCDH17,LAG3,TNFAIP6,SMCO2,PLAAT4,TAP1,CFB,APOL1,TNFSF10,STAP2,IFIT2,IFIH1,C3AR1,IFIT3,ISG15,IFI27,USP18,PRRG4,EPSTI1,PSMB9,APOL2,IFITM1,HERC5,IFI6,NINJ1,HMSD,RARB,BCL2A1,HERC6,ASB2,SAMD9L,MGAT4A,DDX58,ARL9,SPX,PLAAT2,GJD3,GBP3,DHX58,IFIT1,LRRTM2,TNFSF18,TAPBP,ZFP36,T…
6.6123e-09	822	3065	202	0.0659054	0.245742	TF:M11683_1	TF	Factor: IRF-8; motif: NCGAAACCGAAACYN; match class: 1	GBP4,IRF8,AIM2,CMPK2,IL4I1,CTSS,PLA1A,C5AR2,RCSD1,LRP2,BATF2,TNFSF14,L3MBTL4,ETV7,KCNA1,BST2,CD274,IFI44L,OAS3,LAG3,TNFAIP6,PLAAT4,TAP1,CFB,APOL1,TNFSF10,STAP2,IFIT2,IL15RA,IFIH1,IFIT3,ISG15,IFI27,USP18,PRRG4,EPSTI1,PSMB9,NKX3-1,APOL2,IFITM1,HERC5,IFI6,NINJ1,HMSD,BCL2A1,TFPI2,HERC6,ASB2,SAMD9L,MGAT4A,DDX58,ARL9,SPX,IRF7,PLAAT2,GJD3,GBP3,DHX58,IFIT1,LRRTM2,TAPBP,ZFP36,TRAPPC3L,ARID5A,LGI4,RTP4,TP6…
0.00232334	798	3065	174	0.05677	0.218045	TF:M01239	TF	Factor: RelB:p52; motif: GGGGNTTTCC	UBD,GBP7,XIRP1,CDH22,SELE,IRF8,SLC8A3,CALHM6,DAPP1,CCL20,NEURL3,ICAM1,ACKR1,L3MBTL4,ETV7,MT1M,CD83,CD40,ANO9,TNFAIP3,STEAP4,CYP27B1,BIRC3,IRF4,TNFSF13B,MMP25,SGPP2,STAP2,WNK2,NFKBIE,SFMBT2,TRAF1,RIPK2,CLDN5,PTGES,GNA15,CLSPN,CLIC2,RIMS2,ABCB1,RELB,TFPI2,ADAP1,RRAD,SLC31A2,PTGIR,WIPF3,PDZK1IP1,SMPD3,GJD3,TAPBP,IKBKE,DRAM1,NAMPT,TMEM120A,RNF213,BCL6B,CRYBG1,PDZD2,HTR7,FAM222A,RFLNA,CD82,SPNS2,TCTEX…
7.20474e-06	722	3065	171	0.0557912	0.236842	TF:M03882_1	TF	Factor: RelB:p50; motif: RGAAANTCCCYNNHGC; match class: 1	CCL5,UBD,GBP4,AIM2,MYB,GPR84,IL4I1,CNTN2,ACHE,TNFRSF9,HLA-DMB,HEATR9,ETV7,MT1F,CRABP1,CD83,KIAA0040,TMEM150B,CD70,BATF3,CXCL2,TNFAIP3,SAA2,IRF4,TYMP,SAA1,TAP1,STAP2,IFIH1,CXCL1,CYP7B1,TAP2,TRAF1,PSMB9,PTGS2,IFITM1,PTGES,NFKBIA,CLSPN,CSF1,TTC39A,TRIM36,TFPI2,RRAD,NFKB2,CCL7,HLA-B,HLA-DPA1,CACNG6,SLC12A7,TAPBP,C2,TMEM120A,SPHK1,GK,B2M,ARHGAP45,ICAM2,PDZD2,SBNO2,B4GALT5,ST6GAL1,RFTN1,CYLD,EBF4,LSR,L…
7.82072e-08	628	3065	160	0.0522023	0.254777	TF:M11679	TF	Factor: IRF-7; motif: NCGAAANCGAAANYN	CR1L,GBP4,IFI30,PLA1A,GBP6,FXYD6,GBP1,RCSD1,TNFSF14,L3MBTL4,ETV7,LHX2,KIAA0040,MX1,OAS3,PCDH17,PLAAT4,TAP1,APOL1,IFIT2,IL15RA,IFIH1,IFIT3,ISG15,IFI27,USP18,TAP2,PRRG4,EPSTI1,PSMB9,APOL2,HERC5,PARP14,RUNX3,HERC6,SAMD9L,SLC31A2,SAMHD1,IRF7,FLT1,PKP1,GJD3,GBP3,PARP12,IFIT1,TAPBP,PSMB10,RTP4,ZNFX1,TDRD7,TESK2,HLA-C,TNFRSF1B,RNF213,DTX3L,TRIM14,DLL1,SBNO2,DDX60,PSMB8,C3orf38,MACROH2A2,DDX60L,STAT1,PRK…
8.96072e-08	624	3065	159	0.051876	0.254808	TF:M04018	TF	Factor: IRF7; motif: NCGAAARYGAAANT	GBP4,CALHM6,CCL20,IFI30,GBP6,GBP1,RCSD1,TNFSF14,L3MBTL4,ETV7,KIAA0040,MX1,CXCL3,OAS3,PCDH17,BEST3,C15orf48,KCNJ15,PLAAT4,TAP1,APOL1,APOL3,IFIT2,IFIH1,IFIT3,ISG15,IFI27,USP18,TAP2,PRRG4,EPSTI1,PSMB9,APOL2,HERC5,PARP14,SLC7A2,RUNX3,CSF1,HERC6,ASB2,SAMD9L,MGAT4A,SLC31A2,IRF7,FLT1,PLAAT2,PKP1,GJD3,GBP3,SLC12A7,PARP12,RAB20,IFIT1,TAPBP,PSMB10,RTP4,ZNFX1,TDRD7,HLA-C,IL7,APOL6,RNF213,HELB,DTX3L,DLL1,HLA…
0.0101142	717	3065	156	0.0508972	0.217573	TF:M00054_1	TF	Factor: NF-kappaB; motif: GGGAMTTYCC; match class: 1	CXCL10,CR1L,P2RX2,MT1G,DAPP1,AIM2,MYB,NEURL3,CNTN2,NOD2,CTSS,ACHE,TNFRSF9,VCAM1,ACKR1,GRIP2,CCL1,MT1M,CD83,BST2,CD40,TNFAIP2,CD70,CXCL2,CXCL3,RGS16,OAS3,TNFAIP3,SLC2A6,TYMP,TAP1,STAP2,IL15RA,IFIH1,FAM107A,CXCL5,CXCL1,MLKL,TRAF1,PSMB9,CLDN5,PLA2G3,PTGES,NFKBIA,CSF3,ALKAL2,NFKB2,GNG4,FZD9,NOCT,TAPBP,TIFA,RPS6KA1,NPTX2,STAT5A,BCL3,TNFRSF18,GRAMD1A,ALS2CL,B2M,ARHGAP45,PDZD2,NFKB1,TMEM106A,CYLD,NUB1,K…
3.60295e-11	538	3065	152	0.0495922	0.282528	TF:M04788	TF	Factor: IRF-1; motif: STTTCACTTTCNNT	CXCL10,GBP4,CALHM6,CCL20,RSAD2,CTSS,HLA-DRB1,OAS2,FHAD1,IL27,GBP1,IL18BP,BATF2,BST2,CD274,IL18R1,OAS3,TNFSF13B,PLAAT4,TAP1,CFB,APOL1,TNFSF10,APOL3,IFIT2,IFIT3,IL10RA,ISG15,TAP2,PRRG4,EPSTI1,PSMB9,RSPO3,NKX3-1,APOL2,IFITM1,PARP14,SECTM1,CNGA3,CSF1,ASB2,SLC15A3,ARL9,SPX,SLC37A1,IFI44,PLAAT2,HLA-B,GJD3,GBP3,SLC12A7,DHX58,RAB20,IFIT1,LRRTM2,TAPBP,RTP4,A2M,NAMPT,HLA-C,SQOR,DES,TNFRSF1B,IL7,APOL6,DTX3L…
9.97824e-09	549	3065	147	0.0479608	0.26776	TF:M11682_1	TF	Factor: IRF-8; motif: NYGAAASYGAAACYN; match class: 1	GBP4,AIM2,IL4I1,CTSS,GBP1,RCSD1,LRP2,BATF2,TNFSF14,L3MBTL4,KCNA1,BST2,CD274,IFI44L,OAS3,TNFAIP6,PLAAT4,TAP1,CFB,APOL1,STAP2,IFIT2,IFIH1,IFIT3,ISG15,IFI27,USP18,EPSTI1,PSMB9,APOL2,IFITM1,HERC5,IFI6,NINJ1,TFPI2,HERC6,ASB2,SAMD9L,MGAT4A,DDX58,PLAAT2,GJD3,DHX58,IFIT1,LRRTM2,TAPBP,ZFP36,LGI4,RTP4,TP63,NAMPT,NLRC5,RNF213,B2M,DLL1,LAMA1,SBNO2,DDX60,ENPEP,DDX60L,PRKCQ,MT1E,NUB1,POPDC2,OPTN,XRN1,TRIM21,PA…
4.79937e-08	540	3065	143	0.0466558	0.264815	TF:M07045	TF	Factor: IRF-1; motif: NNRAAANNGAAASN	CXCL10,GBP4,CALHM6,CCL20,AIM2,HLA-DOB,RSAD2,HLA-DRB1,OAS2,CCL19,IL27,GBP1,BATF2,BST2,CD274,HLA-F,IL18R1,IFI44L,OAS3,PCDH17,BEST3,KCNJ15,PLAAT4,CFB,APOL1,TNFSF10,APOL3,IFIT2,IFIT3,CEACAM1,USP18,PRRG4,RSPO3,NKX3-1,APOL2,IFI6,CSPG5,CSF1,BCL2A1,SPX,SLC37A1,IFI44,PLAAT2,PKP1,GBP3,HOPX,SLC12A7,DHX58,RAB20,IFIT1,TAPBP,BRIP1,RTP4,ZNFX1,A2M,TDRD7,EID3,SQOR,DES,IL7,APOL6,RNF213,TRPC3,DTX3L,FBXO6,CFAP91,DDX…
0.00028665	599	3065	141	0.0460033	0.235392	TF:M09958	TF	Factor: IRF-3; motif: RAAARGGAAANNGAAASNGA	IL4I1,CTSS,FHAD1,C5AR2,IL18BP,LRP2,L3MBTL4,MT1F,CD274,MX1,MMP12,PLAAT4,TAP1,APOL1,STAP2,APOL3,IFIT2,IFIH1,C3AR1,IFIT3,ISG15,CEACAM1,USP18,EPSTI1,PSMB9,APOL2,HERC5,RUNX3,SLC15A3,ARL9,IFI44,GJD3,DHX58,IFIT1,TAPBP,ZFP36,ARID5A,C2,LGI4,GP1BA,LACTB,ZNFX1,RPS6KA1,DRAM1,NAMPT,APOL6,CASP10,TRPC3,ASTN1,B2M,ICAM2,DDX60,PSMB8,ENPEP,PROX1,DDX60L,MT1E,PSME1,NFKBID,SAMD9,OPTN,IL15,ARHGAP27,GTPBP1,IRF2,GCSAM,PA…
0.0172596	636	3065	140	0.045677	0.220126	TF:M12092	TF	Factor: ZNF787; motif: TGCCTCAGTTTMCCN	CX3CL1,TBX21,ICAM1,NOD2,KDR,CCL19,APOL4,CCDC194,BST2,OAS3,LAG3,APOL1,IL12RB1,CYP7B1,IFNLR1,APOL2,TNFRSF4,DNER,JAK3,FSTL3,SMPD3,RASGRF1,ARID5A,PPA1,PLEK2,LGMN,DES,SLA,TNFRSF18,RNF213,JUNB,ARHGAP45,FAM110A,PELI1,ASS1,DENND3,CDK18,CFP,IRAK2,PINLYP,ADGRE5,SIDT2,CHST6,LIMD2,TGM2,SLC43A2,ID3,MOB3C,LDLRAD3,BNIP3,PPIF,CARHSP1,ACTN1,NR6A1,MICALL2,HROB,MVD,FSD1,SLC44A3,AGRN,ALAS1,CAND2,ATP13A3,SHFL,CD2AP,F…
3.45735e-13	444	3065	137	0.0446982	0.308559	TF:M07216	TF	Factor: IRF1; motif: NNNYASTTTCACTTTCNNTTT	GBP4,CALHM6,CCL20,RSAD2,HLA-DRB1,IL27,GBP1,IL18BP,LRP2,L3MBTL4,CD274,KIAA0040,MX1,OAS3,BCL2L14,TNFSF13B,PLAAT4,TAP1,CFB,APOL1,TNFSF10,APOL3,IFIT2,IFIH1,IFIT3,ISG15,CEACAM1,USP18,TAP2,PRRG4,EPSTI1,PSMB9,NKX3-1,APOL2,PARP14,SLC15A3,ARL9,SPX,SLC37A1,IFI44,PLAAT2,HLA-B,GJD3,GBP3,SLC12A7,PARP12,DHX58,IFIT1,TAPBP,ZFP36,PSMB10,RTP4,ZNFX1,RPS6KA1,SP110,NAMPT,EID3,HLA-C,DES,IL7,APOL6,CASP10,DTX3L,B2M,HLA-…
0.0236094	607	3065	134	0.0437194	0.220758	TF:M00208_1	TF	Factor: NF-kappaB; motif: NGGGACTTTCCA; match class: 1	CDH22,P2RX2,MT1G,DAPP1,AIM2,MYB,CNTN2,NOD2,ACHE,RND1,RCSD1,HLA-DMB,CD83,BST2,CD40,CXCL2,SAA2,SAA1,TAP1,WARS1,STAP2,IFIH1,CXCL1,CYP7B1,TRAF1,PSMB9,PTGS2,PTGES,NFKBIA,CLSPN,RRAD,SLC37A1,HELZ2,PDZK1IP1,HLA-B,LRRC3,TAPBP,GP1BA,TMEM120A,GK,BAZ1A,FAM177A1,B2M,ARHGAP45,HLA-A,ICAM2,PDZD2,B4GALT5,GPRC5B,EBF4,MSX1,IL23A,IFNGR2,RAB27A,LY6E,A4GALT,CHST15,PPP1R18,MOB3C,ABCC11,STK10,PRELID1,ARL5B,PDK3,CYB5A,CK…
0.00102188	569	3065	133	0.0433931	0.233743	TF:M11676	TF	Factor: IRF-3; motif: NGGAAANGGAAASNGAAACN	CCL5,CCL8,CD38,IRF8,IL4I1,LRP2,L3MBTL4,ETV7,MT1F,BST2,CD274,KIAA0040,PLAAT4,TAP1,APOL1,TNFSF10,STAP2,APOL3,IFIT2,IFIH1,C3AR1,IFIT3,ISG15,TAP2,EPSTI1,PSMB9,APOL2,HERC5,LMO2,HERC6,IL6,ARL9,IFI44,SAMHD1,IRF7,GJD3,PARP12,DHX58,IFIT1,TAPBP,LGI4,BRIP1,ZNFX1,RPS6KA1,THEMIS2,NAMPT,SP140,APOL6,SOCS1,DTX3L,B2M,CFAP91,DDX60,ENPEP,PROX1,CYLD,UBE2L6,POPDC2,PARP9,OPTN,IL15,TRIM21,ARHGAP27,PARP10,C21orf91,GTPBP…
3.79389e-08	480	3065	131	0.0427406	0.272917	TF:M11677	TF	Factor: IRF-3; motif: NGGAAACNGAAACCGAAACN	CCL5,CCL8,IL4I1,OAS2,LRP2,L3MBTL4,ETV7,MT1F,BST2,CD274,KIAA0040,MX1,TNFSF13B,PLAAT4,TAP1,APOL1,STAP2,APOL3,IFIT2,IFIH1,C3AR1,IFIT3,ISG15,BATF,TAP2,EPSTI1,PSMB9,APOL2,HERC5,HERC6,MGAT4A,IFI44,SAMHD1,IRF7,GJD3,PARP12,DHX58,TAPBP,ZFP36,LGI4,BRIP1,LACTB,RTP4,ZNFX1,RPS6KA1,NAMPT,HLA-C,APOL6,SOCS1,DTX3L,B2M,HLA-A,LAMA1,DDX60,ENPEP,PROX1,DDX60L,NUB1,SAMD9,UBE2L6,PARP9,OPTN,TMX1,MOV10,IL15,TRIM21,PARP10,…
8.88122e-06	478	3065	123	0.0401305	0.257322	TF:M11687_1	TF	Factor: IRF-4; motif: NCGAAACCGAAACYN; match class: 1	GBP4,CTSS,LIPG,RCSD1,BATF2,TNFSF14,BST2,LHX2,CD274,OAS3,LAG3,TNFAIP6,PLAAT4,TAP1,CFB,APOL1,IFIT2,IFIH1,IFIT3,ISG15,IFI27,USP18,EPSTI1,PSMB9,APOL2,IFITM1,HERC5,IFI6,NINJ1,HMSD,TFPI2,HERC6,ASB2,SAMD9L,MGAT4A,SPX,IRF7,PLAAT2,GJD3,DHX58,IFIT1,TAPBP,ZFP36,LGI4,RTP4,HLA-C,LRCH2,B2M,SBNO2,DDX60,DDX60L,PRKCQ,NUB1,OPTN,XRN1,TRIM21,PARP10,IFIT5,BLVRA,PSME2,GTPBP1,BLZF1,DNAJA1,PANX1,PDE4B,FEM1C,TRIM69,STARD…
5.07888e-05	456	3065	116	0.0378467	0.254386	TF:M11686_1	TF	Factor: IRF-4; motif: NYGAAASYGAAACYN; match class: 1	GBP4,AIM2,IL4I1,CTSS,RCSD1,LRP2,BATF2,TNFSF14,L3MBTL4,BST2,CD274,OAS3,TNFAIP6,PLAAT4,TAP1,CFB,APOL1,IFIT2,IFIH1,IFIT3,ISG15,IFI27,USP18,PRRG4,EPSTI1,PSMB9,APOL2,IFITM1,HERC5,IFI6,HMSD,BCL2A1,HERC6,GJD3,DHX58,IFIT1,TAPBP,ZFP36,TRAPPC3L,LGI4,RTP4,NAMPT,RNF213,FAM241A,B2M,DLL1,SBNO2,DDX60,ENPEP,DDX60L,PRKCQ,NUB1,OPTN,TRIM21,PARP10,IFIT5,PSME2,PANX1,ETS1,APOBEC3G,FEM1C,TRIM69,STARD4,NUP62,SLFN12,ATF5…
1.9892e-10	340	3065	107	0.0349103	0.314706	TF:M09629	TF	Factor: IRF-1; motif: NAAANNGAAAGTGAAASTRN	GBP4,CALHM6,HLA-DRB1,IL27,GBP1,IL18BP,L3MBTL4,CD274,KIAA0040,OAS3,KCNJ15,TNFSF13B,PLAAT4,TAP1,APOL1,APOL3,IFIT2,IFIT3,ISG15,CEACAM1,USP18,TAP2,PRRG4,PSMB9,NKX3-1,APOL2,PARP14,CSF1,SLC15A3,ARL9,SLC37A1,IFI44,PLAAT2,GJD3,GBP3,SLC12A7,DHX58,IFIT1,TAPBP,PSMB10,LACTB,ZNFX1,SP110,EID3,HLA-C,IL7,APOL6,DTX3L,HLA-A,PSMB8,PSME1,TMEM140,NUB1,PARP9,OPTN,MOV10,IL15,TRIM21,PARP10,GTPBP1,PANX1,ADAR,APOBEC3G,BTN…
3.48329e-06	393	3065	107	0.0349103	0.272265	TF:M11671	TF	Factor: IRF-5; motif: NCGAAACCGAAACY	TNF,CR1L,IFI30,PLA1A,GBP6,OAS2,FXYD6,BATF2,TNFSF14,BST2,LHX2,MX1,OAS3,TAP1,IFIH1,ISG15,IFI27,USP18,FZD5,TAP2,EPSTI1,PSMB9,PARP14,HMSD,HERC6,SAMD9L,IFI44,HELZ2,SAMHD1,IRF7,PLAAT2,PARP12,IFIT1,PSMB10,RTP4,ZNFX1,TDRD7,HLA-E,RNF213,DTX3L,TRIM14,SBNO2,CFAP91,DDX60,DDX60L,STAT1,PRKCQ,CLDN1,NUB1,SAMD9,PARP9,XRN1,MRPL32,IFIT5,BLVRA,C1GALT1C1,OSMR,DNAJA1,SYNGR3,TMEM229B,ADPRS,PHF11,RASGRP3,POMP,CFLAR,ZMYN…
7.76469e-06	374	3065	102	0.033279	0.272727	TF:M09733_1	TF	Factor: STAT2; motif: NRGAAANNGAAACTNA; match class: 1	CXCL10,GBP4,IRF8,RSAD2,IL4I1,GBP1,RCSD1,LRP2,BATF2,CD274,IFI44L,BEST3,CFB,APOL1,TNFSF10,STAP2,IFIT2,IFIH1,C3AR1,IFIT3,ISG15,IFI27,USP18,EPSTI1,APOL2,IFITM1,HERC5,IFI6,BCL2A1,HERC6,GJD3,GBP3,DHX58,IFIT1,LGI4,RTP4,ZNFX1,NAMPT,PRKCG,APOL6,RNF213,TRPC3,DTX3L,B2M,DLL1,DDX60,PROX1,DDX60L,PRKCQ,MT1E,NUB1,PARP9,OPTN,MOV10,PARP10,IFIT5,GTPBP1,PANX1,APOBEC3G,FEM1C,TOP1,TRIM69,STARD4,NUP62,CCN4,SLFN12,ATF5,…
3.29222e-09	322	3065	100	0.0326264	0.310559	TF:M09956	TF	Factor: IRF-1; motif: NAAANNGAAASTGAAASNRN	GBP4,CCL20,CTSS,HLA-DRB1,GBP1,IL18BP,L3MBTL4,BST2,CD274,OAS3,TNFSF13B,PLAAT4,APOL1,TNFSF10,STAP2,APOL3,IFIT2,IFIT3,ISG15,CEACAM1,PRRG4,EPSTI1,APOL2,SLC15A3,ARL9,IFI44,PLAAT2,HLA-B,GJD3,GBP3,SLC12A7,DHX58,IFIT1,TAPBP,ZFP36,RTP4,RPS6KA1,NAMPT,EID3,HLA-C,IL7,APOL6,CASP10,DTX3L,B2M,HLA-A,LAMA1,DDX60,ENPEP,MT1E,TMEM140,NUB1,SAMD9,UBE2L6,PARP9,OPTN,MOV10,IL15,TRIM21,PARP10,GTPBP1,IRF2,PANX1,APOBEC3G,CD…
2.2069e-13	278	3065	99	0.0323002	0.356115	TF:M09957	TF	Factor: IRF-2; motif: NAAANNGAAAGTGAAASTRN	GBP4,CALHM6,CCL20,HLA-DRB1,GBP1,IL18BP,L3MBTL4,BST2,CD274,MX1,OAS3,TNFSF13B,PLAAT4,TAP1,APOL1,APOL3,IFIT2,IFIT3,ISG15,CEACAM1,USP18,TAP2,PRRG4,EPSTI1,PSMB9,APOL2,PARP14,SLC15A3,ARL9,IFI44,PLAAT2,HLA-B,GJD3,GBP3,SLC12A7,PARP12,DHX58,IFIT1,TAPBP,ZFP36,RTP4,ZNFX1,SP110,NAMPT,HLA-C,IL7,APOL6,DTX3L,B2M,HLA-A,LAMA1,DDX60,PSMB8,DDX60L,DLX1,PSME1,TMEM140,NUB1,SAMD9,UBE2L6,PARP9,OPTN,MOV10,IL15,TRIM21,PAR…
0.00566347	387	3065	95	0.0309951	0.245478	TF:M00194_1	TF	Factor: NF-kappaB; motif: NGGGGAMTTTCCNN; match class: 1	CXCL10,MT1G,DAPP1,AIM2,MYB,NOD2,CTSS,MEFV,TNFRSF9,KLK10,CCL1,HLA-DMB,MT1M,CD83,BST2,CD40,TNFAIP2,CD70,CXCL2,CXCL3,RGS16,OAS3,SLC2A6,SAA2,SAA1,TAP1,STAP2,IL15RA,IFIH1,FAM107A,CXCL5,CXCL1,TRAF1,PSMB9,PTGES,NFKBIA,ALKAL2,NFKB2,PDZK1IP1,TIFA,CD24,BCL3,TNFRSF18,ALS2CL,B2M,PDZD2,GPRC5B,CXCL6,PINLYP,OPTN,RAB27A,ABCC11,STK10,SLFN12,CYB5A,CCNO,XPNPEP1,KIF4A,RAB29,TM4SF1,MICALL2,GADD45B,PID1,STAT3,PATL1,VA…
7.34442e-05	345	3065	93	0.0303426	0.269565	TF:M04706_1	TF	Factor: RelA; motif: GGGRAWTYC; match class: 1	DAPP1,AIM2,MYB,NEURL3,ICAM1,NOD2,TNFRSF9,CCL19,ETV7,CD40,ANO9,CD70,CXCL2,CXCL3,OAS3,BCL2L14,CYP27B1,SLC2A6,CFB,STAP2,CXCL5,CXCL1,NUAK2,CYP7B1,TRAF1,ADCY4,PTGES,NFKBIA,RELB,TTC39A,TFPI2,MYH11,RRAD,PTGIR,ALKAL2,WIPF3,TAPBP,RNF213,SPHK1,B2M,PDZD2,B4GALT5,IL17C,ENPEP,RFLNA,NFKBID,CXCL6,LSR,OPTN,TNFAIP1,OSMR,ABCC11,KIF4A,ACTN1,CFLAR,TVP23A,NIBAN1,FRMD3,PATL1,VANGL2,SELENOI,SDC4,STX4,NRARP,NFKBIB,POGLU…
0.000424694	357	3065	93	0.0303426	0.260504	TF:M10080	TF	Factor: STAT2; motif: RRGRAANNGAAACTGAAAN	CCL8,GBP6,OAS2,CCL19,CHRNA1,KCNA1,BST2,CD274,KIAA0040,MX1,OAS3,BCL2L14,TNFSF13B,PLAAT4,APOL1,LAP3,IFIT3,ISG15,USP18,EPSTI1,APOL2,IFITM1,HERC5,CSPG5,HERC6,SAMD9L,SLC15A3,ARL9,IFI44,SAMHD1,IRF7,PLAAT2,GJD3,SMTNL1,PARP12,DHX58,IFIT1,TAPBP,LGI4,BRIP1,RTP4,ZNFX1,CD34,NAMPT,APOL6,SOCS1,MAP3K8,DTX3L,B2M,DDX60,DDX60L,ATP10A,TMEM140,SAMD9,NCOA7,PARP9,OPTN,MOV10,TRIM21,PARP10,IFIT5,CTNNBL1,GTPBP1,DNAJA1,CD…
0.000198489	337	3065	90	0.0293638	0.267062	TF:M00453_1	TF	Factor: IRF-7; motif: TNSGAAWNCGAAANTNNN; match class: 1	CCL8,GBP4,AIM2,RSAD2,PLA1A,RCSD1,BATF2,BST2,CD274,IFI44L,OAS3,PLAAT4,TAP1,CFB,APOL1,TNFSF10,IFIT2,IL15RA,IFIH1,C3AR1,IFIT3,ISG15,IFI27,USP18,EPSTI1,PSMB9,APOL2,HERC5,IFI6,BCL2A1,HERC6,MGAT4A,GJD3,GBP3,DHX58,IFIT1,RTP4,NAMPT,RNF213,TRPC3,B2M,SBNO2,DDX60,ENPEP,DDX60L,STAT1,NUB1,KIF22,OPTN,TRIM21,IFIT5,C1GALT1C1,APOBEC3G,STARD4,SLFN12,MACC1,RASGRP3,CFLAR,C2orf66,MICALL2,PRPF3,ADAMTS3,SHFL,TRIM26,TBC…
4.64167e-05	318	3065	88	0.0287113	0.27673	TF:M04016	TF	Factor: IRF5; motif: CCGAAACCGAAACY	CR1L,GPR84,PLA1A,GBP6,OAS2,FXYD6,BATF2,TNFSF14,BST2,LHX2,MX1,OAS3,IFIH1,ISG15,IFI27,FZD5,EPSTI1,HERC6,IFI44,SAMHD1,KCNE4,PARP12,DHX58,IFIT1,RTP4,ZNFX1,TDRD7,AKR1B1,RNF213,JUNB,DTX3L,TRIM14,FBXO6,SBNO2,CFAP91,DDX60,KCNG2,C3orf38,DDX60L,PDGFRL,CLDN1,KIF22,SAMD9,PARP9,MRPL32,IFIT5,GCSAM,OSMR,SYNGR3,TMEM229B,USP15,CFLAR,ZMYND15,SYCP2,RIPK1,SLC44A3,HECW2,CASP1,INHBA,OGFR,STAT2,ABRACL,RNF122,CDK2AP2,FK…
3.22201e-06	284	3065	84	0.0274062	0.295775	TF:M04014	TF	Factor: IRF3; motif: NNRRAANGGAAACCGAAACYR	CCL8,IL4I1,ELOVL7,KLK10,IL27,FXYD6,LRP2,BST2,CD274,KIAA0040,MX1,OAS3,PLAAT4,TAP1,CFB,APOL1,TNFSF10,APOL3,IFIT2,IFIH1,C3AR1,IFIT3,ISG15,CEACAM1,USP18,EPSTI1,PSMB9,APOL2,HERC5,HERC6,SLC15A3,IFI44,SAMHD1,GJD3,PARP12,DHX58,IFIT1,LGI4,RELA,RTP4,ZNFX1,NAMPT,APOL6,DTX3L,TRIM14,B2M,CFAP91,DDX60,DDX60L,PSME1,SAMD9,UBE2L6,NCOA7,PARP9,OPTN,MOV10,PARP10,PLCL1,GTPBP1,C1GALT1C1,ABCC11,PANX1,ADAR,NUP62,ATF5,GPB…
7.6316e-08	248	3065	80	0.0261011	0.322581	TF:M11665_1	TF	Factor: IRF-2; motif: NGAAASYGAAAS; match class: 1	GBP4,IL4I1,RCSD1,LRP2,BATF2,L3MBTL4,BST2,CD274,OAS3,TNFAIP6,PLAAT4,TAP1,CFB,APOL1,IFIT2,IFIT3,ISG15,IFI27,USP18,EPSTI1,PSMB9,APOL2,HERC5,IFI6,HERC6,GJD3,DHX58,IFIT1,TAPBP,ZFP36,RTP4,B2M,DLL1,SBNO2,DDX60,ENPEP,DDX60L,PRKCQ,NUB1,OPTN,TRIM21,PARP10,IFIT5,PSME2,PANX1,APOBEC3G,FEM1C,TRIM69,STARD4,NUP62,SLFN12,ATF5,RASGRP3,PLEKHA4,C5orf15,CFLAR,RFX5,MICALL2,OAF,ACKR4,SHFL,GYPC,TRIM26,TNFRSF14,TBC1D1,CS…
0.000301099	258	3065	73	0.0238173	0.282946	TF:M01882	TF	Factor: IRF-2; motif: NNRAAAGTGAAASNNA	CXCL10,UBD,GBP4,HLA-DOB,HLA-DRB1,FHAD1,IL18BP,BST2,IL18R1,KCNJ15,PLAAT4,APOL1,APOL3,IFIT2,IFIT3,IFI27,RSPO3,NKX3-1,APOL2,SECTM1,CSF1,SLC15A3,ARL9,SLC37A1,CCL7,PLAAT2,SLC12A7,DHX58,IFIT1,LRRTM2,TAPBP,A2M,APOL6,PSMB8,ENPEP,CYLD,NUB1,OPTN,TRIM21,CD47,ABCC11,SRFBP1,CDC42SE2,C5orf15,TLNRD1,RBCK1,PNRC1,PRPF3,ERAP1,ACKR4,ERAP2,TBC1D1,TAPBPL,SELENOI,PLAT,ATXN7,SH2B3,MSANTD3-TMEFF1,AGPAT3,PRRT3,ADAMTS6,LA…
0.000388462	236	3065	68	0.022186	0.288136	TF:M01224_1	TF	Factor: P50:RELA-P65; motif: GGANTTYCCCWN; match class: 1	CXCL10,EBI3,SLC8A3,DAPP1,AIM2,MYB,ICAM1,NOD2,ELOVL7,TNFRSF9,IL32,BST2,CD40,TNFAIP2,CD70,CXCL2,SLC2A6,SAA2,SAA1,CFAP161,IL15RA,CXCL1,MLKL,TRAF1,CLDN5,PTGES,GIMAP8,SPX,NOCT,TIFA,TNIP1,TNFRSF18,BCL6B,ALS2CL,LDLR,PDZD2,IL17C,NFKB1,LRCH1,PINLYP,IFNGR2,LHFPL6,RFX5,EIF2AK2,RAP2C,POGLUT1,C17orf49,HNRNPF,INO80D,DDR1,ARHGEF40,STX1A,OLFML2A,FN3K,SLC35E2A,ZNF763,NDRG4,SMIM38,ASF1B,CAVIN2,TMEM26,NCAPG,GNG2,AF…
0.00709816	244	3065	66	0.0215334	0.270492	TF:M10094_1	TF	Factor: RelA-p65; motif: NWGGGRATTTCCMN; match class: 1	CDH22,DAPP1,AIM2,MYB,NOD2,CTSS,TNFRSF9,ACKR1,ANO9,CD70,CXCL2,CXCL3,OAS3,TNFAIP3,SLC2A6,SAA2,SAA1,SGPP2,STAP2,IFIH1,CXCL5,CXCL1,TRAF1,PTGES,NINJ1,NFKBIA,CLIC2,SLC31A2,ALKAL2,NFKB2,GPR182,TAPBP,TIFA,IKBKE,B2M,CD82,CXCL6,OPTN,PI4K2B,ELF3,B4GALNT1,GEM,NDST2,CYB5A,XPNPEP1,TM4SF1,HIVEP2,GPR85,RAP2C,CCDC28B,UBB,VANGL2,NFKBIB,POGLUT1,C17orf49,TMEM50A,DDR1,ARHGEF40,HFE,CAVIN2,KEL,AFF3,EFCAB6,JAKMIP3,RASSF…
0.00627069	205	3065	58	0.0189233	0.282927	TF:M00972_1	TF	Factor: IRF; motif: RAAANTGAAAN; match class: 1	GBP4,GBP1,IL18BP,BST2,CD274,TLR2,PCDH17,TNFAIP6,C15orf48,TNFSF13B,PLAAT4,IFIT2,IFIT3,ISG15,MLKL,IFI6,HORMAD1,MGAT4A,IFI44,SPTA1,GBP3,DHX58,RAB20,IFIT1,TAPBP,SP110,SOGA3,CD24,HLA-A,KCNQ3,NUB1,OPTN,TRIM21,PARP10,IRF2,GIMAP2,PDIA6,OAF,RNF24,PDLIM5,MMAA,CASP4,TLR4,PSMA4,MSANTD3-TMEFF1,NAALADL2,CDKN1C,MAGED1,C4orf36,OGN,INTU,TFDP2,ADH6,PFKFB2,OTULINL,LURAP1L,AKR1C2,NEIL3
9.13245e-12	120	3065	55	0.0179445	0.458333	TF:M11685_1	TF	Factor: IRF-8; motif: NCGAAACYGAAACYN; match class: 1	GBP4,RCSD1,BATF2,BST2,CD274,OAS3,TAP1,CFB,APOL1,IFIT3,ISG15,IFI27,USP18,EPSTI1,PSMB9,APOL2,IFITM1,HERC5,IFI6,HERC6,SAMD9L,IRF7,DHX58,IFIT1,LGI4,RTP4,B2M,DDX60,DDX60L,PRKCQ,PARP10,IFIT5,PANX1,FEM1C,TRIM69,STARD4,SLFN12,RASGRP3,CFLAR,RFX5,MICALL2,GYPC,TRIM26,OGFR,SLC9A9,CBR3,PPP2R2A,TENT5A,PHACTR4,KLHL3,CAPN6,HSDL2,PTPRQ,SEC16B,IL20RA
1.47225e-07	142	3065	54	0.0176183	0.380282	TF:M11664_1	TF	Factor: IRF-2; motif: NGAAASYGAAAS; match class: 1	GBP4,IL4I1,RCSD1,LRP2,L3MBTL4,BST2,CD274,OAS3,PLAAT4,TAP1,APOL1,IFIT2,IFIT3,ISG15,IFI27,USP18,EPSTI1,PSMB9,APOL2,IFI6,HERC6,GJD3,DHX58,IFIT1,TAPBP,DLL1,SBNO2,DDX60,DDX60L,NUB1,OPTN,TRIM21,PARP10,IFIT5,PSME2,PANX1,APOBEC3G,FEM1C,STARD4,NUP62,ATF5,C5orf15,CFLAR,ACKR4,TRIM26,TNFRSF14,TBC1D1,MMAA,CBR3,GNB4,PPP2R2A,APOBEC3F,KLHL3,CAPN6
0.0144035	163	3065	48	0.0156607	0.294479	TF:M04015_1	TF	Factor: IRF-4; motif: NCGAAACCGAAACYA; match class: 1	CMPK2,OAS2,BATF2,BST2,LHX2,KIAA0040,OAS3,LAG3,TAP1,IFIT2,ISG15,EPSTI1,PSMB9,HAPLN1,HERC6,SAMD9L,SAMHD1,IRF7,PLAAT2,DHX58,IFIT1,RTP4,HLA-C,HLA-E,APOL6,UHMK1,FAM177A1,DDX60,DDX60L,IFIT5,GTPBP1,BLZF1,DNAJA1,SYNGR3,USP15,RASGRP3,CFLAR,RFX5,SEC23B,TRIM26,OGFR,STAT2,SLC9A9,PPP2R2A,TENT5A,PHACTR4,HSDL2,IL20RA
0.0403275	164	3065	47	0.0153344	0.286585	TF:M07221_1	TF	Factor: NF-kappaB1; motif: KGGRNTTTCCM; match class: 1	UBD,CDH22,EBI3,MYB,CTSS,ELOVL7,ACKR1,IL32,MT1F,CD40,TNFAIP3,SGPP2,STAP2,IFIH1,PTGES,NFKBIA,SPX,GOLM1,TAPBP,TIFA,IKBKE,ASS1,TCTEX1D4,PINLYP,ELF3,TMEM229B,SLC2A4,NDST2,XPNPEP1,FAM124A,CD58,CCDC28B,VANGL2,HNRNPF,CLIC1,TMEM50A,EHD1,DDR1,FN3K,GREM1,ATP7B,ADGRL1,SMIM38,SLC16A6,EBF1,RASSF2,SPATA17
8.10742e-05	123	3065	44	0.0143556	0.357724	TF:M11672	TF	Factor: IRF-5; motif: NCGAAACCGAAACY	IFI30,OAS2,BATF2,BST2,MX1,IFIH1,ISG15,IFI27,EPSTI1,HERC6,IFI44,SAMHD1,PARP12,DHX58,RTP4,RNF213,DTX3L,TRIM14,CFAP91,DDX60,DDX60L,CLDN1,SAMD9,PARP9,IFIT5,C1GALT1C1,TMEM229B,RIPK1,SHFL,OGFR,TBC1D1,ABRACL,FKBP11,TBC1D9,CASP7,CENPH,C4orf36,KLHL3,SCRN2,GLT8D2,SEC16B,ADAT2,NUDT13,IL20RA
0.000387105	100	3065	37	0.0120718	0.37	TF:M11681	TF	Factor: IRF-9; motif: NCGAAACYGAAACYN	IFI30,OAS2,BATF2,BST2,MX1,IFIH1,ISG15,IFI27,EPSTI1,HERC6,IFI44,SAMHD1,PARP12,DHX58,RTP4,RNF213,DTX3L,TRIM14,CFAP91,DDX60,DDX60L,SAMD9,PARP9,IFIT5,TMEM229B,RIPK1,SHFL,OGFR,TBC1D1,FKBP11,TBC1D9,CASP7,CENPH,KLHL3,SCRN2,SEC16B,IL20RA
2.39865e-05	73	3065	32	0.0104405	0.438356	TF:M08887_1	TF	Factor: IRF; motif: NNGAAANTGAAANN; match class: 1	GBP4,GBP1,IL18BP,BST2,CD274,IFI44L,TNFSF13B,PLAAT4,CFB,IFIT2,IFIT3,ISG15,IFI27,EPSTI1,IFITM1,IFI6,DHX58,IFIT1,TAPBP,RTP4,RNF213,DDX60,NUB1,OPTN,TRIM21,PARP10,IFIT5,APOBEC3G,PDLIM5,MMAA,APOBEC3F,SEC16B
4.73225e-05	57	3065	27	0.00880914	0.473684	TF:M00772_1	TF	Factor: IRF; motif: RRAANTGAAASYGNV; match class: 1	GBP4,CD274,MX1,BEST3,TNFSF13B,CFB,IFIT2,IFIT3,IFI6,MGAT4A,SLC15A3,DHX58,IFIT1,TAPBP,RTP4,B2M,HLA-A,NUB1,SAMD9,OPTN,MOV10,IRF2,C2orf66,OAF,CASP4,MSANTD3-TMEFF1,SEC16B
2.25369e-06	45	3065	25	0.00815661	0.555556	TF:M04020_1	TF	Factor: IRF8; motif: NCGAAACCGAAACT; match class: 1	OAS2,BATF2,OAS3,LAG3,IFIT3,ISG15,IFI6,HERC6,SAMD9L,IRF7,PLAAT2,DHX58,IFIT1,RTP4,HLA-C,DDX60,DDX60L,IFIT5,DNAJA1,RASGRP3,CFLAR,PPP2R2A,PHACTR4,HSDL2,IL20RA
0.0499034	60	3065	23	0.00750408	0.383333	TF:M11673	TF	Factor: IRF-5; motif: NCGAAACCGAAACY	MX1,ISG15,IFI27,EPSTI1,HERC6,SAMHD1,PARP12,RTP4,RNF213,TRIM14,DDX60,DDX60L,CLDN1,IFIT5,TMEM229B,RIPK1,OGFR,TBC1D1,STAT2,FKBP11,CASP7,C4orf36,IL20RA
1.62529e-05	36	3065	21	0.00685155	0.583333	TF:M11670_1	TF	Factor: IRF-5; motif: NYGAAACCGAAACY; match class: 1	OAS2,BATF2,BST2,CD274,OAS3,CFB,IFIT3,HERC6,SAMD9L,IRF7,PLAAT2,DHX58,IFIT1,RTP4,DDX60,DDX60L,IFIT5,CFLAR,SLC9A9,PPP2R2A,PHACTR4
0.00654073	47	3065	21	0.00685155	0.446809	TF:M00699_1	TF	Factor: ICSBP; motif: RAARTGAAACTG; match class: 1	CHRNA1,MX2,MX1,TNFSF13B,IFI6,HERC6,SAMD9L,IFI44,HLA-B,DHX58,RTP4,HLA-C,APOL6,DTX3L,HLA-A,DDX60,PARP9,ARL5B,GNB4,KPNA2,SEC16B
0.0155757	35	3065	17	0.00554649	0.485714	TF:M07216_1	TF	Factor: IRF1; motif: NNNYASTTTCACTTTCNNTTT; match class: 1	GBP4,CD274,PLAAT4,APOL1,ISG15,APOL2,DHX58,TAPBP,NUB1,IL15,TRIM21,PARP10,BTN3A3,C5orf15,TRIM26,TNFRSF14,BTN3A1
0.00610445	30	3065	16	0.00522023	0.533333	TF:M00258_1	TF	Factor: ISGF-3; motif: CAGTTTCWCTTTYCC; match class: 1	CHRNA1,EPSTI1,IFI6,HERC6,SAMD9L,PLAAT2,HLA-B,DHX58,RTP4,HLA-C,APOL6,DTX3L,PARP9,IFIT5,SEC16B,MSTN
0.00167264	25	3065	15	0.00489396	0.6	TF:M11679_1	TF	Factor: IRF-7; motif: NCGAAANCGAAANYN; match class: 1	GBP4,RCSD1,OAS3,PLAAT4,TAP1,USP18,PSMB9,HERC5,HERC6,IFIT1,SBNO2,DDX60L,IFIT5,CSTF3,CBR3
8.42808e-05	19	3065	14	0.0045677	0.736842	TF:M07045_1	TF	Factor: IRF-1; motif: NNRAAANNGAAASN; match class: 1	CD274,IFI44L,PLAAT4,CFB,APOL1,IFIT2,APOL2,IFI6,DHX58,IFIT1,TAPBP,NUB1,APOBEC3G,APOBEC3F
0.00192448	17	3065	12	0.00391517	0.705882	TF:M04788_1	TF	Factor: IRF-1; motif: STTTCACTTTCNNT; match class: 1	GBP4,BST2,PLAAT4,IFIT3,DHX58,IFIT1,TAPBP,NUB1,OPTN,TRIM21,PSME2,MMAA

## Sheet: FP + TNF vs Control
p_value	term_size	query_size	intersection_size	precision	recall	term_id	source	term_name	intersection
4.98814e-15	112	354	31	0.0875706	0.276786	KEGG:04668	KEGG	TNF signaling pathway	CCL20,CXCL5,CX3CL1,TNFAIP3,CXCL1,BIRC3,ICAM1,CXCL6,CXCL2,CXCL3,IL6,CCL5,NOD2,NFKBIA,CCL2,IL1B,VCAM1,CSF1,IL18R1,CXCL10,IRF1,TNFRSF1B,EDN1,MAP3K5,TRAF1,CFLAR,MAP3K8,IL15,NFKB1,MLKL,MAP2K6
1.91756e-09	88	354	22	0.0621469	0.25	KEGG:05323	KEGG	Rheumatoid arthritis	HLA-DRA,HLA-DOA,CXCL8,CCL20,HLA-DQB1,CXCL5,CXCL1,ICAM1,CXCL6,CXCL2,CXCL3,IL6,CCL5,CCL2,TLR2,IL1B,CSF1,IL15,TGFB2,VEGFA,CXCL12,MMP1
1.71961e-07	293	354	38	0.107345	0.129693	KEGG:04060	KEGG	Cytokine-cytokine receptor interaction	IL1RL1,CXCL8,CCL20,CXCL5,EBI3,CX3CL1,TNFRSF9,IL7R,CXCL1,CXCL6,IL32,CXCL2,CXCL3,IL6,CCL5,CCL2,IL1B,TNFRSF8,CSF3,CSF1,IL18R1,CXCL10,PRLR,CCL11,IL13RA2,IFNAR2,TNFRSF1B,IL15RA,LIFR,IL15,ACKR3,TGFB2,GDF15,CXCL12,TNFRSF11B,BMP6,GDF6,GDF10
8.6839e-06	92	354	18	0.0508475	0.195652	KEGG:04657	KEGG	IL-17 signaling pathway	CXCL8,CCL20,CXCL5,TNFAIP3,CXCL1,CXCL6,CXCL2,CXCL3,IL6,NFKBIA,CCL2,IL1B,CSF3,CXCL10,CCL11,NFKB1,IKBKE,MMP1
2.38366e-05	98	354	18	0.0508475	0.183673	KEGG:04061	KEGG	Viral protein interaction with cytokine and cytokine receptor	CXCL8,CCL20,CXCL5,CX3CL1,CXCL1,CXCL6,CXCL2,CXCL3,IL6,CCL5,CCL2,CSF1,IL18R1,CXCL10,CCL11,TNFRSF1B,ACKR3,CXCL12
9.02457e-05	57	354	13	0.0367232	0.22807	KEGG:05134	KEGG	Legionellosis	CXCL8,CXCL1,C3,CXCL2,CXCL3,IL6,NFKBIA,TLR2,IL1B,NFKB2,HSPA2,NFKB1,HSPA6
0.000162077	100	354	17	0.0480226	0.17	KEGG:04933	KEGG	AGE-RAGE signaling pathway in diabetic complications	CXCL8,ICAM1,IL6,CCL2,COL4A3,IL1B,VCAM1,FOXO1,EDN1,COL4A4,NFKB1,COL4A5,NOX4,TGFB2,VEGFA,PLCB1,EGR1
0.000971839	102	354	16	0.0451977	0.156863	KEGG:04064	KEGG	NF-kappa B signaling pathway	CXCL8,TNFAIP3,CXCL1,BIRC3,ICAM1,CXCL2,CXCL3,NFKBIA,IL1B,VCAM1,NFKB2,RELB,TRAF1,CFLAR,NFKB1,CXCL12
0.00212444	198	354	23	0.0649718	0.116162	KEGG:05169	KEGG	Epstein-Barr virus infection	HLA-DRA,HLA-DOA,HLA-DQB1,TNFAIP3,ICAM1,IL6,NFKBIA,TLR2,NFKBIE,HLA-F,CXCL10,NFKB2,RELB,JAK3,IFNAR2,TAP1,OAS3,HLA-B,CCND3,TAPBP,NFKB1,IKBKE,MAP2K6
0.00253015	214	354	24	0.0677966	0.11215	KEGG:05417	KEGG	Lipid and atherosclerosis	CXCL8,SOD2,CXCL1,ICAM1,CXCL2,CXCL3,IL6,CCL5,NFKBIA,CCL2,TLR2,IL1B,VCAM1,ABCG1,MAP3K5,HSPA2,NFKB1,PPP3CC,IKBKE,VLDLR,MAP2K6,MMP1,PLCB1,HSPA6
0.00361718	101	354	15	0.0423729	0.148515	KEGG:05146	KEGG	Amoebiasis	CXCL8,CXCL1,CXCL2,CXCL3,IL6,COL4A3,TLR2,IL1B,COL4A4,LAMA2,NFKB1,COL4A5,TGFB2,PLCB1,RAB7B
0.00454543	69	354	12	0.0338983	0.173913	KEGG:04612	KEGG	Antigen processing and presentation	HLA-DRA,HLA-DOA,HLA-DQB1,CTSS,HLA-F,TAP1,PSME2,HLA-B,HSPA2,TAPBP,KLRD1,HSPA6
0.00479818	49	354	10	0.0282486	0.204082	KEGG:05144	KEGG	Malaria	CXCL8,ICAM1,IL6,CCL2,TLR2,IL1B,VCAM1,CSF3,TGFB2,SDC1
0.00784536	62	354	11	0.0310734	0.177419	KEGG:05321	KEGG	Inflammatory bowel disease	HLA-DRA,HLA-DOA,HLA-DQB1,IL6,NOD2,TLR2,IL1B,IL18R1,NFKB1,TGFB2,MAF
0.018324	37	354	8	0.0225989	0.216216	KEGG:05332	KEGG	Graft-versus-host disease	HLA-DRA,HLA-DOA,HLA-DQB1,IL6,IL1B,HLA-F,HLA-B,KLRD1
0.0195333	104	354	14	0.039548	0.134615	KEGG:04625	KEGG	C-type lectin receptor signaling pathway	CLEC4E,IL6,NFKBIA,IL1B,NFKB2,RELB,IRF1,PLK3,NFKB1,PPP3CC,IKBKE,EGR3,LSP1,EGR2
0.02887	190	354	20	0.0564972	0.105263	KEGG:04062	KEGG	Chemokine signaling pathway	HCK,CXCL8,CCL20,CXCL5,CX3CL1,CXCL1,CXCL6,CXCL2,CXCL3,CCL5,NFKBIA,CCL2,CXCL10,CCL11,JAK3,NFKB1,SHC4,GNG7,CXCL12,PLCB1
0.0318693	177	354	19	0.0536723	0.107345	KEGG:04621	KEGG	NOD-like receptor signaling pathway	CXCL8,TNFAIP3,CXCL1,BIRC3,CXCL2,CXCL3,IL6,CCL5,NOD2,NFKBIA,CCL2,IL1B,IFNAR2,NAMPT,OAS3,NFKB1,IKBKE,PLCB1,CASP12
8.60191e-07	459	450	49	0.108889	0.106754	REAC:R-HSA-449147	REAC	Signaling by Interleukins	SAA1,HCK,IL1RL1,CXCL8,CCL20,FPR1,EBI3,SOD2,IL7R,CXCL1,ICAM1,IL32,CXCL2,IL6,CCL5,NOD2,NFKBIA,CCL2,IL1B,VCAM1,CSF3,CSF1,MAOA,IRAK3,IL18R1,CXCL10,NFKB2,FOXO1,CCL11,PSMB9,IL13RA2,JAK3,TNFRSF1B,SERPINB2,IL15RA,IRAK2,PSME2,PSMB10,LIFR,IRS2,MAP3K8,IL15,NFKB1,S1PR1,CISH,SDC1,VEGFA,MAP2K6,MMP1
1.14211e-06	696	450	64	0.142222	0.091954	REAC:R-HSA-1280215	REAC	Cytokine Signaling in Immune system	HLA-DRA,SAA1,HCK,IL1RL1,CXCL8,CCL20,FPR1,EBI3,SOD2,TNFRSF9,IL7R,CXCL1,BIRC3,ICAM1,IL32,CXCL2,IL6,CCL5,NOD2,IRF8,NFKBIA,CCL2,IL1B,TNFRSF8,VCAM1,CSF3,CSF1,MAOA,HLA-F,IRAK3,IL18R1,CXCL10,NFKB2,RELB,FOXO1,PRLR,IRF1,MT2A,CCL11,PSMB9,IL13RA2,JAK3,TNFRSF1B,SERPINB2,IL15RA,SAMHD1,IRAK2,PSME2,OAS3,HLA-B,PSMB10,LIFR,IRS2,MAP3K8,IL15,NFKB1,S1PR1,CISH,SDC1,VEGFA,TNFRSF11B,MAP2K6,MMP1,EGR1
1.22635e-06	45	450	14	0.0311111	0.311111	REAC:R-HSA-6783783	REAC	Interleukin-10 signaling	CXCL8,CCL20,FPR1,CXCL1,ICAM1,CXCL2,IL6,CCL5,CCL2,IL1B,CSF3,CSF1,CXCL10,TNFRSF1B
1.50457e-06	195	450	29	0.0644444	0.148718	REAC:R-HSA-375276	REAC	Peptide ligand-binding receptors	SAA1,CXCL8,CCL20,C5AR2,FPR1,CXCL5,CX3CL1,CXCL1,C3,CXCL6,CXCL2,CXCL3,CCL5,CCL2,GPR37L1,CXCL10,CCL11,EDN1,BDKRB1,ACKR3,CXCL12,NPW,SSTR1,GPER1,GAL,F2RL1,APLN,TAC1,CCKAR
7.22903e-06	328	450	38	0.0844444	0.115854	REAC:R-HSA-373076	REAC	Class A/1 (Rhodopsin-like receptors)	SAA1,CXCL8,CCL20,C5AR2,FPR1,CXCL5,CX3CL1,CXCL1,C3,CXCL6,CXCL2,CXCL3,CCL5,CCL2,GPR37L1,CXCL10,CCL11,EDN1,BDKRB1,PTGFR,ADRA1B,ACKR3,S1PR1,CHRM2,CXCL12,NPW,SSTR1,GPR132,GPER1,GAL,PLPPR4,HCAR1,ADORA1,F2RL1,APLN,TAC1,CMKLR1,CCKAR
3.543e-05	57	450	14	0.0311111	0.245614	REAC:R-HSA-380108	REAC	Chemokine receptors bind chemokines	CXCL8,CCL20,CXCL5,CX3CL1,CXCL1,CXCL6,CXCL2,CXCL3,CCL5,CCL2,CXCL10,CCL11,ACKR3,CXCL12
5.46116e-05	459	450	45	0.1	0.0980392	REAC:R-HSA-500792	REAC	GPCR ligand binding	SAA1,CXCL8,CCL20,C5AR2,FPR1,CXCL5,CX3CL1,CXCL1,C3,CXCL6,CXCL2,CXCL3,CCL5,CCL2,GLP2R,GPR37L1,CXCL10,GABBR2,CCL11,EDN1,FZD5,BDKRB1,PTGFR,UCN2,ADRA1B,ACKR3,S1PR1,GNG7,CHRM2,CXCL12,NPW,SSTR1,GPR132,GPER1,GAL,PLPPR4,HCAR1,ADORA1,F2RL1,APLN,TAC1,WNT2,CMKLR1,CCKAR,WNT11
0.000151164	398	450	40	0.0888889	0.100503	REAC:R-HSA-418594	REAC	G alpha (i) signalling events	SAA1,CXCL8,CCL20,FPR1,CXCL5,CX3CL1,CXCL1,C3,CXCL6,CXCL2,CXCL3,CCL5,ABCA4,GPR37L1,CXCL10,GABBR2,AKR1C1,BDKRB1,PDE4D,PLB1,PPP3CC,CAMKK1,GPC2,ACKR3,GNG7,SDC1,PDE1A,CHRM2,CXCL12,NPW,SSTR1,PDE1C,GPER1,GAL,RGS4,PLCB1,HCAR1,HSD17B6,ADORA1,APLN
0.000578454	298	450	32	0.0711111	0.107383	REAC:R-HSA-1474244	REAC	Extracellular matrix organization	KDR,ICAM1,CTSS,COL4A3,VCAM1,ITGA10,ADAMTS1,MMP25,COL4A4,ADAMTS4,ADAMTS2,LAMA2,P4HA3,MMP19,COL4A5,TNXB,TGFB2,COL13A1,ADAM12,SDC1,COL5A3,COL15A1,COL21A1,ADAMTS14,ASPN,ITGA7,VCAN,MMP1,ACAN,COL26A1,MMP10,EMILIN3
0.00107787	11	450	6	0.0133333	0.545455	REAC:R-HSA-5661231	REAC	Metallothioneins bind metals	MT1G,MT1M,MT1F,MT1X,MT1E,MT2A
0.00628231	14	450	6	0.0133333	0.428571	REAC:R-HSA-5660526	REAC	Response to metal ions	MT1G,MT1M,MT1F,MT1X,MT1E,MT2A
0.0073256	110	450	16	0.0355556	0.145455	REAC:R-HSA-6785807	REAC	Interleukin-4 and Interleukin-13 signaling	SAA1,CXCL8,ICAM1,IL6,CCL2,IL1B,VCAM1,MAOA,FOXO1,CCL11,IL13RA2,JAK3,TNFRSF1B,S1PR1,VEGFA,MMP1
1.59983e-12	244	743	41	0.0551817	0.168033	TF:M10094_1	TF	Factor: RelA-p65; motif: NWGGGRATTTCCMN; match class: 1	SAA1,SAA2,CXCL5,SGPP2,TNFRSF9,TNFAIP3,CXCL1,ANO9,MEGF10,CXCL6,CXCL2,CXCL3,SLC2A6,NOD2,CTSS,NFKBIA,JPH2,NFKB2,ELF3,ALKAL2,CCDC3,PTGES,TM4SF1,KLHL25,CD82,STAP2,TRAF1,OAS3,SLC31A2,IFIH1,TAPBP,CCDC28B,IKBKE,TIFA,CACNA1H,CAVIN2,DKK2,RASSF2,COLEC10,JAKMIP3,AFF3
1.12564e-11	889	743	84	0.113055	0.0944882	TF:M03563_1	TF	Factor: RelA-p65; motif: GGGANTTTCCNN; match class: 1	SAA1,SAA2,FAM107A,CXCL5,SGPP2,EBI3,UBD,CX3CL1,FAM153A,TNFRSF9,TNFAIP3,CXCL1,MT1F,BIRC3,ANO9,MEGF10,ICAM1,CXCL6,IL32,CXCL2,TMEM266,CXCL3,SLC2A6,NOD2,CTSS,NFKBIA,GPRC5B,FIBIN,ELOVL7,VCAM1,JPH2,HIF3A,IRAK3,CFB,CXCL10,TNFAIP2,NFKB2,RELB,ELF3,FOXO1,PID1,ALKAL2,CCDC3,PTGES,TNIP1,TM4SF1,KLHL25,IL15RA,STAP2,BATF3,TCTEX1D4,NAMPT,TRAF1,OAS3,SLC31A2,ERRFI1,IFIH1,FAM160A1,CFLAR,TAPBP,CCDC28B,PAPSS2,NFKB1,CAR…
8.46937e-10	345	743	45	0.0605653	0.130435	TF:M04706_1	TF	Factor: RelA; motif: GGGRAWTYC; match class: 1	CXCL5,FAM153A,CYP7B1,TNFRSF9,CXCL1,ANKRD1,ANO9,ICAM1,CXCL6,CXCL2,CXCL3,SLC2A6,NOD2,NFKBIA,IP6K3,JPH2,HIF3A,CFB,RELB,NUAK2,ALKAL2,CCDC3,PTGES,KLHL25,STAP2,TRAF1,OAS3,CFLAR,RRAD,TAPBP,PAPSS2,CACNA1H,PNMA6A,CAVIN2,VCAN,RASSF2,TPD52L1,COLEC10,SLC16A6,SAMD12,KCNB1,MDFI,RASSF9,AFF3,KRT4
9.76306e-10	1827	743	130	0.174966	0.0711549	TF:M00774	TF	Factor: NF-kappaB; motif: NGGGANTTYCCMNNNN	SLAMF8,SAA1,SAA2,MT1G,CCL20,FAM107A,HSD11B1,CXCL5,SGPP2,UBD,FAM153A,TNFRSF9,TNFAIP3,MT1M,CXCL1,MT1F,BIRC3,ANO9,MEGF10,CXCL6,IL32,CXCL2,ACHE,CALHM6,TYMP,CXCL3,SLC2A6,IL6,CCL5,L3MBTL4,NOD2,IRF8,CTSS,NFKBIA,SLC16A12,GPRC5B,PDZK1IP1,PTX3,DEPP1,VCAM1,JPH2,CSF3,HIF3A,CSF1,CXCL10,ADAP1,SPNS2,NFKB2,RELB,ELF3,PID1,ALKAL2,CCDC3,MT2A,PTGES,PSMB9,TNIP1,JAK3,KLHL25,SLC28A3,AMPD3,TAP1,USP53,IL15RA,MMP25,FILIP1…
4.75276e-08	387	743	45	0.0605653	0.116279	TF:M00194_1	TF	Factor: NF-kappaB; motif: NGGGGAMTTTCCNN; match class: 1	SAA1,SAA2,MT1G,FAM107A,CXCL5,FAM153A,TNFRSF9,MT1M,CXCL1,CXCL6,CXCL2,CXCL3,SLC2A6,NOD2,CTSS,NFKBIA,GPRC5B,PDZK1IP1,JPH2,HIF3A,IRAK3,CXCL10,TNFAIP2,NFKB2,PID1,ALKAL2,CCDC3,PTGES,PSMB9,TM4SF1,KLHL25,TAP1,IL15RA,STAP2,TRAF1,OAS3,IFIH1,TIFA,CACNA1H,NSG1,CAVIN2,SSTR1,RASSF2,COLEC10,AFF3
7.14159e-08	2359	743	150	0.201884	0.0635863	TF:M01224	TF	Factor: P50:RELA-P65; motif: GGANTTYCCCWN	SAA1,SAA2,CCL20,FAM107A,HSD11B1,CXCL5,KDR,SGPP2,EBI3,TNFRSF9,MT1M,CXCL1,BIRC3,ANKRD1,ANO9,ICAM1,ERVMER34-1,CXCL6,IL32,CXCL2,ACHE,CALHM6,TMEM266,CXCL3,SLC2A6,IL6,L3MBTL4,NOD2,IRF8,CTSS,NFKBIA,IP6K3,PDZK1IP1,SLC1A3,PTX3,SMCO2,FIBIN,MOB3B,IL1B,ELOVL7,VCAM1,JPH2,CSF1,IRAK3,CFB,ABCA4,GALNT15,CXCL10,CH25H,SPNS2,TNFAIP2,MYO3B,RELB,ELF3,NUAK2,PID1,ALKAL2,STX11,CCDC3,PTGES,CHST6,TNIP1,TM4SF1,KLHL25,IFNAR2…
1.20696e-07	5015	743	266	0.358008	0.0530409	TF:M03557	TF	Factor: P50; motif: GGRRANTCCCNN	SLAMF8,SAA1,SAA2,HCK,MT1G,CCL20,CRABP1,FAM107A,HSD11B1,CXCL5,SGPP2,UBD,FAM153A,SOD2,CYP7B1,TNFRSF9,TNFAIP3,IL7R,MT1M,CXCL1,MT1F,C3,BIRC3,ANKRD1,ANO9,MEGF10,ICAM1,ERVMER34-1,CXCL6,HPN,IL32,CXCL2,ACHE,SLCO5A1,TMEM266,TYMP,CXCL3,GPX3,SLC2A6,RND1,IL6,CCL5,NOD2,IRF8,TRIM36,CTSS,NFKBIA,IP6K3,SLC16A12,GPRC5B,PDZK1IP1,PTX3,NFKBIE,DEPP1,VCAM1,JPH2,LGI3,CSF3,RARRES1,HIF3A,CSF1,WWC1,MAOA,MARCHF3,GALNT15,ARN…
8.45014e-07	717	743	63	0.0847914	0.0878661	TF:M00054_1	TF	Factor: NF-kappaB; motif: GGGAMTTYCC; match class: 1	MT1G,FAM107A,CXCL5,FAM153A,TNFRSF9,TNFAIP3,MT1M,CXCL1,CXCL6,CXCL2,ACHE,TYMP,CXCL3,SLC2A6,NOD2,CTSS,NFKBIA,PTX3,VCAM1,JPH2,CSF3,HIF3A,IRAK3,CXCL10,TNFAIP2,NFKB2,ALKAL2,CCDC3,PTGES,PSMB9,TM4SF1,KLHL25,TAP1,IL15RA,STAP2,TRAF1,GRAMD1A,TRNP1,OAS3,ERRFI1,HSPA2,IFIH1,SCUBE2,TAPBP,CCDC28B,PAPSS2,NFKB1,MLKL,TIFA,CACNA1H,NSG1,CYS1,PNMA6A,CAVIN2,SSTR1,RASSF2,COLEC10,SLC16A6,MDFI,EML5,ALDH3A1,PRSS35,AFF3
1.40373e-06	2457	743	150	0.201884	0.0610501	TF:M00054	TF	Factor: NF-kappaB; motif: GGGAMTTYCC	SLAMF8,SAA1,ZBTB16,SAA2,MT1G,FAM107A,HSD11B1,CXCL5,SGPP2,UBD,FAM153A,TNFRSF9,TNFAIP3,MT1M,CXCL1,MT1F,BIRC3,MEGF10,CXCL6,IL32,CXCL2,ACHE,CALHM6,SLCO5A1,TYMP,CXCL3,SLC2A6,RND1,IL6,CCL5,L3MBTL4,NOD2,IRF8,CTSS,NFKBIA,SLC16A12,GPRC5B,PTX3,DEPP1,VCAM1,JPH2,CSF3,HIF3A,CSF1,IRAK3,CFB,MARCHF3,ARNTL2,CXCL10,SPNS2,TNFAIP2,NFKB2,ELF3,PID1,ALKAL2,STX11,CCDC3,PTGES,PSMB9,CHST6,TNIP1,TM4SF1,JAK3,TNFAIP8L3,KLHL2…
1.78946e-06	1020	743	79	0.106326	0.077451	TF:M03545_1	TF	Factor: c-Rel; motif: NGGGAATYTCCN; match class: 1	SAA1,SAA2,CCL20,FAM107A,UBD,FAM153A,CYP7B1,TNFAIP3,CXCL1,MT1F,C3,MEGF10,ICAM1,ERVMER34-1,IL32,CXCL2,ACHE,CXCL3,RND1,NOD2,KCNQ3,CTSS,NFKBIA,IP6K3,GPRC5B,FIBIN,DEPP1,CSF3,HIF3A,CSF1,CFB,GALNT15,CXCL10,NFKB2,ELF3,FOXO1,AOC2,SLC39A14,ALKAL2,STX11,PTGES,PSMB9,TM4SF1,TAP1,STAP2,PLA2G4C,TCTEX1D4,TRAF1,OAS3,CHST15,TJP2,GK,IFIH1,CFLAR,RRAD,TAPBP,LAMA2,PAPSS2,CARMIL1,IKBKE,TIFA,GSTM5,MLPH,TFAP2A,SSX2IP,TRI…
1.93235e-06	1078	743	82	0.110363	0.0760668	TF:M10004	TF	Factor: NF-kappaB2; motif: GGGRAANYCCC	SAA1,SAA2,CCL20,HSD11B1,CXCL5,SGPP2,EBI3,TNFRSF9,MT1M,CXCL1,FKBP5,CXCL6,IL32,CXCL2,CXCL3,SLC2A6,IL6,L3MBTL4,NOD2,IRF8,NFKBIA,PDZK1IP1,SLC1A3,PTX3,JPH2,CSF1,CXCL10,SPNS2,MYO3B,RELB,ELF3,ALKAL2,CCDC3,MT2A,TNIP1,TNFAIP8L3,KLHL25,TRIM47,AMPD3,IL15RA,CD82,STAP2,B3GNT5,MFSD2A,TCTEX1D4,NAMPT,TRAF1,MMD,GRAMD1A,OAS3,CHST15,HLA-B,SLC31A2,RRAD,ADAMTS2,CCDC28B,MLKL,IKBKE,TIFA,GGH,CACNA1H,COL4A5,TMEFF1,DRP2,N…
3.44719e-06	2445	743	148	0.199192	0.0605317	TF:M10094	TF	Factor: RelA-p65; motif: NWGGGRATTTCCMN	SLAMF8,SAA1,SAA2,MT1G,CCL20,FAM107A,HSD11B1,CXCL5,SGPP2,UBD,SYN2,FAM153A,TNFRSF9,TNFAIP3,MT1M,CXCL1,MT1F,BIRC3,ANKRD1,ANO9,MEGF10,FKBP5,ICAM1,CXCL6,IL32,CXCL2,CALHM6,CXCL3,SLC2A6,IL6,CCL5,L3MBTL4,NOD2,IRF8,CTSS,NFKBIA,IP6K3,SLC16A12,GPRC5B,PDZK1IP1,TLR2,JPH2,CSF1,CFB,ABCG1,GALNT15,CXCL10,ADAP1,SPNS2,TNFAIP2,NFKB2,RELB,ELF3,PID1,PDPN,ALKAL2,CCDC3,DUSP1,MT2A,CCL11,PTGES,PSMB9,TNIP1,TM4SF1,JAK3,KLHL…
4.31087e-06	428	743	44	0.0592194	0.102804	TF:M00053_1	TF	Factor: c-Rel; motif: SGGRNTTTCC; match class: 1	SGPP2,EBI3,TNFAIP3,CXCL1,MT1F,ANO9,MEGF10,ICAM1,IL32,CXCL2,CXCL3,NFKBIA,FIBIN,ELOVL7,JPH2,IL18R1,RELB,ELF3,PDPN,PTGES,TNIP1,CD82,STAP2,TRAF1,SMPD2,IFIH1,CFLAR,TAPBP,CCDC28B,CARMIL1,IKBKE,TIFA,PLEKHG4,ACKR3,CAVIN2,TMEM26,DKK2,RASSF2,SLC16A6,KCNB1,JAKMIP3,ACAN,AFF3,CCN3
5.9303e-06	3795	743	207	0.2786	0.0545455	TF:M00208	TF	Factor: NF-kappaB; motif: NGGGACTTTCCA	SLAMF8,SAA1,SAA2,MT1G,CCL20,CRABP1,FAM107A,HSD11B1,CXCL5,SGPP2,FAM153A,CYP7B1,TNFRSF9,TNFAIP3,IL7R,CXCL1,MT1F,C3,MEGF10,ERVMER34-1,CXCL6,HPN,IL32,CXCL2,ACHE,SLCO5A1,TMEM266,TYMP,CXCL3,GPX3,SLC2A6,RND1,IL6,CCL5,MT1X,NOD2,IRF8,CTSS,NFKBIA,SLC16A12,GPRC5B,PDZK1IP1,PTX3,NFKBIE,DEPP1,VCAM1,JPH2,CSF3,HIF3A,CSF1,WWC1,MARCHF3,GALNT15,CXCL10,NFKB2,FOXO1,IRF1,SLC39A14,CTSH,PID1,AOX1,ALKAL2,STX11,CCDC3,PTGE…
6.17454e-06	3704	743	203	0.273217	0.0548056	TF:M00053	TF	Factor: c-Rel; motif: SGGRNTTTCC	SLAMF8,SAA1,SAA2,MT1G,CXCL8,CCL20,HSD11B1,CXCL5,SGPP2,EBI3,UBD,SYN2,STEAP4,TNFRSF9,TNFAIP3,MT1M,CXCL1,MT1F,GCH1,BIRC3,ANKRD1,ANO9,MEGF10,FKBP5,ICAM1,CXCL6,IL32,CXCL2,CALHM6,TMEM266,CXCL3,SLC2A6,IL6,CCL5,L3MBTL4,NOD2,IRF8,CTSS,NFKBIA,IP6K3,SLC16A12,PDZK1IP1,TLR2,SLC1A3,SMCO2,NFKBIE,FIBIN,ELOVL7,JPH2,RARRES1,CSF1,IRAK3,CFB,IL18R1,ABCA4,ABCG1,CXCL10,ADAP1,SPNS2,NFKB2,CD34,MYO3B,RELB,ELF3,IRF1,PDPN,A…
1.13689e-05	1887	743	120	0.161507	0.063593	TF:M00052	TF	Factor: NF-kappaB; motif: GGGRATTTCC	SLAMF8,SAA1,SAA2,MT1G,CXCL8,CCL20,FAM107A,HSD11B1,CXCL5,SGPP2,UBD,TNFRSF9,TNFAIP3,MT1M,CXCL1,MT1F,BIRC3,ANO9,MEGF10,ICAM1,CXCL6,IL32,CXCL2,CALHM6,CXCL3,SLC2A6,IL6,CCL5,L3MBTL4,NOD2,IRF8,CTSS,NFKBIA,SLC16A12,PDZK1IP1,SMCO2,FIBIN,IL1B,JPH2,CSF1,CFB,CXCL10,ADAP1,SPNS2,TNFAIP2,NFKB2,RELB,ELF3,APCDD1,PID1,ALKAL2,CCDC3,PTGES,PSMB9,NRP2,TNIP1,TM4SF1,JAK3,KLHL25,SLC28A3,IFNAR2,TRABD2B,TAP1,MMP25,FILIP1,C…
1.36332e-05	1300	743	91	0.122476	0.07	TF:M03557_1	TF	Factor: P50; motif: GGRRANTCCCNN; match class: 1	SAA1,SAA2,MT1G,CXCL5,FAM153A,CYP7B1,TNFRSF9,TNFAIP3,MT1M,CXCL1,C3,CXCL6,CXCL2,ACHE,SLCO5A1,TMEM266,CXCL3,RND1,NOD2,NFKBIA,GPRC5B,PTX3,NFKBIE,JPH2,HIF3A,CSF1,GALNT15,CXCL10,FOXO1,IRF1,CTSH,PID1,STX11,PTGES,TSC22D3,PSMB9,NFKBIZ,KLHL25,ARRDC2,TAP1,IL15RA,MMP25,STAP2,SLC43A2,BATF3,PSME2,TRAF1,MMD,SMIM3,TRNP1,CHST15,HLA-B,GK,IFIH1,RRAD,TAPBP,IL15,PAPSS2,MLKL,PDCD5,CACNA1H,NLGN3,PRR29,SCN4B,NDNF,HHIP,N…
3.38158e-05	3594	743	195	0.26245	0.0542571	TF:M09668	TF	Factor: RelA-p65; motif: GGGRNTTTCCM	SLAMF8,SAA1,ZBTB16,SAA2,HCK,MT1G,CCL20,FAM107A,HSD11B1,CXCL5,SGPP2,EBI3,UBD,SYN2,FAM153A,TNFRSF9,TNFAIP3,MT1M,CXCL1,MT1F,BIRC3,ANO9,MEGF10,FKBP5,CXCL6,IL32,CXCL2,ACHE,CALHM6,TYMP,CXCL3,GPX3,SLC2A6,RND1,IL6,CCL5,L3MBTL4,NOD2,IRF8,CTSS,NFKBIA,SLC16A12,PDZK1IP1,TLR2,SLC1A3,PTX3,DEPP1,VCAM1,JPH2,CSF3,HIF3A,CSF1,ABCG1,ARNTL2,CXCL10,ADAP1,SPNS2,TNFAIP2,NFKB2,MYO3B,RELB,ELF3,IGFBP2,PDPN,ALKAL2,STX11,CCD…
3.56586e-05	9160	743	417	0.561238	0.045524	TF:M03876_1	TF	Factor: Kaiso; motif: GCMGGGRGCRGS; match class: 1	HLA-DOA,HCK,CRABP1,CA8,DNER,SGPP2,EBI3,CX3CL1,RASL11B,SOD2,CYP7B1,MAOB,RAPGEF5,MT1M,CXCL1,SLC39A8,MT1F,GCH1,SLCO2A1,ANO9,FKBP5,ICAM1,PLEKHG6,ERVMER34-1,EXOC3L4,HPN,IL32,CXCL2,ACHE,SLCO5A1,TMEM266,TYMP,CXCL3,GPX3,SLC2A6,L3MBTL4,MT1X,CD38,DLL4,IRF8,TRIM36,NFKBIA,IP6K3,CCL2,CLDN1,SLC16A12,GPRC5B,COL4A3,BEST4,NFKBIE,MOB3B,ELOVL7,JPH2,LGI3,CSF3,C11orf96,CSF1,WWC1,IRAK3,CFB,C1QTNF1,IL18R1,GPR37L1,PPP4R…
4.82814e-05	4748	743	243	0.327052	0.0511794	TF:M10046	TF	Factor: c-Rel; motif: NRNRGGGRAATKCCA	SLAMF8,SAA1,ZBTB16,CYTIP,SAA2,HCK,IL1RL1,MT1G,CCL20,FAM107A,HSD11B1,HLA-DQB1,CXCL5,KDR,SGPP2,EBI3,UBD,FAM153A,TNFRSF9,IL7R,MT1M,CXCL1,SLC39A8,MCOLN2,BIRC3,ANKRD1,ANO9,ICAM1,CXCL6,IL32,CXCL2,CALHM6,SLCO5A1,TMEM266,CXCL3,SLC2A6,RND1,IL6,L3MBTL4,NOD2,DLL4,IRF8,CTSS,NFKBIA,IP6K3,PDZK1IP1,SLC1A3,PTX3,SMCO2,FIBIN,MOB3B,DEPP1,IL1B,ELOVL7,VCAM1,JPH2,LGI3,CSF3,RARRES1,CSF1,CFB,ADGRD1,ABCA4,GALNT15,CXCL10,…
5.37766e-05	6458	743	312	0.419919	0.0483122	TF:M00051	TF	Factor: NF-kappaB; motif: GGGGATYCCC	ZBTB16,HCK,ALOX15B,MT1G,CRABP1,HSD11B1,SGPP2,EBI3,UBD,STEAP4,FAM153A,SOD2,CYP7B1,TNFAIP3,RAPGEF5,SLC39A8,MT1F,C3,MCOLN2,BIRC3,SLCO2A1,ICAM1,PLEKHG6,HPN,IL32,ACHE,SLCO5A1,TMEM266,TYMP,GPX3,SLC2A6,RND1,CCL5,L3MBTL4,NOD2,DLL4,IRF8,NFKBIA,CCL2,COL4A3,SLC1A3,NFKBIE,FIBIN,VCAM1,LGI3,CSF3,PIK3AP1,C11orf96,HIF3A,HLA-F,IRAK3,CFB,C1QTNF1,IL18R1,GPR37L1,PPP4R4,ABCG1,GALNT15,ARNTL2,CGNL1,EPSTI1,TNFAIP2,NFKB2…
6.88164e-05	2446	743	143	0.192463	0.0584628	TF:M07221	TF	Factor: NF-kappaB1; motif: KGGRNTTTCCM	SLAMF8,SAA1,SAA2,MT1G,CXCL8,CCL20,FAM107A,HSD11B1,CXCL5,SGPP2,EBI3,UBD,TNFRSF9,TNFAIP3,MT1M,CXCL1,MT1F,C3,BIRC3,ANO9,MEGF10,ICAM1,CXCL6,IL32,CXCL2,CALHM6,TMEM266,CXCL3,SLC2A6,IL6,CCL5,L3MBTL4,NOD2,IRF8,CTSS,NFKBIA,SLC16A12,GPRC5B,PDZK1IP1,SMCO2,FIBIN,IL1B,ELOVL7,JPH2,CSF1,CFB,ABCA4,CXCL10,SPNS2,TNFAIP2,NFKB2,MYO3B,RELB,ELF3,APCDD1,PID1,ALKAL2,CCDC3,PTGES,PSMB9,NRP2,TNIP1,TM4SF1,JAK3,KLHL25,SLC28A…
0.000157644	164	743	23	0.0309556	0.140244	TF:M07221_1	TF	Factor: NF-kappaB1; motif: KGGRNTTTCCM; match class: 1	SGPP2,EBI3,UBD,TNFAIP3,MT1F,MEGF10,IL32,CTSS,NFKBIA,FIBIN,ELOVL7,ELF3,PTGES,STAP2,TCTEX1D4,IFIH1,TAPBP,CCDC28B,IKBKE,TIFA,RASSF2,COLEC10,SLC16A6
0.00020891	94	743	17	0.0228802	0.180851	TF:M00052_1	TF	Factor: NF-kappaB; motif: GGGRATTTCC; match class: 1	SGPP2,TNFAIP3,MT1F,IL32,CTSS,NFKBIA,FIBIN,ELF3,PTGES,STAP2,IFIH1,TAPBP,CCDC28B,IKBKE,TIFA,RASSF2,SLC16A6
0.000228921	236	743	28	0.0376851	0.118644	TF:M01224_1	TF	Factor: P50:RELA-P65; motif: GGANTTYCCCWN; match class: 1	SAA1,SAA2,EBI3,TNFRSF9,CXCL1,ICAM1,ERVMER34-1,IL32,CXCL2,SLC2A6,NOD2,ELOVL7,CXCL10,TNFAIP2,PTGES,TNIP1,KLHL25,IL15RA,TRAF1,LHFPL6,NFKB1,MLKL,TIFA,CAVIN2,TMEM26,MDFI,AFF3,CCN3
0.00025279	4690	743	237	0.318977	0.050533	TF:M03563	TF	Factor: RelA-p65; motif: GGGANTTTCCNN	SLAMF8,SAA1,SAA2,MT1G,CXCL8,CCL20,FAM107A,HSD11B1,CXCL5,KDR,SGPP2,EBI3,UBD,CX3CL1,FAM153A,TNFRSF9,TNFAIP3,MT1M,CXCL1,MT1F,C3,BIRC3,ANKRD1,ANO9,MEGF10,ICAM1,CXCL6,IL32,CXCL2,ACHE,CALHM6,TMEM266,CHI3L2,TYMP,CXCL3,SLC2A6,IL6,CCL5,L3MBTL4,NOD2,IRF8,CTSS,NFKBIA,IP6K3,SLC16A12,GPRC5B,PDZK1IP1,SLC1A3,PTX3,SMCO2,FIBIN,MOB3B,DEPP1,IL1B,ELOVL7,VCAM1,JPH2,LGI3,CSF3,HIF3A,CSF1,IRAK3,CFB,IL18R1,ABCA4,ABCG1,GA…
0.000253222	4521	743	230	0.309556	0.0508737	TF:M03882	TF	Factor: RelB:p50; motif: RGAAANTCCCYNNHGC	SLAMF8,SAA1,SAA2,MT1G,C5AR2,CRABP1,HSD11B1,CXCL5,SGPP2,UBD,STEAP4,CX3CL1,FAM153A,CYP7B1,TNFRSF9,TNFAIP3,IL7R,MT1M,CXCL1,MT1F,GCH1,ANKRD1,ANO9,MEGF10,ICAM1,CXCL6,HPN,IL32,CXCL2,ACHE,TMEM266,TYMP,CXCL3,SLC2A6,RND1,IL6,CCL5,NOD2,TRIM36,CTSS,NFKBIA,IP6K3,GPRC5B,NFKBIE,FIBIN,IL1B,VCAM1,JPH2,LGI3,CSF3,HIF3A,CSF1,WWC1,MAOA,IRAK3,IL18R1,MARCHF3,ARNTL2,CXCL10,CGNL1,NFKB2,MYO3B,RELB,ELF3,ITGA10,FOXO1,IRF1,…
0.000369417	5594	743	273	0.367429	0.0488023	TF:M03545	TF	Factor: c-Rel; motif: NGGGAATYTCCN	SLAMF8,SAA1,SAA2,MT1G,CXCL8,CCL20,FAM107A,HSD11B1,CXCL5,SGPP2,UBD,STEAP4,FAM153A,CYP7B1,TNFRSF9,TNFAIP3,IL7R,MT1M,CXCL1,MT1F,C3,BIRC3,ANKRD1,ANO9,MEGF10,FKBP5,ICAM1,ERVMER34-1,CXCL6,IL32,CXCL2,ACHE,CHI3L2,TYMP,CXCL3,SLC2A6,RND1,IL6,CCL5,NOD2,KCNQ3,IRF8,CTSS,NFKBIA,IP6K3,SLC16A12,GPRC5B,PDZK1IP1,PTX3,SMCO2,FIBIN,MOB3B,DEPP1,IL1B,VCAM1,JPH2,LGI3,CSF3,RARRES1,HIF3A,CSF1,WWC1,CFB,TNFAIP6,MARCHF3,ABCG…
0.000715052	2429	743	138	0.185734	0.0568135	TF:M00194	TF	Factor: NF-kappaB; motif: NGGGGAMTTTCCNN	SLAMF8,SAA1,SAA2,MT1G,FAM107A,HSD11B1,CXCL5,SGPP2,CX3CL1,FAM153A,TNFRSF9,TNFAIP3,MT1M,CXCL1,MT1F,MEGF10,CXCL6,IL32,CXCL2,ACHE,SLCO5A1,TYMP,CXCL3,SLC2A6,IL6,CCL5,NOD2,CTSS,NFKBIA,SLC16A12,GPRC5B,PDZK1IP1,PTX3,DEPP1,JPH2,CSF3,HIF3A,CSF1,IRAK3,CFB,MARCHF3,GALNT15,CXCL10,TNFAIP2,NFKB2,TCIM,PID1,AOX1,MT1E,ALKAL2,CCDC3,PTGES,PSMB9,CHST6,TNIP1,TM4SF1,JAK3,KLHL25,TAP1,USP53,IL15RA,NKX3-1,FILIP1,DENND2A,S…
0.00110269	734	743	56	0.0753701	0.0762943	TF:M10046_1	TF	Factor: c-Rel; motif: NRNRGGGRAATKCCA; match class: 1	ZBTB16,CCL20,FAM107A,HSD11B1,CXCL5,EBI3,TNFRSF9,ICAM1,CXCL6,IL32,SLCO5A1,TMEM266,SLC2A6,NOD2,CTSS,NFKBIA,ELOVL7,VCAM1,JPH2,RARRES1,CSF1,ADGRD1,CXCL10,MYO3B,RELB,IRF1,PID1,PTGES,S100A3,TCTEX1D4,NAMPT,MMD,OAS3,HLA-B,SMPD2,RRAD,TAPBP,CCDC28B,NFKB1,MLKL,TIFA,PSG5,CACNA1H,RCAN2,ATP2A3,KCNE3,RASSF2,COLEC10,KCNB1,ATP1A2,EYA1,SCN2B,AFF3,OLFM2,CCN3,SERTAD4
0.00112242	9627	743	426	0.573351	0.0442505	TF:M09984	TF	Factor: MAZ; motif: GGGGGAGGGGGNGRGRRRGNRG	HLA-DRA,ZBTB16,HCK,ALOX15B,CCL20,FAM107A,DNER,SGPP2,EBI3,SYN2,RASL11B,SOD2,TNFAIP3,RAPGEF5,IL7R,MT1M,CXCL1,MT1F,MCOLN2,SLCO2A1,ANO9,MEGF10,FKBP5,ANGPTL7,ICAM1,PLEKHG6,ERVMER34-1,EXOC3L4,HPN,IL32,ACHE,MARCHF10,SLCO5A1,TMEM266,TYMP,GPX3,L3MBTL4,DPEP1,DLL4,CTSS,NFKBIA,IP6K3,GPRC5B,PDZK1IP1,COL4A3,PTX3,NFKBIE,ELOVL7,JPH2,LGI3,CSF3,PIK3AP1,C11orf96,RARRES1,HIF3A,CSF1,WWC1,HLA-F,CFB,IL18R1,ADGRD1,ABCA4…
0.00173539	2807	743	153	0.205922	0.0545066	TF:M00051_1	TF	Factor: NF-kappaB; motif: GGGGATYCCC; match class: 1	ZBTB16,HCK,ALOX15B,MT1G,HSD11B1,EBI3,FAM153A,CYP7B1,TNFAIP3,C3,BIRC3,SLCO2A1,PLEKHG6,HPN,IL32,ACHE,SLCO5A1,TMEM266,SLC2A6,RND1,CCL5,NOD2,CCL2,COL4A3,SLC1A3,NFKBIE,FIBIN,LGI3,CSF3,C11orf96,HIF3A,HLA-F,ABCG1,ARNTL2,MYO3B,ITGA10,AOC2,IRF1,APCDD1,CTSH,MT1E,STX11,MT2A,PTGES,EPB41L4B,TSC22D3,PSMB9,NFKBIZ,PER1,TNFAIP8L3,TRIM47,FAM167A,TRABD2B,TAP1,PSTPIP2,MMP25,DENND2A,S100A3,ZDHHC23,B3GNT5,SLC43A2,PSME…
0.00332434	722	743	54	0.0726783	0.0747922	TF:M03882_1	TF	Factor: RelB:p50; motif: RGAAANTCCCYNNHGC; match class: 1	SAA1,SAA2,CRABP1,UBD,FAM153A,CYP7B1,TNFRSF9,TNFAIP3,CXCL1,MT1F,CXCL2,ACHE,TYMP,CCL5,TRIM36,NFKBIA,JPH2,LGI3,CSF1,MAOA,NFKB2,ITGA10,PID1,AOX1,PTGES,PSMB9,KLHL25,ARRDC2,TAP1,STAP2,BATF3,TRAF1,MMD,CHST15,HLA-B,TINAGL1,GK,IFIH1,RRAD,ADAMTS2,TAPBP,KIAA1549L,CACNA1H,SCN4B,MAN1C1,ADAMTS14,KIT,VCAN,RASSF2,DBP,NXPH4,HCAR1,BRINP1,AFF3
0.00517103	1189	743	77	0.103634	0.0647603	TF:M04849_1	TF	Factor: RelA-p65; motif: AAASTCCC; match class: 1	SLAMF8,SAA2,MT1G,HLA-DQB1,SGPP2,STEAP4,CX3CL1,TNFRSF9,TNFAIP3,CXCL1,MT1F,C3,CXCL3,SLC2A6,CCL5,NOD2,KCNQ3,NFKBIA,CCL2,PDZK1IP1,SLPI,JPH2,CSF3,CSF1,MAOA,HLA-F,CFB,CGNL1,NFKB2,G0S2,PTGES,PSMB9,SERPINA10,TNIP1,KLHL25,TAP1,GJD3,STAP2,GRAMD2B,HLA-B,SLC31A2,ERRFI1,IFIH1,LAMA2,NFKB1,SUSD5,COL4A5,GPC2,MTARC1,NCKAP5,TGFB2,HMCN1,PHEX,SOX4,ROBO2,CFAP299,SEC16B,COL21A1,MAF,SLC40A1,UNC5B,VCAN,KLHL41,RASSF2,FBX…
0.0057593	513	743	42	0.0565276	0.0818713	TF:M09668_1	TF	Factor: RelA-p65; motif: GGGRNTTTCCM; match class: 1	CCL20,SGPP2,FAM153A,TNFAIP3,MEGF10,RND1,NFKBIA,PDZK1IP1,JPH2,HIF3A,NFKB2,ELF3,PTGES,CD82,STAP2,TCTEX1D4,TRAF1,GRAMD1A,TRNP1,SLC31A2,IFIH1,SCUBE2,ADAMTS2,TAPBP,CCDC28B,NFKB1,MLKL,IKBKE,CACNA1G,CYS1,PNMA6A,CAVIN2,TMEM130,DKK2,RASSF2,SLC16A6,LRRC15,JAKMIP3,ACAN,ALDH3A1,AFF3,CCN3
0.00688343	9328	743	410	0.551817	0.0439537	TF:M10432	TF	Factor: MAZ; motif: GGGMGGGGS	SLAMF8,HLA-DOA,ZBTB16,HCK,ALOX15B,DNER,CXCL5,SGPP2,EBI3,SYN2,CX3CL1,CYP7B1,MAOB,RAPGEF5,MT1M,MT1F,SLCO2A1,ANO9,MEGF10,FKBP5,ANGPTL7,ICAM1,PLEKHG6,EXOC3L4,GGT5,HPN,IL32,ACHE,SLCO5A1,TMEM266,TYMP,SLC2A6,L3MBTL4,DPEP1,NOD2,DLL4,IRF8,NFKBIA,IP6K3,GPRC5B,COL4A3,PTX3,NFKBIE,FIBIN,MOB3B,ELOVL7,JPH2,GLP2R,LGI3,CSF3,PIK3AP1,C11orf96,RARRES1,HIF3A,CSF1,WWC1,TRPA1,HLA-F,CFB,IL18R1,OLFML2B,ABCA4,PPP4R4,ABCG1…
0.00841537	7811	743	352	0.473755	0.0450647	TF:M08952	TF	Factor: NF-KAPPAB1; motif: NGGKRNTTYCCCN	SAA1,ZBTB16,SAA2,HCK,BLK,ALOX15B,CCL20,C5AR2,HSD11B1,CXCL5,KDR,SGPP2,EBI3,CX3CL1,CYP7B1,TNFRSF9,MAOB,TNFAIP3,RAPGEF5,MT1M,CXCL1,MT1F,C3,MCOLN2,SLCO2A1,ANO9,FKBP5,ERVMER34-1,EXOC3L4,CXCL6,HPN,IL32,CXCL2,ACHE,SLCO5A1,TMEM266,CXCL3,GPX3,SLC2A6,RND1,IL6,CCL5,L3MBTL4,MT1X,CD38,NOD2,DLL4,IRF8,NFKBIA,CLDN1,GPRC5B,PDZK1IP1,COL4A3,TLR2,SLC1A3,PTX3,DEPP1,SLPI,ELOVL7,JPH2,LGI3,CSF3,C11orf96,RARRES1,HIF3A,CS…
0.0102767	192	743	22	0.0296097	0.114583	TF:M00774_1	TF	Factor: NF-kappaB; motif: NGGGANTTYCCMNNNN; match class: 1	SGPP2,FAM153A,TNFAIP3,NFKBIA,HIF3A,ELF3,PTGES,PSMB9,TAP1,STAP2,TRAF1,IFIH1,SCUBE2,TAPBP,CCDC28B,IKBKE,CYS1,PNMA6A,RASSF2,SLC16A6,ALDH3A1,AFF3
0.0140954	2290	743	126	0.169583	0.0550218	TF:M04706	TF	Factor: RelA; motif: GGGRAWTYC	IL1RL1,FAM107A,SPARCL1,HSD11B1,CXCL5,UBD,STEAP4,FAM153A,CYP7B1,TNFRSF9,TNFAIP3,IL7R,MT1M,CXCL1,BIRC3,ANKRD1,ANO9,ICAM1,CXCL6,CXCL2,CXCL3,SLC2A6,RND1,CCL5,NOD2,DLL4,CTSS,NFKBIA,IP6K3,SLC1A3,SMCO2,NFKBIE,VCAM1,JPH2,HIF3A,CSF1,HLA-F,CFB,CXCL10,TNFAIP2,RELB,ELF3,NNMT,NUAK2,PRLR,IRF1,PID1,MT1E,ALKAL2,STX11,CCDC3,PTGES,RBM47,TM4SF1,KLHL25,SLC28A3,IFNAR2,IL15RA,NKX3-1,MMP25,GJD3,STAP2,SLC43A2,PSME2,SLCO…
0.0253052	14779	743	601	0.808883	0.0406658	TF:M07289	TF	Factor: GKLF; motif: NNNRGGNGNGGSN	SLAMF8,HLA-DRA,HLA-DOA,ZBTB16,CYTIP,TEX11,HCK,BLK,ALOX15B,CCL20,FPR1,CRABP1,FAM107A,SLC7A2,HSD11B1,HLA-DQB1,CA8,DNER,CXCL5,KDR,SGPP2,EBI3,SYN2,STEAP4,CX3CL1,RASL11B,SOD2,CYP7B1,TNFRSF9,MAOB,TNFAIP3,RAPGEF5,MT1M,CXCL1,SLC39A8,MT1F,C3,MCOLN2,GCH1,BIRC3,ANKRD1,SLCO2A1,ANO9,MEGF10,FKBP5,ICAM1,PLEKHG6,ERVMER34-1,EXOC3L4,GGT5,HPN,IL32,ACHE,MARCHF10,SLCO5A1,TMEM266,CHI3L2,TYMP,GPX3,SLC2A6,IL6,CCL5,L3MBT…
0.0299271	5599	743	262	0.352624	0.0467941	TF:M09984_1	TF	Factor: MAZ; motif: GGGGGAGGGGGNGRGRRRGNRG; match class: 1	HLA-DRA,ZBTB16,HCK,ALOX15B,CCL20,DNER,SGPP2,EBI3,SYN2,RASL11B,SOD2,TNFAIP3,RAPGEF5,MT1M,MT1F,SLCO2A1,ANO9,FKBP5,HPN,IL32,ACHE,TMEM266,DPEP1,DLL4,NFKBIA,IP6K3,GPRC5B,COL4A3,NFKBIE,PIK3AP1,C11orf96,RARRES1,CSF1,WWC1,HLA-F,IL18R1,ABCA4,PPP4R4,ABCG1,ADAP1,CGNL1,SPNS2,TNFAIP2,NFKB2,MYO3B,RELB,GABBR2,FOXO1,APCDD1,PID1,ALKAL2,CCDC3,DUSP1,TSC22D3,TM4SF1,JAK3,TNFAIP8L3,KLHL25,IFNAR2,INSYN2A,ZC3H12A,TRABD2…
0.0302971	8274	743	366	0.492598	0.044235	TF:M09739	TF	Factor: ZGPAT; motif: GRGGCWGNGGNG	SAA1,ZBTB16,SAA2,TEX11,ALOX15B,CRABP1,CLEC4E,DNER,KDR,EBI3,SYN2,CX3CL1,RASL11B,SOD2,MAOB,TNFAIP3,RAPGEF5,IL7R,MT1M,MT1F,ANKRD1,ANO9,PLEKHG6,EXOC3L4,GGT5,HPN,IL32,CXCL2,ACHE,SLCO5A1,TMEM266,CXCL3,SLC2A6,RND1,L3MBTL4,MT1X,DPEP1,DLL4,CTSS,NFKBIA,IP6K3,CLDN1,PDZK1IP1,COL4A3,PTX3,MOB3B,DEPP1,ELOVL7,TNFRSF8,JPH2,GLP2R,LGI3,CSF3,PIK3AP1,RARRES1,WWC1,CFB,IL18R1,MARCHF3,OLFML2B,PPP4R4,ABCG1,GALNT15,ARNTL2…
0.0448824	5202	743	245	0.329744	0.0470973	TF:M08867_1	TF	Factor: AP2; motif: GCCYGSGGSN; match class: 1	ZBTB16,HCK,SGPP2,RASL11B,RAPGEF5,CXCL1,BIRC3,ANO9,ICAM1,PLEKHG6,GGT5,TYMP,SLC2A6,IL6,DLL4,IRF8,NFKBIA,SLC16A12,GPRC5B,COL4A3,PTX3,NFKBIE,LGI3,PIK3AP1,C11orf96,HIF3A,WWC1,MAOA,HLA-F,IRAK3,IL18R1,MARCHF3,PPP4R4,ARNTL2,ADAP1,CGNL1,SPNS2,TNFAIP2,RELB,GABBR2,FOXO1,NUAK2,IRF1,SLC39A14,APCDD1,PID1,ALKAL2,MT2A,EPB41L4B,PSMB9,NRP2,CCDC69,TNIP1,RBM47,KLHL25,IFNAR2,INSYN2A,ZC3H12A,STOX1,TRABD2B,MEI1,TAP1,WT…

## Sheet: FP + IFN vs Control
p_value	term_size	query_size	intersection_size	precision	recall	term_id	source	term_name	intersection
4.76653e-11	69	430	23	0.0534884	0.333333	KEGG:04612	KEGG	Antigen processing and presentation	HLA-DRA,HLA-DOA,HLA-DMB,IFI30,HLA-DRB1,CIITA,CD74,HLA-DQB1,CTSS,HLA-DOB,TAP1,HLA-DPA1,HLA-DMA,HLA-F,TAP2,HLA-E,HLA-B,PSME2,HLA-DPB1,HLA-C,PSME1,TAPBP,B2M
3.75177e-10	198	430	38	0.0883721	0.191919	KEGG:05169	KEGG	Epstein-Barr virus infection	HLA-DRA,HLA-DOA,HLA-DMB,HLA-DRB1,HLA-DQB1,OAS1,OAS2,HLA-DOB,TAP1,HLA-DPA1,HLA-DMA,CXCL10,HLA-F,TAP2,OAS3,ICAM1,ISG15,HLA-E,GADD45G,STAT1,TLR2,HLA-B,CD40,SAP30,CCND3,HLA-DPB1,DDX58,HLA-C,PIK3R1,GADD45B,TAPBP,B2M,STAT2,RUNX3,IRF7,IRF9,MAP2K6,HES1
1.38897e-09	169	430	34	0.0790698	0.201183	KEGG:05164	KEGG	Influenza A	HLA-DRA,HLA-DOA,HLA-DMB,HLA-DRB1,CIITA,HLA-DQB1,RSAD2,OAS1,OAS2,HLA-DOB,HLA-DPA1,HLA-DMA,CXCL10,TNFSF10,OAS3,ICAM1,MX2,MX1,TLR3,IFIH1,STAT1,CCL2,CCND3,HLA-DPB1,DDX58,JAK2,PIK3R1,PML,STAT2,CALCOCO2,IRF7,IRF9,PRSS3,IL1A
7.87552e-08	34	430	14	0.0325581	0.411765	KEGG:05330	KEGG	Allograft rejection	HLA-DRA,HLA-DOA,HLA-DMB,HLA-DRB1,HLA-DQB1,HLA-DOB,HLA-DPA1,HLA-DMA,HLA-F,HLA-E,HLA-B,CD40,HLA-DPB1,HLA-C
9.21705e-08	40	430	15	0.0348837	0.375	KEGG:04940	KEGG	Type I diabetes mellitus	HLA-DRA,HLA-DOA,HLA-DMB,HLA-DRB1,HLA-DQB1,HLA-DOB,HLA-DPA1,HLA-DMA,HLA-F,HLA-E,HLA-B,HLA-DPB1,HLA-C,PTPRN2,IL1A
2.97661e-07	37	430	14	0.0325581	0.378378	KEGG:05332	KEGG	Graft-versus-host disease	HLA-DRA,HLA-DOA,HLA-DMB,HLA-DRB1,HLA-DQB1,HLA-DOB,HLA-DPA1,HLA-DMA,HLA-F,HLA-E,HLA-B,HLA-DPB1,HLA-C,IL1A
2.99197e-07	56	430	17	0.0395349	0.303571	KEGG:05416	KEGG	Viral myocarditis	HLA-DRA,HLA-DOA,HLA-DMB,HLA-DRB1,HLA-DQB1,HLA-DOB,HLA-DPA1,HLA-DMA,HLA-F,ICAM1,HLA-E,HLA-B,CD40,HLA-DPB1,HLA-C,LAMA2,SGCD
3.08265e-06	72	430	18	0.0418605	0.25	KEGG:05140	KEGG	Leishmaniasis	HLA-DRA,HLA-DOA,HLA-DMB,HLA-DRB1,HLA-DQB1,HLA-DOB,NOS2,HLA-DPA1,HLA-DMA,STAT1,TLR2,C3,HLA-DPB1,JAK2,FCGR2A,TGFB3,NCF2,IL1A
5.46664e-06	45	430	14	0.0325581	0.311111	KEGG:04672	KEGG	Intestinal immune network for IgA production	HLA-DRA,HLA-DOA,HLA-DMB,HLA-DRB1,HLA-DQB1,HLA-DOB,HLA-DPA1,HLA-DMA,TNFSF13B,IL15RA,CD40,HLA-DPB1,TNFRSF13C,CXCL12
1.32795e-05	87	430	19	0.044186	0.218391	KEGG:05150	KEGG	Staphylococcus aureus infection	HLA-DRA,HLA-DOA,HLA-DMB,HLA-DRB1,HLA-DQB1,C1QB,HLA-DOB,HLA-DPA1,HLA-DMA,ICAM1,CFH,C2,C4A,C4B,C3,HLA-DPB1,FCGR2A,KRT18,KRT19
1.61095e-05	88	430	19	0.044186	0.215909	KEGG:05323	KEGG	Rheumatoid arthritis	HLA-DRA,HLA-DOA,HLA-DMB,HLA-DRB1,HLA-DQB1,HLA-DOB,HLA-DPA1,HLA-DMA,TNFSF13B,ICAM1,TLR2,CCL2,CSF1,HLA-DPB1,TGFB3,CXCL12,MMP3,MMP1,IL1A
1.81389e-05	49	430	14	0.0325581	0.285714	KEGG:05320	KEGG	Autoimmune thyroid disease	HLA-DRA,HLA-DOA,HLA-DMB,HLA-DRB1,HLA-DQB1,HLA-DOB,HLA-DPA1,HLA-DMA,HLA-F,HLA-E,HLA-B,CD40,HLA-DPB1,HLA-C
2.23882e-05	146	430	25	0.0581395	0.171233	KEGG:04514	KEGG	Cell adhesion molecules	HLA-DRA,HLA-DOA,HLA-DMB,HLA-DRB1,HLA-DQB1,HLA-DOB,CD274,HLA-DPA1,HLA-DMA,HLA-F,ICAM1,HLA-E,HLA-B,CD40,HLA-DPB1,HLA-C,CLDN23,CNTNAP1,NECTIN1,CADM1,VCAN,LRRC4B,ITGA8,CDH5,CLDN1
7.13526e-05	62	430	15	0.0348837	0.241935	KEGG:05321	KEGG	Inflammatory bowel disease	HLA-DRA,HLA-DOA,HLA-DMB,HLA-DRB1,HLA-DQB1,HLA-DOB,IL12RB1,HLA-DPA1,HLA-DMA,NOD2,STAT1,TLR2,HLA-DPB1,TGFB3,IL1A
7.47675e-05	27	430	10	0.0232558	0.37037	KEGG:05310	KEGG	Asthma	HLA-DRA,HLA-DOA,HLA-DMB,HLA-DRB1,HLA-DQB1,HLA-DOB,HLA-DPA1,HLA-DMA,CD40,HLA-DPB1
9.7282e-05	147	430	24	0.055814	0.163265	KEGG:04145	KEGG	Phagosome	HLA-DRA,HLA-DOA,HLA-DMB,HLA-DRB1,HLA-DQB1,CTSS,HLA-DOB,TAP1,HLA-DPA1,HLA-DMA,HLA-F,CD14,TAP2,HLA-E,TLR2,HLA-B,C3,HLA-DPB1,FCGR2A,HLA-C,THBS2,RAB7B,TLR6,NCF2
9.7551e-05	293	430	37	0.0860465	0.12628	KEGG:04060	KEGG	Cytokine-cytokine receptor interaction	CXCL11,CXCL9,CCL8,CX3CL1,CCL13,IL12RB1,IL31RA,CXCL10,TNFSF13B,TNFSF10,IL15RA,CCL2,CSF1,TNFSF14,IL32,CD40,INHBB,IL22RA1,TNFRSF14,TNFRSF1B,TGFB3,GDF10,IL20RB,TNFRSF13C,TNFRSF10D,BMP6,CXCL12,LIF,GDF15,TNFSF18,IL13RA2,TSLP,TNFRSF11B,IL20RA,IL34,IL1A,INHBE
0.00012265	109	430	20	0.0465116	0.183486	KEGG:05145	KEGG	Toxoplasmosis	HLA-DRA,HLA-DOA,HLA-DMB,HLA-DRB1,CIITA,HLA-DQB1,HLA-DOB,NOS2,HLA-DPA1,HLA-DMA,STAT1,TLR2,BIRC3,CD40,SOCS1,HLA-DPB1,JAK2,LAMA2,TGFB3,MAP2K6
0.000218615	175	430	26	0.0604651	0.148571	KEGG:05152	KEGG	Tuberculosis	HLA-DRA,HLA-DOA,HLA-DMB,HLA-DRB1,CIITA,CD74,HLA-DQB1,CTSS,HLA-DOB,NOS2,HLA-DPA1,HLA-DMA,CD14,NOD2,STAT1,TLR2,C3,HLA-DPB1,JAK2,FCGR2A,TGFB3,TLR6,CAMK2B,CAMK2A,LSP1,IL1A
0.00041764	98	430	18	0.0418605	0.183673	KEGG:04061	KEGG	Viral protein interaction with cytokine and cytokine receptor	CXCL11,CXCL9,CCL8,CX3CL1,CCL13,CXCL10,TNFSF10,CCL2,CSF1,TNFSF14,IL22RA1,TNFRSF14,TNFRSF1B,IL20RB,TNFRSF10D,CXCL12,IL20RA,IL34
0.000458644	216	430	29	0.0674419	0.134259	KEGG:05166	KEGG	Human T-cell leukemia virus 1 infection	HLA-DRA,HLA-DOA,HLA-DMB,HLA-DRB1,HLA-DQB1,HLA-DOB,MMP7,HLA-DPA1,HLA-DMA,HLA-F,ICAM1,IL15RA,HLA-E,HLA-B,CD40,CCND3,HLA-DPB1,HLA-C,PIK3R1,B2M,ADCY5,ZFP36,TGFB3,CDKN2B,ADCY4,TNFRSF13C,EGR1,EGR2,CREB5
0.0165028	95	430	15	0.0348837	0.157895	KEGG:04640	KEGG	Hematopoietic cell lineage	HLA-DRA,HLA-DOA,HLA-DMB,HLA-DRB1,HLA-DQB1,HLA-DOB,CD38,CD7,HLA-DPA1,HLA-DMA,CD14,CSF1,HLA-DPB1,CD24,IL1A
0.0211427	331	430	34	0.0790698	0.102719	KEGG:05165	KEGG	Human papillomavirus infection	IRF1,COL4A3,OASL,HLA-F,MX2,ISG15,MX1,TLR3,FZD5,HLA-E,STAT1,ITGA10,HLA-B,CCND3,FOXO1,HLA-C,PIK3R1,COL4A4,HES4,STAT2,LAMA2,IRF9,RELN,TCF7,THBS2,PPP2R3B,ITGA8,ITGA11,ITGA7,WNT11,LFNG,HES1,CREB5,WNT2
0.0256445	132	430	18	0.0418605	0.136364	KEGG:05322	KEGG	Systemic lupus erythematosus	HLA-DRA,HLA-DOA,HLA-DMB,HLA-DRB1,HLA-DQB1,C1QB,HLA-DOB,HLA-DPA1,HLA-DMA,C2,C4A,TRIM21,C4B,CD40,C3,HLA-DPB1,FCGR2A,GRIN2A
0.0331058	112	430	16	0.0372093	0.142857	KEGG:04668	KEGG	TNF signaling pathway	IRF1,CX3CL1,CXCL10,MLKL,ICAM1,NOD2,BIRC3,CCL2,CSF1,PIK3R1,TNFRSF1B,CFLAR,MAP2K6,LIF,MMP3,CREB5
2.19782e-30	193	552	62	0.112319	0.321244	REAC:R-HSA-913531	REAC	Interferon Signaling	HLA-DRA,GBP5,GBP4,IFI30,HLA-DRB1,GBP6,CIITA,GBP1,RSAD2,IRF8,OAS1,OAS2,BST2,IRF1,GBP2,SAMHD1,IFIT3,OASL,IFITM1,IFIT2,HLA-DPA1,HLA-F,IFI6,OAS3,ICAM1,MX2,ISG15,MX1,IFI35,IFI27,HLA-E,STAT1,MT2A,GBP3,TRIM21,UBE2L6,HERC5,PSMB8,XAF1,ISG20,HLA-B,TRIM22,USP18,SOCS1,HLA-DPB1,DDX58,JAK2,HLA-C,IFIT1,SP100,PML,B2M,IFIT5,STAT2,IFITM3,IRF7,IRF9,TRIM14,TRIM45,EGR1,CAMK2B,CAMK2A
1.09549e-24	68	552	35	0.0634058	0.514706	REAC:R-HSA-909733	REAC	Interferon alpha/beta signaling	RSAD2,IRF8,OAS1,OAS2,BST2,IRF1,GBP2,SAMHD1,IFIT3,OASL,IFITM1,IFIT2,HLA-F,IFI6,OAS3,MX2,ISG15,MX1,IFI35,IFI27,HLA-E,PSMB8,XAF1,ISG20,HLA-B,USP18,SOCS1,HLA-C,IFIT1,IFIT5,STAT2,IFITM3,IRF7,IRF9,EGR1
2.08484e-22	87	552	37	0.067029	0.425287	REAC:R-HSA-877300	REAC	Interferon gamma signaling	HLA-DRA,GBP5,GBP4,IFI30,HLA-DRB1,GBP6,CIITA,GBP1,IRF8,OAS1,OAS2,IRF1,GBP2,OASL,HLA-DPA1,HLA-F,OAS3,ICAM1,HLA-E,MT2A,GBP3,TRIM21,HLA-B,TRIM22,SOCS1,HLA-DPB1,JAK2,HLA-C,SP100,PML,B2M,IRF7,IRF9,TRIM14,TRIM45,CAMK2B,CAMK2A
9.53245e-22	696	552	105	0.190217	0.150862	REAC:R-HSA-1280215	REAC	Cytokine Signaling in Immune system	HLA-DRA,GBP5,GBP4,IFI30,HLA-DRB1,GBP6,CIITA,GBP1,RSAD2,IRF8,OAS1,IL18BP,OAS2,BST2,IRF1,GBP2,PSMB9,SAA1,SAMHD1,IFIT3,OASL,IFITM1,NOS2,IFIT2,IL12RB1,IL31RA,HLA-DPA1,CXCL10,HLA-F,TNFSF13B,IFI6,OAS3,ICAM1,MX2,NOD2,ISG15,MX1,IL15RA,IFI35,IFI27,HLA-E,PSMB10,STAT1,MT2A,BIRC3,MAOA,GBP3,CCL2,TRIM21,UBE2L6,CSF1,HERC5,PSMB8,LGALS9,TNFSF14,IL32,XAF1,ISG20,HLA-B,TRIM22,USP18,MUC1,PSME2,BCL6,SOCS1,FOXO1,HLA-DP…
3.21202e-09	2038	552	171	0.309783	0.0839058	REAC:R-HSA-168256	REAC	Immune System	HLA-DRA,HLA-DOA,ITK,GBP5,ZBTB16,HLA-DMB,GBP4,IFI30,HLA-DRB1,GBP6,C5AR2,CIITA,FYB1,CD74,GBP1,RSAD2,IRF8,OAS1,IL18BP,OAS2,BST2,IRF1,CTSS,GBP2,HLA-DOB,PSMB9,TAP1,SAA1,SAMHD1,IFIT3,OASL,IFITM1,CD274,NOS2,IFIT2,IL12RB1,IL31RA,HLA-DPA1,HLA-DMA,CXCL10,MMP25,HLA-F,PIK3AP1,CD14,TNFSF13B,IFI6,TAP2,OAS3,ICAM1,MX2,NOD2,ISG15,MX1,IL15RA,IFI35,TLR3,IFI27,CEACAM1,NLRC5,FBXO32,HLA-E,IFIH1,PSMB10,STAT1,CRISPLD2,T…
0.000928002	298	552	36	0.0652174	0.120805	REAC:R-HSA-1474244	REAC	Extracellular matrix organization	CTSS,MMP7,COL4A3,COL28A1,MMP25,ICAM1,A2M,CEACAM1,KDR,ITGA10,ADAMTS1,COL4A4,LAMA2,LUM,COL10A1,VCAN,TGFB3,ADAMTS8,COL5A3,ACAN,MMP16,ITGA8,ITGA11,COLGALT2,ITGA7,COL13A1,COL24A1,MMP3,COL21A1,MMP1,COL26A1,TLL1,MMP10,ADAMTS14,EMILIN3,MMP12
0.00125117	25	552	9	0.0163043	0.36	REAC:R-HSA-983170	REAC	Antigen Presentation: Folding, assembly and peptide loading of class I MHC	TAP1,HLA-F,TAP2,HLA-E,ERAP2,HLA-B,HLA-C,TAPBP,B2M
0.00142083	99	552	18	0.0326087	0.181818	REAC:R-HSA-1236975	REAC	Antigen processing-Cross presentation	CTSS,PSMB9,TAP1,HLA-F,CD14,TAP2,HLA-E,PSMB10,TLR2,PSMB8,HLA-B,PSME2,HLA-C,PSME1,TAPBP,B2M,TLR6,NCF2
0.0016781	110	552	19	0.0344203	0.172727	REAC:R-HSA-6785807	REAC	Interleukin-4 and Interleukin-13 signaling	SAA1,NOS2,ICAM1,STAT1,MAOA,CCL2,MUC1,BCL6,SOCS1,FOXO1,JAK2,PIK3R1,CEBPD,TNFRSF1B,LIF,MMP3,MMP1,IL13RA2,IL1A
0.00229587	83	552	16	0.0289855	0.192771	REAC:R-HSA-1236974	REAC	ER-Phagosome pathway	PSMB9,TAP1,HLA-F,CD14,TAP2,HLA-E,PSMB10,TLR2,PSMB8,HLA-B,PSME2,HLA-C,PSME1,TAPBP,B2M,TLR6
0.00354044	11	552	6	0.0108696	0.545455	REAC:R-HSA-1236977	REAC	Endosomal/Vacuolar pathway	CTSS,HLA-F,HLA-E,HLA-B,HLA-C,B2M
0.0196985	9	552	5	0.00905797	0.555556	REAC:R-HSA-8983711	REAC	OAS antiviral response	OAS1,OAS2,OASL,OAS3,DDX58
0.0241446	89	552	15	0.0271739	0.168539	REAC:R-HSA-1474290	REAC	Collagen formation	CTSS,MMP7,COL4A3,COL28A1,COL4A4,COL10A1,COL5A3,COLGALT2,COL13A1,COL24A1,MMP3,COL21A1,COL26A1,TLL1,ADAMTS14
3.68148e-29	444	879	87	0.0989761	0.195946	TF:M07216	TF	Factor: IRF1; motif: NNNYASTTTCACTTTCNNTTT	GBP4,HLA-DRB1,GBP1,RSAD2,IL18BP,PLAAT4,APOL1,PSMB9,TAP1,APOL3,CALHM6,IFIT3,CD274,EPSTI1,IFIT2,APOL2,TNFSF13B,TNFSF10,TAP2,OAS3,GJD3,ISG15,ARL9,MX1,APOL6,KIAA0040,PARP14,TLR3,PRRG4,CEACAM1,IFI44,IFIH1,PSMB10,DDX60,RTP4,PARP12,SLC15A3,SP110,GBP3,PARP9,TMEM140,TRIM21,UBE2L6,MT1E,SLC12A7,ITGA10,PSMB8,ERAP2,DTX3L,GIMAP2,HLA-B,USP18,NMI,NKX3-1,BTN3A2,DES,BTN3A3,ZNFX1,DHX58,SLC37A1,HLA-C,TAPBPL,IFIT1,PS…
3.14765e-26	538	879	92	0.104664	0.171004	TF:M04788	TF	Factor: IRF-1; motif: STTTCACTTTCNNT	ZBTB16,GBP4,HLA-DRB1,BATF2,GBP1,RSAD2,IL18BP,PLAAT4,OAS2,BST2,CTSS,APOL1,PSMB9,TAP1,APOL3,CALHM6,IFIT3,FHAD1,IFITM1,CD274,EPSTI1,IFIT2,APOL2,CXCL10,TNFSF13B,TNFSF10,TAP2,OAS3,GJD3,ISG15,ARL9,APOL6,PARP14,A2M,TLR3,PRRG4,IFI44,DDX60,RTP4,SECTM1,SLC15A3,GBP3,PARP9,TMEM140,ASB2,TRIM21,UBE2L6,LRRTM2,CSF1,SLC12A7,ITGA10,PSMB8,ERAP2,DTX3L,HLA-B,NMI,NKX3-1,PSME2,DES,DHX58,SLC37A1,HLA-C,IL22RA1,TAPBPL,IFI…
7.15337e-25	278	879	64	0.07281	0.230216	TF:M09957	TF	Factor: IRF-2; motif: NAAANNGAAAGTGAAASTRN	GBP4,HLA-DRB1,GBP1,IL18BP,PLAAT4,BST2,APOL1,PSMB9,TAP1,APOL3,CALHM6,IFIT3,CD274,EPSTI1,IFIT2,APOL2,TNFSF13B,TAP2,OAS3,GJD3,ISG15,ARL9,MX1,APOL6,PARP14,PRRG4,CEACAM1,IFI44,DDX60,RTP4,PARP12,SLC15A3,SP110,GBP3,PARP9,TMEM140,TRIM21,UBE2L6,SLC12A7,PSMB8,ERAP2,DTX3L,HLA-B,USP18,NMI,BTN3A3,ZNFX1,DHX58,HLA-C,TAPBPL,IFIT1,PSME1,NUB1,TAPBP,B2M,TNFRSF14,NAMPT,APOBEC3G,PARP10,SAMD9,OPTN,ZFP36,NREP,PPM1E
3.61417e-22	1661	879	169	0.192264	0.101746	TF:M11664	TF	Factor: IRF-2; motif: NGAAASYGAAAS	IDO1,ZBTB16,GBP4,IFI30,HLA-DRB1,GBP6,BATF2,GBP1,ETV7,RSAD2,OAS1,IL18BP,PLAAT4,OAS2,BST2,CTSS,APOL1,HLA-DOB,PSMB9,TAP1,APOL3,CALHM6,SAMHD1,PLA1A,COL4A3,IFIT3,FHAD1,IFITM1,CD274,EPSTI1,IFIT2,APOL2,CXCL10,HLA-F,TNFSF13B,IFI6,TNFSF10,TAP2,OAS3,GJD3,ISG15,ARL9,MX1,APOL6,KIAA0040,PARP14,A2M,TLR3,PRRG4,SAMD9L,IFI27,CEACAM1,IFI44,IFIH1,PSMB10,STAT1,DDX60,RTP4,GLUL,SECTM1,TLR2,PARP12,SLC15A3,GBP3,GCNT1,PA…
5.7978e-22	340	879	67	0.076223	0.197059	TF:M09629	TF	Factor: IRF-1; motif: NAAANNGAAAGTGAAASTRN	GBP4,HLA-DRB1,GBP1,IL18BP,PLAAT4,APOL1,PSMB9,TAP1,APOL3,CALHM6,IFIT3,CD274,IFIT2,APOL2,TNFSF13B,TAP2,OAS3,GJD3,ISG15,ARL9,APOL6,KIAA0040,PARP14,TLR3,PRRG4,CEACAM1,IFI44,PSMB10,SLC15A3,SP110,GBP3,PARP9,TMEM140,TRIM21,CSF1,SLC12A7,PSMB8,ERAP2,DTX3L,GIMAP2,USP18,NMI,NKX3-1,BTN3A3,ZNFX1,DHX58,SLC37A1,HLA-C,TAPBPL,IFIT1,PSME1,NUB1,TAPBP,TNFRSF14,APOBEC3G,EID3,PARP10,KCNJ15,AGBL2,APCDD1,OPTN,UCP2,PI16,…
4.67976e-21	1281	879	141	0.16041	0.11007	TF:M08887	TF	Factor: IRF; motif: NNGAAANTGAAANN	IDO1,GBP4,HLA-DRB1,GBP6,BATF2,GBP1,RSAD2,IFI44L,IL18BP,PLAAT4,OAS2,BST2,APOL1,HLA-DOB,APOL3,CALHM6,IFIT3,FHAD1,LAP3,IFITM1,CD274,EPSTI1,IFIT2,APOL2,CXCL10,HLA-F,TNFSF13B,IFI6,TNFSF10,MLKL,OAS3,GJD3,ISG15,ARL9,MX1,APOL6,A2M,TLR3,PRRG4,SAMD9L,IFI27,CEACAM1,IFI44,STAT1,DDX60,RTP4,SECTM1,TLR2,SLC15A3,SP110,GBP3,GCNT1,PARP9,TMEM140,ASB2,TRIM21,UBE2L6,LRRTM2,CSF1,SLC12A7,ITGA10,ERAP2,DTX3L,GIMAP2,SERPI…
1.27732e-19	73	879	31	0.0352673	0.424658	TF:M08887_1	TF	Factor: IRF; motif: NNGAAANTGAAANN; match class: 1	GBP4,GBP1,IFI44L,IL18BP,PLAAT4,BST2,IFIT3,IFITM1,CD274,EPSTI1,IFIT2,TNFSF13B,IFI6,ISG15,TLR3,IFI27,DDX60,RTP4,TRIM21,RNF213,NMI,BTN3A2,DHX58,IFIT1,NUB1,TAPBP,APOBEC3G,IFIT5,PARP10,OPTN,NREP
6.57453e-19	540	879	81	0.0921502	0.15	TF:M07045	TF	Factor: IRF-1; motif: NNRAAANNGAAASN	GBP4,HLA-DRB1,BATF2,GBP1,RSAD2,IFI44L,PLAAT4,OAS2,BST2,APOL1,HLA-DOB,APOL3,CALHM6,COL4A3,IFIT3,CD274,IFIT2,APOL2,CXCL10,HLA-F,IFI6,TNFSF10,OAS3,APOL6,A2M,TLR3,PRRG4,CEACAM1,IFI44,STAT1,DDX60,RTP4,GBP3,GCNT1,PARP9,TRIM21,CSF1,SLC12A7,ERAP2,DTX3L,SERPINF2,RNF213,USP18,NMI,NKX3-1,DES,BRIP1,FBXO6,ZNFX1,DHX58,SLC37A1,IL22RA1,TAPBPL,IFIT1,PSME1,COL4A4,NUB1,TAPBP,SQOR,RAB20,APOBEC3G,IFIT5,EID3,ADGRF3,CF…
7.74705e-19	322	879	61	0.069397	0.189441	TF:M09956	TF	Factor: IRF-1; motif: NAAANNGAAASTGAAASNRN	GBP4,HLA-DRB1,GBP1,IL18BP,PLAAT4,BST2,CTSS,APOL1,APOL3,IFIT3,CD274,EPSTI1,IFIT2,APOL2,TNFSF13B,TNFSF10,OAS3,GJD3,ISG15,ARL9,APOL6,PRRG4,CEACAM1,IFI44,DDX60,RTP4,SLC15A3,GBP3,PARP9,TMEM140,TRIM21,UBE2L6,MT1E,SLC12A7,ITGA10,ERAP2,DTX3L,HLA-B,NMI,DHX58,HLA-C,TAPBPL,IFIT1,NUB1,TAPBP,B2M,TNFRSF14,NAMPT,APOBEC3G,EID3,PARP10,SAMD9,JADE2,OPTN,ZFP36,AKR1C2,NREP,STAC,PPM1E,ALDH3A1,HBD
1.11891e-17	1636	879	157	0.178612	0.0959658	TF:M11685	TF	Factor: IRF-8; motif: NCGAAACYGAAACYN	IDO1,ZBTB16,GBP4,IFI30,GBP6,BATF2,CXCL11,GBP1,ETV7,RSAD2,PLAAT4,OAS2,BST2,CTSS,ART3,SMTNL1,APOL1,PSMB9,TAP1,APOL3,CALHM6,SAMHD1,PLA1A,IFIT3,LAP3,IFITM1,CD274,EPSTI1,IFIT2,APOL2,CXCL10,HLA-F,IFI6,TNFSF10,TAP2,OAS3,GJD3,ISG15,TRAPPC3L,MX1,APOL6,KIAA0040,PARP14,A2M,TLR3,PRRG4,SAMD9L,IFI27,FZD5,IFI44,IFIH1,PSMB10,STAT1,DDX60,RTP4,PARP12,SLC15A3,GBP3,GCNT1,PARP9,TMEM140,TRIM21,UBE2L6,LRRTM2,CSF1,HERC5…
1.83246e-17	2415	879	204	0.232082	0.084472	TF:M11665	TF	Factor: IRF-2; motif: NGAAASYGAAAS	IDO1,ZBTB16,GBP4,IFI30,HLA-DRB1,GBP6,BATF2,GBP1,ETV7,RSAD2,OAS1,IL18BP,PLAAT4,OAS2,BST2,CTSS,ART3,APOL1,HLA-DOB,PSMB9,TLDC2,TAP1,APOL3,CALHM6,SAMHD1,PLA1A,COL4A3,NTRK1,CD163,IFIT3,FHAD1,IFITM1,CD274,EPSTI1,IFIT2,COL28A1,APOL2,CXCL10,HLA-F,TNFSF13B,IFI6,TNFSF10,TAP2,OAS3,GJD3,ISG15,TRAPPC3L,ARL9,MX1,APOL6,KIAA0040,PARP14,A2M,IL15RA,TLR3,PRRG4,SAMD9L,IFI27,CEACAM1,NLRC5,IFI44,IFIH1,PSMB10,STAT1,DDX…
1.26122e-13	284	879	50	0.0568828	0.176056	TF:M04014	TF	Factor: IRF3; motif: NNRRAANGGAAACCGAAACYR	PLAAT4,BST2,APOL1,CCL8,PSMB9,TAP1,APOL3,SAMHD1,IFIT3,CD274,EPSTI1,IFIT2,COL28A1,APOL2,TNFSF10,OAS3,GJD3,ISG15,MX1,APOL6,KIAA0040,CEACAM1,IFI44,IFIH1,DDX60,RTP4,PARP12,SLC15A3,PARP9,UBE2L6,HERC5,DTX3L,HERC6,USP18,ZNFX1,DHX58,IFIT1,PSME1,B2M,NAMPT,PARP10,PLCL1,SAMD9,JADE2,OPTN,TRIM14,COL10A1,LRATD2,CDX1,PPM1E
1.48781e-13	142	879	35	0.039818	0.246479	TF:M11664_1	TF	Factor: IRF-2; motif: NGAAASYGAAAS; match class: 1	GBP4,PLAAT4,BST2,APOL1,PSMB9,TAP1,IFIT3,CD274,EPSTI1,IFIT2,APOL2,IFI6,OAS3,GJD3,ISG15,TLR3,IFI27,DDX60,TRIM21,HERC6,USP18,NMI,PSME2,DHX58,IFIT1,NUB1,TAPBP,TNFRSF14,APOBEC3G,IFIT5,PARP10,CFLAR,TJP2,OPTN,PPM1E
2.77037e-13	120	879	32	0.036405	0.266667	TF:M11685_1	TF	Factor: IRF-8; motif: NCGAAACYGAAACYN; match class: 1	GBP4,BATF2,BST2,APOL1,PSMB9,TAP1,IFIT3,IFITM1,CD274,EPSTI1,APOL2,IFI6,OAS3,ISG15,TLR3,SAMD9L,IFI27,DDX60,RTP4,HERC5,HERC6,USP18,NMI,DHX58,IFIT1,B2M,IFIT5,PARP10,IRF7,CFLAR,TRIM69,IL20RA
2.83301e-13	258	879	47	0.0534699	0.182171	TF:M01882	TF	Factor: IRF-2; motif: NNRAAAGTGAAASNNA	ZBTB16,GBP4,HLA-DRB1,IL18BP,PLAAT4,BST2,APOL1,HLA-DOB,APOL3,IFIT3,FHAD1,IFIT2,APOL2,CXCL10,ARL9,APOL6,A2M,TLR3,IFI27,SECTM1,SLC15A3,TRIM21,LRRTM2,CSF1,SLC12A7,PSMB8,ERAP2,NKX3-1,DHX58,HLA-DPB1,SLC37A1,TAPBPL,IFIT1,NUB1,TAPBP,ADGRF3,KCNJ15,AGBL2,OPTN,ANKRD29,THSD4,LIF,CAMK2B,RASD2,FSTL5,TNNT2,SULT1C4
3.40394e-13	875	879	96	0.109215	0.109714	TF:M11670	TF	Factor: IRF-5; motif: NYGAAACCGAAACY	GBP4,IFI30,GBP6,BATF2,GBP1,RSAD2,OAS2,BST2,ART3,CALHM6,SAMHD1,PLA1A,IFIT3,IFITM1,CD274,EPSTI1,IFIT2,CXCL10,TAP2,OAS3,ISG15,TRAPPC3L,MX1,APOL6,KIAA0040,PARP14,A2M,TLR3,SAMD9L,IFI27,FZD5,IFI44,HLA-E,IFIH1,PSMB10,STAT1,DDX60,RTP4,PARP12,SLC15A3,GBP3,MAP2,PARP9,TRIM21,UBE2L6,HERC5,TNFSF14,CACNB2,DTX3L,HERC6,HLA-B,RNF213,USP18,BRIP1,FBXO6,ZNFX1,DHX58,ZMYND15,HLA-C,IL22RA1,IFIT1,APOBEC3G,IFIT5,STAT2,PP…
3.49093e-13	357	879	56	0.0637088	0.156863	TF:M10080	TF	Factor: STAT2; motif: RRGRAANNGAAACTGAAAN	GBP6,PLAAT4,OAS2,BST2,SMTNL1,APOL1,CCL8,SAMHD1,IFIT3,LAP3,IFITM1,CD274,EPSTI1,APOL2,TNFSF13B,OAS3,GJD3,ISG15,ARL9,MX1,APOL6,KIAA0040,SAMD9L,IFI44,DDX60,RTP4,PARP12,SLC15A3,PARP9,TMEM140,TRIM21,HERC5,CHRNA1,DTX3L,GIMAP2,HERC6,USP18,NMI,BRIP1,SOCS1,ZNFX1,DHX58,IFIT1,TAPBP,B2M,NAMPT,IFIT5,PARP10,IRF7,SAMD9,APCDD1,OPTN,COL10A1,NREP,PER2,PPM1E
4.85972e-13	1040	879	107	0.121729	0.102885	TF:M00772	TF	Factor: IRF; motif: RRAANTGAAASYGNV	GBP4,HLA-DRB1,BATF2,GBP1,RSAD2,IL18BP,PLAAT4,OAS2,BST2,APOL1,HLA-DOB,APOL3,CALHM6,IFIT3,LAP3,IFITM1,CD274,EPSTI1,IFIT2,APOL2,CXCL10,TNFSF13B,IFI6,TNFSF10,MLKL,OAS3,GJD3,EXOC3L4,MX2,ISG15,MX1,APOL6,KIAA0040,A2M,IFI35,TLR3,PRRG4,SAMD9L,IFI44,DDX60,RTP4,TLR2,SLC15A3,GBP3,SLFN13,PARP9,TRIM21,CSF1,HERC5,SLC12A7,CHRNA1,PSMB8,ERAP2,DTX3L,HLA-B,NMI,BTN3A2,DES,BTN3A3,BRIP1,ABCB1,RIPOR2,ASPHD2,DHX58,ZMYND1…
1.78041e-12	1000	879	103	0.117179	0.103	TF:M04020	TF	Factor: IRF8; motif: NCGAAACCGAAACT	GBP4,IFI30,GBP6,BATF2,CXCL11,GBP1,ETV7,RSAD2,OAS2,BST2,ART3,APOL1,PSMB9,TAP1,CALHM6,SAMHD1,PLA1A,IFIT3,IFITM1,CD274,EPSTI1,IFIT2,APOL2,IFI6,TAP2,OAS3,ISG15,TRAPPC3L,MX1,APOL6,KIAA0040,PARP14,TLR3,SAMD9L,IFI27,FZD5,IFI44,IFIH1,PSMB10,STAT1,DDX60,RTP4,PARP12,GBP3,PARP9,TRIM21,UBE2L6,HERC5,TNFSF14,CACNB2,DTX3L,ISG20,TNFAIP2,HERC6,RNF213,USP18,NMI,BRIP1,FBXO6,ZNFX1,CCND3,DHX58,ZMYND15,HLA-C,IL22RA1,I…
3.59258e-12	3427	879	244	0.277588	0.0711993	TF:M11686	TF	Factor: IRF-4; motif: NYGAAASYGAAACYN	IDO1,ZBTB16,GBP4,IFI30,HLA-DRB1,GBP6,BATF2,SPARCL1,CIITA,CXCL11,GBP1,ETV7,RSAD2,IRF8,OAS1,IL18BP,PLAAT4,OAS2,BST2,CTSS,ART3,SMTNL1,APOL1,CCL8,HLA-DOB,PSMB9,TLDC2,TAP1,APOL3,CALHM6,SAA1,SAMHD1,PLA1A,COL4A3,NTRK1,CD163,IFIT3,FHAD1,LAP3,IFITM1,CD274,EPSTI1,IFIT2,COL28A1,IL31RA,APOL2,CXCL10,HLA-F,TNFSF13B,IFI6,ANO4,TNFSF10,TAP2,OAS3,GJD3,ISG15,TRAPPC3L,ARL9,MX1,APOL6,KIAA0040,PARP14,A2M,IL15RA,TLR3,P…
6.69301e-12	393	879	57	0.0648464	0.145038	TF:M11671	TF	Factor: IRF-5; motif: NCGAAACCGAAACY	IFI30,GBP6,BATF2,OAS2,BST2,PSMB9,TAP1,SAMHD1,PLA1A,EPSTI1,TAP2,OAS3,ISG15,MX1,PARP14,TLR3,SAMD9L,IFI27,FZD5,IFI44,HLA-E,IFIH1,PSMB10,STAT1,DDX60,RTP4,PARP12,PARP9,TNFSF14,CACNB2,DTX3L,HERC6,RNF213,USP18,ZNFX1,HELZ2,ZMYND15,IL22RA1,IFIT1,NUB1,IFIT5,STAT2,IRF7,CFLAR,SAMD9,XRN1,PHF11,TRIM14,IVNS1ABP,CDX1,GATA6,ADORA1,SCD,FAM13C,SOX4,CLDN1,IL20RA
7.95144e-12	3830	879	264	0.300341	0.0689295	TF:M11682	TF	Factor: IRF-8; motif: NYGAAASYGAAACYN	IDO1,ZBTB16,GBP4,IFI30,HLA-DRB1,GBP6,C5AR2,BATF2,CIITA,GBP1,ETV7,RSAD2,IFI44L,IRF8,OAS1,IL18BP,PLAAT4,OAS2,BST2,CTSS,ART3,SMTNL1,APOL1,HLA-DOB,PSMB9,TLDC2,TAP1,APOL3,CALHM6,SAA1,SAMHD1,PLA1A,COL4A3,NTRK1,CD163,IFIT3,FHAD1,CCL13,LAP3,IFITM1,CD274,EPSTI1,IFIT2,COL28A1,IL31RA,HLA-DMA,APOL2,CXCL10,HLA-F,TNFSF13B,IFI6,ANO4,TNFSF10,TAP2,OAS3,GJD3,ISG15,TRAPPC3L,ARL9,MX1,APOL6,KIAA0040,PARP14,A2M,IL15RA…
8.96999e-12	337	879	52	0.0591581	0.154303	TF:M00453_1	TF	Factor: IRF-7; motif: TNSGAAWNCGAAANTNNN; match class: 1	GBP4,BATF2,RSAD2,IFI44L,PLAAT4,BST2,APOL1,CCL8,PSMB9,TAP1,PLA1A,IFIT3,CD274,EPSTI1,IFIT2,APOL2,IFI6,TNFSF10,OAS3,GJD3,ISG15,IL15RA,TLR3,IFI27,IFIH1,STAT1,DDX60,RTP4,GBP3,GCNT1,TRIM21,HERC5,HERC6,RNF213,USP18,NMI,DHX58,IFIT1,NUB1,FIBIN,B2M,NAMPT,APOBEC3G,IFIT5,CTSO,ADGRF3,CFLAR,OPTN,NREP,KCNE3,AFF3,PPM1E
1.56976e-11	2875	879	212	0.241183	0.0737391	TF:M09733	TF	Factor: STAT2; motif: NRGAAANNGAAACTNA	IDO1,ZBTB16,GBP4,IFI30,HLA-DRB1,GBP6,C5AR2,BATF2,GBP1,ETV7,RSAD2,IFI44L,IRF8,OAS1,PLAAT4,OAS2,BST2,ART3,SMTNL1,APOL1,CCL8,PSMB9,CD38,TLDC2,TAP1,APOL3,CALHM6,SAMHD1,PLA1A,CP,NTRK1,IFIT3,FHAD1,CCL13,LAP3,IFITM1,CD274,EPSTI1,IFIT2,COL28A1,APOL2,CXCL10,MMP25,HLA-F,IFI6,GRAMD2A,TNFSF10,MLKL,OAS3,CIDEC,GJD3,ANGPTL1,ISG15,TRAPPC3L,ARL9,MX1,APOL6,KIAA0040,A2M,TLR3,PRRG4,SAMD9L,IFI27,CEACAM1,IFI44,IFIH1,H…
1.95405e-11	3628	879	252	0.286689	0.0694598	TF:M11687	TF	Factor: IRF-4; motif: NCGAAACCGAAACYN	IDO1,ZBTB16,GBP4,IFI30,HLA-DRB1,GBP6,BATF2,CIITA,CXCL11,GBP1,ETV7,RSAD2,CMPK2,IRF8,OAS1,IL18BP,PLAAT4,OAS2,BST2,CTSS,ART3,SMTNL1,APOL1,HLA-DOB,PSMB9,TLDC2,TAP1,APOL3,CALHM6,SAMHD1,PLA1A,NTRK1,CD163,IFIT3,FHAD1,LAP3,IFITM1,CD274,EPSTI1,IFIT2,COL28A1,APOL2,CXCL10,HLA-F,TNFSF13B,IFI6,ANO4,TNFSF10,TAP2,OAS3,GJD3,EXOC3L4,ISG15,TRAPPC3L,ARL9,MX1,APOL6,KIAA0040,PARP14,A2M,IL15RA,TLR3,PRRG4,SAMD9L,IFI27,…
2.69496e-11	480	879	63	0.0716724	0.13125	TF:M11677	TF	Factor: IRF-3; motif: NGGAAACNGAAACCGAAACN	ETV7,PLAAT4,OAS2,BST2,APOL1,CCL8,PSMB9,TAP1,APOL3,SAMHD1,IFIT3,CD274,EPSTI1,IFIT2,APOL2,TNFSF13B,TAP2,GJD3,ISG15,MX1,APOL6,KIAA0040,IFI44,IFIH1,HIF3A,DDX60,RTP4,PARP12,PARP9,TRIM21,UBE2L6,HERC5,CACNB2,DTX3L,HERC6,BTN3A2,BRIP1,SOCS1,ZNFX1,DHX58,HLA-C,NUB1,BTN3A1,TAPBP,B2M,TNFRSF14,NAMPT,APOBEC3G,PARP10,IRF7,SAMD9,JADE2,OPTN,ZFP36,COL10A1,LURAP1L,NREP,PDE7B,ITGA8,STAC,KCTD16,PPM1E,IL13RA2
8.12195e-11	624	879	73	0.0830489	0.116987	TF:M04018	TF	Factor: IRF7; motif: NCGAAARYGAAANT	GBP4,IFI30,GBP6,GBP1,ETV7,PLAAT4,APOL1,PSMB9,TAP1,APOL3,CALHM6,IFIT3,EPSTI1,IFIT2,APOL2,TAP2,OAS3,GJD3,ISG15,MX1,APOL6,KIAA0040,PARP14,TLR3,PRRG4,SAMD9L,IFI27,IFIH1,PSMB10,STAT1,DDX60,RTP4,PARP12,GBP3,PARP9,TMEM140,ASB2,TRIM21,UBE2L6,CSF1,HERC5,SLC12A7,TNFSF14,DTX3L,HERC6,RNF213,USP18,NMI,ZNFX1,HLA-C,IFIT1,NUB1,FIBIN,TAPBP,LGALS3BP,RAB20,IFIT5,RUNX3,CTSO,PARP10,IRF7,ADGRF3,KCNJ15,NREP,PDE7B,GATA6…
1.74787e-10	248	879	42	0.0477816	0.169355	TF:M11665_1	TF	Factor: IRF-2; motif: NGAAASYGAAAS; match class: 1	GBP4,BATF2,PLAAT4,BST2,APOL1,PSMB9,TAP1,IFIT3,CD274,EPSTI1,IFIT2,APOL2,IFI6,OAS3,GJD3,ISG15,TLR3,IFI27,DDX60,RTP4,TRIM21,HERC5,HERC6,USP18,NMI,PSME2,DHX58,IFIT1,NUB1,TAPBP,B2M,TNFRSF14,APOBEC3G,IFIT5,PARP10,CFLAR,TRIM69,TJP2,OPTN,ZFP36,NREP,PPM1E
3.41887e-10	628	879	72	0.0819113	0.11465	TF:M11679	TF	Factor: IRF-7; motif: NCGAAANCGAAANYN	ZBTB16,GBP4,IFI30,GBP6,GBP1,ETV7,PLAAT4,APOL1,PSMB9,TAP1,SAMHD1,PLA1A,NTRK1,IFIT3,EPSTI1,IFIT2,APOL2,TAP2,OAS3,GJD3,ISG15,MX1,KIAA0040,PARP14,IL15RA,TLR3,PRRG4,SAMD9L,IFI27,IFIH1,PSMB10,STAT1,DDX60,RTP4,PARP12,GBP3,PARP9,TMEM140,UBE2L6,HERC5,PSMB8,TNFSF14,DTX3L,HERC6,RNF213,USP18,NMI,PSME2,TESK2,ZNFX1,ZMYND15,HLA-C,IFIT1,PSME1,NUB1,FIBIN,TAPBP,LGALS3BP,TNFRSF1B,IFIT5,RUNX3,CTSO,IRF7,ADGRF3,CFLAR,…
4.1879e-10	100	879	26	0.0295791	0.26	TF:M11681	TF	Factor: IRF-9; motif: NCGAAACYGAAACYN	IFI30,BATF2,OAS2,BST2,SAMHD1,EPSTI1,ISG15,MX1,IFI27,IFI44,IFIH1,DDX60,RTP4,PARP12,PARP9,DTX3L,HERC6,RNF213,DHX58,IL22RA1,IFIT5,SAMD9,TRIM14,MTHFD1L,GATA6,IL20RA
5.7516e-10	2003	879	158	0.17975	0.0788817	TF:M00972	TF	Factor: IRF; motif: RAAANTGAAAN	IDO1,SLAMF8,GBP4,HLA-DRB1,BATF2,GBP1,RSAD2,IL18BP,PLAAT4,OAS2,BST2,CTSS,APOL1,HLA-DOB,APOL3,CALHM6,PLA1A,CD163,IFIT3,FHAD1,IFITM1,CD274,EPSTI1,IFIT2,APOL2,CXCL10,TNFSF13B,IFI6,TNFSF10,MLKL,OAS3,GJD3,ISG15,ARL9,APOL6,A2M,TLR3,PRRG4,SAMD9L,IFI27,NLRC5,IFI44,NUDT4B,PSMB10,OTOGL,DDX60,RTP4,SECTM1,TLR2,SLC15A3,SP110,GBP3,PARP9,TMEM140,ASB2,TRIM21,UBE2L6,LRRTM2,CSF1,SLC12A7,ITGA10,ERAP2,CACNB2,DTX3L,XA…
6.31063e-10	45	879	18	0.0204778	0.4	TF:M04020_1	TF	Factor: IRF8; motif: NCGAAACCGAAACT; match class: 1	BATF2,OAS2,IFIT3,IFI6,OAS3,ISG15,TLR3,SAMD9L,DDX60,RTP4,HERC6,DHX58,HLA-C,IFIT1,IFIT5,IRF7,CFLAR,IL20RA
3.10387e-09	2062	879	159	0.180887	0.0771096	TF:M04015	TF	Factor: IRF-4; motif: NCGAAACCGAAACYA	GBP5,GBP4,IFI30,GBP6,BATF2,CIITA,CXCL11,GBP1,ETV7,RSAD2,CMPK2,PXT1,OAS2,BST2,CTSS,ART3,PSMB9,TAP1,SAMHD1,PLA1A,IFIT3,IFITM1,CD274,EPSTI1,IFIT2,TNFSF10,GCH1,TAP2,OAS3,GJD3,ISG15,TRAPPC3L,MX1,APOL6,KIAA0040,PARP14,TLR3,SAMD9L,IFI27,FZD5,IFI44,HLA-E,IFIH1,PSMB10,STAT1,DDX60,RTP4,PARP12,SLC15A3,GBP3,MAP2,PARP9,TRIM21,UBE2L6,HERC5,PSMB8,TNFSF14,CACNB2,DTX3L,ISG20,TNFAIP2,HERC6,RNF213,USP18,NMI,PSME2,D…
6.40318e-09	19	879	12	0.0136519	0.631579	TF:M07045_1	TF	Factor: IRF-1; motif: NNRAAANNGAAASN; match class: 1	IFI44L,PLAAT4,APOL1,CD274,IFIT2,APOL2,IFI6,DHX58,IFIT1,NUB1,TAPBP,APOBEC3G
7.00809e-09	3108	879	215	0.244596	0.0691763	TF:M00453	TF	Factor: IRF-7; motif: TNSGAAWNCGAAANTNNN	IDO1,ZBTB16,GBP4,IFI30,HLA-DRB1,GBP6,APOL4,BATF2,FAM107A,GBP1,ETV7,RSAD2,IFI44L,IRF8,IL18BP,PLAAT4,OAS2,BST2,SMTNL1,APOL1,CCL8,HLA-DOB,PSMB9,TAP1,APOL3,CALHM6,SAA1,SAMHD1,PLA1A,NTRK1,IFIT3,FHAD1,OASL,LAP3,IFITM1,CD274,EPSTI1,IFIT2,APOL2,CXCL10,HLA-F,IFI6,ANO4,TNFSF10,TAP2,OAS3,GJD3,ISG15,MX1,APOL6,KIAA0040,PARP14,A2M,IL15RA,PDK4,TLR3,PRRG4,SAMD9L,IFI27,CEACAM1,IFI44,IFIH1,PSMB10,OTOGL,STAT1,DDX60…
8.62504e-09	374	879	50	0.0568828	0.13369	TF:M09733_1	TF	Factor: STAT2; motif: NRGAAANNGAAACTNA; match class: 1	GBP4,BATF2,GBP1,RSAD2,IFI44L,IRF8,APOL1,IFIT3,IFITM1,CD274,EPSTI1,IFIT2,APOL2,CXCL10,IFI6,TNFSF10,GJD3,ISG15,APOL6,TLR3,IFI27,IFIH1,HIF3A,DDX60,RTP4,GBP3,PARP9,MT1E,HERC5,DTX3L,HERC6,RNF213,USP18,ZNFX1,DHX58,IFIT1,NUB1,B2M,TNFRSF14,NAMPT,APOBEC3G,IFIT5,PARP10,TRIM69,OPTN,COL10A1,NREP,STAC,PI16,AFF3
8.68662e-09	4717	879	297	0.337884	0.0629637	TF:M11684	TF	Factor: IRF-8; motif: NYGAAACYGAAACTN	IDO1,ZBTB16,GBP4,IFI30,HLA-DRB1,GBP6,C5AR2,BATF2,SPARCL1,CIITA,GBP1,ETV7,RSAD2,IFI44L,IRF8,OAS1,IL18BP,PLAAT4,OAS2,CXCL9,BST2,CTSS,ART3,SMTNL1,APOL1,CCL8,HLA-DOB,PSMB9,TLDC2,TAP1,APOL3,CALHM6,SAA1,SAMHD1,PLA1A,COL4A3,NTRK1,CD163,IFIT3,FHAD1,CCL13,LAP3,IFITM1,CD274,EPSTI1,IFIT2,COL28A1,IL31RA,HLA-DMA,APOL2,CXCL10,HLA-F,TNFSF13B,IFI6,ANO4,TNFSF10,TAP2,OAS3,GJD3,EXOC3L4,NOD2,ISG15,SLC16A12,TRAPPC3L,…
9.56785e-09	180	879	33	0.0375427	0.183333	TF:M11678	TF	Factor: IRF-7; motif: NNGAAAGTGAAANTR	GBP4,GBP1,PLAAT4,APOL1,HLA-DOB,APOL3,CALHM6,IFIT3,IFIT2,APOL2,IFI6,APOL6,TLR3,PRRG4,GBP3,TRIM21,CSF1,SLC12A7,ERAP2,NMI,NKX3-1,TAPBPL,IFIT1,NUB1,TAPBP,RAB20,ADGRF3,KCNJ15,AGBL2,NREP,AFF3,RASD2,FLRT3
9.95139e-09	956	879	91	0.103527	0.0951883	TF:M07323	TF	Factor: IRF-4; motif: KRAAMNGAAANYN	IDO1,GBP4,GBP6,APOL4,BATF2,GBP1,RSAD2,IFI44L,PLAAT4,OAS2,BST2,APOL1,APOL3,CALHM6,PLA1A,IFIT3,CD274,EPSTI1,IFIT2,APOL2,IFI6,OAS3,ISG15,APOL6,TLR3,SAMD9L,IFI27,IFI44,DDX60,RTP4,GBP3,PARP9,TRIM21,LRRTM2,CSF1,HERC5,DTX3L,GIMAP2,HERC6,HLA-B,RNF213,NMI,BTN3A3,BCL6,BRIP1,FBXO6,RIPOR2,PMAIP1,DHX58,HLA-C,IL22RA1,IFIT1,BTN3A1,GMPR,ALPK1,RAB20,B2M,NAMPT,IFIT5,STAT2,CTSO,EID3,ADGRF3,CFLAR,KCNJ15,SAMD9,OPTN,Z…
1.18221e-08	822	879	82	0.0932878	0.0997567	TF:M11683_1	TF	Factor: IRF-8; motif: NCGAAACCGAAACYN; match class: 1	GBP4,C5AR2,BATF2,ETV7,CMPK2,IFI44L,IRF8,PLAAT4,BST2,CTSS,APOL1,PSMB9,TAP1,PLA1A,IFIT3,IFITM1,CD274,EPSTI1,IFIT2,APOL2,IFI6,TNFSF10,OAS3,GJD3,ISG15,TRAPPC3L,ARL9,IL15RA,TLR3,PRRG4,SAMD9L,IFI27,NLRC5,IFIH1,DDX60,RTP4,GBP3,PARP9,ASB2,TRIM21,LRRTM2,MT1E,HERC5,TNFSF14,DTX3L,HERC6,RNF213,USP18,NMI,NKX3-1,PSME2,RIPOR2,DHX58,DDX58,IFIT1,NUB1,FIBIN,TAPBP,B2M,TNFRSF14,NAMPT,APOBEC3G,IFIT5,CTSO,PARP10,IRF7,…
1.54634e-08	4739	879	297	0.337884	0.0626714	TF:M11683	TF	Factor: IRF-8; motif: NCGAAACCGAAACYN	IDO1,ZBTB16,GBP4,IFI30,HLA-DRB1,GBP6,C5AR2,BATF2,SPARCL1,CIITA,GBP1,ETV7,RSAD2,CMPK2,IFI44L,IRF8,OAS1,IL18BP,PLAAT4,OAS2,BST2,CTSS,ART3,SMTNL1,APOL1,CCL8,HLA-DOB,PSMB9,TLDC2,TAP1,APOL3,CALHM6,SAA1,SAMHD1,PLA1A,COL4A3,NTRK1,CD163,IFIT3,FHAD1,CCL13,LAP3,IFITM1,CD274,EPSTI1,IFIT2,COL28A1,APOL2,CXCL10,HLA-F,TNFSF13B,IFI6,ANO4,TNFSF10,TAP2,OAS3,GJD3,EXOC3L4,ISG15,TRAPPC3L,ARL9,MX1,APOL6,KIAA0040,PARP1…
3.24862e-08	36	879	15	0.0170648	0.416667	TF:M11670_1	TF	Factor: IRF-5; motif: NYGAAACCGAAACY; match class: 1	BATF2,OAS2,BST2,IFIT3,CD274,OAS3,SAMD9L,DDX60,RTP4,HERC6,DHX58,IFIT1,IFIT5,IRF7,CFLAR
3.61215e-08	840	879	82	0.0932878	0.097619	TF:M11684_1	TF	Factor: IRF-8; motif: NYGAAACYGAAACTN; match class: 1	GBP4,C5AR2,BATF2,GBP1,ETV7,RSAD2,IFI44L,IRF8,PLAAT4,OAS2,BST2,CTSS,APOL1,CCL8,PSMB9,TAP1,PLA1A,IFIT3,IFITM1,CD274,EPSTI1,IFIT2,APOL2,IFI6,TNFSF10,OAS3,GJD3,ISG15,TRAPPC3L,ARL9,TLR3,PRRG4,SAMD9L,IFI27,NLRC5,IFIH1,STAT1,DDX60,RTP4,GBP3,ASB2,TRIM21,LRRTM2,MT1E,HERC5,TNFSF14,HERC6,RNF213,USP18,NMI,PSME2,ABCA6,RIPOR2,DHX58,DDX58,IFIT1,NUB1,FIBIN,TAPBP,B2M,TNFRSF14,NAMPT,APOBEC3G,IFIT5,CTSO,PPA1,PARP10…
3.76324e-08	17	879	11	0.0125142	0.647059	TF:M04788_1	TF	Factor: IRF-1; motif: STTTCACTTTCNNT; match class: 1	GBP4,PLAAT4,BST2,IFIT3,TRIM21,PSME2,DHX58,IFIT1,NUB1,TAPBP,OPTN
7.11715e-08	123	879	26	0.0295791	0.211382	TF:M11672	TF	Factor: IRF-5; motif: NCGAAACCGAAACY	IFI30,BATF2,OAS2,BST2,SAMHD1,EPSTI1,ISG15,MX1,IFI27,IFI44,IFIH1,DDX60,RTP4,PARP12,PARP9,DTX3L,HERC6,RNF213,DHX58,IL22RA1,IFIT5,SAMD9,TRIM14,MTHFD1L,CLDN1,IL20RA
8.45699e-08	163	879	30	0.0341297	0.184049	TF:M04015_1	TF	Factor: IRF-4; motif: NCGAAACCGAAACYA; match class: 1	BATF2,CMPK2,OAS2,BST2,PSMB9,TAP1,SAMHD1,EPSTI1,IFIT2,OAS3,ISG15,APOL6,KIAA0040,TLR3,SAMD9L,HLA-E,DDX60,RTP4,HERC6,DHX58,HLA-C,IFIT1,UHMK1,NUDT4,IFIT5,STAT2,IRF7,CFLAR,PPM1E,IL20RA
2.50629e-07	47	879	16	0.0182025	0.340426	TF:M00699_1	TF	Factor: ICSBP; motif: RAARTGAAACTG; match class: 1	TNFSF13B,IFI6,MX2,MX1,APOL6,SAMD9L,IFI44,DDX60,RTP4,PARP9,CHRNA1,DTX3L,HERC6,HLA-B,DHX58,HLA-C
2.7174e-07	478	879	55	0.0625711	0.115063	TF:M11687_1	TF	Factor: IRF-4; motif: NCGAAACCGAAACYN; match class: 1	GBP4,BATF2,PLAAT4,BST2,CTSS,APOL1,PSMB9,TAP1,IFIT3,IFITM1,CD274,EPSTI1,IFIT2,APOL2,IFI6,OAS3,GJD3,ISG15,TLR3,SAMD9L,IFI27,IFIH1,DDX60,RTP4,ASB2,TRIM21,HERC5,TNFSF14,HERC6,USP18,NMI,PSME2,DHX58,HLA-C,IFIT1,NUB1,TAPBP,B2M,LRCH2,IFIT5,PARP10,IRF7,CFLAR,TRIM69,XRN1,AGBL2,TJP2,OPTN,ZFP36,NREP,TFPI2,EGR1,SLC7A14,IL20RA,LIPG
3.02778e-07	549	879	60	0.0682594	0.10929	TF:M11682_1	TF	Factor: IRF-8; motif: NYGAAASYGAAACYN; match class: 1	GBP4,BATF2,GBP1,IFI44L,PLAAT4,BST2,CTSS,APOL1,PSMB9,TAP1,IFIT3,IFITM1,CD274,EPSTI1,IFIT2,APOL2,IFI6,OAS3,GJD3,ISG15,TLR3,SAMD9L,IFI27,NLRC5,IFIH1,DDX60,RTP4,ASB2,TRIM21,LRRTM2,MT1E,HERC5,TNFSF14,HERC6,RNF213,USP18,NMI,PSME2,DHX58,DDX58,IFIT1,NUB1,FIBIN,TAPBP,B2M,TNFRSF14,NAMPT,APOBEC3G,IFIT5,CTSO,PARP10,CFLAR,TRIM69,XRN1,TJP2,OPTN,ZFP36,NREP,TFPI2,PPM1E
3.12444e-07	35	879	14	0.0159272	0.4	TF:M07216_1	TF	Factor: IRF1; motif: NNNYASTTTCACTTTCNNTTT; match class: 1	GBP4,PLAAT4,APOL1,CD274,APOL2,ISG15,TRIM21,BTN3A3,DHX58,NUB1,BTN3A1,TAPBP,TNFRSF14,PARP10
3.15341e-07	131	879	26	0.0295791	0.198473	TF:M11680	TF	Factor: IRF-9; motif: NYGAAACYGAAACYN	BATF2,OAS2,BST2,CALHM6,SAMHD1,IFIT3,IFITM1,EPSTI1,IFIT2,ISG15,MX1,IFI27,IFI44,DDX60,RTP4,PARP9,DTX3L,HERC6,RNF213,DHX58,IL22RA1,IFIT1,IFIT5,SAMD9,TRIM14,MTHFD1L
4.16698e-07	456	879	53	0.0602958	0.116228	TF:M11686_1	TF	Factor: IRF-4; motif: NYGAAASYGAAACYN; match class: 1	GBP4,BATF2,PLAAT4,BST2,CTSS,APOL1,PSMB9,TAP1,IFIT3,IFITM1,CD274,EPSTI1,IFIT2,APOL2,IFI6,OAS3,GJD3,ISG15,TRAPPC3L,TLR3,PRRG4,IFI27,IFIH1,DDX60,RTP4,TRIM21,HERC5,TNFSF14,HERC6,RNF213,USP18,NMI,PSME2,RIPOR2,DHX58,IFIT1,FAM241A,NUB1,FIBIN,TAPBP,B2M,TNFRSF14,NAMPT,APOBEC3G,IFIT5,CTSO,PARP10,CFLAR,TRIM69,TJP2,OPTN,ZFP36,NREP
4.38605e-07	30	879	13	0.0147895	0.433333	TF:M00258_1	TF	Factor: ISGF-3; motif: CAGTTTCWCTTTYCC; match class: 1	EPSTI1,IFI6,APOL6,SAMD9L,RTP4,PARP9,CHRNA1,DTX3L,HERC6,HLA-B,DHX58,HLA-C,IFIT5
1.34867e-06	599	879	62	0.0705347	0.103506	TF:M09958	TF	Factor: IRF-3; motif: RAAARGGAAANNGAAASNGA	ZBTB16,C5AR2,IL18BP,PLAAT4,CTSS,APOL1,PSMB9,TAP1,APOL3,IFIT3,FHAD1,CD274,EPSTI1,IFIT2,COL28A1,APOL2,GJD3,ISG15,ARL9,MX1,APOL6,CEACAM1,IFI44,IFIH1,DDX60,SLC15A3,C2,MT1E,HERC5,PSMB8,ERAP2,USP18,ZNFX1,DHX58,IFIT1,PSME1,TAPBP,B2M,TNFRSF14,NAMPT,APOBEC3G,RUNX3,SAMD9,JADE2,OPTN,ZFP36,NREP,UCP2,VANGL2,SLC16A4,ITGA8,STAC,ITGA7,KCTD16,PI16,TMEM35A,RASSF9,PPM1E,ALDH3A1,HBD,MMP12,SYT12
1.56698e-06	205	879	32	0.036405	0.156098	TF:M00972_1	TF	Factor: IRF; motif: RAAANTGAAAN; match class: 1	GBP4,GBP1,IL18BP,PLAAT4,BST2,IFIT3,CD274,IFIT2,TNFSF13B,IFI6,MLKL,ISG15,TLR3,IFI44,TLR2,SP110,GBP3,TRIM21,GIMAP2,NMI,BTN3A2,DHX58,IFIT1,NUB1,TAPBP,RAB20,PARP10,OPTN,LURAP1L,AKR1C2,NREP,CD24
4.44185e-06	2791	879	187	0.212742	0.0670011	TF:M08775_1	TF	Factor: IRF-2; motif: NAANYGAAASYR; match class: 1	IDO1,ITK,ZBTB16,GBP4,GBP6,GBP1,ETV7,RSAD2,CMPK2,IFI44L,IRF8,OAS1,IL18BP,PLAAT4,CTSS,APOL1,HLA-DOB,PSMB9,TAP1,APOL3,PLA1A,NTRK1,IFIT3,LAP3,IFITM1,CD274,EPSTI1,IFIT2,COL28A1,APOL2,CXCL10,CD14,TNFSF13B,IFI6,GRAMD2A,TNFSF10,MLKL,TAP2,OAS3,MX2,ISG15,ARL9,MX1,APOL6,KIAA0040,PARP14,A2M,IL15RA,TLR3,HAPLN3,PRRG4,SAMD9L,IFI27,IFI44,IFIH1,NUDT4B,PSMB10,DDX60,RTP4,GLUL,BIRC3,PARP12,SLC15A3,SP110,GBP3,C2,LYPD…
6.37481e-06	57	879	16	0.0182025	0.280702	TF:M00772_1	TF	Factor: IRF; motif: RRAANTGAAASYGNV; match class: 1	GBP4,IFIT3,CD274,IFIT2,TNFSF13B,IFI6,MX1,RTP4,SLC15A3,DHX58,IFIT1,NUB1,TAPBP,B2M,SAMD9,OPTN
8.37106e-06	318	879	40	0.0455063	0.125786	TF:M04016	TF	Factor: IRF5; motif: CCGAAACCGAAACY	GBP6,BATF2,OAS2,BST2,SAMHD1,PLA1A,EPSTI1,OAS3,ISG15,MX1,IFI27,FZD5,IFI44,IFIH1,DDX60,RTP4,PARP12,PARP9,TNFSF14,DTX3L,HERC6,RNF213,FBXO6,ZNFX1,DHX58,ZMYND15,IL22RA1,IFIT1,IFIT5,STAT2,CFLAR,SAMD9,ACSS1,TRIM14,MTHFD1L,CDX1,GATA6,EML5,CLDN1,IL20RA
9.7878e-06	25	879	11	0.0125142	0.44	TF:M11679_1	TF	Factor: IRF-7; motif: NCGAAANCGAAANYN; match class: 1	GBP4,PLAAT4,PSMB9,TAP1,OAS3,TLR3,HERC5,HERC6,USP18,IFIT1,IFIT5
9.91665e-06	1207	879	98	0.11149	0.081193	TF:M00699	TF	Factor: ICSBP; motif: RAARTGAAACTG	ITK,GBP5,PCLO,BATF2,GBP1,IL18BP,PLAAT4,OAS2,BST2,CTSS,CCL8,HLA-DOB,CALHM6,IFIT3,OASL,LAP3,EPSTI1,IFIT2,TNFSF13B,IFI6,GRAMD2A,OAS3,CIDEC,MX2,ANGPTL1,ISG15,MX1,APOL6,KIAA0040,IFI35,SAMD9L,IFI27,IFI44,IFIH1,STAT1,CHD5,DDX60,RTP4,SLC15A3,PARP9,TRIM21,HERC5,SLC12A7,CHRNA1,DTX3L,WDFY4,BTC,HERC6,HLA-B,RNF144B,BRIP1,FBXO6,CCND3,DHX58,DDX58,LXN,ZMYND15,HLA-C,IL22RA1,IFIT1,FAM241A,GADD45B,NUB1,GMPR,TAPBP,C…
1.24224e-05	835	879	75	0.0853242	0.0898204	TF:M00258	TF	Factor: ISGF-3; motif: CAGTTTCWCTTTYCC	GBP5,BATF2,CXCL11,GBP1,RSAD2,OAS2,BST2,SMTNL1,CALHM6,CP,IFIT3,LAP3,IFITM1,EPSTI1,IFIT2,HLA-F,TNFSF13B,IFI6,GRAMD2A,ISG15,MX1,APOL6,KIAA0040,SAMD9L,IFI27,IFI44,HIF3A,STAT1,CHD5,DDX60,RTP4,BIRC3,SLC15A3,PARP9,HERC5,CHRNA1,DTX3L,TNFAIP2,HERC6,HLA-B,RNF213,USP18,BRIP1,FBXO6,PMAIP1,DHX58,HLA-C,IL22RA1,IFIT1,GADD45B,GMPR,CPEB3,B2M,IFIT5,PARP10,IRF7,APCDD1,ZFP36,GPR85,LRATD2,LPAR4,BDNF,PCDH10,MTHFD1L,EP…
2.31112e-05	569	879	57	0.0648464	0.100176	TF:M11676	TF	Factor: IRF-3; motif: NGGAAANGGAAASNGAAACN	ETV7,IRF8,PLAAT4,BST2,APOL1,CCL8,PSMB9,CD38,TAP1,APOL3,SAMHD1,IFIT3,CD274,EPSTI1,IFIT2,APOL2,TNFSF10,TAP2,GJD3,ISG15,ARL9,APOL6,KIAA0040,IFI44,IFIH1,DDX60,PARP12,PARP9,TRIM21,UBE2L6,HERC5,DTX3L,HERC6,NMI,THEMIS2,BRIP1,SOCS1,ZNFX1,DHX58,IFIT1,TAPBP,B2M,TNFRSF14,NAMPT,APOBEC3G,PARP10,IRF7,JADE2,OPTN,ADAMTS8,NREP,SLC16A4,ITGA8,STAC,KCTD16,PPM1E,IL13RA2
3.54153e-05	22	879	10	0.0113766	0.454545	TF:M09957_1	TF	Factor: IRF-2; motif: NAAANNGAAAGTGAAASTRN; match class: 1	GBP4,PLAAT4,PSMB9,TAP1,CD274,ISG15,DHX58,TNFRSF14,PARP10,ZFP36
6.4576e-05	29	879	11	0.0125142	0.37931	TF:M09629_1	TF	Factor: IRF-1; motif: NAAANNGAAAGTGAAASTRN; match class: 1	PLAAT4,APOL1,CD274,IFIT2,APOL2,TRIM21,DHX58,TAPBP,TNFRSF14,APOBEC3G,PARP10
0.000114998	60	879	15	0.0170648	0.25	TF:M11673	TF	Factor: IRF-5; motif: NCGAAACCGAAACY	SAMHD1,EPSTI1,ISG15,MX1,IFI27,DDX60,RTP4,PARP12,HERC6,RNF213,IFIT5,STAT2,TRIM14,CLDN1,IL20RA
0.00016649	695	879	63	0.0716724	0.0906475	TF:M00063	TF	Factor: IRF-2; motif: GAAAAGYGAAASY	ZBTB16,PLAAT4,APOL1,PSMB9,TAP1,APOL3,PLA1A,IFIT3,IFIT2,HLA-DPA1,APOL2,CXCL10,LGI3,ISG15,ARL9,CEACAM1,HIF3A,STAT1,TLR2,SP110,GCNT1,ASB2,UBE2L6,CSF1,GIMAP2,PER1,SERPINF2,USP18,NKX3-1,BTN3A2,BTN3A3,SOCS1,SLC37A1,IFIT1,PSME1,BTN3A1,TAPBP,APOBEC3G,GSTK1,IRF7,KCNJ15,AGBL2,APCDD1,FCGBP,ANKRD29,ZNF536,LRATD2,BDNF,TLR6,TENM4,COL5A3,ACAN,CCDC148,DACT3,PTGER3,PHGDH,LIF,SGCD,HES1,BHLHE41,CYP24A1,GREM2,INHBE
0.000299905	11	879	7	0.00796359	0.636364	TF:M10080_1	TF	Factor: STAT2; motif: RRGRAANNGAAACTGAAAN; match class: 1	IFIT3,EPSTI1,ISG15,APOL6,IFI44,DHX58,IFIT5
0.00146037	24	879	9	0.0102389	0.375	TF:M04018_1	TF	Factor: IRF7; motif: NCGAAARYGAAANT; match class: 1	GBP4,APOL1,IFIT2,APOL2,KIAA0040,HLA-C,IFIT1,IFIT5,ADGRF3
0.00163425	5015	879	285	0.324232	0.0568295	TF:M03557	TF	Factor: P50; motif: GGRRANTCCCNN	SLAMF8,HLA-DMB,GBP4,ALDH1L1,FAM107A,ETV7,PXT1,IRF8,OAS2,CXCL9,BST2,LRRN2,IRF1,CTSS,PSMB9,INSRR,TAP1,APOL3,SAA1,CP,MT1M,OASL,GPX3,LAP3,IFITM1,TYMP,STUM,IL12RB1,GRIP2,HLA-DPA1,RARRES1,CXCL10,MMP25,WARS1,FAM153A,DEPP1,TNFSF13B,SEPTIN4,MLKL,TAP2,OAS3,ICAM1,LGI3,NOD2,RGS16,ANGPTL1,SLC16A12,BATF3,KIAA0040,PARP14,IL15RA,ODF3B,SH2D2A,TSC22D3,SAMD9L,ATF3,CEACAM1,RND1,IFIH1,SLC25A18,HIF3A,TIMP4,SECTM1,CRIS…
0.00336732	6458	879	351	0.399317	0.0543512	TF:M00051	TF	Factor: NF-kappaB; motif: GGGGATYCCC	ZBTB16,HLA-DMB,PCLO,HLA-DRB1,STEAP4,APOL4,ALOX15B,PRODH,CD74,C1QB,IRF8,IL18BP,PLAAT4,OAS2,CXCL9,BST2,IRF1,APOL1,PSMB9,INSRR,TAP1,XIRP1,RAMP3,SAMHD1,COL4A3,NTRK1,OASL,GPX3,TYMP,EPSTI1,GRIP2,HLA-DPA1,HLA-DMA,APOL2,MMP25,HLA-F,DPYS,PIK3AP1,FAM153A,MLKL,ICAM1,LGI3,GJD3,NOD2,ISG15,PARP14,ODF3B,PDK4,TSC22D3,HAPLN3,FZD5,CEACAM1,HLA-E,RND1,SLC8A2,C1QL1,ITIH3,HIF3A,DDX60,SECTM1,MT2A,BIRC3,SERPING1,DEXI,DU…
0.00460289	1300	879	94	0.10694	0.0723077	TF:M03557_1	TF	Factor: P50; motif: GGRRANTCCCNN; match class: 1	HLA-DMB,GBP4,ETV7,OAS2,BST2,IRF1,PSMB9,TAP1,SAA1,MT1M,OASL,CXCL10,MMP25,FAM153A,MLKL,NOD2,RGS16,BATF3,IL15RA,TSC22D3,RND1,IFIH1,HIF3A,DEXI,LYPD5,RNF19B,CSF1,SLC12A7,STX11,GALNT15,HLA-B,CD40,PSME2,C3,ZNFX1,TRNP1,FOXO1,HELZ2,TENT5B,GPRC5B,SLC37A1,IL22RA1,GPR150,GADD45B,TAPBP,SMIM3,MKNK2,B2M,ARNTL,RUNX3,GK,MMD,ADGRF3,XRN1,PLXNA2,PRRT2,CNTNAP1,NECTIN1,VCAN,TGFB3,ASIC1,LRRC32,TRIM45,VANGL2,IVNS1ABP,EP…
0.0050176	9627	879	493	0.560865	0.0512101	TF:M09984	TF	Factor: MAZ; motif: GGGGGAGGGGGNGRGRRRGNRG	HLA-DRA,ZBTB16,PCLO,IFI30,GBP6,ALOX15B,ALDH1L1,FAM107A,PRODH,FKBP5,OAS2,IRF1,CTSS,ART3,SMTNL1,SSTR2,PSMB9,INSRR,TAP1,ANGPTL7,XIRP1,RAMP3,C20orf141,SAMHD1,MT1M,COL4A3,NTRK1,SYN2,GPX3,TYMP,STUM,NOS2,CD7,IL12RB1,GRIP2,HLA-DPA1,RARRES1,HLA-DMA,APOL2,MMP25,EXOC3L1,DPEP1,HLA-F,DPYS,PIK3AP1,NEBL,ANO4,MLKL,TAP2,ICAM1,LGI3,EXOC3L4,MX2,ISG15,BATF3,MX1,KIAA0040,PARP14,IL15RA,ODF3B,SH2D2A,PDK4,TSC22D3,NKD1,H…
0.0113693	1827	879	121	0.137656	0.0662288	TF:M00774	TF	Factor: NF-kappaB; motif: NGGGANTTYCCMNNNN	SLAMF8,HLA-DMB,GBP4,FAM107A,IRF8,BST2,CTSS,PSMB9,INSRR,TAP1,CALHM6,XIRP1,SAA1,CP,MT1M,NTRK1,LAP3,TYMP,GRIP2,CXCL10,MMP25,FAM153A,DEPP1,TNFSF13B,MLKL,OAS3,NOD2,RGS16,SLC16A12,BATF3,IL15RA,CLIC2,GRM4,IFIH1,SLC25A18,HIF3A,SECTM1,MT2A,BIRC3,CSF1,IL32,BTC,PRR5L,CD40,ADAP1,ABCB1,GOLM1,TRNP1,PMAIP1,GPRC5B,DDX58,SLC37A1,CRYBG1,IL22RA1,TAPBPL,GADD45B,NUB1,HES4,TAPBP,MKNK2,ERRFI1,FAM124A,B2M,SCUBE2,NAMPT,I…
0.0125632	4	879	4	0.00455063	1	TF:M11680_1	TF	Factor: IRF-9; motif: NYGAAACYGAAACYN; match class: 1	IFIT3,DDX60,DHX58,IFIT5
0.0126095	23	879	8	0.00910125	0.347826	TF:M09956_1	TF	Factor: IRF-1; motif: NAAANNGAAASTGAAASNRN; match class: 1	GBP4,PLAAT4,CD274,ISG15,DHX58,IFIT1,TNFRSF14,ZFP36
0.0166366	407	879	39	0.0443686	0.0958231	TF:M07121	TF	Factor: Blimp-1; motif: NRAAAGTGAAAGTNN	IL18BP,PLAAT4,APOL1,APOL3,ANGPTL7,IFIT2,APOL2,ARL9,TLR3,CEACAM1,TLR2,SP110,CSF1,SLC12A7,ERAP2,SERPINF2,NKX3-1,BTN3A3,ZMYND15,SLC37A1,TAPBPL,NUB1,TAPBP,SPTLC3,SP100,APOBEC3G,LY75,ANKRD29,ACP3,BDNF,TRIM45,TENM4,CYFIP2,CXCL12,CAMK2B,TMEM26,RGS4,FSTL5,ERG
0.0209743	411	879	39	0.0443686	0.0948905	TF:M01066	TF	Factor: Blimp-1; motif: NRGRAAGKGAAAGKRN	GBP4,CIITA,IL18BP,PLAAT4,APOL1,APOL3,CALHM6,IFIT3,LAP3,IFIT2,APOL2,WARS1,TNFSF13B,ARL9,KIAA0040,TLR3,PRRG4,METTL7A,CSF1,SLC12A7,PSMB8,NMI,ASPHD2,ZMYND15,SLC37A1,IFIT1,TAPBP,SPTLC3,SP100,ANKRD29,PPP1R3C,LRRC4B,ADAMTS12,CYFIP2,RCOR2,CXCL12,CAMK2B,RASD2,BHLHE41
0.0225072	40	879	10	0.0113766	0.25	TF:M07323_1	TF	Factor: IRF-4; motif: KRAAMNGAAANYN; match class: 1	IFI44L,IFI6,DDX60,RTP4,PMAIP1,DHX58,IFIT1,ADGRF3,OPTN,AFF3
0.0276479	8	879	5	0.00568828	0.625	TF:M04016_1	TF	Factor: IRF5; motif: CCGAAACCGAAACY; match class: 1	ISG15,RTP4,DHX58,IFIT5,IL20RA
0.0306829	372	879	36	0.0409556	0.0967742	TF:M10040	TF	Factor: Blimp-1; motif: RAAAGNGAAAGTNN	IL18BP,PLAAT4,APOL1,APOL3,ANGPTL7,IFIT2,APOL2,ARL9,TLR3,CEACAM1,TLR2,SP110,CSF1,SLC12A7,VAMP5,ERAP2,SERPINF2,NKX3-1,BTN3A3,ZMYND15,SLC37A1,NUB1,TAPBP,SPTLC3,SP100,APOBEC3G,LY75,ANKRD29,BDNF,TENM4,SLC16A4,CYFIP2,LIF,CAMK2B,FSTL5,ERG
0.0318208	13	879	6	0.00682594	0.461538	TF:M00186_1	TF	Factor: SRF; motif: GNCCAWATAWGGMN; match class: 1	ASB2,BRIP1,EGR1,ACTC1,EGR3,EGR2
0.0488768	3795	879	217	0.246871	0.0571805	TF:M00208	TF	Factor: NF-kappaB; motif: NGGGACTTTCCA	SLAMF8,HLA-DMB,GBP4,ALDH1L1,FAM107A,ETV7,IRF8,OAS2,BST2,IRF1,CTSS,PSMB9,INSRR,TAP1,APOL3,SAA1,CP,OASL,GPX3,LAP3,IFITM1,TYMP,STUM,IL12RB1,GRIP2,CXCL10,MMP25,WARS1,FAM153A,DEPP1,TNFSF13B,SEPTIN4,MLKL,OAS3,NOD2,RGS16,ANGPTL1,SLC16A12,BATF3,KIAA0040,PARP14,IL15RA,TSC22D3,SAMD9L,ATF3,CEACAM1,RND1,IFIH1,SLC25A18,HIF3A,SECTM1,CRISPLD2,DEXI,MT1X,LYPD5,TRIM21,RASL11A,CSF1,SLC12A7,RHBDF2,STX11,IL32,CCDC68,…

## Sheet: FP + TNF + IFN vs Control
p_value	term_size	query_size	intersection_size	precision	recall	term_id	source	term_name	intersection
1.62785e-13	112	1192	52	0.0436242	0.464286	KEGG:04668	KEGG	TNF signaling pathway	CXCL10,CX3CL1,CCL5,CCL20,TNF,ICAM1,NOD2,VCAM1,BIRC3,IRF1,CXCL2,TNFAIP3,IL18R1,SELE,CXCL3,CCL2,CXCL5,CXCL1,MLKL,CSF1,NFKBIA,IL1B,TRAF1,RELA,FAS,MAP3K8,SOCS3,TNFRSF1B,BCL3,IL15,CASP10,RIPK3,NFKB1,JUNB,CFLAR,TRAF2,MAP3K5,EDN1,TRADD,PTGS2,RIPK1,MAP2K3,MAPK11,MAPK13,LIF,FOS,CREB3L1,MMP3,MAPK10,CREB5,VEGFD,MAP2K6
4.21028e-12	293	1192	94	0.0788591	0.320819	KEGG:04060	KEGG	Cytokine-cytokine receptor interaction	CXCL9,CXCL10,CXCL11,CX3CL1,CCL5,EBI3,CCL20,CCL8,TNF,IL1RL1,IL31RA,TNFSF14,CXCL8,IL27,IL32,CSF2RB,CCL13,CCL19,IL3RA,CXCL2,CD40,IL18R1,TNFRSF9,CXCL3,TNFSF13B,CCL2,CXCL5,CXCL1,IL15RA,TNFSF10,CCL1,CSF1,IFNLR1,IL10RA,IL12RB1,IL1B,IL7R,CD70,TNFRSF8,NGFR,CSF3,TNFRSF4,IFNAR2,BMP2,LIFR,IL1A,FAS,TNFRSF1B,CCL11,IL17C,IL7,IL15,ACVRL1,TNFSF15,IFNGR2,TNFSF18,RELT,CXCL16,CCL7,IL4R,OSMR,THPO,TNFRSF14,ACVR1B,ACKR…
1.63717e-09	198	1192	67	0.0562081	0.338384	KEGG:05169	KEGG	Epstein-Barr virus infection	CXCL10,HLA-DRA,TNF,HLA-DOA,TLR2,ICAM1,HLA-DOB,OAS1,HLA-DQB1,OAS2,HLA-DMB,ITGAL,HLA-DRB1,HLA-F,CD40,OAS3,TNFAIP3,TAP1,GADD45G,NFKBIE,ISG15,TAP2,NFKBIA,LYN,JAK3,RUNX3,RELB,IRF7,HLA-B,NFKB2,DDX58,HLA-DPA1,TAPBP,IFNAR2,CCND3,RELA,FAS,HLA-DMA,HLA-E,IKBKE,B2M,HLA-C,HLA-A,STAT1,NFKB1,TRAF2,GADD45B,TRADD,TYK2,MYD88,BAK1,RIPK1,EIF2AK2,NFKBIB,STAT3,STAT2,MAP2K3,IRF9,CD58,MAPK11,MAPK13,CCNA2,CCND2,HES1,MAPK…
4.2367e-08	72	1192	33	0.0276846	0.458333	KEGG:05140	KEGG	Leishmaniasis	HLA-DRA,CR1L,TNF,HLA-DOA,NOS2,TLR2,HLA-DOB,HLA-DQB1,C3,HLA-DMB,HLA-DRB1,NFKBIA,IL1B,HLA-DPA1,JAK2,RELA,IL1A,HLA-DMA,STAT1,NFKB1,FCGR2A,IFNGR2,MYD88,PTGS2,NFKBIB,MARCKSL1,ELK1,MAPK11,MAPK13,FOS,ITGA4,TGFB3,TGFB2
7.60696e-08	88	1192	37	0.0310403	0.420455	KEGG:05323	KEGG	Rheumatoid arthritis	HLA-DRA,CCL5,CCL20,TNF,HLA-DOA,TLR2,ICAM1,HLA-DOB,HLA-DQB1,HLA-DMB,CXCL8,ITGAL,HLA-DRB1,CXCL2,CXCL3,TNFSF13B,CCL2,CXCL5,CXCL1,CSF1,IL1B,HLA-DPA1,IL1A,HLA-DMA,FLT1,IL15,ATP6V1C2,FOS,ANGPT1,IL11,ATP6V1E2,CXCL12,TGFB3,MMP3,TGFB2,TEK,ATP6V1G2
1.41051e-06	62	1192	28	0.0234899	0.451613	KEGG:05321	KEGG	Inflammatory bowel disease	HLA-DRA,TNF,HLA-DOA,TLR2,HLA-DOB,NOD2,HLA-DQB1,HLA-DMB,HLA-DRB1,TBX21,IL18R1,IL12RB1,IL1B,HLA-DPA1,RELA,IL1A,HLA-DMA,STAT1,NFKB1,IFNGR2,TLR5,IL4R,STAT3,SMAD3,TGFB3,IL21R,TGFB2,MAF
1.77811e-06	109	1192	40	0.033557	0.366972	KEGG:05145	KEGG	Toxoplasmosis	HLA-DRA,TNF,HLA-DOA,NOS2,TLR2,HLA-DOB,HLA-DQB1,HLA-DMB,HLA-DRB1,CIITA,BIRC3,CD40,NFKBIA,IL10RA,LAMA3,HLA-DPA1,JAK2,RELA,GNAO1,HLA-DMA,STAT1,SOCS1,LDLR,NFKB1,IFNGR2,TYK2,MYD88,NFKBIB,PPIF,STAT3,LAMA1,MAP2K3,MAPK11,MAPK13,LAMA4,TGFB3,TGFB2,MAPK10,HSPA6,MAP2K6
1.89264e-06	239	1192	69	0.0578859	0.288703	KEGG:04020	KEGG	Calcium signaling pathway	CD38,NOS2,SLC8A3,KDR,P2RX2,CAMK1G,ADORA2A,MCOLN2,ADCY4,RET,PTAFR,P2RX5,GRIN1,BDKRB1,GNA15,FLT1,PRKCG,CACNA1I,SPHK1,HTR7,P2RX7,ITPR2,PPP3CC,ITPKC,TACR2,ORAI1,PPIF,P2RX4,EDNRA,PDGFA,LTB4R2,CALML6,F2R,PDGFD,FGF17,ADORA2B,MYLK,MCOLN3,PTGER3,TPCN1,PLCD3,TNNC2,FGFR4,PLN,HTR2B,CACNA1H,ADRA1D,LHCGR,ATP2B3,HTR2A,CHRM2,CCKAR,GDNF,FGF1,CAMK2B,PDE1C,VEGFD,CHRM3,CACNA1G,FGF7,P2RX6,ERBB3,PLCB1,GRIN2C,FGF18,PDE…
3.42794e-06	529	1192	125	0.104866	0.236295	KEGG:05200	KEGG	Pathways in cancer	NOS2,ZBTB16,CXCL8,CSF2RB,BIRC3,IL3RA,GADD45G,IL15RA,FZD5,ADCY5,NFKBIA,JAK3,NKX3-1,LAMA3,IL12RB1,IL7R,ADCY4,PMAIP1,RET,NFKB2,TRAF1,JAK2,IFNAR2,DLL4,BMP2,CCND3,STAT5A,RELA,PML,FAS,RARB,BDKRB1,RASSF5,RALB,PRKCG,F2RL3,STAT1,IL7,PIM1,FZD9,IL15,COL4A3,DLL1,NFKB1,TRAF2,GADD45B,IFNGR2,EDN1,ETS1,ARHGEF11,HIF1A,WNT4,PTGS2,BAK1,IL4R,STAT3,NCOA3,STAT2,RALGDS,LAMA1,FOXO1,RALA,BBC3,ELK1,EDNRA,PTGER4,PDGFA,BRCA…
[truncated: 394 more rows]
