# Supplementary material for: Th1 cytokines synergize to change gene expression and promote corticosteroid insensitivity in pediatric airway smooth muscle
Source: Respir Res. 2022 May 16;23:126. doi: 10.1186/s12931-022-02046-1 (PMC9109364; doi:10.1186/s12931-022-02046-1)
Supplement: Supplementary file 3 — Additional file 3. Interactions and over representation analysis results from CEMi Tool. [file 12931_2022_2046_MOESM3_ESM.xlsx]

## Sheet: interactions
Module	Gene1	Gene2
M1	SOCS1	JAK2
M1	SOCS1	CSF1R
M1	SOCS1	CRK
M1	SOCS1	TP53
M1	SOCS1	RELA
M1	SOCS1	TCEB1
M1	SOCS1	TIRAP
M1	SOCS1	TCEB2
M1	SOCS1	IRF3
M1	SOCS1	IFNAR1
M1	SOCS1	TYK2
M1	SOCS1	MAP3K5
M1	SOCS1	TRIM28
M1	SOCS1	VHL
M1	SOCS1	ETV6
M1	SOCS1	gag
M1	SOCS1	CTNNB1
M1	SOCS1	RASA1
M1	SOCS1	PDCD1
M1	SOCS1	JAK1
M1	SOCS1	LCK
M1	SOCS1	INSR
M1	SOCS1	IRS1
M1	SOCS1	HSP90AA1
M1	SOCS1	ATM
M1	SOCS1	ATR
M1	SOCS1	DHX29
M1	SOCS1	CYTIP
M1	SOCS1	ERBB2
M1	SOCS1	EGFR
M1	SOCS1	HSPB1
M1	SOCS1	PTEN
M1	SOCS1	CRKL
M1	SOCS1	IL7R
M1	SOCS1	TRIM14
M1	SOCS1	MET
M1	SOCS1	ERBB4
M1	SOCS1	USP7
M1	SOCS1	IGF1R
M1	SOCS1	HSPA8
M1	SOCS1	HSP90AB1
M1	SOCS1	CCT4
M1	SOCS1	CLEC7A
M1	SOCS1	CCT2
M1	SOCS1	CCT3
M1	SOCS1	HSPA1A
M1	SOCS1	TUBG1
M1	SOCS1	VAV1
M1	SOCS1	DAB1
M1	SOCS1	FGFR3
M1	SOCS1	PSME3
M1	SOCS1	TUBB4B
M1	SOCS1	TCP1
M1	SOCS1	CCT8
M1	SOCS1	CCT5
M1	SOCS1	CCT6A
M1	SOCS1	PRKDC
M1	SOCS1	ATAD3A
M1	SOCS1	TUBB
M1	SOCS1	RCN2
M1	SOCS1	DNAJA1
M1	SOCS1	SLC25A3
M1	SOCS1	CAD
M1	SOCS1	TIMM50
M1	SOCS1	BAG2
M1	SOCS1	HSPA6
M1	SOCS1	ABL1
M1	SOCS1	PIK3R1
M1	SOCS1	HSP90AB2P
M1	SOCS1	PRPSAP1
M1	SOCS1	PRPS1
M1	SOCS1	PRPS2
M1	SOCS1	PRPSAP2
M1	SOCS1	HSP90AB3P
M1	SOCS1	AKAP8L
M1	SOCS1	OSBPL8
M1	SOCS1	PRKACB
M1	SOCS1	ABCE1
M1	SOCS1	RPL39P5
M1	SOCS1	RPL39
M1	SOCS1	TUBB4A
M1	SOCS1	FXR1
M1	SOCS1	SLC25A1
M1	SOCS1	DPM1
M1	SOCS1	MRPS28
M1	SOCS1	NDUFA4
M1	JAK2	SOCS3
M1	DTNA	GFI1B
M1	DTNA	SNTA1
M1	DTNA	MLC1
M1	DTNA	ACTB
M1	DTNA	ADRA1D
M1	DTNA	UTRN
M1	DTNA	APPL1
M1	DTNA	STAT3
M1	DTNA	HMG20A
M1	DTNA	TIAM1
M1	DTNA	Tiam2
M1	DTNA	Rnf183
M1	DTNA	DMD
M1	DTNA	SEC24C
M1	DTNA	NUP62
M1	DTNA	MYO1E
M1	DTNA	PSEN1
M1	DTNA	SEC23A
M1	DTNA	TJP1
M1	DTNA	DRP2
M1	IFI35	CLEC4G
M1	IFI35	MAPK1
M1	IFI35	PLEKHO1
M1	IFI35	NMI
M1	IFI35	TRIM55
M1	IFI35	TRIM63
M1	CSPG4	GRIP2
M1	RNF216	TLR3
M1	GADD45G	RWDD2B
M1	GADD45G	TSNAX
M1	GADD45G	PIAS4
M1	GADD45G	PPIL1
M1	GADD45G	EEF1A1
M1	GADD45G	EEF1G
M1	GADD45G	PLEKHM1
M1	GADD45G	GDF9
M1	GADD45G	UTP14A
M1	GADD45G	KAT5
M1	GADD45G	PTN
M1	GADD45G	PTPRK
M1	GADD45G	APP
M1	GADD45G	GADD45GIP1
M1	GADD45G	TRMT2A
M1	GADD45G	MIDN
M1	GADD45G	PDE4DIP
M1	GADD45G	ZNF579
M1	GADD45G	CRIP2
M1	GADD45G	EIF3G
M1	GADD45G	SMARCB1
M1	GADD45G	EZH2
M1	GADD45G	PDIA4
M1	GADD45G	DDAH2
M1	GADD45G	SERPINA4
M1	GADD45G	RDH13
M1	GADD45G	PHAX
M1	GADD45G	LUC7L2
M1	GADD45G	HAP1
M1	GADD45G	RBM48
M1	GADD45G	LUC7L
M1	GADD45G	LRIF1
M1	GADD45G	MED31
M1	MT2A	CDC2
M1	MT2A	NDL1
M1	MT2A	NEDD4L
M1	MT2A	BARD1
M1	MT2A	SHBG
M1	MT2A	ECT2
M1	MT2A	PAXIP1
M1	MT2A	RIN3
M1	MT2A	TENC1
M1	MT2A	YAP1
M1	MT2A	PRKD1
M1	PDZD2	ECT2
M1	PDZD2	MYC
M1	PDZD2	BAI1
M1	PDZD2	E
M1	PDZD2	ANLN
M1	PDZD2	CHMP4B
M1	PDZD2	PRC1
M1	PDZD2	CTNND2
M1	CTK1	GBP2
M1	NOP6	GBP2
M1	GBP2	NPL3
M1	GBP2	SUB2
M1	GBP2	HRB1
M1	GBP2	CDC13
M1	GBP2	CTK2
M1	GBP2	SGV1
M1	GBP2	UTP22
M1	GBP2	HPR1
M1	GBP2	THP2
M1	GBP2	PRP43
M1	GBP2	UTP9
M1	GBP2	KRI1
M1	GBP2	TIF4631
M1	GBP2	SBP1
M1	GBP2	CDC33
M1	GBP2	DSN1
M1	GBP2	EAF1
M1	GBP2	EAF6
M1	GBP2	BNIP3L
M1	GBP2	MAPK8IP2
M1	GBP2	GSK3B
M1	GBP2	RPS6KA1
M1	GBP2	CSNK2B
M1	GBP2	BID
M1	GBP2	STK3
M1	GBP2	ANXA7
M1	GBP2	GADD45A
M1	GBP2	PAB1
M1	GBP2	NAM7
M1	GBP2	VAM6
M1	GBP2	C2_03930C_A
M1	GBP2	C3_02440C_A
M1	GBP2	FBXO7
M1	GBP2	EAP1
M1	GBP2	CAF20
M1	GBP2	PUB1
M1	GBP2	NMD2
M1	GBP2	UPF3
M1	GBP2	DCP1
M1	GBP2	XRN1
M1	GBP2	NAB2
M1	GBP2	THO2
M1	GBP2	IMD3
M1	GBP2	TEX1
M1	GBP2	MFT1
M1	GBP2	YRA1
M1	GBP2	GAL1
M1	GBP2	PMA1
M1	GBP2	HYP2
M1	GBP2	RPS5
M1	GBP2	DBP2
M1	GBP2	ACT1
M1	GBP2	NOP1
M1	GBP2	RPS4A
M1	RIC1	CSF1
M1	YPT6	CSF1
M1	RVS161	CSF1
M1	RVS167	CSF1
M1	DEP1	CSF1
M1	CNB1	CSF1
M1	ABHD16A	IFITM1
M1	PLSCR1	ANXA11
M1	PLSCR1	CRY1
M1	PLSCR1	SLC25A6
M1	PLSCR1	HOXA1
M1	PLSCR1	DAZAP2
M1	PLSCR1	LASP1
M1	PLSCR1	GNAI2
M1	PLSCR1	HOXB6
M1	PLSCR1	OGDH
M1	PLSCR1	CRK
M1	PLSCR1	HOXA9
M1	PLSCR1	ILF3
M1	PLSCR1	EWSR1
M1	PLSCR1	CNTFR
M1	PLSCR1	SMCP
M1	PLSCR1	MAPK6
M1	PLSCR1	ATN1
M1	PLSCR1	RERE
M1	PLSCR1	APP
M1	PLSCR1	Hoxa1
M1	PLSCR1	env
M1	PLSCR1	ORF7b
M1	PLSCR1	CPSF6
M1	PLSCR1	RASD1
M1	PLSCR1	PGLS
M1	PLSCR1	DTX2
M1	PLSCR1	DLK2
M1	PLSCR1	SPG7
M1	PLSCR1	NTN4
M1	PLSCR1	YIPF3
M1	PLSCR1	LINC00663
M1	PLSCR1	PHLDA1
M1	PLSCR1	SF1
M1	PLSCR1	CCDC33
M1	PLSCR1	C10orf54
M1	PLSCR1	EFEMP2
M1	PLSCR1	NOC4L
M1	PLSCR1	KIAA1683
M1	PLSCR1	ENKD1
M1	PLSCR1	ATG12
M1	PLSCR1	NEU4
M1	PLSCR1	KRTAP4-12
M1	PLSCR1	MED15
M1	PLSCR1	IP6K2
M1	PLSCR1	FBXL18
M1	PLSCR1	NECAP2
M1	PLSCR1	C10orf10
M1	PLSCR1	FAM103A1
M1	PLSCR1	PLSCR4
M1	PLSCR1	CPSF3L
M1	PLSCR1	PCED1A
M1	PLSCR1	GPRIN2
M1	PLSCR1	SPRY2
M1	PLSCR1	VASP
M1	PLSCR1	CDC42EP1
M1	PLSCR1	ZNF581
M1	PLSCR1	HEY2
M1	PLSCR1	PLSCR3
M1	PLSCR1	TFG
M1	PLSCR1	ADAMTSL4
M1	PLSCR1	NPDC1
M1	PLSCR1	CCER1
M1	PLSCR1	ZNF764
M1	PLSCR1	EXD3
M1	PLSCR1	GLRX3
M1	PLSCR1	DHRS1
M1	PLSCR1	ZNF638
M1	PLSCR1	SLC35A2
M1	PLSCR1	ZBTB16
M1	PLSCR1	CTBP1-AS2
M1	PLSCR1	C10orf62
M1	ANXA11	HLA-DRA
M1	ANXA11	LGALS9
M1	SLC25A6	CIT
M1	SLC25A6	LGALS9
M1	DAZAP2	BATF2
M1	MDFI	TAP1
M1	MDFI	DKK1
M1	STX11	SNAP25
M1	STX11	TNFRSF21
M1	STX11	SNAP23
M1	STX11	ELAVL1
M1	STX11	APP
M1	STX11	KIF14
M1	STX11	TAF6L
M1	STX11	CCNK
M1	STX11	KXD1
M1	MAGEA11	AKR1C3
M1	IFIT1	IFIT2
M1	IFIT1	ISG15
M1	IFIT1	IFIT3
M1	IFIT1	SAP25
M1	IFIT1	MAVS
M1	IFIT1	HSP90AA1
M1	IFIT1	NCL
M1	IFIT1	M
M1	IFIT1	nsp4
M1	IFIT1	ORF7b
M1	IFIT1	ORF8
M1	IFIT1	N
M1	IFIT1	nsp2
M1	IFIT1	MOV10
M1	IFIT1	IGF2BP1
M1	IFIT1	PABPC4
M1	IFIT1	HULC
M1	IFIT1	nsp3
M1	IFIT1	HSP90AB1
M1	IFIT1	IFIT5
M1	IFIT1	YBX1
M1	IFIT1	SNRNP70
M1	IFIT1	SNRPA1
M1	IFIT1	ILF2
M1	IFIT1	PABPC1
M1	IFIT1	HNRNPC
M1	IFIT1	SNRPD1
M1	IFIT1	SNRPD2
M1	IFIT1	RPLP1
M1	IFIT1	SNRPF
M1	IFIT1	SNRPD3
M1	IFIT1	IFIT1B
M1	IFIT1	SNRPB2
M1	IFIT1	SNRPB
M1	IFIT1	MCCC2
M1	IFIT1	PCCB
M1	IFIT1	ACACA
M1	IFIT1	PCCA
M1	IFIT1	PC
M1	IFIT1	MCCC1
M1	IFIT1	SNRPA
M1	IFIT1	DCD
M1	IFIT1	SNRPE
M1	IFIT1	SNRPC
M1	IFIT1	GRPEL1
M1	IFIT1	TOE1
M1	IFIT1	S100A7
M1	UBE2I	BIRC3
M1	UBE2I	RIPK2
M1	UBE2I	MX1
M1	IFIT2	ISG15
M1	IFIT2	IFIT3
M1	IFIT2	ILF3
M1	IFIT2	DHX40
M1	IFIT2	DHX29
M1	IFIT2	HNRNPD
M1	IFIT2	IFI16
M1	IFIT2	ORF9b
M1	IFIT2	nsp12
M1	IFIT2	N
M1	IFIT2	nsp2
M1	IFIT2	PABPC4
M1	IFIT2	HULC
M1	IFIT2	nsp3
M1	IFIT2	HNRNPA2B1
M1	IFIT2	HNRNPL
M1	IFIT2	YBX1
M1	IFIT2	SNRNP70
M1	IFIT2	SNRPA1
M1	IFIT2	ILF2
M1	IFIT2	PABPC1
M1	IFIT2	SNRPD1
M1	IFIT2	TUBB
M1	IFIT2	HNRNPA1
M1	IFIT2	SNRPD2
M1	IFIT2	RPLP1
M1	IFIT2	SNRPF
M1	IFIT2	SNRPD3
M1	IFIT2	SNRPB2
M1	IFIT2	SNRPB
M1	IFIT2	SNRPA
M1	IFIT2	SNRPE
M1	IFIT2	SNRPC
M1	IFIT2	TOE1
M1	IFIT2	RPL31
M1	IFIT2	RCN2
M1	IFIT2	DBT
M1	IFIT2	DNAJA2
M1	IFIT2	MATR3
M1	IFIT2	HNRNPDL
M1	IFIT2	HNRNPAB
M1	IFIT2	YBX3
M1	IFIT2	DNTTIP2
M1	ISG15	OGDH
M1	ISG15	IFIT3
M1	ISG15	UBA7
M1	ISG15	LAP3
M1	ISG15	STAT1
M1	ISG15	DDX58
M1	ISG15	TRIM25
M1	ISG15	CHMP5
M1	ISG15	ELAVL1
M1	ISG15	MX1
M1	ISG15	TXNRD1
M1	ISG15	MSN
M1	ISG15	SERPINB5
M1	ISG15	PTBP1
M1	ISG15	HSPD1
M1	ISG15	UBE2N
M1	ISG15	HERC5
M1	ISG15	USP21
M1	ISG15	EEF1G
M1	ISG15	USP18
M1	ISG15	CTNNB1
M1	ISG15	PSMA7
M1	ISG15	HSP90AA1
M1	ISG15	SMAD4
M1	ISG15	CBX4
M1	ISG15	CSNK2A1
M1	ISG15	ACTN1
M1	ISG15	FLNA
M1	ISG15	LMNA
M1	ISG15	BAG3
M1	ISG15	HSPB1
M1	ISG15	TKT
M1	ISG15	SH2D3C
M1	ISG15	VIM
M1	ISG15	G3BP1
M1	ISG15	ENO1
M1	ISG15	FUBP3
M1	ISG15	FASN
M1	ISG15	nsp3
M1	ISG15	FBP1
M1	ISG15	HELZ2
M1	ISG15	PKM
M1	ISG15	HSPA8
M1	ISG15	HSP90AB1
M1	ISG15	VCP
M1	ISG15	CFL1
M1	ISG15	CCT4
M1	ISG15	GBP1
M1	ISG15	AAAS
M1	ISG15	ABCF2
M1	ISG15	ACLY
M1	ISG15	ACTA1
M1	ISG15	ACTN4
M1	ISG15	ALDOA
M1	ISG15	AHNAK
M1	ISG15	ANXA2
M1	ISG15	ANXA3
M1	ISG15	ANXA5
M1	ISG15	ARID5B
M1	ISG15	SNRNP200
M1	ISG15	ATIC
M1	ISG15	ATP5A1
M1	ISG15	ATP5B
M1	ISG15	ATXN2
M1	ISG15	ATXN2L
M1	ISG15	CALD1
M1	ISG15	CCNL1
M1	ISG15	CCT2
M1	ISG15	CCT3
M1	ISG15	CHD1
M1	ISG15	TAF2
M1	ISG15	CIRH1A
M1	ISG15	CLIC1
M1	ISG15	CLK1
M1	ISG15	CLTC
M1	ISG15	FAM120C
M1	ISG15	DDB2
M1	ISG15	DDX42
M1	ISG15	DDX17
M1	ISG15	YTHDF3
M1	ISG15	RBM15B
M1	ISG15	DNAJB1
M1	ISG15	DNAJB4
M1	ISG15	DYRK1A
M1	ISG15	EEF1A2
M1	ISG15	EEF2
M1	ISG15	EIF4G1
M1	ISG15	EPPK1
M1	ISG15	FARS2
M1	ISG15	PPP1R10
M1	ISG15	MYOF
M1	ISG15	MEPCE
M1	ISG15	FLNB
M1	ISG15	XRCC6
M1	ISG15	GANAB
M1	ISG15	GDI2
M1	ISG15	GNB2L1
M1	ISG15	GPI
M1	ISG15	GSR
M1	ISG15	GSTP1
M1	ISG15	HNRNPA2B1
M1	ISG15	HNRNPK
M1	ISG15	HNRNPL
M1	ISG15	HNRNPU
M1	ISG15	HSPA1A
M1	ISG15	IFIT5
M1	ISG15	IQGAP1
M1	ISG15	LDHA
M1	ISG15	ZC3H15
M1	ISG15	LGMN
M1	ISG15	LMAN2
M1	ISG15	DEPDC7
M1	ISG15	MAP4
M1	ISG15	MYH9
M1	ISG15	PALLD
M1	ISG15	NACA
M1	ISG15	NFIX
M1	ISG15	NUP43
M1	ISG15	PAFAH1B1
M1	ISG15	SERBP1
M1	ISG15	PFN1
M1	ISG15	PGD
M1	ISG15	PGK1
M1	ISG15	PHGDH
M1	ISG15	PLEC
M1	ISG15	PLOD1
M1	ISG15	PLOD3
M1	ISG15	PLS1
M1	ISG15	PLS3
M1	ISG15	PRDX1
M1	ISG15	EIF2AK2
M1	ISG15	ACOT8
M1	ISG15	WIBG
M1	ISG15	QTRTD1
M1	ISG15	RAN
M1	ISG15	RBBP4
M1	ISG15	RDH11
M1	ISG15	RPL24
M1	ISG15	RPL27A
M1	ISG15	RPS27A
M1	ISG15	SENP1
M1	ISG15	SF3A2
M1	ISG15	SF3B4
M1	ISG15	SIN3A
M1	ISG15	TAGLN
M1	ISG15	TARS
M1	ISG15	TMOD3
M1	ISG15	TOP2A
M1	ISG15	UBAP2L
M1	ISG15	UBE2L6
M1	ISG15	EZR
M1	ISG15	WARS
M1	ISG15	WDR1
M1	ISG15	WDR33
M1	ISG15	XRCC5
M1	ISG15	YTHDC1
M1	ISG15	ZC3HAV1
M1	ISG15	ZNF281
M1	ISG15	SFN
M1	ISG15	DSTN
M1	ISG15	GAPDH
M1	ISG15	PRDX6
M1	ISG15	UGP2
M1	ISG15	ZNF318
M1	TAP1	PSMB8
M1	TAP1	MRPL40
M1	TAP1	SDHA
M1	TAP1	SRSF3
M1	TAP1	ABCD3
M1	TAP1	SFXN1
M1	TAP1	MCAT
M1	TAP1	GADD45GIP1
M1	TAP1	CYC1
M1	TAP1	M
M1	TAP1	E
M1	TAP1	nsp4
M1	TAP1	ORF7a
M1	TAP1	ORF7b
M1	TAP1	ORF8
M1	TAP1	CHRM3
M1	TAP1	E5
M1	TAP1	E5a
M1	TAP1	E5b
M1	TAP1	KRTAP4-12
M1	CRK	ATF3
M1	CRK	BATF3
M1	GBP5	ADRB2
M1	GBP5	LCA5L
M1	GBP5	STT3B
M1	GBP5	IMMT
M1	IFIT3	ILF3
M1	IFIT3	SAP25
M1	IFIT3	CDC37
M1	IFIT3	A2M
M1	IFIT3	APP
M1	IFIT3	MAST1
M1	IFIT3	CYP2C8
M1	IFIT3	ECSIT
M1	IFIT3	PSEN2
M1	IFIT3	RNF32
M1	IFIT3	NCL
M1	IFIT3	HNRNPD
M1	IFIT3	N
M1	IFIT3	nsp2
M1	IFIT3	MOV10
M1	IFIT3	PABPC4
M1	IFIT3	HULC
M1	IFIT3	CCDC67
M1	IFIT3	HNRNPA2B1
M1	IFIT3	HNRNPL
M1	IFIT3	HNRNPU
M1	IFIT3	IFIT5
M1	IFIT3	YBX1
M1	IFIT3	APOE
M1	IFIT3	LONP1
M1	IFIT3	RAD23A
M1	IFIT3	SNRNP70
M1	IFIT3	SNRPA1
M1	IFIT3	HNRNPA3
M1	IFIT3	RBMX
M1	IFIT3	PABPC1
M1	IFIT3	SNRPD1
M1	IFIT3	HNRNPA1
M1	IFIT3	SNRPD2
M1	IFIT3	SNRPF
M1	IFIT3	SNRPD3
M1	IFIT3	IFIT1B
M1	IFIT3	SNRPB2
M1	IFIT3	SNRPB
M1	IFIT3	SNRPA
M1	IFIT3	SNRPE
M1	IFIT3	SNRPC
M1	IFIT3	HNRNPDL
M1	IFIT3	HNRNPAB
M1	IFIT3	YBX3
M1	IFIT3	SSB
M1	IFIT3	SF3B3
M1	IFIT3	DSP
M1	IFIT3	TXN
M1	IFIT3	ATP1A2
M1	ILF3	ICAM1
M1	ILF3	CIT
M1	ILF3	VCAM1
M1	ILF3	LGALS9
M1	EWSR1	VCAM1
M1	HSE1	LAP3
M1	HSP82	CSF1
M1	LAP3	TP53
M1	LAP3	ARE2
M1	LAP3	TAB1
M1	LAP3	APP
M1	LAP3	LIG4
M1	LAP3	NTRK1
M1	LAP3	TKT
M1	LAP3	RMND5A
M1	LAP3	ARMC8
M1	LAP3	PRKCE
M1	LAP3	nsp16
M1	LAP3	nsp16ab
M1	LAP3	SMC6
M1	LAP3	VMA2
M1	LAP3	PRDX1
M1	LAP3	PRDX2
M1	LAP3	MIF
M1	LAP3	VARS
M1	LAP3	FUBP1
M1	KRI1	CIT
M1	APC	C4A
M1	PLEKHA5	DES
M1	ARHGEF4	HLA-B
M1	ATF3	TP53
M1	ATF3	MDM2
M1	ATF3	HDAC1
M1	ATF3	RELA
M1	ATF3	SMARCA4
M1	ATF3	HDAC4
M1	ATF3	HDAC5
M1	ATF3	STAT1
M1	ATF3	HDAC3
M1	ATF3	BATF3
M1	ATF3	HDAC6
M1	ATF3	HDAC10
M1	ATF3	HSP90AA1
M1	ATF3	FHL2
M1	ATF3	ZNF212
M1	ATF3	ATF2
M1	ATF3	MAFG
M1	ATF3	MAFF
M1	ATF3	BATF
M1	ATF3	ATF4
M1	ATF3	FOS
M1	ATF3	JUNB
M1	ATF3	JUN
M1	ATF3	DBP
M1	ATF3	CREB3
M1	ATF3	CEBPE
M1	ATF3	CEBPA
M1	ATF3	CEBPG
M1	ATF3	DDIT3
M1	ATF3	SH2D1A
M1	ATF3	STAT3
M1	ATF3	APPL2
M1	ATF3	DOK5
M1	ATF3	POLR3D
M1	ATF3	SS18L1
M1	ATF3	ID3
M1	ATF3	SRA1
M1	ATF3	FOSL1
M1	MDM2	IRF1
M1	MDM2	RASSF5
M1	CIITA	HDAC2
M1	CIITA	HDAC1
M1	CIITA	RFX5
M1	CIITA	SMARCA4
M1	CIITA	HDAC4
M1	CIITA	HDAC5
M1	CIITA	PSMC5
M1	CIITA	PSMC2
M1	CIITA	PSMC3
M1	CIITA	NINL
M1	CIITA	GTF2B
M1	CIITA	TAF9
M1	HDAC2	PARP14
M1	HDAC2	CIT
M1	IRF1	EP300
M1	IRF1	SMARCA4
M1	IRF1	tat
M1	IRF1	TRAF3
M1	IRF1	IRF8
M1	IRF1	CBL
M1	IRF1	TRIM28
M1	IRF1	IRF9
M1	IRF1	SP2
M1	IRF1	HSP90AA1
M1	IRF1	SPI1
M1	IRF1	STUB1
M1	IRF1	SET
M1	IRF1	NCL
M1	IRF1	Tbk1
M1	IRF1	IRF2
M1	IRF1	HCFC1
M1	IRF1	KEAP1
M1	IRF1	SEC63
M1	IRF1	TRMT2A
M1	IRF1	HSPA1A
M1	IRF1	NPM1
M1	IRF1	YBX1
M1	IRF1	HIST1H3A
M1	IRF4	ETV7
M1	MYD88	BST2
M1	MYD88	IRF7
M1	TRAF6	BIRC3
M1	TRAF6	RIPK2
M1	TRAF6	TLR3
M1	TRAF6	NOD2
M1	TRAF6	IRF7
M1	TRAF6	CD40
M1	TRAF6	RSAD2
M1	SKP2	USP18
M1	HDAC1	NKX3-1
M1	HDAC1	CIT
M1	NKX3-1	TOPORS
M1	NKX3-1	SP1
M1	NKX3-1	WDR77
M1	NKX3-1	SP2
M1	NKX3-1	TOP1
M1	NKX3-1	PEBP1
M1	NKX3-1	HSP90B1
M1	NKX3-1	SP3
M1	NKX3-1	SP4
M1	NKX3-1	SP5
M1	NKX3-1	CCT7
M1	NKX3-1	RPSA
M1	NKX3-1	HNRNPA0
M1	NKX3-1	MNAT1
M1	NKX3-1	AEN
M1	NKX3-1	LMCD1
M1	NKX3-1	TEX264
M1	NKX3-1	SPDEF
M1	NKX3-1	RPL37A
M1	NKX3-1	FEM1B
M1	NKX3-1	CHPF
M1	NKX3-1	CKAP4
M1	NKX3-1	RABL6
M1	NKX3-1	MAN2B1
M1	NKX3-1	ND4
M1	NKX3-1	HMG20B
M1	NKX3-1	PTMS
M1	NKX3-1	STRA13
M1	NKX3-1	RARG
M1	NKX3-1	STMN3
M1	NKX3-1	TPT1
M1	BIRC3	TRAF3
M1	BIRC3	MAVS
M1	BIRC3	RIPK2
M1	BIRC3	BIRC2
M1	BIRC3	XIAP
M1	BIRC3	UBXN1
M1	BIRC3	USP19
M1	BIRC3	NOD2
M1	BIRC3	GSK3B
M1	BIRC3	TAB1
M1	BIRC3	RNF31
M1	BIRC3	COMMD1
M1	BIRC3	TRIM32
M1	BIRC3	DIABLO
M1	BIRC3	TANK
M1	BIRC3	CASP1
M1	BIRC3	TRAF2
M1	BIRC3	E2F1
M1	BIRC3	BCL10
M1	BIRC3	USP15
M1	BIRC3	IKBKG
M1	BIRC3	CD40LG
M1	BIRC3	RIPK4
M1	BIRC3	USP7
M1	BIRC3	BIRC5
M1	BIRC3	UBE2D1
M1	BIRC3	UBE2D2
M1	BIRC3	UBE2D3
M1	BIRC3	UBE2Q2
M1	BIRC3	RIPK1
M1	BIRC3	RIPK3
M1	BIRC3	RBCK1
M1	BIRC3	WDR1
M1	BIRC3	UBC
M1	BIRC3	CASP7
M1	BIRC3	CASP9
M1	BIRC3	CASP3
M1	BIRC3	TRAF1
M1	BIRC3	HTRA2
M1	BIRC3	2021-09-04
M1	BIRC3	UBE2V1
M1	BIRC3	UBR4
M1	BIRC3	IKBKE
M1	BIRC3	UBA1
M1	BIRC3	WDR61
M1	BIRC3	DCAF7
M1	BIRC3	WDR82
M1	BIRC3	USP9X
M1	BIRC3	OTUB1
M1	BIRC3	DZIP3
M1	PARP14	HDAC3
M1	PARP14	CUL2
M1	PARP14	IKBKG
M1	PARP14	CNOT7
M1	PARP14	LRRC31
M1	PARP14	MKI67
M1	PARP14	STAT6
M1	PARP14	FCER2
M1	EP300	IRF7
M1	RELA	SOCS3
M1	RELA	TGM2
M1	RELA	MX1
M1	SMARCA4	CIT
M1	SRRM1	CIT
M1	SRRM1	NES
M1	VMA21	CSF1
M1	VOA1	CSF1
M1	CREBBP	IRF7
M1	CREBBP	RPS6KA1
M1	tat	PSMB10
M1	BST2	TAB1
M1	BST2	HGS
M1	BST2	MAP3K7
M1	BST2	ECT2
M1	BST2	TAB2
M1	BST2	RPL14
M1	BST2	ANLN
M1	BST2	CHMP4B
M1	BST2	KIF14
M1	BST2	KIF20A
M1	BST2	KIF23
M1	BST2	HNRNPH1
M1	BST2	vpu
M1	BST2	BTRC
M1	BST2	TFRC
M1	BST2	2021-03-08
M1	BST2	CALCOCO2
M1	BST2	RBBP5
M1	RNF144B	CDKN1A
M1	RNF144B	TRAF3
M1	RNF144B	ELAVL1
M1	RNF144B	TICAM1
M1	RNF144B	TBK1
M1	RNF144B	USP2
M1	RNF144B	USP15
M1	RNF144B	PAN2
M1	RNF144B	UBC
M1	CDKN1A	A2M
M1	ICAM1	NOS2
M1	ICAM1	Tubb4b
M1	ICAM1	MSN
M1	ICAM1	SRSF3
M1	ICAM1	SET
M1	ICAM1	CSNK2A1
M1	ICAM1	ACTN1
M1	ICAM1	FLNA
M1	ICAM1	NCL
M1	ICAM1	ACTB
M1	ICAM1	HNRNPD
M1	ICAM1	IFI16
M1	ICAM1	TMPO
M1	ICAM1	EMC1
M1	ICAM1	HIST1H1C
M1	ICAM1	HIST1H1A
M1	ICAM1	RPL27
M1	ICAM1	ANLN
M1	ICAM1	HNRNPH1
M1	ICAM1	ITGB2
M1	ICAM1	EIF3G
M1	ICAM1	CCT4
M1	ICAM1	ACTN4
M1	ICAM1	CCT3
M1	ICAM1	DDX17
M1	ICAM1	XRCC6
M1	ICAM1	HNRNPA2B1
M1	ICAM1	HNRNPK
M1	ICAM1	HNRNPU
M1	ICAM1	RPL24
M1	ICAM1	RPL27A
M1	ICAM1	XRCC5
M1	ICAM1	NPM1
M1	ICAM1	YBX1
M1	ICAM1	GAPDH
M1	ICAM1	RPL17
M1	ICAM1	TCOF1
M1	ICAM1	SNRPA1
M1	ICAM1	RPL13A
M1	ICAM1	RPL36
M1	ICAM1	RPL22
M1	ICAM1	RPS18
M1	ICAM1	RPS19
M1	ICAM1	RPS8
M1	ICAM1	HIST1H2BJ
M1	ICAM1	RPL8
M1	ICAM1	ANP32B
M1	ICAM1	SYNCRIP
M1	ICAM1	RPS13
M1	ICAM1	HNRNPA3
M1	ICAM1	EIF3E
M1	ICAM1	RPS9
M1	ICAM1	EIF3B
M1	ICAM1	RPS25
M1	ICAM1	RPL35
M1	ICAM1	ALYREF
M1	ICAM1	RPL18
M1	ICAM1	RPL5
M1	ICAM1	RPS2
M1	ICAM1	RPS16
M1	ICAM1	ILF2
M1	ICAM1	RPS3A
M1	ICAM1	RPLP0
M1	ICAM1	RPL4
M1	ICAM1	RPL12
M1	ICAM1	HIST1H2BK
M1	ICAM1	EIF3I
M1	ICAM1	EIF3L
M1	ICAM1	PABPC1
M1	ICAM1	PRPF8
M1	ICAM1	RPL9
M1	ICAM1	RPS4X
M1	ICAM1	HIST1H1D
M1	ICAM1	RPL26
M1	ICAM1	RPL7A
M1	ICAM1	RPS3
M1	ICAM1	RPL30
M1	ICAM1	RPS14
M1	ICAM1	RPL11
M1	ICAM1	SNRPD1
M1	ICAM1	TUBB
M1	ICAM1	RPL13
M1	ICAM1	DDX3X
M1	ICAM1	RPS6
M1	ICAM1	HNRNPA1
M1	ICAM1	RPS28
M1	ICAM1	HIST2H3C
M1	ICAM1	EIF3A
M1	ICAM1	SNRPD3
M1	ICAM1	SNRPB
M1	ICAM1	RPL31
M1	ICAM1	YBX3
M1	ICAM1	TUBB6
M1	ICAM1	MYH3
M1	ICAM1	HIST1H1E
M1	ICAM1	HIST1H2BD
M1	ICAM1	HIST1H2BH
M1	ICAM1	HIST1H2BO
M1	ICAM1	HIST1H2BL
M1	ICAM1	HIST1H2BM
M1	ICAM1	HIST1H2BN
M1	ICAM1	HIST1H2BB
M1	ICAM1	HIST1H2BE
M1	ICAM1	HIST2H2BF
M1	ICAM1	HIST1H3E
M1	ICAM1	HIST3H3
M1	ICAM1	H3F3B
M1	ICAM1	HIST1H2BA
M1	ICAM1	SART3
M1	ICAM1	EIF3C
M1	ICAM1	EIF3CL
M1	ICAM1	SUPT16H
M1	ICAM1	EIF3F
M1	ICAM1	EIF3H
M1	ICAM1	PURA
M1	ICAM1	YBX2
M1	ICAM1	SRP14
M1	ICAM1	EIF3K
M1	ICAM1	LSM3
M1	ICAM1	TUBA4A
M1	ICAM1	TUBB7P
M1	ICAM1	TUBE1
M1	ICAM1	RPL6
M1	ICAM1	RPLP2
M1	ICAM1	RPS4Y1
M1	ICAM1	RPL23A
M1	ICAM1	FAU
M1	ICAM1	RPL26L1
M1	ICAM1	RPL35A
M1	ICAM1	RPS15
M1	ICAM1	RPL19
M1	ICAM1	RPS23
M1	ICAM1	RPS26P11
M1	TRAF3	TLR3
M1	TRAF3	CD40
M1	MAVS	RIPK2
M1	MAVS	DDX58
M1	MAVS	IRF7
M1	MAVS	IFIH1
M1	MAVS	OAS3
M1	MAVS	GK
M1	HUWE1	NOS2
M1	HUWE1	PMAIP1
M1	BCL6	HELZ2
M1	BCL6	PARP12
M1	YWHAQ	NOS2
M1	YWHAQ	SOCS3
M1	YWHAQ	DES
M1	YWHAQ	LGALS9
M1	NOS2	SPSB1
M1	NOS2	SPSB4
M1	NOS2	TCEB1
M1	NOS2	SPSB2
M1	NOS2	CALM1
M1	NOS2	PSMC5
M1	NOS2	PSMC2
M1	NOS2	PSMC3
M1	NOS2	SMN1
M1	NOS2	TCEB2
M1	NOS2	PSMD4
M1	NOS2	PSMA4
M1	NOS2	PSMA2
M1	NOS2	PSMA1
M1	NOS2	PCBP2
M1	NOS2	PTBP1
M1	NOS2	HSPD1
M1	NOS2	CUL5
M1	NOS2	PSMB7
M1	NOS2	PSMA3
M1	NOS2	PSMA7
M1	NOS2	HSP90AA1
M1	NOS2	TNFAIP2
M1	NOS2	STUB1
M1	NOS2	PEX5
M1	NOS2	FBXO45
M1	NOS2	KPNB1
M1	NOS2	HSPB1
M1	NOS2	HSPA4
M1	NOS2	PSMA6
M1	NOS2	PSMC1
M1	NOS2	PPP6C
M1	NOS2	RING1
M1	NOS2	TRIM21
M1	NOS2	HSPA5
M1	NOS2	KRT8
M1	NOS2	FASN
M1	NOS2	AGR2
M1	NOS2	UCHL5
M1	NOS2	HSP90AB1
M1	NOS2	YWHAE
M1	NOS2	VCP
M1	NOS2	CCT4
M1	NOS2	CCT2
M1	NOS2	CCT3
M1	NOS2	PLEC
M1	NOS2	XRCC5
M1	NOS2	NPM1
M1	NOS2	YBX1
M1	NOS2	PSMD6
M1	NOS2	CCT7
M1	NOS2	EMD
M1	NOS2	STRAP
M1	NOS2	PSMD3
M1	NOS2	STIP1
M1	NOS2	PSMD2
M1	NOS2	RPS18
M1	NOS2	KRT18
M1	NOS2	HNRNPF
M1	NOS2	PPP2R1A
M1	NOS2	RPL7
M1	NOS2	YWHAZ
M1	NOS2	TCP1
M1	NOS2	CCT8
M1	NOS2	RUVBL2
M1	NOS2	PSMD11
M1	NOS2	PSMA5
M1	NOS2	RPS17
M1	NOS2	RPL5
M1	NOS2	RPS3A
M1	NOS2	RPL23
M1	NOS2	CCT5
M1	NOS2	CCT6A
M1	NOS2	RPS4X
M1	NOS2	PRKDC
M1	NOS2	RPS3
M1	NOS2	DDX3X
M1	NOS2	HNRNPA1
M1	NOS2	PCBP1
M1	NOS2	HSPA9
M1	NOS2	SNRPD3
M1	NOS2	SNRPB
M1	NOS2	RPL31
M1	NOS2	RCN2
M1	NOS2	DNAJA2
M1	NOS2	YWHAG
M1	NOS2	SLC3A2
M1	NOS2	SLC25A5
M1	NOS2	AIFM1
M1	NOS2	AKR1B10
M1	NOS2	ALDH1A1
M1	NOS2	ASPH
M1	NOS2	ATP2A2
M1	NOS2	C1QBP
M1	NOS2	DNAJA1
M1	NOS2	DNAJC7
M1	NOS2	HKDC1
M1	NOS2	HSPH1
M1	NOS2	HSPA2
M1	NOS2	SLC7A5
M1	NOS2	SLC25A3
M1	NOS2	NAP1L1
M1	NOS2	PSMC6
M1	NOS2	PSMC4
M1	NOS2	PSMD12
M1	NOS2	PSMD13
M1	NOS2	PSMD7
M1	NOS2	PSMD8
M1	NOS2	CAD
M1	NOS2	RCN1
M1	NOS2	SKP1
M1	NOS2	SQRDL
M1	NOS2	SSBP1
M1	NOS2	SSR4
M1	NOS2	TIMM50
M1	NOS2	CALU
M1	NOS2	FAT1
M1	NOS2	HERC1
M1	NOS2	CLNS1A
M1	NOS2	MYCBP2
M1	NOS2	QPCTL
M1	NOS2	ALDH3B1
M1	NOS2	BAG2
M1	NOS2	CDIPT
M1	NOS2	DICER1
M1	NOS2	DNAJA3
M1	NOS2	LGALS3BP
M1	NOS2	PARP4
M1	NOS2	PPM1B
M1	NOS2	PSMD14
M1	NOS2	TUBB6
M1	NOS2	COPRS
M1	NOS2	HSPA6
M1	NOS2	ZSWIM8
M1	NOS2	KRT81
M1	NOS2	SERPINE1
M1	NOS2	NME2
M1	NOS2	PTPLAD1
M1	NOS2	PTGES3
M1	TCEB1	SOCS3
M1	TCEB1	CIT
M1	RIPK2	BIRC2
M1	RIPK2	XIAP
M1	RIPK2	NOD2
M1	RIPK2	TAB1
M1	RIPK2	RNF31
M1	RIPK2	CASP12
M1	RIPK2	TRAF2
M1	RIPK2	MAP3K4
M1	RIPK2	TRAF4
M1	RIPK2	LRRK2
M1	RIPK2	MAP3K7
M1	RIPK2	TAB2
M1	RIPK2	CHUK
M1	RIPK2	IKBKG
M1	RIPK2	PELI3
M1	RIPK2	CARD16
M1	RIPK2	TRIM14
M1	RIPK2	RIPK1
M1	RIPK2	NAT16
M1	RIPK2	UBC
M1	RIPK2	NOD1
M1	RIPK2	NGFR
M1	TLR3	TICAM1
M1	TLR3	TBK1
M1	TLR3	MAP3K7
M1	TLR3	TAB2
M1	TLR3	CHEK2
M1	TLR3	NPC1
M1	TLR3	RBM39
M1	TLR3	RIPK1
M1	TLR3	TRIM69
M1	TLR3	TOLLIP
M1	TLR3	MAP2K6
M1	TLR3	SYK
M1	TLR3	PIK3R1
M1	BIRC2	NOD2
M1	BIRC2	CD40
M1	XIAP	NOD2
M1	XIAP	XAF1
M1	DDX58	TRIM25
M1	DDX58	CBL
M1	DDX58	RNF31
M1	DDX58	PRKRIR
M1	DDX58	PRKCA
M1	DDX58	PRKCB
M1	DDX58	PRKCG
M1	DDX58	IRF3
M1	DDX58	TRIM32
M1	DDX58	TBK1
M1	DDX58	PTPN11
M1	DDX58	MBP
M1	DDX58	USP4
M1	DDX58	NLRC5
M1	DDX58	IKBKG
M1	DDX58	RNF135
M1	DDX58	TRIM14
M1	DDX58	PPP6C
M1	DDX58	WRNIP1
M1	DDX58	FBXW7
M1	DDX58	TRIM40
M1	DDX58	MEX3A
M1	DDX58	M
M1	DDX58	ORF9b
M1	DDX58	nsp2
M1	DDX58	G3BP1
M1	DDX58	2021-03-05
M1	DDX58	HULC
M1	DDX58	DHX58
M1	DDX58	RAI14
M1	DDX58	RBCK1
M1	DDX58	SRC
M1	DDX58	TSPAN6
M1	DDX58	TIA1
M1	DDX58	PPIA
M1	DDX58	Trim25
M1	DDX58	Casp12
M1	DDX58	IKBKE
M1	DDX58	RNF125
M1	DDX58	SNX5
M1	NEDD4	PMEPA1
M1	NEDD4	CLIC2
M1	SQSTM1	IRF8
M1	SQSTM1	NOD2
M1	SQSTM1	TGM2
M1	SQSTM1	CIT
M1	IRF8	IRF6
M1	IRF8	PDGFRB
M1	IRF8	COPS6
M1	IRF8	ZBTB17
M1	IRF8	SPI1
M1	IRF8	TOP1
M1	IRF8	HSPE1
M1	IRF8	COPS5
M1	IRF8	CDK4
M1	IRF8	COPS2
M1	IRF8	COPS4
M1	IRF8	GPS1
M1	IRF8	MID1
M1	IRE1	CSF1
M1	HAC1	CSF1
M1	Cdk1	TYMP
M1	Trim69	CPM
M1	CSF1	OPI3
M1	CSF1	STE24
M1	CSF1	MGM101
M1	CSF1	VPH2
M1	CSF1	VPS1
M1	CSF1	RPL40B
M1	CSF1	MMM1
M1	CSF1	VPS13
M1	CSF1	ERG6
M1	CSF1	VPS71
M1	CSF1	GIM5
M1	CSF1	HOF1
M1	CSF1	YTA12
M1	CSF1	PKR1
M1	CSF1	MRE11
M1	CSF1	PPA2
M1	CSF1	HER2
M1	CSF1	GAS1
M1	CSF1	COG6
M1	CSF1	COG5
M1	CSF1	YDJ1
M1	CSF1	GIM3
M1	CSF1	PSD1
M1	CSF1	JJJ1
M1	CSF1	BRE5
M1	CSF1	HTZ1
M1	CSF1	TLG2
M1	CSF1	GYP1
M1	CSF1	GEP3
M1	CSF1	RUD3
M1	CSF1	AIM44
M1	CSF1	VMA11
M1	CSF1	YME1
M1	CSF1	CDC42
M1	CSF1	HSC82
M1	CSF1	HMT1
M1	CSF1	YOR1
M1	CSF1	VAM6
M1	CSF1	ERG3
M1	CSF1	RRP6
M1	CSF1	HRQ1
M1	CSF1	SGS1
M1	CSF1	VMA2
M1	CSF1	VPS8
M1	CSF1	FUN30
M1	CSF1	ERV46
M1	CSF1	CNE1
M1	CSF1	SLA1
M1	CSF1	SHP1
M1	CSF1	ALG3
M1	CSF1	CSG2
M1	CSF1	IFA38
M1	CSF1	SEC66
M1	CSF1	FZO1
M1	CSF1	BEM1
M1	CSF1	SWC5
M1	CSF1	PTC1
M1	CSF1	BRE1
M1	CSF1	YFH1
M1	CSF1	VMA1
M1	CSF1	TRS85
M1	CSF1	RGP1
M1	CSF1	DOP1
M1	CSF1	CAB5
M1	CSF1	SSD1
M1	CSF1	PEP7
M1	CSF1	SWR1
M1	CSF1	VPS74
M1	CSF1	NHX1
M1	CSF1	VPS52
M1	CSF1	VPS72
M1	CSF1	WBP1
M1	CSF1	SPF1
M1	CSF1	ISC1
M1	CSF1	GET2
M1	CSF1	IES5
M1	CSF1	SWI4
M1	CSF1	SLX8
M1	CSF1	RSP5
M1	CSF1	UBP3
M1	CSF1	DEG1
M1	CSF1	BST1
M1	CSF1	FAB1
M1	CSF1	COG7
M1	CSF1	GET1
M1	CSF1	GUP1
M1	CSF1	VRG4
M1	CSF1	ECT1
M1	CSF1	PAC10
M1	CSF1	PCP1
M1	CSF1	CHO2
M1	CSF1	PSD2
M1	CSF1	PHB2
M1	CSF1	SLT2
M1	CSF1	VMA22
M1	CSF1	BIG1
M1	CSF1	MTC6
M1	CSF1	ICE2
M1	CSF1	PET130
M1	CSF1	LAS21
M1	CSF1	ELF1
M1	CSF1	DOA1
M1	CSF1	YKE2
M1	CSF1	SEC22
M1	CSF1	ARC18
M1	CSF1	OST6
M1	CSF1	UBP8
M1	CSF1	SAP30
M1	CSF1	PHO23
M1	CSF1	EAF7
M1	CSF1	ALG8
M1	CSF1	DGK1
M1	CSF1	NEW1
M1	CSF1	ALG5
M1	CSF1	YIP1
M1	TRIM25	LGALS9
M1	CBL	CD40
M1	CBL	CD38
M1	CBL	TEK
M1	PCNA	LGALS9
M1	PCNA	KRT7
M1	CALM1	TGM2
M1	CALM1	CIT
M1	SOCS3	PTK2
M1	SOCS3	MAPK11
M1	SOCS3	PDPK1
M1	SOCS3	MAPK6
M1	SOCS3	TCEB2
M1	SOCS3	TNFSF10
M1	SOCS3	VHL
M1	SOCS3	CUL5
M1	SOCS3	ETV6
M1	SOCS3	CUEDC2
M1	SOCS3	MAP1S
M1	SOCS3	IL12RB2
M1	SOCS3	PTPN11
M1	SOCS3	IL6ST
M1	SOCS3	JAK1
M1	SOCS3	NFKB1
M1	SOCS3	REL
M1	SOCS3	NFKBIA
M1	SOCS3	JAK3
M1	SOCS3	LCK
M1	SOCS3	INSR
M1	SOCS3	IRS1
M1	SOCS3	IRS2
M1	SOCS3	APP
M1	SOCS3	ERBB2
M1	SOCS3	ERBB3
M1	SOCS3	AR
M1	SOCS3	GAB1
M1	SOCS3	KIT
M1	SOCS3	MET
M1	SOCS3	ERBB4
M1	SOCS3	ACADVL
M1	SOCS3	DAB1
M1	SOCS3	MAPK8IP1
M1	SOCS3	SOCS2
M1	SOCS3	PTK2B
M1	SOCS3	SIGLEC7
M1	SOCS3	FGFR3
M1	SOCS3	IL2RB
M1	SOCS3	TFDP1
M1	SOCS3	RNF7
M1	SOCS3	Cul5
M1	SOCS3	Rnf7
M1	SOCS3	Tceb2
M1	SOCS3	Tceb1
M1	SOCS3	ABL1
M1	SOCS3	SH2D2A
M1	SOCS3	TRDN
M1	HLA-DRA	HSP90AA1
M1	HLA-DRA	2021-03-01
M1	HLA-DRA	BRWD3
M1	HLA-DRA	C18orf8
M1	HLA-DRA	PKM
M1	HLA-DRA	HSPA8
M1	HLA-DRA	HSP90AB1
M1	HLA-DRA	ATP1B1
M1	HLA-DRA	YWHAE
M1	HLA-DRA	MS4A1
M1	NDEL1	ANK2
M1	TNIK	ANK2
M1	NOD2	RNF31
M1	NOD2	CASP12
M1	NOD2	TRIM27
M1	NOD2	COPS6
M1	NOD2	KAT5
M1	NOD2	TRAF4
M1	NOD2	ATM
M1	NOD2	MAP3K7
M1	NOD2	SUGT1
M1	NOD2	IKBKG
M1	NOD2	VIM
M1	NOD2	FIS1
M1	NOD2	IFNL3
M1	NOD2	E2F4
M1	NOD2	IL22
M1	NOD2	RIPK1
M1	NOD2	RBCK1
M1	NOD2	NAT16
M1	NOD2	SHARPIN
M1	NOD2	GALNT2
M1	NOD2	TLE1
M1	NOD2	PPP2R5E
M1	NOD2	RBL1
M1	TNFAIP3	IRF7
M1	TNFAIP3	TNFSF10
M1	IRF7	Gbp4
M1	IRF7	PIAS4
M1	IRF7	IRF3
M1	IRF7	TRIM28
M1	IRF7	TBK1
M1	IRF7	IRAK1
M1	IRF7	SMAD4
M1	IRF7	SMAD3
M1	IRF7	SMAD2
M1	IRF7	vIRF-1
M1	IRF7	MAFB
M1	IRF7	NMI
M1	IRF7	TRIM21
M1	IRF7	TRMT2A
M1	IRF7	ARAF
M1	IRF7	CCDC47
M1	IRF7	LTN1
M1	IRF7	AIP
M1	IRF7	HACE1
M1	IRF7	IQSEC1
M1	IRF7	P4HA1
M1	IRF7	PALD1
M1	IRF7	TLK2
M1	IRF7	TRMT61B
M1	IRF7	DEAF1
M1	PSMC5	PSMB9
M1	PSMC5	CIT
M1	PSMC3	CIT
M1	GRB2	A2M
M1	GRB2	VCAM1
M1	GRB2	CFH
M1	GRB2	PIK3AP1
M1	GEM	A2M
M1	MAPK1	RPS6KA1
M1	CDC42	A2M
M1	CDC42	STARD8
M1	MAPK3	RPS6KA1
M1	MAPK3	AKR1C1
M1	TGM2	PIAS4
M1	TGM2	PSMD4
M1	TGM2	VHL
M1	TGM2	NFKBIA
M1	TGM2	APP
M1	TGM2	FN1
M1	TGM2	CDH1
M1	TGM2	SMAD3
M1	TGM2	SMAD2
M1	TGM2	ZNF512B
M1	TGM2	PAK1
M1	TGM2	HULC
M1	TGM2	NUPR1
M1	TGM2	ARNT
M1	TIRAP	SAMHD1
M1	IFIH1	PIAS2
M1	IFIH1	PCBP2
M1	IFIH1	APP
M1	IFIH1	NLRC5
M1	IFIH1	PTEN
M1	IFIH1	ARRDC4
M1	IFIH1	TRIM40
M1	IFIH1	M
M1	IFIH1	ORF9b
M1	IFIH1	nsp8
M1	IFIH1	KIF20A
M1	IFIH1	HULC
M1	IFIH1	nsp3
M1	IFIH1	DHX58
M1	IFIH1	IDE
M1	IFIH1	TSPAN6
M1	IFIH1	PPIA
M1	IFIH1	YWHAH
M1	IFIH1	nsp3ab
M1	OAS3	CIT
M1	OAS3	TOP1
M1	OAS3	CHMP1A
M1	OAS3	NTRK1
M1	OAS3	HIST1H1C
M1	OAS3	nsp5
M1	OAS3	PABPC4
M1	OAS3	BRPF3
M1	OAS3	SP110
M1	OAS3	MKI67
M1	OAS3	HULC
M1	OAS3	FBP1
M1	OAS3	EIF6
M1	OAS3	LYAR
M1	OAS3	FTSJ3
M1	OAS3	DHX30
M1	OAS3	GNL3
M1	OAS3	GTPBP4
M1	OAS3	IFRD2
M1	OAS3	PPM1G
M1	OAS3	ZNF622
M1	HMOX2	A2M
M1	HMOX2	LGALS9
M1	BNIP3L	CIT
M1	NUDT21	A2M
M1	NUDT21	VCAM1
M1	GSK3B	RPS6KA1
M1	GSK3B	PMAIP1
M1	GSK3B	ADAP1
M1	GSK3B	FZD5
M1	UFD1L	A2M
M1	RAP1B	A2M
M1	RAP1B	VCAM1
M1	2021-09-08	A2M
M1	SH3GL2	GCH1
M1	SH3GL2	EGFL6
M1	RPS6KA1	CSNK2B
M1	RPS6KA1	CDC37
M1	RPS6KA1	NFKBIA
M1	RPS6KA1	HSP90AA1
M1	RPS6KA1	EGFR
M1	RPS6KA1	CDKN1B
M1	RPS6KA1	NTRK1
M1	RPS6KA1	UBR5
M1	RPS6KA1	RPS6KA2
M1	RPS6KA1	RPS6KA3
M1	RPS6KA1	HSPA5
M1	RPS6KA1	INS
M1	RPS6KA1	MAGI1
M1	RPS6KA1	HSPA8
M1	RPS6KA1	HSP90AB1
M1	RPS6KA1	PPM1G
M1	RPS6KA1	DDAH2
M1	RPS6KA1	PHAX
M1	RPS6KA1	ATXN3
M1	RPS6KA1	MPP1
M1	RPS6KA1	TTK
M1	RPS6KA1	SRSF5
M1	RPS6KA1	VCP
M1	RPS6KA1	CFL1
M1	RPS6KA1	CCT4
M1	RPS6KA1	MXD1
M1	RPS6KA1	HSPA1A
M1	RPS6KA1	PDCD4
M1	RPS6KA1	RPTOR
M1	RPS6KA1	MAPT
M1	RPS6KA1	HSPA6
M1	RPS6KA1	GYS1
M1	RPS6KA1	USP9X
M1	RPS6KA1	ILKAP
M1	RPS6KA1	HSP90AB2P
M1	RPS6KA1	DGCR2
M1	CSNK2B	GCH1
M1	CSNK2B	VCAM1
M1	KCNE3	GOLM1
M1	RPP14	A2M
M1	H2AFX	CIT
M1	H2AFX	A2M
M1	TGIF1	A2M
M1	TK1	A2M
M1	TNFRSF14	A2M
M1	CDC37	GCH1
M1	CDC37	A2M
M1	SMN1	A2M
M1	SNAP23	LGALS9
M1	COMMD8	AKR1C1
M1	TTR	A2M
M1	CDK2AP2	A2M
M1	ANXA7	PSMB10
M1	ANXA7	A2M
M1	ANXA7	LGALS9
M1	TSC22D1	A2M
M1	GADD45A	ADAP1
M1	C11orf58	A2M
M1	RPS6KA6	FZD5
M1	PGR	BATF3
M1	PRKCB	ACSL5
M1	CAV1	PTGS2
M1	CAV1	LGALS9
M1	CD40	TANK
M1	CD40	TRAF2
M1	CD40	TRAF4
M1	CD40	TRAF5
M1	CD40	TRAF3IP2
M1	CD40	IL4R
M1	CD40	BAG3
M1	CD40	CD40LG
M1	CD40	HSPA4
M1	CD40	nsp6
M1	CD40	TRAF1
M1	CD40	PIK3CA
M1	CD40	MAP3K8
M1	CD40	Traf3
M1	CD40	Otud7b
M1	CD40	Traf2
M1	CD40	Birc3
M1	NEDD4L	CLIC2
M1	PCK1	HLA-B
M1	IRF3	HERC5
M1	ITSN1	DES
M1	ITSN2	PIK3AP1
M1	ELAVL1	PMAIP1
M1	ELAVL1	CIT
M1	ELAVL1	SSTR2
M1	ELAVL1	IFI6
M1	ELAVL1	NPTX1
M1	ELAVL1	VCAM1
M1	ELAVL1	CCL7
M1	ELAVL1	PARP12
M1	ELAVL1	CPM
M1	ELAVL1	EPB41L4B
M1	ELAVL1	PDE7B
M1	PSMD4	PSMB10
M1	C2	C3
M1	C2	HNRNPH1
M1	C2	Psmd3
M1	C2	Psmc1
M1	C2	Psmc3
M1	C2	Psmc4
M1	C2	Psmc2
M1	C2	S8
M1	C2	Psmd7
M1	C2	C9
M1	C2	Psma3
M1	C2	C6
M1	C2	Psma6
M1	C2	Psma5
M1	C2	Psmb6
M1	C2	C7
M1	C2	Psmd14
M1	SIRT7	HERC5
M1	SIRT7	NES
M1	SIRT7	HELZ2
M1	SIRT7	OASL
M1	PSMA4	PSMB9
M1	SAMHD1	BARD1
M1	SAMHD1	HIV2gp3
M1	SAMHD1	CUL3
M1	SAMHD1	CUL5
M1	SAMHD1	CUL2
M1	SAMHD1	COPS6
M1	SAMHD1	EEF1A1
M1	SAMHD1	EEF1G
M1	SAMHD1	APP
M1	SAMHD1	KPNB1
M1	SAMHD1	NCL
M1	SAMHD1	ACTB
M1	SAMHD1	CD81
M1	SAMHD1	vpx
M1	SAMHD1	FBXO25
M1	SAMHD1	NTRK1
M1	SAMHD1	C3
M1	SAMHD1	CCNL2
M1	SAMHD1	HIRA
M1	SAMHD1	FBXO7
M1	SAMHD1	EGLN3
M1	SAMHD1	TRIM14
M1	SAMHD1	RIPK4
M1	SAMHD1	COPE
M1	SAMHD1	HIF1A
M1	SAMHD1	TRIM21
M1	SAMHD1	VIM
M1	SAMHD1	DYSF
M1	SAMHD1	HSCB
M1	SAMHD1	CHMP4C
M1	SAMHD1	INS
M1	SAMHD1	SUMO2
M1	SAMHD1	nsp3
M1	SAMHD1	HSPA8
M1	SAMHD1	VPRBP
M1	SAMHD1	DDB1
M1	SAMHD1	DSTN
M1	SAMHD1	PPIA
M1	SAMHD1	TUBA4A
M1	SAMHD1	FAM13B
M1	SAMHD1	RBX1
M1	SAMHD1	CUL4A
M1	SAMHD1	TF
M1	SAMHD1	PAICS
M1	SAMHD1	SERPINA1
M1	SAMHD1	LTF
M1	SAMHD1	ZG16B
M1	SAMHD1	NRK
M1	SAMHD1	OAT
M1	SAMHD1	GON4L
M1	SAMHD1	DNPEP
M1	HLA-DMA	RUNX1
M1	PSMB9	PSMA2
M1	PSMB9	PSMA1
M1	PSMB9	PSMB8
M1	PSMB9	PSMB4
M1	PSMB9	PSMB7
M1	PSMB9	POMP
M1	PSMB9	PSMA3
M1	PSMB9	PSMA7
M1	PSMB9	PSMB6
M1	PSMB9	PSME1
M1	PSMB9	PSME2
M1	PSMB9	PSMB5
M1	PSMB9	HCVgp1
M1	PSMB9	PSMA6
M1	PSMB9	PSMC1
M1	PSMB9	PSMD5
M1	PSMB9	SRC
M1	PSMB9	POLR2A
M1	PSMB9	PSMB2
M1	PSMA2	PSMB10
M1	PSMA1	PSMB10
M1	PSMB10	PSMB8
M1	PSMB10	PSMB3
M1	PSMB10	PSMB4
M1	PSMB10	POMP
M1	PSMB10	PSMA3
M1	PSMB10	PSMB6
M1	PSMB10	PSME1
M1	PSMB10	PSME2
M1	PSMB10	PSMB5
M1	PSMB10	PSMD5
M1	PSMB10	TARDBP
M1	PSMB10	HULC
M1	PSMB10	PSMB1
M1	PSMB10	PSMD6
M1	PSMB10	HIST3H3
M1	KHDRBS1	ITK
M1	KHDRBS1	CIT
M1	KHDRBS1	LGALS9
M1	TNFSF10	CUL3
M1	TNFSF10	TRAF2
M1	TNFSF10	CASP8
M1	TNFSF10	RIPK1
M1	TNFSF10	CFLAR
M1	TNFSF10	FADD
M1	TNFSF10	CASP3
M1	TNFSF10	TNFRSF10B
M1	TNFSF10	PPP2CA
M1	SP1	DES
M1	SP1	GBP1
M1	Tap2	HLA-B
M1	CD38	LCK
M1	CD38	CD3E
M1	CD38	CD247
M1	CD38	ZAP70
M1	MCL1	PMAIP1
M1	MCL1	CIT
M1	PCBP2	CIT
M1	PCBP2	VCAM1
M1	PCBP2	LGALS9
M1	MX1	APP
M1	MX1	CBX4
M1	MX1	SUMO1
M1	MX1	ZBTB16
M1	MX1	SLC25A3
M1	MX1	DAXX
M1	MX1	EPM2AIP1
M1	MX1	KIF26B
M1	MX1	ZNF251
M1	MX1	CASP8AP2
M1	MX1	ZNF623
M1	MX1	PSD3
M1	MX1	ZCCHC12
M1	MX1	PIAS1
M1	MX1	KLHL35
M1	MX1	C7orf25
M1	MX1	CHD3
M1	MX1	ADRM1
M1	MX1	BRD7
M1	MX1	TDG
M1	MX1	PLRG1
M1	MX1	TUBA1A
M1	MX1	HMGXB4
M1	MX1	LRRC4B
M1	MX1	GMEB1
M1	TXNRD1	HERC5
M1	MSN	VCAM1
M1	PTBP1	CIT
M1	PTBP1	VCAM1
M1	PTBP1	LGALS9
M1	HSPD1	CIT
M1	HSPD1	VCAM1
M1	HSPD1	LGALS9
M1	UBE2N	VCAM1
M1	MAP3K5	CIT
M1	BCL2L11	CISH
M1	BRCA1	BRIP1
M1	BRCA1	CIT
M1	TERF2IP	IDO1
M1	HERC5	gag
M1	HERC5	CTNNB1
M1	HERC5	SMAD4
M1	HERC5	NTRK1
M1	HERC5	BECN1
M1	HERC5	HBP1
M1	HERC5	N
M1	HERC5	nsp2
M1	HERC5	nsp7
M1	HERC5	ANLN
M1	HERC5	KIF23
M1	HERC5	HULC
M1	HERC5	FBP1
M1	HERC5	UBE2D1
M1	HERC5	HSPA8
M1	TRIM28	CIT
M1	TRIM28	VCAM1
M1	ANK2	NTRK1
M1	ANK2	HIF1AN
M1	ANK2	HIST1H1C
M1	ANK2	ANKRD28
M1	ANK2	DNAJB5
M1	ANK2	KIF20A
M1	ANK2	PRNP
M1	ANK2	Rnf183
M1	ANK2	KIAA0368
M1	ANK2	RRBP1
M1	BARD1	BRIP1
M1	HIPK1	RASSF5
M1	HIPK1	CIT
M1	RASSF5	UBQLN1
M1	RASSF5	ITCH
M1	RASSF5	KPNB1
M1	RASSF5	MAP1LC3B
M1	RASSF5	APPBP2
M1	CUL3	CIT
M1	CUL5	CISH
M1	CUL2	CISH
M1	CUL1	EPSTI1
M1	HLA-B	Tap1
M1	HLA-B	env
M1	HLA-B	MMS19
M1	HLA-B	ADRB2
M1	HLA-B	EGLN3
M1	HLA-B	RIPK4
M1	HLA-B	PAK1
M1	HLA-B	SH2D3C
M1	HLA-B	E
M1	HLA-B	nsp4
M1	HLA-B	ORF7a
M1	HLA-B	ORF7b
M1	HLA-B	ORF8
M1	HLA-B	CHMP4C
M1	HLA-B	KIF23
M1	HLA-B	B2M
M1	HLA-B	NDUFA9
M1	CAND1	LGALS9
M1	CAND1	PMEPA1
M1	PPIL1	VCAM1
M1	EEF1A1	VCAM1
M1	EEF1A1	LGALS9
M1	EEF1G	CIT
M1	EEF1G	VCAM1
M1	EEF1G	LGALS9
M1	UTP14A	CIT
M1	ITK	FASLG
M1	ITK	HSP90AA1
M1	ITK	AURKB
M1	ITK	FGFR1
M1	ITK	DOK1
M1	ITK	ERBB2
M1	ITK	ERBB3
M1	ITK	Mbp
M1	ITK	PRC1
M1	ITK	GAB1
M1	ITK	MET
M1	ITK	ERBB4
M1	ITK	AHNAK
M1	ITK	LCP2
M1	ITK	IBTK
M1	ITK	NSUN6
M1	HGS	CIT
M1	HGS	LGALS9
M1	USP18	IFNAR2
M1	USP18	TRIM54
M1	USP18	BECN1
M1	USP18	ATG14
M1	USP18	PIK3C3
M1	USP18	UVRAG
M1	USP18	BCL2L1
M1	USP18	STAT2
M1	PMAIP1	UCHL1
M1	PMAIP1	Mcl1
M1	CTNNB1	CIT
M1	CTNNB1	LGALS9
M1	PSMB8	TAP2
M1	PSMA3	VCAM1
M1	PSMA7	VCAM1
M1	IRAK1	RSAD2
M1	CISH	CSF3R
M1	CISH	LCK
M1	CISH	ERBB2
M1	CISH	EGFR
M1	CISH	SMAD2
M1	CISH	IL7R
M1	CISH	GNB2L1
M1	CISH	CCNE1
M1	CISH	CCNC
M1	SHBG	A2M
M1	SHBG	DES
M1	SHBG	PLA2G4A
M1	MYOC	A2M
M1	BRIP1	MMS19
M1	BRIP1	LMNA
M1	PDCD1	CD274
M1	PTPN11	CD274
M1	PTPN11	VCAM1
M1	PTPN11	LGALS9
M1	OAS1	HCVgp1
M1	OAS1	PRPF8
[truncated: 6,619 more rows]

## Sheet: Over Representation Analysis_M1
Module	ID	GeneRatio	BgRatio	pvalue	p.adjust	qvalue	geneID	Count
M1	HALLMARK_INTERFERON_GAMMA_RESPONSE	58/185	176/21531	6.41e-78	6.24e-75	4.78e-75	CXCL9/CXCL10/TNFAIP2/CXCL11/SERPING1/IDO1/PARP14/TAP1/GBP4/SECTM1/LAP3/HLA-B/IRF1/MT2A/OAS3/MX1/IFIT3/CFH/CD74/SAMD9L/VCAM1/IFIT2/HELZ2/IL18BP/OAS2/ISG15/EPSTI1/IFIH1/IFI35/PLSCR1/DDX58/BST2/MX2/RIPK2/IFIT1/IL15RA/RSAD2/XAF1/IFI44/CMPK2/PARP12/HERC6/TNFSF10/SOCS3/PTGS2/BATF2/ISG20/CD40/IRF7/PSMB10/SOCS1/IFI27/OASL/USP18/HLA-DMA/IRF8/RTP4/CCL7	58
M1	Interferon Signaling	40/185	198/21531	1.16e-43	3.77e-41	2.89e-41	ICAM1/GBP1/GBP2/GBP4/HLA-B/IRF1/MT2A/SAMHD1/OAS3/MX1/IFIT3/IFITM1/VCAM1/IFIT2/GBP5/IFI6/OAS2/ISG15/GBP3/IFI35/DDX58/BST2/MX2/IFIT1/HLA-F/CIITA/OAS1/RSAD2/XAF1/SOCS3/ISG20/IRF7/SOCS1/IFI27/OASL/USP18/HLA-DRA/IRF8/HERC5/HLA-DPA1	40
M1	HALLMARK_INTERFERON_ALPHA_RESPONSE	38/185	88/21531	4.54e-56	2.21e-53	1.69e-53	CXCL10/CXCL11/GBP2/PARP14/TAP1/GBP4/LAP3/CSF1/IRF1/MX1/IFIT3/IFITM1/CD74/SAMD9L/IFIT2/HELZ2/ISG15/EPSTI1/IFIH1/IFI35/PLSCR1/BST2/RIPK2/OAS1/RSAD2/IFI44/CMPK2/PARP12/HERC6/BATF2/ISG20/IRF7/IFI27/OASL/USP18/GMPR/LAMP3/RTP4	38
M1	Interferon alpha beta signaling	28/185	68/21531	1.27e-40	3.09e-38	2.36e-38	GBP2/HLA-B/IRF1/SAMHD1/OAS3/MX1/IFIT3/IFITM1/IFIT2/IFI6/OAS2/ISG15/IFI35/BST2/MX2/IFIT1/HLA-F/OAS1/RSAD2/XAF1/SOCS3/ISG20/IRF7/SOCS1/IFI27/OASL/USP18/IRF8	28
M1	HALLMARK_ALLOGRAFT_REJECTION	25/185	172/21531	1.16e-23	1.87e-21	1.44e-21	CXCL9/GBP2/TAP1/CSF1/CD74/CTSS/TAP2/RIPK2/CD40/IRF7/PSMB10/SOCS1/HLA-DRA/HLA-DMA/CD7/IRF8/C2/TLR3/NOS2/CCL7/HLA-DMB/ITK/HLA-DOA/HLA-DOB/FYB1	25
M1	Interferon gamma signaling	22/185	90/21531	3.18e-26	6.18e-24	4.74e-24	ICAM1/GBP1/GBP2/GBP4/HLA-B/IRF1/MT2A/OAS3/VCAM1/GBP5/OAS2/GBP3/HLA-F/CIITA/OAS1/SOCS3/IRF7/SOCS1/OASL/HLA-DRA/IRF8/HLA-DPA1	22
M1	HALLMARK_INFLAMMATORY_RESPONSE	21/185	180/21531	5.35e-18	6.5e-16	4.98e-16	CXCL9/CXCL10/CXCL11/CSF1/IRF1/IFITM1/CX3CL1/BST2/RIPK2/IL15RA/TNFSF10/CD40/IRF7/RNF144B/LAMP3/FZD5/NOD2/RGS16/TLR3/RTP4/CCL7	21
M1	Signaling by Interleukins	20/185	448/21531	2.02e-09	1.23e-07	9.41e-08	CXCL10/ICAM1/CCL2/IL32/CSF1/VCAM1/IL18BP/RIPK2/IL15RA/PSMB9/SOCS3/PTGS2/LGALS9/PSMB10/SOCS1/NOD2/IL31RA/NOS2/CISH/RPS6KA1	20
M1	HALLMARK_TNFA_SIGNALING_VIA_NFKB	16/185	174/21531	2.33e-12	2.06e-10	1.58e-10	CXCL10/TNFAIP2/CXCL11/TAP1/CSF1/IRF1/IFIT2/IFIH1/DDX58/RIPK2/IL15RA/RNF19B/BIRC3/SOCS3/PTGS2/ATF3	16
M1	Type II interferon signaling (IFNG)	14/185	32/21531	2.99e-21	4.15e-19	3.18e-19	CXCL9/CXCL10/GBP1/TAP1/HLA-B/IRF1/IFIT2/IFI6/ISG15/OAS1/SOCS3/SOCS1/IRF8/NOS2	14
M1	Class I MHC mediated antigen processing & presentation	14/185	373/21531	4.51e-06	0.000183012	0.000140177	TAP1/HLA-B/CTSS/TAP2/HLA-F/PSMB9/ERAP2/RNF19B/HERC6/SOCS3/PSMB10/SOCS1/RNF144B/HERC5	14
M1	Allograft Rejection	13/185	79/21531	1.46e-13	1.42e-11	1.09e-11	CXCL9/CXCL11/HLA-B/HLA-F/CD40/C4A/HLA-DRA/HLA-DMA/C2/HLA-DPA1/HLA-DMB/HLA-DOA/HLA-DOB	13
M1	Ebola Virus Pathway on Host	12/185	115/21531	3.23e-10	2.25e-08	1.72e-08	HLA-B/DDX58/BST2/HLA-F/SOCS3/IRF7/HLA-DRA/HLA-DMA/HLA-DPA1/HLA-DMB/HLA-DOA/HLA-DOB	12
M1	Antiviral mechanism by IFN-stimulated genes	11/185	81/21531	1.01e-10	8.15e-09	6.24e-09	OAS3/MX1/OAS2/ISG15/DDX58/MX2/IFIT1/OAS1/OASL/USP18/HERC5	11
M1	IL-18 signaling pathway	11/185	225/21531	4.16e-06	0.000176065	0.000134856	TNFAIP2/CCL2/IRF1/IL18BP/BIRC3/SOCS3/PTGS2/ATF3/RGS16/CA11/NOS2	11
M1	G alpha (i) signalling events	11/185	400/21531	0.000713801	0.0102519	0.00785237	CXCL9/CXCL10/CXCL11/C3/CX3CL1/AKR1C1/SSTR2/PLA2G4A/RGS16/AKR1C3/ADCY5	11
M1	SARS-CoV-2 Innate Immunity Evasion and Cell-specific immune response	10/185	63/21531	1.48e-10	1.11e-08	8.49e-09	CXCL9/CXCL10/CXCL11/CCL2/MX1/IFITM1/IFIT2/DDX58/IRF7/LAG3	10
M1	HALLMARK_IL6_JAK_STAT3_SIGNALING	10/185	79/21531	1.48e-09	9.61e-08	7.36e-08	CXCL9/CXCL10/CXCL11/CSF1/IRF1/IL15RA/SOCS3/A2M/SOCS1/CCL7	10
M1	HALLMARK_COMPLEMENT	10/185	155/21531	9.61e-07	5.2e-05	3.98e-05	SERPING1/LAP3/IRF1/CFH/CTSS/PLSCR1/IRF7/C2/CPM/MMP15	10
M1	HALLMARK_IL2_STAT5_SIGNALING	10/185	179/21531	3.54e-06	0.000156422	0.00011981	CXCL10/GBP4/CSF1/PLSCR1/TNFSF10/SOCS1/BATF3/IRF8/RGS16/CISH	10
M1	GPCR ligand binding	10/185	462/21531	0.00680555	0.0476388	0.0364887	CXCL9/CXCL10/CXCL11/C3/CCL2/CX3CL1/SSTR2/FZD5/EDNRB/CCL7	10

## Sheet: Over Representation Analysis_M4
Module	ID	GeneRatio	BgRatio	pvalue	p.adjust	qvalue	geneID	Count
M4	HALLMARK_TNFA_SIGNALING_VIA_NFKB	30/108	174/21531	3.19e-38	2.76e-35	1.93e-35	TNC/PTX3/TNFAIP3/CCL5/TNFAIP6/NFKBIA/NINJ1/NFKB2/SLC2A6/IL6/NFKBIE/CXCL1/RELB/IL7R/CXCL6/ZC3H12A/SPHK1/EGR1/SERPINB2/PDE4B/CXCL3/CXCL2/BMP2/CCL20/EDN1/IL1B/TNFRSF9/KYNU/LAMB3/G0S2	30
M4	Signaling by Interleukins	21/108	448/21531	7.03e-15	2.02e-12	1.42e-12	SOD2/CCL5/CXCL8/NFKBIA/NFKB2/IL6/CXCL1/IL7R/MMP3/JAK3/EBI3/IL33/SAA1/SERPINB2/IRAK2/CXCL2/IL18R1/CCL20/IL1B/IL6R/HCK	21
M4	HALLMARK_INFLAMMATORY_RESPONSE	19/108	180/21531	4.38e-20	1.89e-17	1.32e-17	CCL5/TNFAIP6/NFKBIA/SLC7A2/IL6/PDPN/IL7R/CXCL6/BDKRB1/SPHK1/EBI3/PDE4B/IRAK2/SCN1B/IL18R1/CCL20/EDN1/IL1B/TNFRSF9	19
M4	IL-18 signaling pathway	16/108	225/21531	2.57e-14	5.56e-12	3.89e-12	PTX3/TNFAIP3/CCL5/NFKBIA/NFKB2/IL6/NFKBIE/ZC3H12A/MMP3/CLDN1/CXCL3/CXCL2/BMP2/IL18R1/CCL20/IL1B	16
M4	Nuclear Receptors Meta-Pathway	14/108	271/21531	8.71e-11	1.5e-08	1.05e-08	TNFAIP3/SLC39A14/NFKB2/SLC2A6/SLC39A8/SRGN/EGR1/SERPINB2/PDE4B/CCL20/FGF13/IL1B/ANKRD1/DNER	14
M4	GPCR ligand binding	14/108	462/21531	8.01e-08	5.76e-06	4.03e-06	CCL5/CXCL8/CXCL1/CXCL6/BDKRB1/SAA1/CXCL3/CXCL2/ADRA1B/CCL20/EDN1/CXCL5/WNT11/PTH1R	14
M4	Class A 1 (Rhodopsin-like receptors)	12/108	330/21531	1.03e-07	6.84e-06	4.79e-06	CCL5/CXCL8/CXCL1/CXCL6/BDKRB1/SAA1/CXCL3/CXCL2/ADRA1B/CCL20/EDN1/CXCL5	12
M4	G alpha (i) signalling events	12/108	400/21531	8.03e-07	3.65e-05	2.55e-05	CCL5/CXCL8/CXCL1/ADCY4/CXCL6/BDKRB1/SAA1/PDE4B/CXCL3/CXCL2/CCL20/CXCL5	12
M4	Peptide ligand-binding receptors	11/108	195/21531	4.07e-09	3.9e-07	2.73e-07	CCL5/CXCL8/CXCL1/CXCL6/BDKRB1/SAA1/CXCL3/CXCL2/CCL20/EDN1/CXCL5	11
M4	HALLMARK_EPITHELIAL_MESENCHYMAL_TRANSITION	9/108	166/21531	1.58e-07	9.72e-06	6.81e-06	TNC/PTX3/TNFAIP3/TFPI2/IL6/CXCL1/PDLIM4/CXCL6/MMP3	9
M4	HALLMARK_KRAS_SIGNALING_UP	9/108	170/21531	1.93e-07	1.06e-05	7.44e-06	TNFAIP3/IL7R/HSD11B1/IL33/BMP2/SCN1B/CCL20/IL1B/G0S2	9
M4	Chemokine receptors bind chemokines	8/108	57/21531	4.15e-10	5.97e-08	4.18e-08	CCL5/CXCL8/CXCL1/CXCL6/CXCL3/CXCL2/CCL20/CXCL5	8
M4	SARS-CoV-2 Innate Immunity Evasion and Cell-specific immune response	8/108	63/21531	9.49e-10	1.17e-07	8.19e-08	CCL5/IL6/CXCL1/CXCL6/CXCL3/CXCL2/CXCL5/IL6R	8
M4	Regulation of toll-like receptor signaling pathway	8/108	123/21531	1.97e-07	1.06e-05	7.44e-06	TNFAIP3/CCL5/NFKBIA/NFKB2/IL6/TIFA/IRAK2/IL1B	8
M4	HALLMARK_COMPLEMENT	8/108	155/21531	1.15e-06	4.97e-05	3.48e-05	TNFAIP3/CCL5/TFPI2/IL6/CXCL1/SERPINB2/KYNU/MMP12	8
M4	PI3K-Akt Signaling Pathway	8/108	297/21531	0.000127361	0.00219825	0.00153906	TNC/IL6/IL7R/JAK3/FGF13/IL6R/KDR/LAMB3	8
M4	VEGFA-VEGFR2 Signaling Pathway	8/108	362/21531	0.00048301	0.00578942	0.00405333	NFKBIA/EGR1/MYH11/APOLD1/CGNL1/BMP2/DLL4/KDR	8
