# Supplementary material for: Th1 cytokines synergize to change gene expression and promote corticosteroid insensitivity in pediatric airway smooth muscle
Source: Respir Res. 2022 May 16;23:126. doi: 10.1186/s12931-022-02046-1 (PMC9109364; doi:10.1186/s12931-022-02046-1)
Supplement: Supplementary file 4 — Additional file 4. Functional annotation results for notable Module 1 networks using DAVID. [file 12931_2022_2046_MOESM4_ESM.xlsx]

## Sheet: CIT
Interaction Network: CIT
Annotation Cluster 1	Enrichment Score: 59.71942388453119
Category	Term	Count	%	PValue	Genes	List Total	Pop Hits	Pop Total	Fold Enrichment	Bonferroni	Benjamini	FDR
GOTERM_BP_DIRECT	GO:0006364~rRNA processing	140	10.4869	2.01e-103	RPL4, RPL5, RPL30, RPL3, RPL32, RPL31, RPL34, RPP30, EIF4A3, RPL10A, PWP2, RPL8, RPL9, RRP8, RPL6, RRP9, RPL7, RPS15, FBL, RPS14, RPS17, RPS16, RPS19, RPL18A, RPS18, RPL36, RPL35, RPS11, RPS10, RPS13, RPS12, RPS9, RPL21, RPS7, RPS8, IMP3, RPS5, RPL23, RPL22, RPS6, WDR75, RPSA, EBNA1BP2, DKC1, XRN2, RPL24, PIH1D2, CCDC86, RPL27, RPL26, RPL29, RPL28, NOLC1, RPS4Y1, RRP7A, EMG1, PDCD11, UTP20, NOP14…	1264	214	16792	8.691	6.8e-100	6.8e-100	6.59e-100
UP_KEYWORDS	Ribonucleoprotein	150	11.236	2.42e-97	RPL4, RPL5, RPL30, RPLP0P6, RPL3, RPL32, RPL31, RPL34, RPL10L, HNRNPU, HNRNPR, SRP14, RPL10A, RPL8, RPL9, RPL6, RRP9, RPL7, RPS15, EFTUD2, FBL, RPS14, RPS17, RPS16, RPS19, SNRPD2, RPL18A, RPS18, SNRPD1, RPL36, RPL35, SNRPD3, RPS11, RPS10, RPS13, RPS12, RPS9, RPL21, RPS7, RPS8, IMP3, RPS5, RPL23, RPL22, RPS6, RPSA, RBMXL2, RBMXL1, HNRNPUL1, DKC1, RPL7L1, NHP2, RPL24, RPL27, SNRPE, RPL26, RPL29, SN…	1335	296	20581	7.81241	1.1e-94	1.83e-95	1.53e-95
GOTERM_BP_DIRECT	GO:0019083~viral transcription	94	7.0412	4.42e-86	RPL4, RPL5, RPL30, NUP107, RPL3, RPL32, NUP188, RPL31, RPL34, RPLP1, RPLP0, RPL10A, RPL8, RPL9, RPL6, RPL7, RPS4X, RPS15, RPS14, RPL7A, RPS17, RPS16, RPS19, RPL18A, RPS18, RPL36, RPLP2, RPL35, RPS11, RPS10, RPS13, RPS12, NDC1, RPS9, RPL21, RPS7, NUP210, NUP133, RPS8, RPL23, RPS5, RPL22, RPS6, RPL13A, RPS3A, RPSA, NUP93, NUP50, RPL24, RPL27, NUP54, RPL26, NUP98, RPL29, RPL28, NUP205, RPL10, RPL12,…	1264	112	16792	11.1498	1.49e-82	7.47e-83	7.24e-83
GOTERM_BP_DIRECT	GO:0006614~SRP-dependent cotranslational protein targeting to membrane	78	5.8427	2.01e-70	RPL4, RPL5, RPL30, RPL3, RPL32, RPL31, RPL34, RPLP1, RPLP0, SRP54, RPL10A, SRP14, RPL8, RPL9, RPL6, RPL7, RPS4X, RPS15, RPS14, RPL7A, RPS17, RPS16, RPS19, RPL18A, RPS18, RPL36, RPLP2, RPL35, RPS11, RPS10, RPS13, RPS12, RPS9, RPL21, RPS7, RPS8, RPL23, RPS5, RPL22, RPS6, RPL13A, RPS3A, RPSA, SRP9, RPL24, RPL27, RPL26, RPL29, RPL28, RPL10, RPL12, RPL11, RPS4Y1, RPS15A, SRP72, RPS3, RPL14, RPL13, RPS…	1264	94	16792	11.0236	6.79e-67	1.54e-67	1.49e-67
GOTERM_BP_DIRECT	GO:0006413~translational initiation	93	6.96629	2.28e-70	EIF4A2, DDX3Y, RPL4, EIF4A1, RPL5, RPL30, RPL3, RPL32, RPL31, RPL34, RPLP1, RPLP0, RPL10A, RPL8, RPL9, RPL6, RPL7, RPS4X, RPS15, RPS14, RPL7A, RPS17, RPS16, RPS19, RPL18A, RPS18, RPL36, RPLP2, RPL35, EIF3CL, RPS11, RPS10, RPS13, RPS12, EIF5B, RPS9, RPL21, RPS7, RPS8, RPL23, RPS5, RPL22, RPS6, RPL13A, RPS3A, RPSA, RPL24, RPL27, RPL26, PABPC1, RPL29, RPL28, RPL10, RPL12, RPL11, RPS4Y1, RPS15A, LARP…	1264	137	16792	9.01816	7.69e-67	1.54e-67	1.49e-67
GOTERM_BP_DIRECT	GO:0000184~nuclear-transcribed mRNA catabolic process, nonsense-mediated decay	83	6.21723	3.36e-64	RPL4, RPL5, RPL30, RPL3, RPL32, RPL31, RPL34, RPLP1, RPLP0, EIF4A3, RPL10A, RPL8, RPL9, RPL6, RPL7, RPS4X, RPS15, RPS14, RPL7A, RPS17, RPS16, RPS19, RPL18A, PPP2R1A, RPS18, RPL36, RPLP2, RPL35, RPS11, RPS10, RPS13, RPS12, RPS9, RPL21, RPS7, NCBP1, RPS8, RPL23, RPS5, RPL22, RPS6, RPL13A, RPS3A, RPSA, RPL24, RPL27, RPL26, PABPC1, RPL29, RPL28, RPL10, RPL12, RPL11, RPS4Y1, CTIF, EXOSC10, RPS15A, RPS…	1264	119	16792	9.26588	1.13e-60	1.89e-61	1.83e-61
UP_KEYWORDS	Ribosomal protein	85	6.36704	2.82e-50	RPL4, RPL5, RPL30, RPLP0P6, RPL3, RPL32, RPL31, RPL34, RPLP1, RPL10L, RPLP0, RPL10A, RPL8, RPL9, RPL6, RPL7, RPS4X, RPS15, RPS14, RPL7A, RPS17, RPS16, RPS19, RPL18A, RPS18, RPL36, RPLP2, RPL35, RPS11, RPS10, RPS13, RPS12, RPS9, MRPS27, RPL21, RPS7, RPS8, RPL23, RPS5, RPL22, RPS6, RPL13A, MRPL47, RPS3A, RPSA, MRPL53, RPL7L1, RPL24, RPL27, RPL26, RPL29, RPL28, RPS4Y2, RPL10, RPL12, MRPS34, RPL11, R…	1335	185	20581	7.08325	1.28e-47	1.07e-48	8.92e-49
GOTERM_BP_DIRECT	GO:0006412~translation	101	7.56554	4.26e-47	RPL4, RPL5, RPL30, RPL3, RPL32, RPL31, RPL34, RPL10L, RPL10A, RPL8, YARS2, RPL9, RPL6, RPL7, RPS15, EFTUD2, RPS14, RPS17, RPS16, RPS19, RPL18A, RPS18, RPL36, RPL35, RPS11, RPS10, PELO, RPS13, RPS12, RPS9, RPL21, RPS7, RPS8, RPS5, RPL23, RPL22, RPS6, RPSA, NHP2, RPL24, RPL27, RPL26, RPL29, RPL28, RPS4Y2, RPS4Y1, DARS, MRPL28, EIF2AK2, RPL3L, RPS26, RPS25, RPS28, NACA, RPS29, RPL27A, RPS26P11, RPS2…	1264	253	16792	5.30342	1.44e-43	2.05e-44	1.99e-44
GOTERM_CC_DIRECT	GO:0005840~ribosome	78	5.8427	3.55e-44	RPL4, RPL5, RPL30, RPL3, RPL32, RPL31, RPL34, RPLP1, RPLP0, RPL10A, RPL8, RPL9, RPL6, RPL7, RPS4X, RPS15, RPS14, RPL7A, RPS17, RPS16, RPS19, RPL18A, RPS18, RPL36, RPLP2, RPL35, RPS11, RPS10, RPS13, RPS9, MRPS27, RPL21, RPS7, RPS8, RPL23, RPL22, RPS6, RPL13A, RPS3A, MRPL53, RPL7L1, CANX, RPL24, RPL27, RPL29, RPL28, SF1, RPL10, MRPS34, RPL11, RPS27L, RPS4Y1, RPS15A, RPS3, RPL14, RPL13, RPS2, RPL15,…	1297	166	18224	6.60222	2.73e-41	4.54e-42	3.69e-42
KEGG_PATHWAY	hsa03010:Ribosome	77	5.76779	1.54e-43	RPL4, RPL5, RPL30, RPL3, RPL32, RPL31, RPL34, RPLP1, RPL10L, RPLP0, RPL10A, RPL8, RPL9, RPL6, RPL7, RPS4X, RPS15, RPS14, RPL7A, RPS17, RPS16, RPS19, RPL18A, RPS18, RPL36, RPLP2, RPL35, RPS11, RPS10, RPS13, RPS12, RPS9, RPL21, RPS7, RPS8, RPL23, RPS5, RPL22, RPS6, RPL13A, RPS3A, RPSA, RPL24, RPL27, RPL26, RPL29, RPL28, RPS4Y2, RPL10, RPL12, RPL11, RPS27L, RPS4Y1, RPS15A, RPS3, RPL14, RPL13, RPS2, …	647	136	6879	6.01967	3.92e-41	1.96e-41	1.9e-41
GOTERM_MF_DIRECT	GO:0003735~structural constituent of ribosome	91	6.81648	2.91e-43	SLC25A1, RPL4, RPL5, SLC25A3, RPL30, RPLP0P6, RPL3, RPL32, RPL31, RPL34, RPLP1, RPL10L, RPLP0, RPL10A, RPL8, RPL9, RPL6, RPL7, RPS4X, RPS15, RPS14, RPL7A, RPS17, RPS16, RPS19, RPL18A, RPS18, RPL36, RPLP2, RPL35, RPS11, RPS10, RPS13, RPS12, RPS9, RPL21, RPS7, RPS8, IMP3, RPL23, RPS5, RPL22, RPS6, RPL13A, MRPL47, RPS3A, RPSA, SLC25A15, SLC25A18, RPL7L1, RPL24, RPL27, RPL26, RPL29, SLC25A12, RPL28, …	1280	222	16881	5.40601	2.87e-40	7.17e-41	6.72e-41
GOTERM_CC_DIRECT	GO:0022625~cytosolic large ribosomal subunit	48	3.59551	2.11e-38	RPL4, RPL5, RPL30, RPLP0P6, RPL3, RPL32, RPL10, RPL31, RPL34, RPLP1, RPL12, RPL10L, RPLP0, RPL11, RPL10A, RPL8, RPL9, RPL6, RPL7, RPL7A, FXR2, RPL18A, RPL36, RPL14, RPL35, RPLP2, RPL13, RPL15, RPL18, RPL17, RPL19, RPL21, RPL23, RPL22, RPL35A, RPL13A, RPL23A, RPL3L, RSL1D1, RPL27A, RPL7L1, NHP2, RPL24, RPL27, RPL26, RPL29, RPL28, RPL26L1	1297	68	18224	9.91827	1.62e-35	1.8e-36	1.46e-36
GOTERM_CC_DIRECT	GO:0022627~cytosolic small ribosomal subunit	34	2.54682	3.3e-27	RPS4Y2, RPS27L, RPS4Y1, RPS15, RPS4X, RPS14, RPS17, RPS15A, RPS16, RPS19, RPS18, RPS3, RPS2, RPS27A, RPS11, RPS10, RPS13, RPS12, RPS9, RPS7, RPS8, RPS5, RPS6, RPSA, RPS3A, RPS26, RPS25, RPS28, RPS29, RPS26P11, RPS20, RPS21, RPS24, RPS23	1297	48	18224	9.95271	2.53e-24	1.58e-25	1.29e-25
Annotation Cluster 2	Enrichment Score: 59.439487968533484
Category	Term	Count	%	PValue	Genes	List Total	Pop Hits	Pop Total	Fold Enrichment	Bonferroni	Benjamini	FDR
UP_KEYWORDS	mRNA splicing	135	10.1124	3.47e-89	EIF4A3, HNRNPU, HNRNPR, CCAR2, EFTUD2, PNN, SNRPD2, SNRPD1, KHSRP, ZNF326, SNRPD3, SRRM2, AQR, SCAF11, THOC1, THOC3, PRPF4B, THOC2, THOC5, CRNKL1, CDC40, PRPF4, RBMXL1, PRPF6, DDX39B, PRPF3, SRSF2, SNRNP27, SRSF3, PPIH, SNRPE, SRSF5, SREK1, SRSF6, SNRNP200, SRSF7, SRSF8, SNRPA, SF1, SNRPB, SRSF9, DDX5, DHX8, PRPF8, SUPT6H, DHX38, RBM10, HSPA8, PRPF38B, PRPF38A, ALYREF, NONO, CWC15, LSM4, SRPK1, L…	1335	260	20581	8.00471	1.58e-86	2.25e-87	1.88e-87
UP_KEYWORDS	mRNA processing	149	11.161	4.13e-87	EIF4A3, HNRNPU, HNRNPR, CCAR2, EFTUD2, PNN, SNRPD2, SNRPD1, KHSRP, ZNF326, SNRPD3, SRRM2, AQR, SCAF11, THOC1, THOC3, PRPF4B, THOC2, THOC5, CRNKL1, CDC40, PRPF4, RBMXL1, PRPF6, DDX39B, PRPF3, XRN2, SRSF2, SNRNP27, SRSF3, PPIH, SNRPE, SRSF5, SREK1, SRSF6, SNRNP200, SRSF7, SRSF8, SNRPA, SF1, SNRPB, SRSF9, DDX5, KHDRBS3, DHX8, DDX1, CSTF3, PRPF8, SUPT6H, DHX38, SYMPK, RBM10, HSPA8, PRPF38B, CPSF7, PR…	1335	332	20581	6.91884	1.88e-84	2.35e-85	1.96e-85
GOTERM_BP_DIRECT	GO:0000398~mRNA splicing, via spliceosome	118	8.83895	2.84e-72	PDCD7, EIF4A3, HNRNPU, HNRNPR, EFTUD2, PNN, SNRPD2, RAVER1, SNRPD1, SNRPD3, SRRM2, AQR, PRPF4B, CRNKL1, CDC40, PRPF4, PRPF6, HNRNPUL1, DDX39B, PSPC1, PRPF3, SRSF2, SNRNP27, SRSF3, PPIH, SNRPE, SRSF5, SRSF6, SNRPC, SNRNP200, SRSF7, SNRPA, SF1, SNRPB, SRSF9, DDX5, DHX8, DHX9, CSTF3, PRPF8, PCBP1, DHX38, HSPA8, CPSF7, CPSF1, FUS, ALYREF, NONO, CPSF2, UPF3B, CWC15, LSM4, LSM2, HNRNPL, HNRNPM, LSM8, L…	1264	222	16792	7.0613	9.59e-69	3.2e-69	3.1e-69
KEGG_PATHWAY	hsa03040:Spliceosome	96	7.19101	3.7e-69	TCERG1, RBM25, DDX46, EIF4A3, DDX42, HNRNPU, PRPF19, USP39, EFTUD2, SART1, SNRPD2, SNRNP70, SNRPD1, DHX15, DHX16, SNRPD3, BCAS2, CTNNBL1, RBM17, AQR, NCBP1, THOC1, THOC3, PRPF40A, THOC2, PLRG1, CRNKL1, CDC40, RBMXL3, PRPF4, RBMXL2, RBMXL1, PRPF6, DDX39B, PRPF3, SRSF2, SNRNP27, SRSF3, PPIH, SNRPE, SRSF5, SRSF6, SNRPC, SNRNP200, SRSF7, SRSF8, SNRPA, SNRPB, SRSF9, SF3B4, SF3B2, DDX5, SF3B3, DHX8, SR…	647	133	6879	7.67433	9.4e-67	9.4e-67	9.1e-67
UP_KEYWORDS	Spliceosome	82	6.14232	2.83e-64	RBM28, EIF4A3, PPWD1, HNRNPU, HNRNPR, DDX41, PRPF19, USP39, EFTUD2, SART1, PNN, SYNCRIP, SNRPD2, SNRPD1, SNRPD3, BCAS2, CTNNBL1, RBM5, SRRM2, RBM17, AQR, PRPF4B, TFIP11, PLRG1, CRNKL1, CDC40, PRPF4, PRPF6, DDX39B, PRPF3, PPIH, SNRPE, SNRPGP15, SREK1, PABPC1, CACTIN, SNRNP200, SKIV2L2, SNRPA, SNRPB, SF1, SF3B4, SF3B2, DDX5, SF3B3, DHX8, SRSF1, DDX23, PRPF8, U2AF2, DHX38, RALY, SNRPB2, HNRNPA1, SF3…	1335	127	20581	9.95395	1.29e-61	1.29e-62	1.08e-62
GOTERM_BP_DIRECT	GO:0008380~RNA splicing	80	5.99251	1.32e-44	RBM28, RBM25, DDX47, PDCD7, EIF4A3, AKAP8L, USP39, CCAR2, EFTUD2, SYNCRIP, SNRPD2, PPP2R1A, SNRNP70, SNRPD1, C1QBP, KHSRP, DHX15, DHX16, ZNF326, SNRPD3, KIAA1429, BCAS2, RBM5, NCBP1, SCAF11, THOC1, PRPF4B, TFIP11, THOC3, THOC2, THOC5, CDC40, PTBP3, PRPF4, SFPQ, RBMXL1, PRPF6, DDX39B, THRAP3, PRPF3, ESRP1, ZNF638, SRSF2, LUC7L3, RP9, SREK1, HNRNPH3, SRSF7, SRSF8, SNRPB, SF3B4, SF3B2, SF3B3, DHX8, …	1264	166	16792	6.40232	4.46e-41	5.57e-42	5.4e-42
GOTERM_CC_DIRECT	GO:0071013~catalytic step 2 spliceosome	59	4.41948	1.26e-43	EIF4A3, PPWD1, HNRNPU, HNRNPR, DDX41, PRPF19, EFTUD2, SART1, PNN, SYNCRIP, SNRPD2, SNRPD1, SNRPD3, BCAS2, SRRM2, AQR, PRPF4B, TFIP11, PLRG1, CRNKL1, CDC40, PRPF6, SNRPE, PABPC1, CACTIN, SNRNP200, SKIV2L2, SNRPB, SF3B2, DDX5, SF3B3, DHX8, SRSF1, DDX23, PRPF8, DHX38, RALY, SNRPB2, HNRNPA1, SF3B1, SF3A3, SF3A1, HNRNPA3, SF3A2, ALYREF, CDC5L, CWC15, LSM2, HNRNPM, XAB2, SNRNP40, LSM7, SNW1, HNRNPK, HN…	1297	92	18224	9.01089	9.68e-41	1.38e-41	1.12e-41
GOTERM_CC_DIRECT	GO:0005681~spliceosomal complex	57	4.26966	3.32e-40	RBM28, RBM25, HNRNPR, DDX41, USP39, CCAR2, EFTUD2, SNRPD2, SNRNP70, DHX16, ZNF326, SNRPD3, BCAS2, CTNNBL1, RBM5, RBM17, AQR, TFIP11, CRNKL1, CDC40, PRPF4, PRPF6, DDX39B, PRPF3, SRSF2, PPIH, SNRPE, SNRPGP15, SREK1, HNRNPH3, SNRNP200, SNRPA, SNRPB, SF1, SF3B4, SF3B2, SF3B3, DHX8, PRPF8, HNRNPDL, U2AF2, SNRPB2, HNRNPA1, SF3B1, SMNDC1, SF3A3, HSPA8, SF3A1, SF3A2, CWC15, LSM4, HNRNPM, LSM8, SNW1, HNRN…	1297	94	18224	8.52022	2.55e-37	3.18e-38	2.59e-38
GOTERM_BP_DIRECT	GO:0006397~mRNA processing	69	5.16854	4.69e-31	RBM27, RBM28, RBM25, DDX47, AKAP8L, ADAR, HNRNPR, USP39, CCAR2, EFTUD2, SNRNP70, C1QBP, KHSRP, DHX15, ZNF326, KIAA1429, BCAS2, SCAF11, TFIP11, PTBP3, SFPQ, RBMXL1, THRAP3, PRPF3, ESRP1, XRN2, SRSF2, SRSF5, SREK1, RBM23, SRSF7, SRSF8, SRSF9, SF3B4, SF3B2, SF3B3, KHDRBS3, SRSF1, RBM4B, HNRNPLL, SUPT6H, PRPF8, IWS1, PUF60, PDCD11, U2AF2, SAP18, RBBP6, HNRNPA1, ZC3H14, SMNDC1, RBM10, HNRNPA0, SF3A3, …	1264	179	16792	5.12096	1.58e-27	1.76e-28	1.7e-28
Annotation Cluster 3	Enrichment Score: 40.6194633931113
Category	Term	Count	%	PValue	Genes	List Total	Pop Hits	Pop Total	Fold Enrichment	Bonferroni	Benjamini	FDR
UP_KEYWORDS	RNA-binding	240	17.9775	3.16e-117	EIF4A2, EIF4A1, RPL5, EIF4A3, HNRNPU, DDX60L, HNRNPR, RPL8, C14ORF166, RRP9, RPL7, TIAL1, RAVER1, RPS18, SNRPD3, RPS11, DDX17, SRRM2, DDX18, AQR, IMP3, SECISBP2, RPL22, DDX10, DDX39B, SARNP, SF1, RPS4Y2, DHX9, ZC3HAV1, RPS4Y1, HNRNPLL, RRP7A, FXR1, DHX30, FXR2, LARP1, PCBP1, DHX36, GAR1, RBM10, TRMT1L, PNO1, UPF3B, EIF2AK2, PA2G4, HNRNPL, HNRNPM, HNRNPK, HNRNPF, HNRNPD, RNPS1, HNRNPC, HNRNPA1L2, …	1335	665	20581	5.56384	1.44e-114	4.79e-115	4.01e-115
INTERPRO	IPR012677:Nucleotide-binding, alpha-beta plait	105	7.86517	1.71e-51	HNRNPR, TIAL1, RAVER1, LARP4B, RBMXL3, RBMXL2, RBMXL1, PSPC1, NCL, SRSF2, SRSF3, MATR3, SRSF5, SREK1, SRSF6, SRSF7, SRSF8, SNRPA, SRSF9, HNRNPLL, RRP7A, HNRNPDL, G3BP1, G3BP2, SAFB2, RBM10, CPSF7, FUS, ALYREF, NONO, UPF3B, HNRNPL, HNRNPM, RALYL, HNRNPF, HNRNPD, RNPS1, HNRNPC, GRSF1, HNRNPA1L2, RPS24, RBM27, RBM28, RBM25, DAZAP1, HNRNPCL2, HNRNPCL3, HNRNPCL4, RBM3, SYNCRIP, SNRNP70, RBM5, RBM17, R…	1305	264	18559	5.65626	3.46e-48	3.46e-48	3.34e-48
INTERPRO	IPR000504:RNA recognition motif domain	97	7.26592	4.45e-51	HNRNPR, TIAL1, RAVER1, RBMXL3, RBMXL2, RBMXL1, PSPC1, NCL, SRSF2, SRSF3, MATR3, SRSF5, SREK1, SRSF6, SRSF7, SRSF8, SNRPA, SRSF9, HNRNPLL, HNRNPDL, G3BP1, G3BP2, SAFB2, RBM10, CPSF7, FUS, ALYREF, NONO, HNRNPL, HNRNPM, RALYL, HNRNPF, HNRNPD, RNPS1, HNRNPC, GRSF1, HNRNPA1L2, RBM27, RBM28, RBM25, DAZAP1, HNRNPCL2, HNRNPCL3, HNRNPCL4, RBM3, SYNCRIP, SNRNP70, RBM5, RBM17, RBM14, RBM15, PABPC4, RBM19, S…	1305	226	18559	6.1039	9.01e-48	4.51e-48	4.35e-48
SMART	SM00360:RRM	96	7.19101	9.51e-49	RBM27, RBM28, RBM25, DAZAP1, HNRNPCL2, HNRNPCL3, HNRNPCL4, HNRNPR, TIAL1, RBM3, SYNCRIP, RAVER1, SNRNP70, RBM5, RBM14, RBM15, PABPC4, RBM19, SAFB, PTBP3, RBMXL3, SFPQ, RBMXL2, RBMXL1, PSPC1, ESRP1, ZNF638, NCL, RBM12B, SRSF2, SRSF3, PABPC3, MATR3, HNRNPH2, SRSF5, SREK1, PABPC1, HNRNPH3, SRSF6, RBM23, SRSF7, SRSF8, SNRPA, SRSF9, SF3B4, RBM47, POLDIP3, SRSF1, RBM4B, HNRNPLL, HNRNPDL, PABPN1, PUF60,…	810	212	10057	5.62236	3.64e-46	3.64e-46	3.48e-46
GOTERM_MF_DIRECT	GO:0000166~nucleotide binding	109	8.16479	6.12e-39	HNRNPR, TIAL1, RAVER1, LARP4B, RBMXL3, RBMXL2, RBMXL1, PSPC1, NCL, SRSF2, SRSF3, VDAC2, MATR3, SRSF5, SREK1, SRSF6, SRSF7, SRSF8, SNRPA, SRSF9, HNRNPLL, RRP7A, HNRNPDL, G3BP1, G3BP2, SAFB2, RBM10, CPSF7, FUS, ALYREF, NONO, UPF3B, HNRNPL, HNRNPM, RALYL, HNRNPF, HNRNPD, RNPS1, HNRNPC, GRSF1, HNRNPA1L2, RPS24, RBM27, RBM28, RBM25, DAZAP1, HNRNPCL2, HNRNPCL3, HNRNPCL4, ATP2A1, RBM3, SYNCRIP, SNRNP70,…	1280	348	16881	4.13081	6.02e-36	1.2e-36	1.13e-36
UP_SEQ_FEATURE	domain:RRM 1	56	4.19476	4.72e-32	RBM28, DAZAP1, HNRNPR, TIAL1, SYNCRIP, RAVER1, RBM5, RBM14, RBM15, PABPC4, RBM19, PTBP3, SFPQ, PSPC1, ESRP1, ZNF638, NCL, RBM12B, PABPC3, MATR3, HNRNPH2, SRSF5, PABPC1, HNRNPH3, SRSF6, RBM23, SNRPA, SRSF9, SF3B4, RBM47, SRSF1, RBM4B, HNRNPLL, HNRNPDL, PUF60, U2AF2, IGF2BP1, IGF2BP3, SNRPB2, IGF2BP2, HNRNPA1, RBM10, HNRNPA0, RBM39, HNRNPA3, NONO, HNRNPAB, HNRNPL, HNRNPM, HNRNPF, HNRNPA2B1, HNRNPD,…	1323	125	20063	6.79382	1.59e-28	7.97e-29	7.77e-29
UP_SEQ_FEATURE	domain:RRM 2	56	4.19476	4.72e-32	RBM28, DAZAP1, HNRNPR, TIAL1, SYNCRIP, RAVER1, RBM5, RBM14, RBM15, PABPC4, RBM19, PTBP3, SFPQ, PSPC1, ESRP1, ZNF638, NCL, RBM12B, PABPC3, MATR3, HNRNPH2, SRSF5, PABPC1, HNRNPH3, SRSF6, RBM23, SNRPA, SRSF9, SF3B4, RBM47, SRSF1, RBM4B, HNRNPLL, HNRNPDL, PUF60, U2AF2, IGF2BP1, IGF2BP3, SNRPB2, IGF2BP2, HNRNPA1, RBM10, HNRNPA0, RBM39, HNRNPA3, NONO, HNRNPAB, HNRNPL, HNRNPM, HNRNPF, HNRNPA2B1, HNRNPD,…	1323	125	20063	6.79382	1.59e-28	7.97e-29	7.77e-29
UP_SEQ_FEATURE	domain:RRM	41	3.07116	1.9e-16	RBM27, RBM25, HNRNPCL2, HNRNPCL3, POLDIP3, RRP7A, RBM3, PABPN1, SNRNP70, TRA2B, TRA2A, G3BP1, SAFB2, G3BP2, RALY, SRSF10, SRSF12, RBM17, CPSF7, TAF15, SSB, NIFK, FUS, ALYREF, LARP4B, SAFB, RBMXL3, RBMXL2, RALYL, SRSF2, RBM42, SRSF3, RNPS1, SREK1, SLIRP, HNRNPC, PPIL4, SRSF7, RBMX, SRSF8, EIF3B	1323	135	20063	4.6056	7.5e-13	1.07e-13	1.04e-13
GOTERM_MF_DIRECT	GO:0003676~nucleic acid binding	139	10.412	5.76e-13	EIF4A2, EIF4A1, EIF4A3, GPATCH4, DDX60L, HNRNPR, NARS, TIAL1, RAVER1, DDX17, DDX18, RECQL, SND1, DDX39B, PSPC1, NCL, XRN2, SRSF2, SNRNP27, SRSF3, MATR3, SRSF5, SREK1, RAF1, SNRNP200, SRSF7, SRSF8, ZSCAN29, ZNF431, SRSF9, DDX5, DDX4, DHX8, DHX9, YTHDC2, DDX1, HNRNPLL, DHX30, HNRNPDL, DHX36, G3BP1, HLTF, G3BP2, SAFB2, DHX38, RREB1, RBM10, TOE1, DARS, ZNF384, ZNF142, CPSF7, CPSF1, FUS, ALYREF, NONO,…	1280	985	16881	1.86109	5.67e-10	4.05e-11	3.8e-11
UP_SEQ_FEATURE	domain:RRM 3	24	1.79775	1.87e-12	RBM39, RBM28, RBM47, RBM15, PABPC4, RBM19, HNRNPR, HNRNPLL, PTBP3, TIAL1, HNRNPL, SYNCRIP, HNRNPM, RAVER1, U2AF2, HNRNPF, NCL, ESRP1, RBM12B, PABPC3, HNRNPH2, PABPC1, PABPC1L, GRSF1	1323	61	20063	5.96647	6.33e-09	3.72e-10	3.63e-10
Annotation Cluster 4	Enrichment Score: 30.551633206245004
Category	Term	Count	%	PValue	Genes	List Total	Pop Hits	Pop Total	Fold Enrichment	Bonferroni	Benjamini	FDR
GOTERM_CC_DIRECT	GO:0005913~cell-cell adherens junction	95	7.1161	1.27e-33	HSP90AB1, RPL34, CTNND1, HDLBP, RPL6, CRKL, RPL7A, PCMT1, ATIC, CAPZB, MPRIP, PPME1, RARS, RUVBL1, FLOT1, FLOT2, TNKS1BP1, ERC1, SPTAN1, TMPO, ANXA1, ANXA2, LMO7, SCRIB, RANGAP1, CKAP5, SND1, HCFC1, ATXN2L, GPRC5A, EEF1D, PKP2, FSCN1, RPL24, MYH9, CHMP4B, PKP3, EZR, RPL29, DBN1, PLEC, MACF1, LRRC59, RAB1A, AHNAK, SLC3A2, IQGAP1, ZC3HAV1, CORO1B, CNN2, LIMA1, LARP1, SNX2, PUF60, PRDX1, PCBP1, MYO6…	1297	323	18224	4.13261	9.77e-31	7.51e-32	6.1e-32
GOTERM_MF_DIRECT	GO:0098641~cadherin binding involved in cell-cell adhesion	91	6.81648	1.43e-32	HSP90AB1, RPL34, CTNND1, HDLBP, RPL6, CRKL, RPL7A, PCMT1, ATIC, CAPZB, MPRIP, PPME1, RARS, RUVBL1, TNKS1BP1, ERC1, SPTAN1, TMPO, ANXA1, ANXA2, SCRIB, RANGAP1, CKAP5, SND1, HCFC1, ATXN2L, GPRC5A, EEF1D, PKP2, FSCN1, RPL24, MYH9, CHMP4B, PKP3, EZR, RPL29, DBN1, PLEC, MACF1, LRRC59, RAB1A, AHNAK, SLC3A2, IQGAP1, ZC3HAV1, CORO1B, CNN2, LIMA1, LARP1, SNX2, PUF60, PRDX1, PCBP1, MYO6, RPL14, CTNNA1, FLN…	1280	290	16881	4.13839	1.41e-29	2.35e-30	2.2e-30
GOTERM_BP_DIRECT	GO:0098609~cell-cell adhesion	81	6.06742	1.21e-27	HSP90AB1, RPL34, HDLBP, RPL6, CRKL, RPL7A, PCMT1, ATIC, CAPZB, MPRIP, PPME1, RARS, RUVBL1, TNKS1BP1, ERC1, SPTAN1, TMPO, ANXA2, RANGAP1, CKAP5, SND1, HCFC1, ATXN2L, GPRC5A, EEF1D, FSCN1, RPL24, CHMP4B, RPL29, DBN1, PLEC, MACF1, LRRC59, RAB1A, AHNAK, SLC3A2, IQGAP1, ZC3HAV1, CORO1B, CNN2, LIMA1, LARP1, SNX2, PUF60, PRDX1, PCBP1, MYO6, RPL14, H1FX, FLNB, RPS2, CCT8, RPL15, ARGLU1, SPTBN1, SPTBN2, N…	1264	271	16792	3.97074	4.1e-24	4.1e-25	3.98e-25
Annotation Cluster 5	Enrichment Score: 22.091207921302466
Category	Term	Count	%	PValue	Genes	List Total	Pop Hits	Pop Total	Fold Enrichment	Bonferroni	Benjamini	FDR
UP_KEYWORDS	ATP-binding	204	15.2809	2.14e-29	EIF4A2, PANK4, EIF4A1, HSP90AA4P, CLPB, EIF4A3, RTCB, HNRNPU, DDX60L, MKI67, SMC3, SMC4, UBE2L3, DHX57, LONP1, DDX17, DYNC2H1, DDX18, CSNK2A1, DAPK2, CSNK2A3, DAPK3, RECQL, DDX10, ACSL4, ACSL3, CLPX, DDX39B, KIF20A, DHX8, DHX9, PRKDC, NOLC1, DHX30, ATP5B, DHX36, MYO6, HLTF, DHX38, TRAP1, DNAH12, XRCC6, XRCC5, SMARCA5, EIF2AK2, SMARCA1, SMARCA2, SRPK1, SETX, CCT6A, GLUD1, QARS, ALDH18A1, AARS, TOP…	1335	1391	20581	2.26094	9.73e-27	6.49e-28	5.43e-28
UP_KEYWORDS	Nucleotide-binding	231	17.3034	1.96e-25	EIF4A2, PANK4, EIF4A1, HSP90AA4P, CLPB, EIF4A3, RTCB, HNRNPU, DDX60L, MKI67, SMC3, SMC4, UBE2L3, DHX57, LONP1, DDX17, DYNC2H1, DDX18, CSNK2A1, DAPK2, CSNK2A3, DAPK3, RECQL, DDX10, ACSL4, ACSL3, GTPBP4, CLPX, DDX39B, VDAC2, KIF20A, DHX8, DHX9, PRKDC, NOLC1, DHX30, ATP5B, DHX36, MYO6, HLTF, DHX38, TRAP1, DNAH12, XRCC6, XRCC5, SMARCA5, EIF2AK2, LOC255308, SMARCA1, SMARCA2, SRPK1, SETX, CCT6A, GLUD1,…	1335	1788	20581	1.99173	8.91e-23	4.24e-24	3.55e-24
GOTERM_MF_DIRECT	GO:0005524~ATP binding	214	16.03	5.5e-21	EIF4A2, PANK4, EIF4A1, HSP90AA4P, CLPB, EIF4A3, RTCB, HNRNPU, DDX60L, MKI67, SMC3, SMC4, UBE2L3, DHX57, LONP1, DDX17, DYNC2H1, DDX18, CSNK2A1, DAPK2, CSNK2A3, DAPK3, RECQL, DDX10, ACSL4, ACSL3, CLPX, DDX39B, KIF20A, DHX8, DHX9, PRKDC, NOLC1, DHX30, ATP5B, DHX36, MYO6, HLTF, DHX38, TRAP1, DNAH12, XRCC6, XRCC5, SMARCA5, EIF2AK2, SMARCA1, SMARCA2, SRPK1, SETX, CCT6A, GLUD1, TPX2, QARS, ALDH18A1, AAR…	1280	1495	16881	1.88782	5.41e-18	6.76e-19	6.34e-19
INTERPRO	IPR027417:P-loop containing nucleoside triphosphate hydrolase	139	10.412	6.42e-20	EIF4A2, EIF4A1, ACAA2, CLPB, EIF4A3, HNRNPU, DDX60L, SMC3, SMC4, EFTUD2, DHX57, RUVBL2, RUVBL1, LONP1, DDX17, NSF, DYNC2H1, DDX18, AQR, RECQL, DDX10, ATAD3B, GTPBP4, CLPX, TUFM, ATAD3C, MSH6, HNRNPUL1, DDX39B, HNRNPUL2, CMPK1, KIF20A, SNRNP200, ABCG2, DDX5, DDX4, DHX8, DHX9, YTHDC2, DDX1, IQGAP1, DDX60, SPATA5, DHX30, ATP5B, RNF213, NLRP9, DHX36, MYO6, HLTF, NLRP5, EP400, DHX38, MYH14, MYH11, MYH…	1305	879	18559	2.2489	1.3e-16	2.17e-17	2.09e-17
UP_SEQ_FEATURE	nucleotide phosphate-binding region:ATP	141	10.5618	2.36e-18	EIF4A2, EIF4A1, CLPB, EIF4A3, HNRNPU, DDX60L, SMC3, MKI67, SMC4, DHX57, RUVBL2, RUVBL1, LONP1, DDX17, NSF, DYNC2H1, DDX18, CSNK2A1, DAPK2, CSNK2A3, DAPK3, RECQL, DDX10, VRK1, PRPF4B, VRK2, ATAD3B, CLPX, ATAD3C, MSH6, DDX39B, MAPKAPK2, CMPK1, KIF20A, RAF1, SNRNP200, ABCG2, DDX5, DDX4, DHX8, DHX9, YTHDC2, DDX1, DDX60, DHX30, ATP5B, NLRP9, DHX36, MYO6, HLTF, NLRP5, EP400, DHX38, MYH14, MYH11, RIPK1,…	1323	994	20063	2.15114	7.96e-15	1.59e-15	1.55e-15
Annotation Cluster 6	Enrichment Score: 21.30529143078317
Category	Term	Count	%	PValue	Genes	List Total	Pop Hits	Pop Total	Fold Enrichment	Bonferroni	Benjamini	FDR
UP_KEYWORDS	Viral nucleoprotein	25	1.87266	3.92e-25	AHNAK, HNRNPR, HNRNPLL, EFTUD2, SYNCRIP, HNRNPDL, SNRNP70, SNRPD1, SNRPB2, HNRNPA1, UTP14C, HNRNPA3, HNRNPL, HNRNPM, HNRNPK, HNRNPUL1, HNRNPF, HNRNPD, PRPF31, HNRNPC, HNRNPH3, SNRPC, SNRNP200, HNRNPA1L2, SNRPB	1335	28	20581	13.7647	1.78e-22	8.08e-24	6.76e-24
GOTERM_CC_DIRECT	GO:0019013~viral nucleocapsid	25	1.87266	3.52e-24	AHNAK, HNRNPR, HNRNPLL, EFTUD2, SYNCRIP, HNRNPDL, SNRNP70, SNRPD1, SNRPB2, HNRNPA1, UTP14C, HNRNPA3, HNRNPL, HNRNPM, HNRNPK, HNRNPUL1, HNRNPF, HNRNPD, PRPF31, HNRNPC, HNRNPH3, SNRPC, SNRNP200, HNRNPA1L2, SNRPB	1297	28	18224	12.5454	2.7e-21	1.59e-22	1.29e-22
UP_KEYWORDS	Virion	25	1.87266	8.82e-17	AHNAK, HNRNPR, HNRNPLL, EFTUD2, SYNCRIP, HNRNPDL, SNRNP70, SNRPD1, SNRPB2, HNRNPA1, UTP14C, HNRNPA3, HNRNPL, HNRNPM, HNRNPK, HNRNPUL1, HNRNPF, HNRNPD, PRPF31, HNRNPC, HNRNPH3, SNRPC, SNRNP200, HNRNPA1L2, SNRPB	1335	47	20581	8.20026	5.04e-14	1.6e-15	1.34e-15
Annotation Cluster 7	Enrichment Score: 19.19734983780065
Category	Term	Count	%	PValue	Genes	List Total	Pop Hits	Pop Total	Fold Enrichment	Bonferroni	Benjamini	FDR
GOTERM_BP_DIRECT	GO:0006406~mRNA export from nucleus	48	3.59551	1.06e-26	NUP205, NUP107, NUP188, POLDIP3, SRSF1, EIF4A3, AAAS, NUP160, FIP1L1, U2AF2, TPR, DHX38, NUP43, NUP88, SRSF10, RAE1, RANBP2, NDC1, NUP133, CPSF1, NCBP1, NUP155, NUP210, ALYREF, CPSF2, THOC1, UPF3B, THOC3, NUP153, THOC2, THOC5, CDC40, NUP93, DDX39B, NUP50, SARNP, HNRNPA2B1, SRSF2, SRSF3, RNPS1, NUP54, NUP98, SRSF5, NUPL2, SRSF6, SRSF7, SRSF9, NUP37	1264	100	16792	6.37671	3.58e-23	3.26e-24	3.16e-24
GOTERM_BP_DIRECT	GO:0006369~termination of RNA polymerase II transcription	32	2.397	1.48e-18	POLDIP3, CSTF3, SRSF1, EIF4A3, FIP1L1, PABPN1, U2AF2, DHX38, SNRPD3, CPSF7, CPSF1, NCBP1, ALYREF, CPSF2, THOC1, UPF3B, THOC3, THOC2, THOC5, CDC40, SETX, DDX39B, SARNP, SRSF2, SRSF3, RNPS1, SNRPE, SRSF5, SRSF6, SRSF7, SNRPB, SRSF9	1264	64	16792	6.64241	5e-15	3.57e-16	3.46e-16
GOTERM_BP_DIRECT	GO:0031124~mRNA 3'-end processing	28	2.09738	6.54e-18	POLDIP3, CSTF3, SRSF1, EIF4A3, FIP1L1, PABPN1, U2AF2, DHX38, CPSF7, CPSF1, NCBP1, ALYREF, CPSF2, THOC1, UPF3B, THOC3, THOC2, THOC5, CDC40, DDX39B, SARNP, SRSF2, SRSF3, RNPS1, SRSF5, SRSF6, SRSF7, SRSF9	1264	50	16792	7.43949	2.21e-14	1.47e-15	1.43e-15
GOTERM_BP_DIRECT	GO:0006405~RNA export from nucleus	28	2.09738	1.58e-16	NUP188, POLDIP3, SRSF1, EIF4A3, U2AF2, TPR, DHX38, HNRNPA1, RANBP1, NCBP1, NUP155, ALYREF, THOC1, UPF3B, THOC3, THOC2, THOC5, CDC40, DDX39B, SARNP, SRSF2, SRSF3, RNPS1, NUP98, SRSF5, SRSF6, SRSF7, SRSF9	1264	55	16792	6.76318	3.75e-13	3.33e-14	3.23e-14
Annotation Cluster 8	Enrichment Score: 19.153815193785576
Category	Term	Count	%	PValue	Genes	List Total	Pop Hits	Pop Total	Fold Enrichment	Bonferroni	Benjamini	FDR
UP_KEYWORDS	Helicase	58	4.34457	9.17e-31	EIF4A2, DDX3Y, EIF4A1, DDX49, DDX46, MCM7, DDX47, CHD8, EIF4A3, DDX42, CHD4, DDX60L, CHD3, DDX41, CHD2, CHD1, DHX57, RUVBL2, RUVBL1, DHX15, DHX16, DDX17, DDX18, DDX56, RECQL, DDX10, DDX51, DDX50, DDX39B, MCM3, MCM4, MCM5, SNRNP200, SKIV2L2, DDX28, DDX5, DDX4, DHX8, DHX9, YTHDC2, DDX1, DDX23, DDX20, DDX21, DDX60, DHX30, DHX36, G3BP1, HLTF, EP400, DHX38, XRCC6, XRCC5, SMARCA5, DDX31, SMARCA1, SMARC…	1335	143	20581	6.25284	4.16e-28	2.97e-29	2.49e-29
UP_SEQ_FEATURE	domain:Helicase C-terminal	47	3.5206	2.83e-26	DDX3Y, DDX28, EIF4A2, EIF4A1, DDX5, DDX49, DDX4, DDX46, DHX8, DDX47, DHX9, CHD8, YTHDC2, DDX1, DDX23, EIF4A3, DDX20, DDX42, DDX21, CHD4, DDX60L, CHD3, DDX41, CHD2, DDX60, CHD1, DHX30, DHX57, HLTF, DHX36, DHX15, EP400, DHX16, DHX38, DDX17, DDX18, DDX56, RECQL, SMARCA5, DDX31, DDX10, DDX51, SMARCA1, SMARCA2, DDX50, DDX39B, SKIV2L2	1323	108	20063	6.59949	9.56e-23	3.19e-23	3.11e-23
INTERPRO	IPR001650:Helicase, C-terminal	48	3.59551	3.93e-26	DDX3Y, DDX28, EIF4A2, EIF4A1, DDX5, DDX49, DDX4, DDX46, DHX8, DDX47, DHX9, CHD8, YTHDC2, DDX1, DDX23, EIF4A3, DDX20, DDX42, DDX21, CHD4, DDX60L, CHD3, DDX41, CHD2, DDX60, CHD1, DHX30, DHX57, HLTF, DHX36, DHX15, EP400, DHX16, DHX38, DDX17, DDX18, DDX56, RECQL, SMARCA5, DDX31, DDX10, DDX51, SMARCA1, SMARCA2, DDX50, DDX39B, SNRNP200, SKIV2L2	1305	108	18559	6.32065	7.97e-23	2.66e-23	2.57e-23
INTERPRO	IPR014001:Helicase, superfamily 1/2, ATP-binding domain	48	3.59551	1.05e-25	DDX3Y, DDX28, EIF4A2, EIF4A1, DDX5, DDX49, DDX4, DDX46, DHX8, DDX47, DHX9, CHD8, YTHDC2, DDX1, DDX23, EIF4A3, DDX20, DDX42, DDX21, CHD4, DDX60L, CHD3, DDX41, CHD2, DDX60, CHD1, DHX30, DHX57, HLTF, DHX36, DHX15, EP400, DHX16, DHX38, DDX17, DDX18, DDX56, RECQL, SMARCA5, DDX31, DDX10, DDX51, SMARCA1, SMARCA2, DDX50, DDX39B, SNRNP200, SKIV2L2	1305	110	18559	6.20573	2.13e-22	5.31e-23	5.13e-23
UP_SEQ_FEATURE	domain:Helicase ATP-binding	47	3.5206	4.64e-25	DDX3Y, DDX28, EIF4A2, EIF4A1, DDX5, DDX49, DDX4, DDX46, DHX8, DDX47, DHX9, CHD8, YTHDC2, DDX1, DDX23, EIF4A3, DDX20, DDX42, DDX21, CHD4, DDX60L, CHD3, DDX41, CHD2, DDX60, CHD1, DHX30, DHX57, HLTF, DHX36, DHX15, EP400, DHX16, DHX38, DDX17, DDX18, DDX56, RECQL, SMARCA5, DDX31, DDX10, DDX51, SMARCA1, SMARCA2, DDX50, DDX39B, SKIV2L2	1323	114	20063	6.25214	1.57e-21	3.92e-22	3.82e-22
SMART	SM00490:HELICc	48	3.59551	5e-24	DDX3Y, DDX28, EIF4A2, EIF4A1, DDX5, DDX49, DDX4, DDX46, DHX8, DDX47, DHX9, CHD8, YTHDC2, DDX1, DDX23, EIF4A3, DDX20, DDX42, DDX21, CHD4, DDX60L, CHD3, DDX41, CHD2, DDX60, CHD1, DHX30, DHX57, HLTF, DHX36, DHX15, EP400, DHX16, DHX38, DDX17, DDX18, DDX56, RECQL, SMARCA5, DDX31, DDX10, DDX51, SMARCA1, SMARCA2, DDX50, DDX39B, SNRNP200, SKIV2L2	810	107	10057	5.56982	1.91e-21	9.57e-22	9.15e-22
INTERPRO	IPR011545:DNA/RNA helicase, DEAD/DEAH box type, N-terminal	37	2.77154	9.82e-24	DDX3Y, DDX28, EIF4A2, EIF4A1, DDX5, DDX49, DDX4, DDX46, DDX47, DHX9, YTHDC2, DDX1, DDX23, EIF4A3, DDX20, DDX42, DDX21, DDX60L, DDX41, DDX60, DHX30, DHX57, DHX36, DHX15, DHX16, DHX38, DDX17, DDX18, DDX56, RECQL, DDX31, DDX10, DDX51, DDX50, DDX39B, SNRNP200, SKIV2L2	1305	69	18559	7.626	1.99e-20	3.98e-21	3.84e-21
SMART	SM00487:DEXDc	48	3.59551	1.33e-23	DDX3Y, DDX28, EIF4A2, EIF4A1, DDX5, DDX49, DDX4, DDX46, DHX8, DDX47, DHX9, CHD8, YTHDC2, DDX1, DDX23, EIF4A3, DDX20, DDX42, DDX21, CHD4, DDX60L, CHD3, DDX41, CHD2, DDX60, CHD1, DHX30, DHX57, HLTF, DHX36, DHX15, EP400, DHX16, DHX38, DDX17, DDX18, DDX56, RECQL, SMARCA5, DDX31, DDX10, DDX51, SMARCA1, SMARCA2, DDX50, DDX39B, SNRNP200, SKIV2L2	810	109	10057	5.46762	5.08e-21	1.69e-21	1.62e-21
GOTERM_MF_DIRECT	GO:0004004~ATP-dependent RNA helicase activity	36	2.69663	1.18e-22	DDX3Y, DDX28, EIF4A2, EIF4A1, DDX5, DDX49, DDX4, DDX46, DHX8, DDX47, DHX9, YTHDC2, DDX1, DDX23, EIF4A3, DDX20, DDX42, DDX21, DDX41, DHX30, DHX57, DHX36, G3BP1, DHX15, DHX16, DHX38, DDX17, DDX18, DDX56, DDX31, DDX10, DDX51, DDX50, DDX39B, SNRNP200, SKIV2L2	1280	65	16881	7.30428	1.16e-19	1.66e-20	1.55e-20
INTERPRO	IPR014014:RNA helicase, DEAD-box type, Q motif	23	1.72285	1.15e-16	DDX3Y, DDX28, EIF4A2, DDX17, EIF4A1, DDX18, DDX5, DDX4, DDX49, DDX46, DDX47, DDX1, DDX23, DDX56, EIF4A3, DDX20, DDX31, DDX42, DDX21, DDX10, DDX41, DDX50, DDX39B	1305	37	18559	8.84036	2.25e-13	2.91e-14	2.81e-14
UP_SEQ_FEATURE	short sequence motif:Q motif	23	1.72285	2.97e-16	DDX3Y, DDX28, EIF4A2, DDX17, EIF4A1, DDX18, DDX5, DDX4, DDX49, DDX46, DDX47, DDX23, DDX56, EIF4A3, DDX20, DDX31, DDX42, DDX21, DDX10, DDX51, DDX41, DDX50, DDX39B	1323	40	20063	8.71975	1.12e-12	1.43e-13	1.4e-13
GOTERM_BP_DIRECT	GO:0010501~RNA secondary structure unwinding	25	1.87266	3.32e-16	DDX3Y, DDX28, EIF4A2, EIF4A1, DDX5, DDX49, DDX4, DDX46, DDX47, DDX1, DDX23, EIF4A3, DDX20, DDX42, DDX21, DDX41, DHX36, DDX17, DDX18, DDX56, DDX31, DDX10, DDX51, DDX50, DDX39B	1264	44	16792	7.54819	1.12e-12	5.9e-14	5.72e-14
UP_SEQ_FEATURE	short sequence motif:DEAD box	20	1.49813	9.31e-14	DDX3Y, EIF4A2, DDX17, EIF4A1, DDX18, DDX5, DDX4, DDX49, DDX46, DDX47, DDX1, DDX23, DDX56, EIF4A3, DDX20, DDX31, DDX42, DDX10, DDX51, DDX41	1323	36	20063	8.42488	3.14e-10	2.62e-11	2.56e-11
GOTERM_MF_DIRECT	GO:0004386~helicase activity	31	2.3221	2.47e-13	DDX3Y, EIF4A2, EIF4A1, DDX4, DDX47, DHX9, DDX1, DDX23, EIF4A3, DDX42, DDX60L, CHD3, DDX41, CHD2, DDX60, CHD1, DHX57, HLTF, DHX36, EP400, DDX17, DDX18, ANXA1, SMARCA5, DDX31, DDX10, DDX51, SMARCA1, SMARCA2, DDX50, SNRNP200	1280	85	16881	4.80984	2.43e-10	1.87e-11	1.75e-11
INTERPRO	IPR000629:RNA helicase, ATP-dependent, DEAD-box, conserved site	17	1.27341	2.01e-12	DDX3Y, EIF4A2, DDX17, EIF4A1, DDX18, DDX5, DDX4, DDX49, DDX46, DDX47, DDX23, EIF4A3, DDX20, DDX31, DDX42, DDX10, DDX51	1305	27	18559	8.95425	4.07e-09	3.7e-10	3.57e-10
UP_KEYWORDS	Hydrolase	119	8.91386	0.173053	EIF4A2, EIF4A1, CLPB, POP1, RPP30, EIF4A3, DDX60L, PPP1CB, LACTB, PPP1CC, PPME1, DHX57, RUVBL2, RUVBL1, LONP1, PRSS3, PELO, RAG1, DDX17, NSF, DDX18, ACOT8, RECQL, DDX10, MOGS, PRSS56, CDC25A, ACE2, DDX39B, PPA1, XRN2, RAF1, SNRNP200, DDX5, DDX4, DHX8, DHX9, HTRA3, YTHDC2, DDX1, DDX60, MTMR4, DHX30, NLN, ATP5B, RNF213, DHX36, G3BP1, HLTF, EP400, DHX38, XRCC6, XRCC5, SMARCA5, SMARCA1, SSH2, PRDX6, …	1335	1671	20581	1.09788	1	0.623541	0.521907
Annotation Cluster 9	Enrichment Score: 14.615664600561363
Category	Term	Count	%	PValue	Genes	List Total	Pop Hits	Pop Total	Fold Enrichment	Bonferroni	Benjamini	FDR
UP_KEYWORDS	mRNA transport	49	3.67041	3.77e-29	AHCTF1, NUP107, NUP188, EIF4A3, XPO1, KHSRP, EIF5AL1, NDC1, NUP210, NUP133, NCBP1, THOC1, THOC3, THOC2, THOC5, NUP93, DDX39B, NUP50, SARNP, SRSF3, NUP54, NUP98, SRSF7, NUP205, POLDIP3, SRSF1, AAAS, SUPT6H, NUP160, IWS1, TPR, IGF2BP1, G3BP2, IGF2BP3, NUP88, NUP43, IGF2BP2, HNRNPA1, RANBP2, NUP155, ALYREF, UPF3B, NUP153, LRPPRC, MYO1C, HNRNPA2B1, NUPL2, HNRNPA1L2, NUP37	1335	106	20581	7.12649	1.71e-26	1.07e-27	8.95e-28
GOTERM_BP_DIRECT	GO:0006406~mRNA export from nucleus	48	3.59551	1.06e-26	NUP205, NUP107, NUP188, POLDIP3, SRSF1, EIF4A3, AAAS, NUP160, FIP1L1, U2AF2, TPR, DHX38, NUP43, NUP88, SRSF10, RAE1, RANBP2, NDC1, NUP133, CPSF1, NCBP1, NUP155, NUP210, ALYREF, CPSF2, THOC1, UPF3B, THOC3, NUP153, THOC2, THOC5, CDC40, NUP93, DDX39B, NUP50, SARNP, HNRNPA2B1, SRSF2, SRSF3, RNPS1, NUP54, NUP98, SRSF5, NUPL2, SRSF6, SRSF7, SRSF9, NUP37	1264	100	16792	6.37671	3.58e-23	3.26e-24	3.16e-24
KEGG_PATHWAY	hsa03013:RNA transport	63	4.7191	2.69e-22	EIF4A2, EIF4A1, NUP107, NUP188, POP1, RPP30, EIF4A3, PNN, XPO1, XPO5, EIF3CL, NDC1, EIF5B, NUP210, NUP133, NCBP1, PABPC4, THOC1, THOC3, THOC2, RANGAP1, THOC5, NUP93, DDX39B, NUP50, PABPC3, NUP54, NUP98, PABPC1, KPNB1, NUP205, DDX20, AAAS, NUP160, RGPD3, FXR1, FXR2, TPR, SAP18, NUP88, NUP43, RAE1, RANBP2, NUP155, ALYREF, UPF3B, NUP153, EIF2S2, EIF2S1, XPOT, ACIN1, EIF3H, RNPS1, EIF3E, PABPC1L, EIF…	647	172	6879	3.89433	6.83e-20	2.28e-20	2.21e-20
GOTERM_BP_DIRECT	GO:0006409~tRNA export from nucleus	24	1.79775	1.67e-19	RANBP2, NDC1, NUP205, NUP107, NUP133, NUP188, NUP210, NUP155, NUP153, AAAS, NUP160, NOL6, NUP93, XPOT, NUP50, TPR, NUP43, NUP54, NUP88, NUP98, NUPL2, RAE1, RAN, NUP37	1264	32	16792	9.96361	5.62e-16	4.32e-17	4.19e-17
GOTERM_BP_DIRECT	GO:0075733~intracellular transport of virus	27	2.02247	1.74e-16	NUP205, NUP107, NUP188, AAAS, NUP160, XPO1, TPR, NUP43, NUP88, RPS27A, KPNA2, RAE1, KPNA3, RANBP2, NDC1, NUP133, NUP155, NUP210, NUP153, NUP93, NUP50, NUP54, NUP98, NUPL2, RAN, KPNB1, NUP37	1264	51	16792	7.03313	7.49e-13	3.46e-14	3.36e-14
GOTERM_BP_DIRECT	GO:0007077~mitotic nuclear envelope disassembly	25	1.87266	3.32e-16	NUP205, NUP107, NUP188, AAAS, NUP160, TPR, LMNA, NUP43, BANF1, NUP88, RAE1, RANBP2, NDC1, NUP133, NUP155, NUP210, VRK1, NUP153, NUP93, NUP50, CDK1, NUP54, NUP98, NUPL2, NUP37	1264	44	16792	7.54819	1.12e-12	5.9e-14	5.72e-14
GOTERM_CC_DIRECT	GO:0005643~nuclear pore	30	2.24719	2.17e-15	AHCTF1, NUP205, NUP107, AAAS, IPO7, NUP160, IPO5, TPR, NUP88, KPNA2, RAE1, KPNA3, EIF5AL1, RANBP2, NDC1, PCID2, NUP133, NUP155, NUP210, NUP153, RANGAP1, NUP93, MYO1C, XPOT, TMEM33, NUP50, NUP98, NUPL2, RAN, KPNB1	1297	72	18224	5.85454	1.7e-12	7.23e-14	5.87e-14
GOTERM_BP_DIRECT	GO:0016925~protein sumoylation	39	2.92135	2.9e-15	TOP2A, TOP2B, MDC1, NUP205, NUP107, NUP188, CDCA8, AAAS, SMC3, NUP160, AURKB, RAD21, TPR, NUP43, NUP88, RAE1, RANBP2, NDC1, NOP58, NUP133, NUP155, NUP210, RING1, CDKN2A, NUP153, RANGAP1, SMC1A, NUP93, STAG1, STAG2, HNRNPK, INCENP, NUP50, NUP54, NUP98, TOP1, HNRNPC, NUPL2, NUP37	1264	117	16792	4.42827	9.74e-12	4.9e-13	4.75e-13
GOTERM_BP_DIRECT	GO:0010827~regulation of glucose transport	21	1.57303	6.48e-15	RANBP2, NDC1, NUP205, NUP107, NUP133, NUP188, NUP210, NUP155, NUP153, AAAS, NUP160, NUP93, NUP50, TPR, NUP43, NUP54, NUP88, NUP98, NUPL2, RAE1, NUP37	1264	33	16792	8.45397	2.17e-11	1.04e-12	1.01e-12
UP_KEYWORDS	Nuclear pore complex	23	1.72285	9.32e-14	EIF5AL1, RANBP2, NDC1, AHCTF1, NUP205, NUP107, NUP133, NUP188, NUP210, NUP155, NUP153, AAAS, NUP160, NUP93, MYO1C, NUP50, TPR, NUP43, NUP54, NUP88, NUP98, NUPL2, NUP37	1335	50	20581	7.09158	4.23e-11	1.57e-12	1.31e-12
GOTERM_CC_DIRECT	GO:0005635~nuclear envelope	42	3.14607	2.35e-13	LRRC59, GHDC, NUP205, NUP107, NUP188, DCTN1, CSE1L, ROGDI, RTCB, AAAS, NUP160, SYNE2, CLGN, LMNB1, SYNE1, XPO1, TPR, LMNA, NUP43, RAE1, TMPO, ABCF1, RANBP2, NDC1, RANBP1, RRM1, SUN1, CBX5, NUP133, NUP155, NUP210, CBX3, RANGAP1, NUP93, CENPF, TMEM33, CHMP4B, NUP54, NUP98, NUPL2, KPNB1, NUP37	1297	159	18224	3.71155	1.8e-10	7.2e-12	5.85e-12
GOTERM_BP_DIRECT	GO:1900034~regulation of cellular response to heat	29	2.17228	2.56e-13	NUP205, NUP107, HSP90AB1, NUP188, AAAS, CCAR2, NUP160, BAG2, TPR, NUP43, NUP88, RAE1, RANBP2, NDC1, HSPA8, HSP90AA1, NUP133, NUP155, HSPA1L, NUP210, HSBP1, NUP153, NUP93, NUP50, MAPKAPK2, NUP54, NUP98, NUPL2, NUP37	1264	75	16792	5.13679	8.64e-10	3.6e-11	3.49e-11
UP_KEYWORDS	Translocation	26	1.94757	5.91e-11	AHCTF1, NUP205, NUP107, NUP188, AAAS, NUP160, TOMM22, SEC61A2, TIMM23B, TPR, NUP43, NUP88, EIF5AL1, RANBP2, NDC1, NUP133, NUP155, NUP210, NUP153, NUP93, MYO1C, NUP50, NUP54, NUP98, NUPL2, NUP37	1335	84	20581	4.77177	2.68e-08	8.14e-10	6.81e-10
GOTERM_BP_DIRECT	GO:0031047~gene silencing by RNA	32	2.397	8.49e-11	NUP205, NUP107, DDX4, NUP188, AAAS, NUP160, POLR2A, POLR2B, TPR, XPO5, POLR2E, NUP43, NUP88, RAE1, RANBP2, NDC1, NUP133, NCBP1, NUP155, NUP210, NUP153, SND1, NUP93, HIST1H4A, HIST2H3A, NUP50, NUP54, NUP98, PABPC1, NUPL2, RAN, NUP37	1264	111	16792	3.82986	2.87e-07	9.25e-09	8.97e-09
GOTERM_BP_DIRECT	GO:0006606~protein import into nucleus	20	1.49813	2.18e-08	RANBP1, NUP107, NUP133, NUP188, NUP155, CSE1L, STAT3, ADAR, NUP153, IPO7, NUP93, NUP50, TPR, CFL1, NUP88, KPNA2, RAE1, KPNA3, RAN, KPNB1	1264	58	16792	4.58097	7.34e-05	1.79e-06	1.74e-06
GOTERM_BP_DIRECT	GO:0051292~nuclear pore complex assembly	9	0.674157	1.35e-07	NUP93, NDC1, AHCTF1, NUP205, NUP107, TMEM33, TPR, NUP153, NUP98	1264	11	16792	10.8694	0.000455	9.88e-06	9.59e-06
GOTERM_MF_DIRECT	GO:0017056~structural constituent of nuclear pore	11	0.82397	9.79e-07	NUP93, NDC1, NUP205, NUP107, NUP133, NUP188, NUP155, TMEM33, NUP153, NUP54, NUP98	1280	21	16881	6.90815	0.000963	5.07e-05	4.75e-05
Annotation Cluster 10	Enrichment Score: 11.213562722917747
Category	Term	Count	%	PValue	Genes	List Total	Pop Hits	Pop Total	Fold Enrichment	Bonferroni	Benjamini	FDR
GOTERM_MF_DIRECT	GO:0051082~unfolded protein binding	37	2.77154	1.51e-14	HSP90AA2P, HSP90AB2P, HSP90AA4P, HSP90AB1, HSP90B1, CLGN, LMAN1, CHAF1B, HSP90B2P, CHAF1A, RUVBL2, SERPINH1, CCT8, SRSF10, CCT5, CCT4, SRSF12, CCT3, HSP90AB3P, CCT2, TRAP1, HSPA8, NPM1, HSP90AA1, HSPA1L, HSPA5, HSPA6, HSPA2, CLPX, CCT6A, DNAJA1, DNAJA3, TCP1, CANX, CALR, PPIB, PPIA	1280	110	16881	4.43606	1.49e-11	1.35e-12	1.27e-12
GOTERM_BP_DIRECT	GO:0006457~protein folding	43	3.22097	2.59e-11	HSP90AA2P, HSP90AB2P, HSP90AA4P, HSP90AB1, PPWD1, TXNDC11, TXN, HSP90B1, CLGN, LMAN1, GANAB, HSP90B2P, BAG2, RUVBL2, CCT8, CCT5, CCT4, NKTR, MPDU1, RANBP2, CCT3, HSP90AB3P, CCT2, TRAP1, HSPA8, HSP90AA1, CSNK2A1, MOGS, PDIA6, CLPX, CCT6A, DNAJA1, ERP44, DNAJA3, TCP1, CANX, GNB4, PPIH, CALR, PPIL3, PPIL4, PPIA, AARS	1264	180	16792	3.17359	8.74e-08	3.01e-09	2.92e-09
UP_KEYWORDS	Chaperone	40	2.99625	5.84e-10	HSP90AA2P, HSP90AB2P, HSP90AA4P, HSP90AB1, HSPB1, SUPT6H, HSP90B1, CLGN, HSP90B2P, CHAF1A, BAG2, SERPINH1, CCT8, RBBP7, CCT5, CCT4, CCT3, BTF3, HSP90AB3P, CCT2, TRAP1, HSPA8, NPM1, HSP90AA1, ALYREF, HSPA2, PDIA6, CLPX, CCT6A, DNAJA1, ERP44, SCO1, NACA, DNAJA3, TCP1, CANX, DNAJC9, PPIH, P4HB, CALR	1335	201	20581	3.06796	2.65e-07	7.36e-09	6.16e-09
Annotation Cluster 11	Enrichment Score: 11.200983286636994
Category	Term	Count	%	PValue	Genes	List Total	Pop Hits	Pop Total	Fold Enrichment	Bonferroni	Benjamini	FDR
UP_SEQ_FEATURE	repeat:WD 4	55	4.11985	1.3e-14	WDR1, WDR3, ARPC1B, PPWD1, PWP2, PRPF19, PWP1, WDR43, RRP9, EDC4, CHAF1B, HERC1, WDR5, CFAP43, UTP15, WDR36, EED, WDR75, THOC3, PLRG1, WDR78, UTP18, CDC40, PRPF4, GRWD1, PHIP, GTF3C2, COPB2, COPA, WDR61, AAAS, CORO1B, CORO1C, RBBP4, RBBP5, STXBP5, NUP43, RBBP7, BUB3, RAE1, DCAF13, SEC31B, SEC31A, WDR18, LRWD1, WDR12, SMU1, BOP1, SNRNP40, TBL3, GNB4, NOL10, TAF5, NUP37, EIF3B	1323	255	20063	3.27083	4.39e-11	4.86e-12	4.75e-12
INTERPRO	IPR017986:WD40-repeat-containing domain	63	4.7191	2.3e-14	WDR1, WDR3, LRRK2, ARPC1B, PPWD1, PWP2, PRPF19, PWP1, WDR43, RRP9, EDC4, CHAF1B, HERC1, WDR5, CFAP43, UTP15, WDR36, EED, WDR75, THOC3, PLRG1, WDR78, UTP18, CDC40, DDB1, PRPF4, GRWD1, PHIP, GTF3C2, COPB2, NBAS, COPA, SF3B3, GTF3C4, UBR4, WDR61, AAAS, CORO1B, CORO1C, RBBP4, RBBP5, STXBP5, NUP43, RBBP7, BUB3, RAE1, DCAF13, SEC31B, SEC31A, WDR18, LRWD1, WDR12, SMU1, BOP1, SNRNP40, TBL3, SON, GNB4, NO…	1305	306	18559	2.92795	4.66e-11	5.17e-12	4.99e-12
UP_KEYWORDS	WD repeat	57	4.26966	3.27e-14	WDR1, WDR3, LRRK2, ARPC1B, PPWD1, PWP2, PRPF19, PWP1, WDR43, RRP9, EDC4, CHAF1B, HERC1, WDR5, CFAP43, UTP15, WDR36, EED, WDR75, THOC3, PLRG1, WDR78, UTP18, CDC40, PRPF4, GRWD1, PHIP, GTF3C2, COPB2, NBAS, COPA, WDR61, AAAS, CORO1B, CORO1C, RBBP4, RBBP5, STXBP5, NUP43, RBBP7, BUB3, RAE1, DCAF13, SEC31B, SEC31A, WDR18, LRWD1, WDR12, SMU1, BOP1, SNRNP40, TBL3, GNB4, NOL10, TAF5, NUP37, EIF3B	1335	281	20581	3.12719	1.48e-11	5.7e-13	4.77e-13
UP_SEQ_FEATURE	repeat:WD 3	55	4.11985	1.32e-13	WDR1, WDR3, ARPC1B, PPWD1, PWP2, PRPF19, PWP1, WDR43, RRP9, EDC4, CHAF1B, HERC1, WDR5, CFAP43, UTP15, WDR36, EED, WDR75, THOC3, PLRG1, WDR78, UTP18, CDC40, PRPF4, GRWD1, PHIP, GTF3C2, COPB2, COPA, WDR61, AAAS, CORO1B, CORO1C, RBBP4, RBBP5, STXBP5, NUP43, RBBP7, BUB3, RAE1, DCAF13, SEC31B, SEC31A, WDR18, LRWD1, WDR12, SMU1, BOP1, SNRNP40, TBL3, GNB4, NOL10, TAF5, NUP37, EIF3B	1323	269	20063	3.1006	4.45e-10	3.3e-11	3.22e-11
UP_SEQ_FEATURE	repeat:WD 1	56	4.19476	1.47e-13	WDR1, WDR3, ARPC1B, PPWD1, PWP2, PRPF19, PWP1, WDR43, RRP9, EDC4, CHAF1B, HERC1, WDR5, CFAP43, UTP15, WDR36, EED, WDR75, THOC3, PLRG1, WDR78, UTP18, CDC40, PRPF4, GRWD1, PHIP, GTF3C2, COPB2, NBAS, COPA, WDR61, AAAS, CORO1B, CORO1C, RBBP4, RBBP5, STXBP5, NUP43, RBBP7, BUB3, RAE1, DCAF13, SEC31B, SEC31A, WDR18, LRWD1, WDR12, SMU1, BOP1, SNRNP40, TBL3, GNB4, NOL10, TAF5, NUP37, EIF3B	1323	278	20063	3.05478	4.96e-10	3.3e-11	3.22e-11
UP_SEQ_FEATURE	repeat:WD 2	56	4.19476	1.47e-13	WDR1, WDR3, ARPC1B, PPWD1, PWP2, PRPF19, PWP1, WDR43, RRP9, EDC4, CHAF1B, HERC1, WDR5, CFAP43, UTP15, WDR36, EED, WDR75, THOC3, PLRG1, WDR78, UTP18, CDC40, PRPF4, GRWD1, PHIP, GTF3C2, COPB2, NBAS, COPA, WDR61, AAAS, CORO1B, CORO1C, RBBP4, RBBP5, STXBP5, NUP43, RBBP7, BUB3, RAE1, DCAF13, SEC31B, SEC31A, WDR18, LRWD1, WDR12, SMU1, BOP1, SNRNP40, TBL3, GNB4, NOL10, TAF5, NUP37, EIF3B	1323	278	20063	3.05478	4.96e-10	3.3e-11	3.22e-11
INTERPRO	IPR019775:WD40 repeat, conserved site	41	3.07116	3.32e-12	GTF3C2, COPA, WDR1, WDR3, WDR61, PRPF19, AAAS, PWP2, PWP1, CORO1B, RRP9, CORO1C, CHAF1B, HERC1, RBBP4, WDR5, NUP43, STXBP5, RBBP7, RAE1, DCAF13, SEC31B, UTP15, WDR36, EED, WDR18, LRWD1, PLRG1, WDR12, UTP18, CDC40, SMU1, BOP1, PRPF4, SNRNP40, TBL3, GRWD1, GNB4, PHIP, TAF5, NUP37	1305	166	18559	3.51253	6.72e-09	5.6e-10	5.41e-10
UP_SEQ_FEATURE	repeat:WD 5	48	3.59551	8.01e-12	COPB2, COPA, WDR1, WDR3, ARPC1B, WDR61, PRPF19, PWP2, PWP1, CORO1B, WDR43, RRP9, CHAF1B, HERC1, RBBP4, RBBP5, WDR5, NUP43, STXBP5, BUB3, RBBP7, CFAP43, DCAF13, SEC31B, SEC31A, UTP15, WDR36, EED, WDR18, WDR75, THOC3, LRWD1, PLRG1, WDR78, WDR12, UTP18, CDC40, SMU1, BOP1, PRPF4, SNRNP40, TBL3, GRWD1, GNB4, NOL10, PHIP, TAF5, EIF3B	1323	237	20063	3.07135	2.7e-08	1.42e-09	1.39e-09
INTERPRO	IPR015943:WD40/YVTN repeat-like-containing domain	61	4.56929	8.98e-12	PLXND1, WDR1, WDR3, LRRK2, ARPC1B, PPWD1, PWP2, PRPF19, PWP1, WDR43, RRP9, EDC4, CHAF1B, HERC1, WDR5, CFAP43, UTP15, WDR36, NUP133, EED, WDR75, THOC3, PLRG1, WDR78, UTP18, CDC40, DDB1, PRPF4, GRWD1, BIRC6, PHIP, GTF3C2, COPB2, NBAS, COPA, WDR61, AAAS, CORO1B, CORO1C, RBBP4, RBBP5, STXBP5, NUP43, RBBP7, BUB3, RAE1, DCAF13, SEC31B, SEC31A, WDR18, LRWD1, WDR12, SMU1, BOP1, SNRNP40, TBL3, GNB4, NOL10…	1305	331	18559	2.62087	1.82e-08	1.4e-09	1.35e-09
INTERPRO	IPR001680:WD40 repeat	53	3.97004	1.62e-11	WDR1, WDR3, ARPC1B, PPWD1, PWP2, PRPF19, PWP1, WDR43, RRP9, EDC4, CHAF1B, HERC1, WDR5, UTP15, WDR36, EED, WDR75, THOC3, PLRG1, WDR78, UTP18, CDC40, PRPF4, GRWD1, PHIP, GTF3C2, COPB2, COPA, WDR61, AAAS, CORO1B, CORO1C, RBBP4, RBBP5, STXBP5, NUP43, RBBP7, BUB3, RAE1, DCAF13, SEC31B, SEC31A, WDR18, LRWD1, WDR12, SMU1, BOP1, SNRNP40, TBL3, GNB4, NOL10, TAF5, NUP37	1305	268	18559	2.81245	3.29e-08	2.35e-09	2.27e-09
UP_SEQ_FEATURE	repeat:WD 6	41	3.07116	1.15e-10	COPB2, COPA, WDR1, WDR3, ARPC1B, WDR61, PRPF19, PWP2, WDR43, RRP9, CHAF1B, HERC1, RBBP4, RBBP5, WDR5, NUP43, STXBP5, RBBP7, CFAP43, DCAF13, SEC31B, SEC31A, UTP15, WDR36, EED, WDR18, WDR75, THOC3, PLRG1, WDR78, WDR12, UTP18, CDC40, SMU1, BOP1, PRPF4, SNRNP40, TBL3, GNB4, PHIP, TAF5	1323	196	20063	3.17222	3.89e-07	1.85e-08	1.81e-08
SMART	SM00320:WD40	53	3.97004	1.33e-09	WDR1, WDR3, ARPC1B, PPWD1, PWP2, PRPF19, PWP1, WDR43, RRP9, EDC4, CHAF1B, HERC1, WDR5, UTP15, WDR36, EED, WDR75, THOC3, PLRG1, WDR78, UTP18, CDC40, PRPF4, GRWD1, PHIP, GTF3C2, COPB2, COPA, WDR61, AAAS, CORO1B, CORO1C, RBBP4, RBBP5, STXBP5, NUP43, RBBP7, BUB3, RAE1, DCAF13, SEC31B, SEC31A, WDR18, LRWD1, WDR12, SMU1, BOP1, SNRNP40, TBL3, GNB4, NOL10, TAF5, NUP37	810	267	10057	2.46461	5.1e-07	1.02e-07	9.75e-08
INTERPRO	IPR020472:G-protein beta WD-40 repeat	25	1.87266	1.67e-08	COPB2, COPA, WDR1, WDR3, WDR61, PRPF19, PWP2, PWP1, RRP9, RBBP4, WDR5, BUB3, RBBP7, RAE1, WDR18, THOC3, PLRG1, WDR12, SMU1, PRPF4, SNRNP40, TBL3, GRWD1, GNB4, TAF5	1305	93	18559	3.82297	3.38e-05	1.69e-06	1.63e-06
UP_SEQ_FEATURE	repeat:WD 7	29	2.17228	5.61e-07	COPB2, WDR1, WDR3, WDR61, PRPF19, PWP2, RRP9, CHAF1B, HERC1, WDR5, STXBP5, RBBP7, CFAP43, DCAF13, SEC31B, SEC31A, UTP15, WDR36, EED, WDR75, PLRG1, WDR12, CDC40, BOP1, PRPF4, SNRNP40, TBL3, GNB4, PHIP	1323	151	20063	2.91244	0.00189087	6.31e-05	6.16e-05
Annotation Cluster 12	Enrichment Score: 9.132796883670949
Category	Term	Count	%	PValue	Genes	List Total	Pop Hits	Pop Total	Fold Enrichment	Bonferroni	Benjamini	FDR
UP_KEYWORDS	Cell cycle	94	7.0412	3.7e-13	MDC1, AHCTF1, RIF1, NUMA1, MCM7, SUV39H1, CLTC, CLTA, KIF11, SMC3, MKI67, USP39, SMC4, CCAR2, CDC73, PPP1CB, PPP1CC, CHAF1B, NIPBL, CHAF1A, GSG2, RUVBL1, NUF2, POGZ, RCC1, PELO, CSNK2A1, ANAPC7, NSUN2, LIG3, HAUS6, VRK1, KIF23, PRPF40A, ATAD3B, SMC1A, CKAP5, CDC40, CDC25A, CIT, HCFC1, MAU2, KIF2A, INCENP, PARD3, SPECC1L, MCM3, MCM4, ERH, MCM5, BIRC6, KIF2C, ARHGEF2, CTDP1, UHRF2, UHRF1, VPS4A, CD…	1335	650	20581	2.22946	1.68e-10	5.91e-12	4.95e-12
UP_KEYWORDS	Cell division	65	4.86891	4.21e-12	AHCTF1, NUMA1, CLTC, CLTA, KIF11, SMC3, USP39, SMC4, CDC73, PPP1CB, PPP1CC, RUVBL1, NUF2, POGZ, RCC1, PELO, ANAPC7, NSUN2, LIG3, HAUS6, VRK1, KIF23, PRPF40A, ATAD3B, SMC1A, CKAP5, CDC40, CDC25A, CIT, MAU2, KIF2A, INCENP, PARD3, SPECC1L, MCM5, BIRC6, KIF2C, ARHGEF2, CTDP1, VPS4A, CDCA8, PDS5B, PDS5A, AURKB, RACGAP1, RAD21, TPR, RPS3, NUP43, BUB3, ECT2, MISP, CLASP1, CLASP2, CENPV, PPP1CA, ANLN, TP…	1335	388	20581	2.58266	1.91e-09	6.16e-11	5.16e-11
UP_KEYWORDS	Mitosis	46	3.44569	1.76e-09	CTDP1, NUMA1, CLTC, CDCA8, CLTA, PDS5B, KIF11, PDS5A, SMC3, SMC4, AURKB, RAD21, TPR, NUF2, RUVBL1, RPS3, RCC1, NUP43, BUB3, MISP, CLASP1, CLASP2, CENPV, ANAPC7, NSUN2, HAUS6, VRK1, KIF23, SMC1A, CKAP5, CDC25A, CIT, ANLN, TPX2, MAU2, STAG1, CENPF, STAG2, KIF2A, INCENP, CDK1, BIRC6, KIF2C, ARHGEF2, RAN, NUP37	1335	262	20581	2.70671	7.99e-07	2.16e-08	1.81e-08
GOTERM_BP_DIRECT	GO:0051301~cell division	57	4.26966	5.6e-08	NUMA1, CLTC, KIF14, CLTA, KIF11, SMC3, USP39, SMC4, CDC73, PPP1CB, PPP1CC, TUBA1A, RUVBL1, NUF2, POGZ, RCC1, PELO, ANAPC7, NSUN2, LIG3, HAUS6, VRK1, PRPF40A, ATAD3B, SMC1A, CKAP5, CDC40, CDC25A, MAU2, KIF2A, SPECC1L, MCM5, BIRC6, KIF2C, ARHGEF2, CTDP1, VPS4A, CDCA8, PDS5B, PDS5A, RAD21, TPR, RPS3, NUP43, BUB3, MISP, CLASP1, CLASP2, CENPV, PPP1CA, TPX2, STAG1, CENPF, STAG2, CDK1, RAN, NUP37	1264	350	16792	2.16353	0.000189	4.29e-06	4.16e-06
GOTERM_BP_DIRECT	GO:0007067~mitotic nuclear division	42	3.14607	1.41e-06	NUMA1, DCTN1, CLTC, NOLC1, CLTA, KIF11, SMC3, AURKB, RAD21, TPR, NUF2, CLTCL1, RUVBL1, RPS3, RCC1, NUP43, NUP88, MISP, CDK11A, CENPV, PPP1R12A, ANAPC7, NSUN2, RPS6, HAUS6, VRK1, CKAP5, CDC25A, CIT, ANLN, TPX2, STAG1, CENPF, STAG2, INCENP, CDK1, SRSF2, BIRC6, KIF2C, ARHGEF2, RAN, NUP37	1264	248	16792	2.24985	0.00475406	8.66e-05	8.4e-05
Annotation Cluster 13	Enrichment Score: 7.675340041746193
Category	Term	Count	%	PValue	Genes	List Total	Pop Hits	Pop Total	Fold Enrichment	Bonferroni	Benjamini	FDR
GOTERM_BP_DIRECT	GO:0007062~sister chromatid cohesion	31	2.3221	5.41e-11	AHCTF1, NUP107, CDCA8, PDS5B, PDS5A, SMC3, PHB2, NUP160, AURKB, PPP1CC, XPO1, RAD21, NUF2, NUP43, BUB3, CLASP1, CLASP2, RANBP2, NUP133, RAD21L1, RANGAP1, SMC1A, CKAP5, STAG1, CENPF, STAG2, KIF2A, INCENP, KIF2C, NUP98, NUP37	1264	103	16792	3.99834	1.82e-07	6.08e-09	5.9e-09
GOTERM_CC_DIRECT	GO:0000776~kinetochore	26	1.94757	1.73e-10	PHF2, NUP107, DCTN1, NUP160, WDR43, AURKB, XPO1, SIN3A, TPR, NUP43, BUB3, CLASP1, CLASP2, CENPV, CBX5, PPP1R12A, LRWD1, DYNLL1, RANGAP1, SMC1A, CKAP5, CENPF, INCENP, KIF2C, NUP98, NUP37	1297	81	18224	4.51016	1.33e-07	4.15e-09	3.37e-09
UP_KEYWORDS	Centromere	31	2.3221	2.92e-09	PHF2, AHCTF1, NUP107, SUV39H1, CDCA8, SMC3, AURKB, PPP1CC, PPP2R1A, RAD21, TPR, NUF2, CHAMP1, NUP43, BUB3, CLASP1, CLASP2, CENPV, CBX5, NUP133, LRWD1, RANGAP1, SMC1A, CKAP5, STAG1, CENPF, STAG2, STAG3, INCENP, KIF2C, NUP37	1335	137	20581	3.4884	1.33e-06	3.49e-08	2.92e-08
UP_KEYWORDS	Kinetochore	21	1.57303	4.62e-06	PHF2, CENPV, AHCTF1, NUP107, NUP133, LRWD1, RANGAP1, SMC1A, CKAP5, PPP1CC, CENPF, INCENP, TPR, NUF2, CHAMP1, NUP43, KIF2C, BUB3, CLASP1, NUP37, CLASP2	1335	99	20581	3.27016	0.00209367	4.46e-05	3.73e-05
GOTERM_CC_DIRECT	GO:0000777~condensed chromosome kinetochore	19	1.42322	3.33e-05	PHF2, CENPV, AHCTF1, NUP107, NUP133, LRWD1, RANGAP1, SMC1A, CKAP5, PPP1CC, INCENP, NUF2, CHAMP1, NUP43, KIF2C, BUB3, CLASP1, NUP37, CLASP2	1297	87	18224	3.06858	0.0252223	0.000373	0.000303
Annotation Cluster 14	Enrichment Score: 7.296259051966572
Category	Term	Count	%	PValue	Genes	List Total	Pop Hits	Pop Total	Fold Enrichment	Bonferroni	Benjamini	FDR
INTERPRO	IPR003954:RNA recognition motif domain, eukaryote	14	1.04869	4.2e-09	RBM39, RBM17, PABPC4, RBM19, TIAL1, RBMXL2, RBMXL1, PUF60, NCL, SRSF2, PABPC3, PABPC1, PABPC1L, RBMX	1305	26	18559	7.65771	8.52e-06	4.73e-07	4.57e-07
SMART	SM00361:RRM_1	14	1.04869	2.08e-08	RBM39, RBM17, PABPC4, RBM19, TIAL1, RBMXL2, RBMXL1, PUF60, NCL, SRSF2, PABPC3, PABPC1, PABPC1L, RBMX	810	26	10057	6.68557	7.98e-06	1.33e-06	1.27e-06
UP_SEQ_FEATURE	domain:RRM 4	9	0.674157	1.47e-06	RBM28, NCL, PABPC4, RBM19, RBM12B, PABPC3, PABPC1L, PABPC1, PTBP3	1323	15	20063	9.09887	0.00496531	0.000146	0.000143
Annotation Cluster 15	Enrichment Score: 6.138478000933436
Category	Term	Count	%	PValue	Genes	List Total	Pop Hits	Pop Total	Fold Enrichment	Bonferroni	Benjamini	FDR
INTERPRO	IPR003593:AAA+ ATPase domain	30	2.24719	5.83e-08	ABCD3, MCM7, CLPB, NVL, VPS4A, SRP54, SPATA5, ATP5B, RNF213, RUVBL2, RUVBL1, LONP1, ABCF1, ATAD1, RFC5, NSF, DYNC2H1, DNAH12, DYNC1H1, RFC3, RFC4, RFC2, ATAD3B, CLPX, ATAD3C, VWA8, PSMC6, MCM3, TRIP13, ABCG2	1305	136	18559	3.13709	0.000118	4.92e-06	4.75e-06
SMART	SM00382:AAA	30	2.24719	9.01e-07	ABCD3, MCM7, CLPB, NVL, VPS4A, SRP54, SPATA5, ATP5B, RNF213, RUVBL2, RUVBL1, LONP1, ABCF1, ATAD1, RFC5, NSF, DYNC2H1, DNAH12, DYNC1H1, RFC3, RFC4, RFC2, ATAD3B, CLPX, ATAD3C, VWA8, PSMC6, MCM3, TRIP13, ABCG2	810	136	10057	2.73883	0.000345	4.31e-05	4.12e-05
INTERPRO	IPR003959:ATPase, AAA-type, core	15	1.1236	7.32e-06	ATAD1, RFC5, NSF, RFC4, CLPB, NVL, RFC2, VPS4A, SPATA5, ATAD3B, CLPX, ATAD3C, PSMC6, LONP1, TRIP13	1305	51	18559	4.18278	0.0147285	0.000411	0.000397
Annotation Cluster 16	Enrichment Score: 5.451592467230036
Category	Term	Count	%	PValue	Genes	List Total	Pop Hits	Pop Total	Fold Enrichment	Bonferroni	Benjamini	FDR
GOTERM_CC_DIRECT	GO:0000786~nucleosome	26	1.94757	5.49e-09	HIST1H2BJ, HIST1H2BL, HIST1H2BK, HP1BP3, HIST1H1T, HIST2H2AB, HIST2H2AC, H2AFJ, HIST1H1D, HIST1H1E, HIST1H2AD, HIST1H2AG, H1FX, HIST1H2AA, HIST1H1B, HIST1H2AC, HIST1H2AB, HIST1H1C, H2AFY, H2AFZ, H3F3C, HIST1H4A, HIST2H3A, H2AFY2, HIST1H4G, HIST1H2BA	1297	94	18224	3.88642	4.21e-06	1.2e-07	9.77e-08
INTERPRO	IPR007125:Histone core	21	1.57303	2.35e-08	HIST1H2BJ, H2AFY, H2AFZ, H3F3C, HIST1H2BL, HIST1H2BK, HIST2H2AB, HIST2H2BC, LOC102724334, HIST2H2AC, HIST2H3A, HIST3H2A, H2AFY2, H2AFJ, HIST1H2AD, HIST1H2AG, HIST3H2BB, HIST1H2AA, HIST1H2BA, HIST1H2AC, HIST1H2AB	1305	68	18559	4.39192	4.77e-05	2.17e-06	2.09e-06
UP_KEYWORDS	Nucleosome core	23	1.72285	3.67e-08	HIST1H2BJ, H2AFY, H2AFZ, H3F3C, HIST1H2BL, HIST1H2BK, HIST2H2AB, HIST2H2BC, LOC102724334, HIST2H2AC, HIST1H4A, HIST2H3A, HIST3H2A, H2AFY2, H2AFJ, HIST1H4G, HIST1H2AD, HIST1H2AG, HIST3H2BB, HIST1H2AA, HIST1H2BA, HIST1H2AC, HIST1H2AB	1335	89	20581	3.98403	1.67e-05	3.97e-07	3.32e-07
INTERPRO	IPR009072:Histone-fold	26	1.94757	1.86e-07	HIST1H2BJ, HIST1H2BL, HIST1H2BK, HIST2H2AB, LOC102724334, HIST2H2AC, H2AFJ, HIST1H2AD, HIST1H2AG, HIST3H2BB, TAF9B, HIST1H2AA, HIST1H2AC, HIST1H2AB, DR1, H2AFY, H2AFZ, H3F3C, HIST2H2BC, HIST1H4A, HIST3H2A, HIST2H3A, H2AFY2, HIST1H4G, TAF6, HIST1H2BA	1305	112	18559	3.30141	0.000377	1.45e-05	1.4e-05
INTERPRO	IPR002119:Histone H2A	12	0.898876	5.7e-07	HIST3H2A, H2AFY2, H2AFY, H2AFJ, H2AFZ, HIST2H2AB, HIST1H2AD, HIST1H2AG, HIST1H2AA, HIST1H2AC, HIST2H2AC, HIST1H2AB	1305	26	18559	6.56375	0.00115519	4.13e-05	3.99e-05
SMART	SM00414:H2A	12	0.898876	2.14e-06	HIST3H2A, H2AFY2, H2AFY, H2AFJ, H2AFZ, HIST2H2AB, HIST1H2AD, HIST1H2AG, HIST1H2AA, HIST1H2AC, HIST2H2AC, HIST1H2AB	810	26	10057	5.73048	0.000819	9.1e-05	8.7e-05
GOTERM_BP_DIRECT	GO:0006342~chromatin silencing	15	1.1236	3.14e-06	H2AFY, H2AFZ, HIST2H2AB, SIRT5, SUPT6H, HIST2H2AC, HIST3H2A, H2AFY2, H2AFJ, MORF4L2, HIST1H2AD, HIST1H2AG, HIST1H2AA, HIST1H2AC, HIST1H2AB	1264	45	16792	4.42827	0.0105354	0.000186	0.00018
KEGG_PATHWAY	hsa05322:Systemic lupus erythematosus	30	2.24719	1.32e-05	HIST1H2BJ, HIST1H2BL, HIST1H2BK, HIST2H2AB, TROVE2, HIST2H2AC, H2AFJ, SNRPD1, HIST1H2AD, HIST1H2AG, HIST3H2BB, SNRPD3, HIST1H2AA, HIST1H2AC, HIST1H2AB, SSB, H2AFY, ACTN3, H2AFZ, ACTN2, H3F3C, ACTN1, ACTN4, HIST1H4A, HIST3H2A, HIST2H3A, H2AFY2, HIST1H4G, HIST1H2BA, SNRPB	647	134	6879	2.38033	0.00334873	0.000479	0.000464
GOTERM_BP_DIRECT	GO:0006334~nucleosome assembly	23	1.72285	6.97e-05	NPM1, HIST1H2BJ, H2AFY, H3F3C, HIST1H2BL, HIST1H2BK, HP1BP3, HIST1H1T, SMARCA5, HIST2H2BC, NAP1L1, RSF1, LOC102724334, HIST1H4A, HIST2H3A, H2AFY2, HIST1H1D, HIST1H1E, H1FX, HIST3H2BB, HIST1H2BA, HIST1H1B, HIST1H1C	1264	119	16792	2.56765	0.209555	0.00350972	0.00340365
KEGG_PATHWAY	hsa05034:Alcoholism	27	2.02247	0.0138841	HIST1H2BJ, HIST1H2BL, HIST1H2BK, HIST2H2AB, HIST2H2AC, PPP1CB, PPP1CC, H2AFJ, HIST1H2AD, HIST1H2AG, HIST3H2BB, HIST1H2AA, HIST1H2AC, HIST1H2AB, H2AFY, H2AFZ, H3F3C, PPP1CA, HIST1H4A, HIST3H2A, HIST2H3A, H2AFY2, GNB4, GNAS, HIST1H4G, RAF1, HIST1H2BA	647	177	6879	1.62185	0.971312	0.265143	0.256792
GOTERM_MF_DIRECT	GO:0046982~protein heterodimerization activity	48	3.59551	0.0250133	TOP2A, TOP2B, HIP1, HIST1H2BJ, PEF1, HIST1H2BL, TYRP1, HIST1H2BK, HIST2H2AB, SMC3, SMC4, HIST2H2AC, FXR1, FXR2, SNX2, PPP2R1A, H2AFJ, CTNNA1, FLOT1, HIST1H2AD, NEFL, FLOT2, HIST1H2AG, HIST3H2BB, TAF9B, HIST1H2AA, HIST1H2AC, UGT1A7, HIST1H2AB, NPM1, DR1, H2AFY, H2AFZ, H3F3C, GAD1, RALGAPA2, SUPT5H, SMC1A, HIST1H4A, HIST3H2A, HIST2H3A, H2AFY2, SYT10, HIST1H4G, TAF6, P4HB, RAF1, HIST1H2BA	1280	465	16881	1.36137	1	0.256205	0.240323
Annotation Cluster 17	Enrichment Score: 5.343115478497118
Category	Term	Count	%	PValue	Genes	List Total	Pop Hits	Pop Total	Fold Enrichment	Bonferroni	Benjamini	FDR
GOTERM_MF_DIRECT	GO:0031492~nucleosomal DNA binding	17	1.27341	1.21e-07	SMARCC1, SMARCD2, SMARCC2, H2AFY, H2AFZ, H3F3C, ACTL6A, CHD4, GATAD2B, HIST2H3A, RBBP4, RCC1, HNRNPC, MTA2, HMGN2, HMGN3, HMGN1	1280	46	16881	4.87393	0.000119	6.98e-06	6.54e-06
GOTERM_BP_DIRECT	GO:0043044~ATP-dependent chromatin remodeling	12	0.898876	2.42e-07	SMARCC1, SMARCD2, SMARCC2, RBBP4, CHD8, ACTL6A, SMARCA5, CHD4, HNRNPC, SMARCA1, MTA2, GATAD2B	1264	23	16792	6.93121	0.000818	1.74e-05	1.69e-05
GOTERM_MF_DIRECT	GO:0000980~RNA polymerase II distal enhancer sequence-specific DNA binding	13	0.973783	0.00319946	SMARCC1, SMARCD2, SMARCC2, H2AFZ, NONO, ACTL6A, CHD4, GATAD2B, SFPQ, RBBP4, RUVBL2, HNRNPC, MTA2	1280	65	16881	2.63766	0.95729	0.0524712	0.0492184
Annotation Cluster 18	Enrichment Score: 4.933612080102399
Category	Term	Count	%	PValue	Genes	List Total	Pop Hits	Pop Total	Fold Enrichment	Bonferroni	Benjamini	FDR
UP_SEQ_FEATURE	short sequence motif:DEAH box	14	1.04869	2.36e-06	DHX8, CHD8, YTHDC2, SMARCA5, CHD4, CHD3, SMARCA1, CHD2, CHD1, DHX30, DHX36, DHX15, DHX16, DHX38	1323	43	20063	4.93737	0.00793771	0.000228	0.000222
INTERPRO	IPR011709:Domain of unknown function DUF1605	9	0.674157	7.96e-06	DHX30, DHX8, DHX9, YTHDC2, DHX57, DHX36, DHX15, DHX16, DHX38	1305	17	18559	7.52901	0.0160132	0.000411	0.000397
INTERPRO	IPR002464:DNA/RNA helicase, ATP-dependent, DEAH-box type, conserved site	10	0.749064	8.73e-06	DHX30, DHX8, DHX9, DHX57, DHX36, DHX15, DHX16, DHX38, CHD4, CHD3	1305	22	18559	6.4643	0.0175468	0.000421	0.000407
INTERPRO	IPR007502:Helicase-associated domain	9	0.674157	1.35e-05	DHX30, DHX8, DHX9, YTHDC2, DHX57, DHX36, DHX15, DHX16, DHX38	1305	18	18559	7.11073	0.0268975	0.00062	0.000599
GOTERM_MF_DIRECT	GO:0008026~ATP-dependent helicase activity	11	0.82397	3.17e-05	DHX30, DHX8, DHX9, DDX1, DHX36, DDX23, RECQL, DHX16, DHX38, CHD4, SNRNP200	1280	29	16881	5.00245	0.0307097	0.000975	0.000914
SMART	SM00847:SM00847	9	0.674157	3.57e-05	DHX30, DHX8, DHX9, YTHDC2, DHX57, DHX36, DHX15, DHX16, DHX38	810	18	10057	6.20802	0.0135972	0.00114085	0.00109021
Annotation Cluster 19	Enrichment Score: 4.727304776833952
Category	Term	Count	%	PValue	Genes	List Total	Pop Hits	Pop Total	Fold Enrichment	Bonferroni	Benjamini	FDR
UP_SEQ_FEATURE	domain:CH 1	18	1.34831	3.38e-14	SPTBN4, MACF1, ACTN3, ACTN2, ACTN1, ACTN4, PARVB, SPTB, SYNE2, SYNE1, FLNA, PLS3, FLNB, FLNC, SPTBN1, PLS1, SPTBN2, PLEC	1323	27	20063	10.1099	1.14e-10	1.04e-11	1.01e-11
UP_SEQ_FEATURE	domain:CH 2	18	1.34831	3.38e-14	SPTBN4, MACF1, ACTN3, ACTN2, ACTN1, ACTN4, PARVB, SPTB, SYNE2, SYNE1, FLNA, PLS3, FLNB, FLNC, SPTBN1, PLS1, SPTBN2, PLEC	1323	27	20063	10.1099	1.14e-10	1.04e-11	1.01e-11
INTERPRO	IPR001589:Actinin-type, actin-binding, conserved site	17	1.27341	4.95e-14	SPTBN4, MACF1, ACTN3, ACTN2, ACTN1, ACTN4, SPTB, SYNE2, SYNE1, FLNA, PLS3, FLNB, FLNC, SPTBN1, PLS1, SPTBN2, PLEC	1305	23	18559	10.5115	1e-10	1e-11	9.69e-12
UP_SEQ_FEATURE	domain:Actin-binding	15	1.1236	7.25e-13	SPTBN4, MACF1, ACTN3, ACTN2, ACTN1, ACTN4, SPTB, SYNE2, SYNE1, FLNA, FLNB, FLNC, SPTBN1, SPTBN2, PLEC	1323	20	20063	11.3736	2.45e-09	1.53e-10	1.49e-10
SMART	SM00033:CH	25	1.87266	9.26e-11	SPTBN4, MACF1, IQGAP1, SYNE2, SYNE1, CNN2, FLNA, PLS3, FLNB, FLNC, SPTBN1, PLS1, SPTBN2, SPECC1, ACTN3, ACTN2, ACTN1, LMO7, ACTN4, PARVB, SPTB, SPECC1L, SMTNL2, PLEC, ARHGEF6	810	66	10057	4.70305	3.55e-08	8.86e-09	8.47e-09
INTERPRO	IPR001715:Calponin homology domain	25	1.87266	1.84e-10	SPTBN4, MACF1, IQGAP1, SYNE2, SYNE1, CNN2, FLNA, PLS3, FLNB, FLNC, SPTBN1, PLS1, SPTBN2, SPECC1, ACTN3, ACTN2, ACTN1, LMO7, ACTN4, PARVB, SPTB, SPECC1L, SMTNL2, PLEC, ARHGEF6	1305	76	18559	4.67811	3.73e-07	2.49e-08	2.4e-08
UP_SEQ_FEATURE	repeat:Spectrin 4	13	0.973783	1.07e-09	SPTBN4, MACF1, ACTN3, ACTN2, ACTN1, ACTN4, SPTB, SYNE2, SYNE1, SPTAN1, SPTBN1, SPTBN2, PLEC	1323	21	20063	9.38772	3.63e-06	1.58e-07	1.54e-07
UP_SEQ_FEATURE	repeat:Spectrin 1	14	1.04869	1.93e-09	DSP, SPTBN4, MACF1, ACTN3, ACTN2, ACTN1, ACTN4, SPTB, SYNE2, SYNE1, SPTAN1, SPTBN1, SPTBN2, PLEC	1323	26	20063	8.16565	6.51e-06	2.61e-07	2.54e-07
UP_SEQ_FEATURE	repeat:Spectrin 2	14	1.04869	1.93e-09	DSP, SPTBN4, MACF1, ACTN3, ACTN2, ACTN1, ACTN4, SPTB, SYNE2, SYNE1, SPTAN1, SPTBN1, SPTBN2, PLEC	1323	26	20063	8.16565	6.51e-06	2.61e-07	2.54e-07
UP_SEQ_FEATURE	repeat:Spectrin 3	13	0.973783	2.22e-09	SPTBN4, MACF1, ACTN3, ACTN2, ACTN1, ACTN4, SPTB, SYNE2, SYNE1, SPTAN1, SPTBN1, SPTBN2, PLEC	1323	22	20063	8.961	7.5e-06	2.78e-07	2.71e-07
INTERPRO	IPR018159:Spectrin/alpha-actinin	14	1.04869	2.25e-08	DSP, SPTBN4, MACF1, ACTN3, ACTN2, ACTN1, ACTN4, SPTB, SYNE2, SYNE1, SPTAN1, SPTBN1, SPTBN2, PLEC	1305	29	18559	6.86553	4.55e-05	2.17e-06	2.09e-06
INTERPRO	IPR002017:Spectrin repeat	13	0.973783	3.03e-08	SPTBN4, MACF1, ACTN3, ACTN2, ACTN1, ACTN4, SPTB, SYNE2, SYNE1, KTN1, SPTAN1, SPTBN1, SPTBN2	1305	25	18559	7.39516	6.15e-05	2.67e-06	2.58e-06
SMART	SM00150:SPEC	14	1.04869	1.08e-07	DSP, SPTBN4, MACF1, ACTN3, ACTN2, ACTN1, ACTN4, SPTB, SYNE2, SYNE1, SPTAN1, SPTBN1, SPTBN2, PLEC	810	29	10057	5.99395	4.15e-05	5.92e-06	5.66e-06
UP_SEQ_FEATURE	repeat:Spectrin 6	8	0.599251	6.4e-06	SPTBN4, MACF1, SPTAN1, SPTB, SPTBN1, SYNE2, SYNE1, SPTBN2	1323	13	20063	9.33217	0.0213819	0.000541	0.000527
UP_SEQ_FEATURE	repeat:Spectrin 7	8	0.599251	6.4e-06	SPTBN4, MACF1, SPTAN1, SPTB, SPTBN1, SYNE2, SYNE1, SPTBN2	1323	13	20063	9.33217	0.0213819	0.000541	0.000527
UP_SEQ_FEATURE	repeat:Spectrin 8	8	0.599251	6.4e-06	SPTBN4, MACF1, SPTAN1, SPTB, SPTBN1, SYNE2, SYNE1, SPTBN2	1323	13	20063	9.33217	0.0213819	0.000541	0.000527
UP_SEQ_FEATURE	repeat:Spectrin 9	8	0.599251	6.4e-06	SPTBN4, MACF1, SPTAN1, SPTB, SPTBN1, SYNE2, SYNE1, SPTBN2	1323	13	20063	9.33217	0.0213819	0.000541	0.000527
UP_SEQ_FEATURE	repeat:Spectrin 5	8	0.599251	1.21e-05	SPTBN4, MACF1, SPTAN1, SPTB, SPTBN1, SYNE2, SYNE1, SPTBN2	1323	14	20063	8.66559	0.0399423	0.000927	0.000904
UP_KEYWORDS	Actin capping	9	0.674157	1.21e-05	SPTBN4, GSN, CAPZB, CAPZA1, CAPZA2, SPTAN1, SPTB, SPTBN1, SPTBN2	1335	19	20581	7.30254	0.00547621	0.000114	9.58e-05
UP_SEQ_FEATURE	repeat:Spectrin 10	7	0.524345	5.29e-05	SPTBN4, MACF1, SPTAN1, SPTB, SPTBN1, SYNE1, SPTBN2	1323	12	20063	8.84612	0.163646	0.00308192	0.00300708
UP_SEQ_FEATURE	repeat:Spectrin 11	7	0.524345	5.29e-05	SPTBN4, MACF1, SPTAN1, SPTB, SPTBN1, SYNE1, SPTBN2	1323	12	20063	8.84612	0.163646	0.00308192	0.00300708
UP_SEQ_FEATURE	repeat:Spectrin 12	7	0.524345	5.29e-05	SPTBN4, MACF1, SPTAN1, SPTB, SPTBN1, SYNE1, SPTBN2	1323	12	20063	8.84612	0.163646	0.00308192	0.00300708
UP_SEQ_FEATURE	repeat:Spectrin 13	7	0.524345	5.29e-05	SPTBN4, MACF1, SPTAN1, SPTB, SPTBN1, SYNE1, SPTBN2	1323	12	20063	8.84612	0.163646	0.00308192	0.00300708
UP_SEQ_FEATURE	repeat:Spectrin 14	7	0.524345	5.29e-05	SPTBN4, MACF1, SPTAN1, SPTB, SPTBN1, SYNE1, SPTBN2	1323	12	20063	8.84612	0.163646	0.00308192	0.00300708
UP_SEQ_FEATURE	repeat:Spectrin 15	7	0.524345	5.29e-05	SPTBN4, MACF1, SPTAN1, SPTB, SPTBN1, SYNE1, SPTBN2	1323	12	20063	8.84612	0.163646	0.00308192	0.00300708
UP_SEQ_FEATURE	repeat:Spectrin 16	7	0.524345	5.29e-05	SPTBN4, MACF1, SPTAN1, SPTB, SPTBN1, SYNE1, SPTBN2	1323	12	20063	8.84612	0.163646	0.00308192	0.00300708
UP_SEQ_FEATURE	repeat:Spectrin 17	7	0.524345	5.29e-05	SPTBN4, MACF1, SPTAN1, SPTB, SPTBN1, SYNE1, SPTBN2	1323	12	20063	8.84612	0.163646	0.00308192	0.00300708
INTERPRO	IPR016343:Spectrin, beta subunit	4	0.299625	0.00131172	SPTBN4, SPTB, SPTBN1, SPTBN2	1305	4	18559	14.2215	0.930093	0.0396562	0.0383063
GOTERM_BP_DIRECT	GO:0051693~actin filament capping	6	0.449438	0.00184247	SPTBN4, GSN, SPTAN1, SPTB, SPTBN1, SPTBN2	1264	13	16792	6.13145	0.998019	0.0565302	0.0548218
PIR_SUPERFAMILY	PIRSF002297:spectrin, beta subunit	4	0.299625	0.00236168	SPTBN4, SPTB, SPTBN1, SPTBN2	147	4	1692	11.5102	0.243466	0.0928927	0.0928927
GOTERM_CC_DIRECT	GO:0008091~spectrin	5	0.374532	0.00239983	SPTBN4, SPTAN1, SPTB, SPTBN1, SPTBN2	1297	9	18224	7.80605	0.841639	0.0170432	0.0138434
GOTERM_MF_DIRECT	GO:0030506~ankyrin binding	7	0.524345	0.00287129	SPTBN4, TNKS1BP1, ATP1A1, FLNC, SPTB, SPTBN1, PLEC	1280	20	16881	4.6159	0.940952	0.0487129	0.0456931
INTERPRO	IPR001605:Pleckstrin homology domain, spectrin-type	4	0.299625	0.014826	SPTBN4, SPTB, SPTBN1, SPTBN2	1305	8	18559	7.11073	1	0.240418	0.232234
UP_SEQ_FEATURE	repeat:Spectrin 18	4	0.299625	0.0177525	SPTBN4, MACF1, SPTAN1, SYNE1	1323	9	20063	6.7399	1	0.348547	0.340083
UP_SEQ_FEATURE	repeat:Spectrin 23	3	0.224719	0.0379544	MACF1, SPTAN1, SYNE1	1323	5	20063	9.09887	1	0.631389	0.616057
UP_SEQ_FEATURE	repeat:Spectrin 22	3	0.224719	0.0544772	MACF1, SPTAN1, SYNE1	1323	6	20063	7.58239	1	0.824976	0.804944
UP_SEQ_FEATURE	repeat:Spectrin 21	3	0.224719	0.0729998	MACF1, SPTAN1, SYNE1	1323	7	20063	6.49919	1	1	0.976007
UP_SEQ_FEATURE	repeat:Spectrin 19	3	0.224719	0.0931872	MACF1, SPTAN1, SYNE1	1323	8	20063	5.68679	1	1	0.976007
UP_SEQ_FEATURE	repeat:Spectrin 20	3	0.224719	0.0931872	MACF1, SPTAN1, SYNE1	1323	8	20063	5.68679	1	1	0.976007
GOTERM_MF_DIRECT	GO:0005543~phospholipid binding	7	0.524345	0.642499	SPTBN4, ANXA1, CPS1, APOB, SPTB, SPTBN1, SPTBN2	1280	86	16881	1.07346	1	1	0.938962
GOTERM_MF_DIRECT	GO:0005088~Ras guanyl-nucleotide exchange factor activity	9	0.674157	0.650605	SPTBN4, ACTN2, AKAP9, NEFL, SPTAN1, SPTB, FGF2, SPTBN1, SPTBN2	1280	115	16881	1.03213	1	1	0.938962
INTERPRO	IPR011993:Pleckstrin homology-like domain	23	1.72285	0.953526	RANBP2, SPTBN4, RANBP1, PID1, HOMER1, PLEKHA6, RASAL2, SSRP1, MTMR4, SPTB, CIT, RGPD3, ANLN, MPRIP, NUP50, NF2, ARHGEF2, EZR, ECT2, FERMT2, SPTBN1, ARHGEF6, SPTBN2	1305	427	18559	0.766027	1	1	0.966436
UP_SEQ_FEATURE	domain:PH	11	0.82397	0.965156	SPTBN4, ANLN, PLEKHA6, RASAL2, ARHGEF2, ECT2, FERMT2, SPTBN1, ARHGEF6, SPTBN2, CIT	1323	245	20063	0.680868	1	1	0.976007
GOTERM_BP_DIRECT	GO:0007411~axon guidance	7	0.524345	0.982842	SPTBN4, EZR, MYH10, SPTAN1, SPTB, SPTBN1, SPTBN2	1264	159	16792	0.584866	1	1	0.982842
INTERPRO	IPR001849:Pleckstrin homology domain	12	0.898876	0.985474	SPTBN4, ANLN, MPRIP, PLEKHA6, RASAL2, ARHGEF2, SPTB, FERMT2, SPTBN1, ARHGEF6, SPTBN2, CIT	1305	271	18559	0.629732	1	1	0.985474
SMART	SM00233:PH	12	0.898876	0.996189	SPTBN4, ANLN, MPRIP, PLEKHA6, RASAL2, ARHGEF2, SPTB, FERMT2, SPTBN1, ARHGEF6, SPTBN2, CIT	810	264	10057	0.564366	1	1	0.996189
Annotation Cluster 20	Enrichment Score: 4.71912512928311
Category	Term	Count	%	PValue	Genes	List Total	Pop Hits	Pop Total	Fold Enrichment	Bonferroni	Benjamini	FDR
INTERPRO	IPR000953:Chromo domain/shadow	13	0.973783	1.22e-06	SMARCC1, SMARCC2, CBX5, CBX3, CHD8, SUV39H1, CBX1, CHD4, CDYL, CHD3, CHD2, CHD1, MPHOSPH8	1305	33	18559	5.60239	0.00247025	7.98e-05	7.71e-05
UP_SEQ_FEATURE	short sequence motif:DEAH box	14	1.04869	2.36e-06	DHX8, CHD8, YTHDC2, SMARCA5, CHD4, CHD3, SMARCA1, CHD2, CHD1, DHX30, DHX36, DHX15, DHX16, DHX38	1323	43	20063	4.93737	0.00793771	0.000228	0.000222
SMART	SM00298:CHROMO	13	0.973783	4.92e-06	SMARCC1, SMARCC2, CBX5, CBX3, CHD8, SUV39H1, CBX1, CHD4, CDYL, CHD3, CHD2, CHD1, MPHOSPH8	810	33	10057	4.89117	0.001884	0.000189	0.00018
INTERPRO	IPR023780:Chromo domain	11	0.82397	5.31e-06	CBX5, CBX3, CHD8, SUV39H1, CBX1, CHD4, CDYL, CHD3, CHD2, CHD1, MPHOSPH8	1305	26	18559	6.01677	0.0107065	0.000326	0.000315
UP_SEQ_FEATURE	domain:Chromo 1	8	0.599251	6.4e-06	CBX5, CBX3, CHD8, CBX1, CHD4, CHD3, CHD2, CHD1	1323	13	20063	9.33217	0.0213819	0.000541	0.000527
INTERPRO	IPR023779:Chromo domain, conserved site	9	0.674157	3.41e-05	CBX5, CBX3, SUV39H1, CBX1, CDYL, CHD3, CHD2, CHD1, MPHOSPH8	1305	20	18559	6.39966	0.0667914	0.00144011	0.00139109
INTERPRO	IPR016197:Chromo domain-like	11	0.82397	4.37e-05	CBX5, CBX3, CHD8, SUV39H1, CBX1, CHD4, CDYL, CHD3, CHD2, CHD1, MPHOSPH8	1305	32	18559	4.88863	0.084804	0.0017723	0.00171197
INTERPRO	IPR000330:SNF2-related	10	0.749064	0.000259	CHD8, HLTF, EP400, SMARCA5, CHD4, CHD3, SMARCA1, CHD2, CHD1, SMARCA2	1305	32	18559	4.4442	0.409033	0.00922679	0.0089127
UP_SEQ_FEATURE	domain:Chromo 2	5	0.374532	0.00180788	CHD8, CHD4, CHD3, CHD2, CHD1	1323	9	20063	8.42488	0.997777	0.0610523	0.0595698
Annotation Cluster 21	Enrichment Score: 4.6733272467463856
Category	Term	Count	%	PValue	Genes	List Total	Pop Hits	Pop Total	Fold Enrichment	Bonferroni	Benjamini	FDR
UP_SEQ_FEATURE	domain:SAP	10	0.749064	1.21e-05	SF3B2, XRCC6, HNRNPUL1, HNRNPUL2, SARNP, SAFB2, HNRNPU, ACIN1, DEK, SAFB	1323	24	20063	6.31866	0.039866	0.000927	0.000904
INTERPRO	IPR003034:SAP domain	10	0.749064	2.02e-05	SF3B2, XRCC6, HNRNPUL1, HNRNPUL2, SARNP, SAFB2, HNRNPU, ACIN1, DEK, SAFB	1305	24	18559	5.92561	0.0400931	0.00089	0.000859
SMART	SM00513:SAP	10	0.749064	3.93e-05	SF3B2, XRCC6, HNRNPUL1, HNRNPUL2, SARNP, SAFB2, HNRNPU, ACIN1, DEK, SAFB	810	23	10057	5.39828	0.0149244	0.00115666	0.00110532
Annotation Cluster 22	Enrichment Score: 4.452516064778725
Category	Term	Count	%	PValue	Genes	List Total	Pop Hits	Pop Total	Fold Enrichment	Bonferroni	Benjamini	FDR
INTERPRO	IPR020568:Ribosomal protein S5 domain 2-type fold	18	1.34831	2.49e-09	TOP2A, HSP90AA2P, HSP90AB3P, TOP2B, TRAP1, HSP90AB2P, HSP90AA1, HSP90AA4P, HSP90AB1, EEF2, HSP90B1, EFTUD2, RPS16, EXOSC4, HSP90B2P, EXOSC9, LONP1, RPS2	1305	44	18559	5.81787	5.04e-06	2.96e-07	2.86e-07
INTERPRO	IPR001404:Heat shock protein Hsp90	9	0.674157	7.93e-08	HSP90AA2P, HSP90AB3P, TRAP1, HSP90AB2P, HSP90AA1, HSP90AA4P, HSP90B2P, HSP90AB1, HSP90B1	1305	11	18559	11.6357	0.000161	6.43e-06	6.21e-06
INTERPRO	IPR020575:Heat shock protein Hsp90, N-terminal	8	0.599251	2.64e-07	HSP90AA2P, HSP90AB3P, TRAP1, HSP90AB2P, HSP90AA1, HSP90AA4P, HSP90AB1, HSP90B1	1305	9	18559	12.6413	0.000536	1.98e-05	1.92e-05
INTERPRO	IPR003594:Histidine kinase-like ATPase, ATP-binding domain	11	0.82397	5.88e-05	TOP2A, HSP90AA2P, HSP90AB3P, TOP2B, TRAP1, HSP90AB2P, SMCHD1, HSP90AA1, HSP90AA4P, HSP90AB1, HSP90B1	1305	33	18559	4.74049	0.112357	0.00233691	0.00225736
UP_KEYWORDS	Stress response	19	1.42322	6.89e-05	HSP90AA2P, HSP90AB3P, HSPA8, TRAP1, HSP90AB2P, HSP90AA1, HSP90AA4P, HSP90AB1, HSPA1L, HSPA7, HSPA6, PYCR1, HSPB1, HSPA2, HSP90B1, RBM3, ERP44, HSP90B2P, SERPINH1	1335	100	20581	2.92913	0.0308114	0.000569	0.000476
INTERPRO	IPR019805:Heat shock protein Hsp90, conserved site	4	0.299625	0.00131172	HSP90AA2P, HSP90AA1, HSP90AB1, HSP90B1	1305	4	18559	14.2215	0.930093	0.0396562	0.0383063
PIR_SUPERFAMILY	PIRSF002583:heat shock protein, HSP90/HTPG types	4	0.299625	0.00236168	TRAP1, HSP90AA1, HSP90AB1, HSP90B1	147	4	1692	11.5102	0.243466	0.0928927	0.0928927
SMART	SM00387:HATPase_c	5	0.374532	0.00866912	HSP90AA2P, TRAP1, HSP90AA1, HSP90AB1, HSP90B1	810	11	10057	5.64366	0.964376	0.127703	0.122034
GOTERM_BP_DIRECT	GO:0006950~response to stress	11	0.82397	0.0149264	HSP90AA2P, HSP90AB3P, TRAP1, HSP90AB2P, NPM1, HSP90AA1, HSP90AA4P, HSP90B2P, HSP90AB1, MAPKAPK2, HSP90B1	1264	61	16792	2.39562	1	0.299861	0.290799
Annotation Cluster 23	Enrichment Score: 4.356338538549761
Category	Term	Count	%	PValue	Genes	List Total	Pop Hits	Pop Total	Fold Enrichment	Bonferroni	Benjamini	FDR
INTERPRO	IPR008991:Translation protein SH3-like domain	9	0.674157	1.19e-06	EIF5AL1, RPL21, RPL14, RPL27, RPL26, RPL8, SUPT5H, RPL6, RPL26L1	1305	14	18559	9.14236	0.00241137	7.98e-05	7.71e-05
INTERPRO	IPR005824:KOW	7	0.524345	8.31e-06	RPS4X, RPS4Y2, RPL27, RPL26, RPS4Y1, SUPT5H, RPL26L1	1305	9	18559	11.0611	0.0166996	0.000411	0.000397
SMART	SM00739:KOW	4	0.299625	0.00862081	RPL27, RPL26, SUPT5H, RPL26L1	810	6	10057	8.27737	0.963705	0.127703	0.122034
Annotation Cluster 24	Enrichment Score: 4.076003053048949
Category	Term	Count	%	PValue	Genes	List Total	Pop Hits	Pop Total	Fold Enrichment	Bonferroni	Benjamini	FDR
UP_KEYWORDS	Protein biosynthesis	37	2.77154	7.07e-12	EIF4A2, HBS1L, EIF4A1, EEF1A1P5, YARS2, NARS, EEF1B2, LARP1, RARS, EIF3CL, HARS, EIF5AL1, EIF5B, DARS, SECISBP2, LOC255308, EEF2, SUPT5H, EIF2S2, EIF2S1, TUFM, EIF3M, QARS, EIF6, EEF1D, EIF3L, MARS, EIF3H, EIF3E, EIF3F, IARS, EEF1E1, EIF3A, EIF4G2, AARS, EIF3B, EIF4G1	1335	152	20581	3.7527	3.21e-09	1e-10	8.39e-11
GOTERM_BP_DIRECT	GO:0006446~regulation of translational initiation	17	1.27341	1.65e-09	EIF4A2, EIF5B, EIF4A1, NCBP1, DDX1, HSPB1, CTIF, EIF3M, EIF3L, EIF3CL, EIF3H, EIF3E, EIF3F, EIF3A, EIF4G2, EIF3B, EIF4G1	1264	36	16792	6.27338	5.57e-06	1.51e-07	1.46e-07
UP_KEYWORDS	Initiation factor	17	1.27341	5.29e-07	EIF4A2, EIF5B, EIF4A1, LOC255308, EIF2S2, EIF2S1, EIF3M, EIF6, EIF3L, EIF3CL, EIF3H, EIF3E, EIF3F, EIF3A, EIF4G2, EIF3B, EIF4G1	1335	58	20581	4.51862	0.00024	5.22e-06	4.37e-06
GOTERM_CC_DIRECT	GO:0033290~eukaryotic 48S preinitiation complex	9	0.674157	2.62e-06	EIF3M, EIF3L, EIF3CL, EIF3H, EIF3E, EIF3F, EIF2S1, EIF3A, EIF3B	1297	15	18224	8.43053	0.00200918	3.53e-05	2.87e-05
GOTERM_MF_DIRECT	GO:0003743~translation initiation factor activity	17	1.27341	8.32e-06	EIF4A2, EIF5B, EIF4A1, LOC255308, EIF2S2, EIF2S1, EIF3M, EIF6, EIF3L, EIF3CL, EIF3H, EIF3E, EIF3F, EIF3A, EIF4G2, EIF3B, EIF4G1	1280	61	16881	3.67542	0.00815498	0.000341	0.00032
GOTERM_CC_DIRECT	GO:0016282~eukaryotic 43S preinitiation complex	8	0.599251	3.5e-05	EIF3M, EIF3L, EIF3CL, EIF3H, EIF3E, EIF3F, EIF3A, EIF3B	1297	15	18224	7.49381	0.026514	0.000384	0.000312
GOTERM_CC_DIRECT	GO:0005852~eukaryotic translation initiation factor 3 complex	8	0.599251	9.33e-05	EIF3M, EIF3L, EIF3CL, EIF3H, EIF3E, EIF3F, EIF3A, EIF3B	1297	17	18224	6.61218	0.0690536	0.000954	0.000775
GOTERM_BP_DIRECT	GO:0001731~formation of translation preinitiation complex	9	0.674157	0.000177	EIF3M, EIF3L, EIF3CL, EIF3H, EIF3E, EIF3F, LOC255308, EIF3A, EIF3B	1264	23	16792	5.1984	0.448873	0.00763765	0.00740682
GOTERM_CC_DIRECT	GO:0071541~eukaryotic translation initiation factor 3 complex, eIF3m	5	0.374532	0.000748	EIF3M, EIF3H, EIF3F, EIF3A, EIF3B	1297	7	18224	10.0363	0.436876	0.00617248	0.00501363
GOTERM_BP_DIRECT	GO:0075522~IRES-dependent viral translational initiation	4	0.299625	0.011803	SSB, EIF3F, EIF3A, EIF3B	1264	7	16792	7.59132	1	0.242897	0.235556
GOTERM_MF_DIRECT	GO:0031369~translation initiation factor binding	6	0.449438	0.018123	EIF3M, LARP1, EIF3CL, EIF3F, RPS24, EIF3B	1280	21	16881	3.76808	1	0.19461	0.182545
INTERPRO	IPR000717:Proteasome component (PCI) domain	5	0.374532	0.0276101	EIF3M, PCID2, EIF3CL, EIF3E, EIF3A	1305	17	18559	4.18278	1	0.410537	0.396562
UP_SEQ_FEATURE	domain:PCI	5	0.374532	0.0328225	EIF3M, PCID2, EIF3CL, EIF3E, EIF3A	1323	19	20063	3.99073	1	0.562648	0.548986
GOTERM_BP_DIRECT	GO:0075525~viral translational termination-reinitiation	3	0.224719	0.0485076	EIF3L, EIF3A, EIF3B	1264	5	16792	7.97089	1	0.67966	0.659119
SMART	SM00088:PINT	4	0.299625	0.132615	EIF3M, EIF3CL, EIF3E, EIF3A	810	16	10057	3.10401	1	0.778193	0.743652
Annotation Cluster 25	Enrichment Score: 3.9750171651943025
Category	Term	Count	%	PValue	Genes	List Total	Pop Hits	Pop Total	Fold Enrichment	Bonferroni	Benjamini	FDR
GOTERM_CC_DIRECT	GO:0005689~U12-type spliceosomal complex	13	0.973783	6.02e-08	SF3B4, SF3B2, SF3B3, PDCD7, YBX1, LSM7, SNRPD2, SNRPD1, DHX15, SNRPE, SNRPD3, SF3B1, SNRPB	1297	26	18224	7.02544	4.62e-05	1.1e-06	8.93e-07
GOTERM_CC_DIRECT	GO:0005685~U1 snRNP	11	0.82397	1.63e-07	SNRPD2, SNRNP70, SNRPD1, LUC7L3, LUC7L, SNRPE, PRPF40A, SNRPD3, SNRPC, SNRPA, SNRPB	1297	19	18224	8.13472	0.000125	2.72e-06	2.21e-06
GOTERM_CC_DIRECT	GO:0005682~U5 snRNP	10	0.749064	6.52e-07	SNRNP40, PRPF6, SNRPD2, SNRPD1, DDX23, SNRPE, SNRPD3, SNRNP200, PRPF8, SNRPB	1297	17	18224	8.26523	0.0005	9.81e-06	7.97e-06
BIOCARTA	h_smPathway:Spliceosomal Assembly	10	0.749064	1.99e-06	SNRPD2, SNRNP70, SNRPD1, SRSF2, SNRPB2, SNRPE, SNRPD3, SNRPC, SNRPA, SNRPB	176	14	1625	6.59497	0.000353	0.000353	0.000345
GOTERM_CC_DIRECT	GO:0005686~U2 snRNP	10	0.749064	3.71e-06	SF3B2, SF3A1, SF3A2, SNRPD2, SNRPD1, SNRPB2, SNRPE, SNRPD3, SF3B1, SNRPB	1297	20	18224	7.02544	0.00283789	4.85e-05	3.94e-05
INTERPRO	IPR001163:Ribonucleoprotein LSM domain	10	0.749064	5.5e-06	LSM8, LSM7, SNRPD2, SNRPD1, SNRPE, SNRPGP15, SNRPD3, LSM4, SNRPB, LSM2	1305	21	18559	6.77212	0.0110939	0.000328	0.000317
SMART	SM00651:Sm	10	0.749064	1.64e-05	LSM8, LSM7, SNRPD2, SNRPD1, SNRPE, SNRPGP15, SNRPD3, LSM4, SNRPB, LSM2	810	21	10057	5.9124	0.00624699	0.00057	0.000544
INTERPRO	IPR010920:Like-Sm (LSM) domain	10	0.749064	2.02e-05	LSM8, LSM7, SNRPD2, SNRPD1, SNRPE, SNRPGP15, SNRPD3, LSM4, SNRPB, LSM2	1305	24	18559	5.92561	0.0400931	0.00089	0.000859
GOTERM_CC_DIRECT	GO:0005687~U4 snRNP	7	0.524345	4.33e-05	SNRPD2, DDX39B, SNRPD1, PRPF31, SNRPE, SNRPD3, SNRPB	1297	11	18224	8.94147	0.0326406	0.000467	0.00038
GOTERM_MF_DIRECT	GO:1990446~U1 snRNP binding	6	0.449438	4.57e-05	SNRPD2, SNRNP70, SNRPD1, SNRPD3, SNRPC, SNRPA	1280	7	16881	11.3042	0.0439875	0.00121576	0.0011404
GOTERM_CC_DIRECT	GO:0071010~prespliceosome	5	0.374532	0.00034	XAB2, SNRPD1, SNRPD3, SNRPC, CRNKL1	1297	6	18224	11.7091	0.229549	0.00299696	0.00243429
GOTERM_CC_DIRECT	GO:0000243~commitment complex	5	0.374532	0.000748	SNRNP70, SNRPD1, U2AF2, SNRPD3, SNRPC	1297	7	18224	10.0363	0.436876	0.00617248	0.00501363
GOTERM_BP_DIRECT	GO:0000387~spliceosomal snRNP assembly	9	0.674157	0.000798	SART1, SNRPD2, SNRPD1, DDX20, SNRPE, SNRPD3, SNRPC, LSM4, SNRPB	1264	28	16792	4.27012	0.932362	0.029588	0.0286938
GOTERM_CC_DIRECT	GO:0030532~small nuclear ribonucleoprotein complex	7	0.524345	0.000799	SF3B3, SF3A2, SNRPD2, SNRPD1, SNRPE, SNRPD3, SNRPB	1297	17	18224	5.78566	0.458385	0.00652079	0.00529655
GOTERM_CC_DIRECT	GO:0034709~methylosome	6	0.449438	0.000936	SNRPD2, SNRPD1, SNRPE, ERH, SNRPD3, SNRPB	1297	12	18224	7.02544	0.512496	0.0074033	0.00601337
GOTERM_BP_DIRECT	GO:0051170~nuclear import	7	0.524345	0.0015094	SNRPD2, SNRPD1, DDX20, SNRPE, SNRPD3, HNRNPA1, SNRPB	1264	18	16792	5.16632	0.993891	0.0494584	0.0479636
GOTERM_CC_DIRECT	GO:0097526~spliceosomal tri-snRNP complex	4	0.299625	0.00321763	LSM7, SNRPD1, SNRPD3, LSM4	1297	5	18224	11.2407	0.915576	0.0222336	0.0180593
GOTERM_CC_DIRECT	GO:0034719~SMN-Sm protein complex	6	0.449438	0.00542397	SNRPD2, SNRPD1, DDX20, SNRPE, SNRPD3, SNRPB	1297	17	18224	4.95914	0.984571	0.0358636	0.0291304
GOTERM_CC_DIRECT	GO:0034715~pICln-Sm protein complex	4	0.299625	0.00609533	SNRPD2, SNRPD1, SNRPE, SNRPD3	1297	6	18224	9.36726	0.990808	0.0368119	0.0299007
GOTERM_BP_DIRECT	GO:0008334~histone mRNA metabolic process	5	0.374532	0.00966098	SSB, NCBP1, SNRPE, SNRPD3, SNRPB	1264	12	16792	5.53534	1	0.209012	0.202695
GOTERM_CC_DIRECT	GO:0005683~U7 snRNP	3	0.224719	0.0835333	SNRPE, SNRPD3, SNRPB	1297	7	18224	6.02181	1	0.312382	0.253734
Annotation Cluster 26	Enrichment Score: 3.929224694735647
Category	Term	Count	%	PValue	Genes	List Total	Pop Hits	Pop Total	Fold Enrichment	Bonferroni	Benjamini	FDR
GOTERM_CC_DIRECT	GO:0005739~mitochondrion	140	10.4869	2.1e-06	MTCH2, ACAA2, CLPB, RPL34, ECI2, KIAA0141, ATP5C1, PHB2, YARS2, TOMM22, NARS, RPS14, LACTB, PPP1CC, PPP2R1A, DHX57, LONP1, AP2M1, ACOT8, SECISBP2, CD3EAP, LIG3, SDHA, SDHB, CLPX, SND1, TUFM, HCFC1, POR, SCO1, UQCRC1, TFAM, VDAC2, VDAC1, UQCRC2, RAI14, PHB, TXN, ATP5H, SPATA5, ACAT1, PRDX3, DHX30, ATP5B, PRDX4, PRDX1, NLRP5, RIPK1, CYC1, MYH10, ARGLU1, TRMT1L, MPDU1, TRAP1, PRNP, NOP14, PDHA1, HSP…	1297	1331	18224	1.47793	0.00160595	2.92e-05	2.37e-05
UP_KEYWORDS	Transit peptide	60	4.49438	4.8e-05	SLC25A1, SLC25A3, ACAA2, CLPB, ECI2, KIAA0141, ATP5C1, ETFA, SQRDL, TFB1M, YARS2, LACTB, AIFM1, C1QBP, TOP1MT, LONP1, ACADM, SECISBP2, SIRT5, LIG3, MRPL47, TFB2M, SDHA, SDHB, CLPX, TUFM, HADHB, MRPL53, HADHA, SCO1, PTRH2, UQCRC1, NDUFS3, TFAM, HAGH, UQCRC2, ATP5A1, PDHB, MRM1, ACAT1, PRDX3, NLN, ATP5B, CYC1, TRAP1, TRMT10C, PDHA1, MDH2, MRPL28, IMMT, LRPPRC, GLUD1, CPS1, DNAJA3, CYP11B1, MSRB2, S…	1335	536	20581	1.72573	0.0215583	0.000411	0.000344
UP_KEYWORDS	Mitochondrion	107	8.01498	4.92e-05	MTCH2, ACAA2, CLPB, ECI2, KIAA0141, ATP5C1, PHB2, YARS2, TOMM22, LACTB, PPP1CC, LONP1, SECISBP2, ACSL4, LIG3, VRK2, ACSL3, ATAD3B, SDHA, SDHB, CLPX, TUFM, SCO1, UQCRC1, TFAM, VDAC2, VDAC1, UQCRC2, RAF1, ABCG2, PHB, ATP5H, SPATA5, ACAT1, PRDX3, DHX30, NLN, ATP5B, TIMM23B, NLRP5, CYC1, VAT1, TRAP1, PRNP, PDHA1, MRPL28, PYCR1, GLUD1, CPS1, CYP11B1, SFXN3, CDK1, SFXN1, UBA1, ALDH18A1, GRSF1, MCU, SLC…	1335	1119	20581	1.47414	0.0221112	0.000414	0.000347
UP_SEQ_FEATURE	transit peptide:Mitochondrion	54	4.04494	0.000174	SLC25A1, SLC25A3, ECI2, KIAA0141, ATP5C1, ETFA, SQRDL, TFB1M, YARS2, LACTB, AIFM1, C1QBP, TOP1MT, LONP1, ACADM, SIRT5, MRPL47, TFB2M, SDHA, SDHB, CLPX, TUFM, HADHB, MRPL53, HADHA, SCO1, PTRH2, UQCRC1, NDUFS3, TFAM, HAGH, UQCRC2, ATP5A1, PDHB, MRM1, ACAT1, PRDX3, NLN, ATP5B, CYC1, TRAP1, TRMT10C, PDHA1, MDH2, MRPL28, LRPPRC, GLUD1, CPS1, DNAJA3, CYP11B1, MSRB2, MSRB3, SSBP1, SLIRP	1323	482	20063	1.69896	0.444655	0.00805876	0.00786308
GOTERM_CC_DIRECT	GO:0005759~mitochondrial matrix	34	2.54682	0.0261738	LRRK2, ATP5A1, ATP5C1, ETFA, PDHB, TFB1M, YARS2, CCAR2, ACAT1, PRDX3, ATP5B, C1QBP, LONP1, RPS3, ACADM, TRAP1, PTCD1, TRMT10C, PDHA1, HSPA1L, DIMT1, MDH2, PYCR1, SIRT5, TFB2M, CLPX, GLUD1, CPS1, QARS, DNAJA3, NDUFS3, TFAM, HAGH, SSBP1	1297	327	18224	1.46095	1	0.121343	0.0985618
Annotation Cluster 27	Enrichment Score: 3.8994088777323164
Category	Term	Count	%	PValue	Genes	List Total	Pop Hits	Pop Total	Fold Enrichment	Bonferroni	Benjamini	FDR
GOTERM_BP_DIRECT	GO:1904874~positive regulation of telomerase RNA localization to Cajal body	11	0.82397	1.19e-08	CCT3, CCT6A, CCT2, DKC1, RUVBL2, TCP1, RUVBL1, NHP2, CCT8, CCT5, CCT4	1264	15	16792	9.74219	4e-05	1e-06	9.7e-07
GOTERM_BP_DIRECT	GO:1904871~positive regulation of protein localization to Cajal body	7	0.524345	4.39e-06	CCT3, CCT6A, CCT2, TCP1, CCT8, CCT5, CCT4	1264	8	16792	11.6242	0.0147118	0.000251	0.000244
INTERPRO	IPR002194:Chaperonin TCP-1, conserved site	7	0.524345	8.31e-06	CCT3, CCT6A, CCT2, TCP1, CCT8, CCT5, CCT4	1305	9	18559	11.0611	0.0166996	0.000411	0.000397
GOTERM_CC_DIRECT	GO:0002199~zona pellucida receptor complex	7	0.524345	8.91e-06	CCT3, CCT2, HSPA1L, TCP1, CCT8, CCT5, CCT4	1297	9	18224	10.9285	0.00681109	0.00011	8.95e-05
GOTERM_CC_DIRECT	GO:0005832~chaperonin-containing T-complex	7	0.524345	8.91e-06	CCT3, CCT6A, CCT2, TCP1, CCT8, CCT5, CCT4	1297	9	18224	10.9285	0.00681109	0.00011	8.95e-05
GOTERM_BP_DIRECT	GO:1904851~positive regulation of establishment of protein localization to telomere	7	0.524345	1.23e-05	CCT6A, CCT2, DKC1, TCP1, CCT8, CCT5, CCT4	1264	9	16792	10.3326	0.0407634	0.000694	0.000673
INTERPRO	IPR027410:TCP-1-like chaperonin intermediate domain	7	0.524345	7.6e-05	CCT3, CCT6A, CCT2, TCP1, CCT8, CCT5, CCT4	1305	12	18559	8.29585	0.142761	0.00285245	0.00275535
INTERPRO	IPR017998:Chaperone tailless complex polypeptide 1 (TCP-1)	7	0.524345	7.6e-05	CCT3, CCT6A, CCT2, TCP1, CCT8, CCT5, CCT4	1305	12	18559	8.29585	0.142761	0.00285245	0.00275535
GOTERM_BP_DIRECT	GO:0032212~positive regulation of telomere maintenance via telomerase	11	0.82397	7.78e-05	CCT3, CCT6A, CCT2, DKC1, PNKP, TCP1, CCT8, HNRNPA1, CCT5, AURKB, CCT4	1264	32	16792	4.56665	0.230988	0.00380635	0.00369132
GOTERM_BP_DIRECT	GO:1901998~toxin transport	11	0.82397	0.000232	CCT3, DNAJA1, CCT2, CD274, COPB2, HSPA5, TCP1, TRIP4, CCT8, CCT5, CCT4	1264	36	16792	4.05925	0.543729	0.00982152	0.00952469
INTERPRO	IPR027413:GroEL-like equatorial domain	7	0.524345	0.000343	CCT3, CCT6A, CCT2, TCP1, CCT8, CCT5, CCT4	1305	15	18559	6.63668	0.500636	0.011382	0.0109945
GOTERM_CC_DIRECT	GO:0044297~cell body	14	1.04869	0.000412	CCT3, CCT2, HSPA1L, RPS6, GFAP, ACTC1, TCP1, NF2, CCT8, EZR, RPL28, CCT5, BPTF, CCT4	1297	63	18224	3.12242	0.27122	0.00359452	0.00291967
INTERPRO	IPR027409:GroEL-like apical domain	7	0.524345	0.000516	CCT3, CCT6A, CCT2, TCP1, CCT8, CCT5, CCT4	1305	16	18559	6.22189	0.648428	0.0163293	0.0157734
INTERPRO	IPR002423:Chaperonin Cpn60/TCP-1	7	0.524345	0.000516	CCT3, CCT6A, CCT2, TCP1, CCT8, CCT5, CCT4	1305	16	18559	6.22189	0.648428	0.0163293	0.0157734
GOTERM_BP_DIRECT	GO:0007339~binding of sperm to zona pellucida	9	0.674157	0.00377406	CCT3, CCT2, HSPA1L, TCP1, UBAP2L, CCT8, CCT5, CLGN, CCT4	1264	35	16792	3.41609	0.999997	0.105636	0.102444
GOTERM_MF_DIRECT	GO:0044183~protein binding involved in protein folding	5	0.374532	0.0177471	CCT3, CCT6A, CCT2, CALR, CLGN	1280	14	16881	4.7101	1	0.19461	0.182545
GOTERM_BP_DIRECT	GO:0051973~positive regulation of telomerase activity	7	0.524345	0.0189885	CCT2, NVL, DKC1, PNKP, TCP1, AURKB, CCT4	1264	29	16792	3.20668	1	0.352122	0.341481
GOTERM_BP_DIRECT	GO:0090666~scaRNA localization to Cajal body	3	0.224719	0.0306174	CCT2, TCP1, CCT4	1264	4	16792	9.96361	1	0.487423	0.472692
Annotation Cluster 28	Enrichment Score: 3.6104932470121383
Category	Term	Count	%	PValue	Genes	List Total	Pop Hits	Pop Total	Fold Enrichment	Bonferroni	Benjamini	FDR
INTERPRO	IPR005819:Histone H5	7	0.524345	8.31e-06	HP1BP3, HIST1H1T, HIST1H1D, HIST1H1E, H1FX, HIST1H1B, HIST1H1C	1305	9	18559	11.0611	0.0166996	0.000411	0.000397
INTERPRO	IPR005818:Histone H1/H5	7	0.524345	0.000218	HP1BP3, HIST1H1T, HIST1H1D, HIST1H1E, H1FX, HIST1H1B, HIST1H1C	1305	14	18559	7.11073	0.357829	0.00790808	0.00763888
SMART	SM00526:H15	7	0.524345	0.000279	HP1BP3, HIST1H1T, HIST1H1D, HIST1H1E, H1FX, HIST1H1B, HIST1H1C	810	13	10057	6.68557	0.101295	0.00667412	0.00637788
GOTERM_BP_DIRECT	GO:0098532~histone H3-K27 trimethylation	4	0.299625	0.00714175	BEND3, HIST1H1D, HIST1H1E, HIST1H1C	1264	6	16792	8.85654	1	0.159625	0.154801
Annotation Cluster 29	Enrichment Score: 3.5836301907619497
Category	Term	Count	%	PValue	Genes	List Total	Pop Hits	Pop Total	Fold Enrichment	Bonferroni	Benjamini	FDR
GOTERM_BP_DIRECT	GO:0000463~maturation of LSU-rRNA from tricistronic rRNA transcript (SSU-rRNA, 5.8S rRNA, LSU-rRNA)	9	0.674157	8.43e-09	BOP1, PES1, RPL7L1, RPL35, RPF2, WDR12, GTPBP4, RPL7, FTSJ3	1264	9	16792	13.2848	2.85e-05	7.3e-07	7.08e-07
GOTERM_BP_DIRECT	GO:0000466~maturation of 5.8S rRNA from tricistronic rRNA transcript (SSU-rRNA, 5.8S rRNA, LSU-rRNA)	4	0.299625	0.00160268	BOP1, PES1, WDR12, FTSJ3	1264	4	16792	13.2848	0.995544	0.0515149	0.049958
UP_SEQ_FEATURE	region of interest:Sufficient for nucleolar localization	3	0.224719	0.0124453	BOP1, PES1, WDR12	1323	3	20063	15.1648	1	0.253179	0.247031
GOTERM_CC_DIRECT	GO:0070545~PeBoW complex	3	0.224719	0.0275277	BOP1, PES1, WDR12	1297	4	18224	10.5382	1	0.121343	0.0985618
Annotation Cluster 30	Enrichment Score: 3.5253092781323625
Category	Term	Count	%	PValue	Genes	List Total	Pop Hits	Pop Total	Fold Enrichment	Bonferroni	Benjamini	FDR
INTERPRO	IPR004088:K Homology domain, type 1	14	1.04869	6.36e-06	KHDRBS3, PNO1, HDLBP, FXR1, FXR2, HNRNPK, PCBP1, KHSRP, IGF2BP1, IGF2BP3, IGF2BP2, EXOSC3, EXOSC2, SF1	1305	44	18559	4.52501	0.0128101	0.000368	0.000356
INTERPRO	IPR004087:K Homology domain	12	0.898876	4.05e-05	FXR1, KHDRBS3, HNRNPK, FXR2, PNO1, PCBP1, KHSRP, IGF2BP1, HDLBP, IGF2BP3, IGF2BP2, SF1	1305	38	18559	4.49099	0.0788735	0.00167666	0.00161958
UP_SEQ_FEATURE	domain:KH 1	9	0.674157	9.87e-05	FXR1, HNRNPK, FXR2, PCBP1, KHSRP, IGF2BP1, HDLBP, IGF2BP3, IGF2BP2	1323	24	20063	5.68679	0.283303	0.00489977	0.00478079
UP_SEQ_FEATURE	domain:KH 2	9	0.674157	9.87e-05	FXR1, HNRNPK, FXR2, PCBP1, KHSRP, IGF2BP1, HDLBP, IGF2BP3, IGF2BP2	1323	24	20063	5.68679	0.283303	0.00489977	0.00478079
SMART	SM00322:KH	12	0.898876	0.000136	FXR1, KHDRBS3, HNRNPK, FXR2, PNO1, PCBP1, KHSRP, IGF2BP1, HDLBP, IGF2BP3, IGF2BP2, SF1	810	38	10057	3.92086	0.050695	0.00371583	0.0035509
UP_SEQ_FEATURE	domain:KH 3	7	0.524345	0.000241	HNRNPK, PCBP1, KHSRP, IGF2BP1, HDLBP, IGF2BP3, IGF2BP2	1323	15	20063	7.0769	0.557366	0.0105864	0.0103294
GOTERM_MF_DIRECT	GO:0045182~translation regulator activity	5	0.374532	0.000435	RPS14, RPS9, IGF2BP1, IGF2BP3, IGF2BP2	1280	6	16881	10.9902	0.347975	0.0097177	0.00911528
UP_SEQ_FEATURE	domain:KH 4	5	0.374532	0.000559	KHSRP, IGF2BP1, HDLBP, IGF2BP3, IGF2BP2	1323	7	20063	10.832	0.848562	0.0222071	0.0216679
GOTERM_MF_DIRECT	GO:0048027~mRNA 5'-UTR binding	5	0.374532	0.00303214	RPS14, LARP1, IGF2BP1, IGF2BP3, IGF2BP2	1280	9	16881	7.32682	0.94962	0.0505699	0.047435
GOTERM_BP_DIRECT	GO:0042035~regulation of cytokine biosynthetic process	3	0.224719	0.0921456	IGF2BP1, IGF2BP3, IGF2BP2	1264	7	16792	5.69349	1	1	0.970065
Annotation Cluster 31	Enrichment Score: 3.423193037507224
Category	Term	Count	%	PValue	Genes	List Total	Pop Hits	Pop Total	Fold Enrichment	Bonferroni	Benjamini	FDR
UP_KEYWORDS	rRNA-binding	14	1.04869	4.29e-10	DDX28, RPL5, RPS9, RPS4Y2, IMP3, RPL11, RPL23A, RPS4Y1, RPL8, RPF1, RPS4X, EMG1, RPS18, RPS11	1335	24	20581	8.99295	1.95e-07	5.56e-09	4.65e-09
INTERPRO	IPR005824:KOW	7	0.524345	8.31e-06	RPS4X, RPS4Y2, RPL27, RPL26, RPS4Y1, SUPT5H, RPL26L1	1305	9	18559	11.0611	0.0166996	0.000411	0.000397
INTERPRO	IPR002942:RNA-binding S4 domain	6	0.449438	9.61e-06	RPS4X, RPS9, RPS4Y2, IMP3, RPS4Y1, YARS2	1305	6	18559	14.2215	0.0192838	0.000453	0.000437
UP_SEQ_FEATURE	domain:S4 RNA-binding	5	0.374532	0.00105956	RPS4X, RPS9, RPS4Y2, IMP3, RPS4Y1	1323	8	20063	9.47799	0.972096	0.0390019	0.0380548
SMART	SM00363:S4	4	0.299625	0.00195024	RPS4X, RPS9, IMP3, RPS4Y1	810	4	10057	12.416	0.526532	0.0393127	0.0375677
INTERPRO	IPR018199:Ribosomal protein S4e, N-terminal, conserved site	3	0.224719	0.0141076	RPS4X, RPS4Y2, RPS4Y1	1305	3	18559	14.2215	1	0.232489	0.224575
INTERPRO	IPR013843:Ribosomal protein S4e, N-terminal	3	0.224719	0.0141076	RPS4X, RPS4Y2, RPS4Y1	1305	3	18559	14.2215	1	0.232489	0.224575
INTERPRO	IPR013845:Ribosomal protein S4e, central region	3	0.224719	0.0141076	RPS4X, RPS4Y2, RPS4Y1	1305	3	18559	14.2215	1	0.232489	0.224575
INTERPRO	IPR000876:Ribosomal protein S4e	3	0.224719	0.0141076	RPS4X, RPS4Y2, RPS4Y1	1305	3	18559	14.2215	1	0.232489	0.224575
PIR_SUPERFAMILY	PIRSF002116:ribosomal protein S4a/S4e	3	0.224719	0.0209363	RPS4X, RPS4Y2, RPS4Y1	147	3	1692	11.5102	0.917645	0.494096	0.494096
Annotation Cluster 32	Enrichment Score: 3.274702415837602
Category	Term	Count	%	PValue	Genes	List Total	Pop Hits	Pop Total	Fold Enrichment	Bonferroni	Benjamini	FDR
UP_SEQ_FEATURE	repeat:HAT 4	7	0.524345	5.29e-05	XAB2, UTP6, PRPF6, PDCD11, CSTF3, CRNKL1, SYNE1	1323	12	20063	8.84612	0.163646	0.00308192	0.00300708
UP_SEQ_FEATURE	repeat:HAT 9	5	0.374532	8.89e-05	XAB2, PRPF6, CSTF3, CRNKL1, SYNE1	1323	5	20063	15.1648	0.259345	0.00482208	0.00470499
UP_SEQ_FEATURE	repeat:HAT 1	7	0.524345	9.28e-05	XAB2, UTP6, PRPF6, PDCD11, CSTF3, CRNKL1, SYNE1	1323	13	20063	8.16565	0.269011	0.00482208	0.00470499
UP_SEQ_FEATURE	repeat:HAT 2	7	0.524345	9.28e-05	XAB2, UTP6, PRPF6, PDCD11, CSTF3, CRNKL1, SYNE1	1323	13	20063	8.16565	0.269011	0.00482208	0.00470499
UP_SEQ_FEATURE	repeat:HAT 3	7	0.524345	9.28e-05	XAB2, UTP6, PRPF6, PDCD11, CSTF3, CRNKL1, SYNE1	1323	13	20063	8.16565	0.269011	0.00482208	0.00470499
UP_SEQ_FEATURE	repeat:HAT 8	5	0.374532	0.000253	XAB2, PRPF6, CSTF3, CRNKL1, SYNE1	1323	6	20063	12.6373	0.574077	0.0106705	0.0104114
INTERPRO	IPR003107:RNA-processing protein, HAT helix	6	0.449438	0.000318	XAB2, UTP6, PRPF6, PDCD11, CSTF3, CRNKL1	1305	10	18559	8.53287	0.474723	0.0110988	0.0107209
UP_SEQ_FEATURE	repeat:HAT 5	6	0.449438	0.000407	XAB2, UTP6, PRPF6, CSTF3, CRNKL1, SYNE1	1323	11	20063	8.2717	0.747101	0.016767	0.0163598
UP_SEQ_FEATURE	repeat:HAT 7	5	0.374532	0.000559	XAB2, PRPF6, CSTF3, CRNKL1, SYNE1	1323	7	20063	10.832	0.848562	0.0222071	0.0216679
SMART	SM00386:HAT	6	0.449438	0.000595	XAB2, UTP6, PRPF6, PDCD11, CSTF3, CRNKL1	810	10	10057	7.44963	0.203908	0.0134102	0.012815
UP_SEQ_FEATURE	repeat:HAT 6	5	0.374532	0.00180788	XAB2, PRPF6, CSTF3, CRNKL1, SYNE1	1323	9	20063	8.42488	0.997777	0.0610523	0.0595698
UP_SEQ_FEATURE	repeat:HAT 10	3	0.224719	0.0124453	XAB2, CRNKL1, SYNE1	1323	3	20063	15.1648	1	0.253179	0.247031
UP_SEQ_FEATURE	repeat:HAT 11	3	0.224719	0.0124453	XAB2, CRNKL1, SYNE1	1323	3	20063	15.1648	1	0.253179	0.247031
UP_SEQ_FEATURE	repeat:HAT 12	3	0.224719	0.0124453	XAB2, CRNKL1, SYNE1	1323	3	20063	15.1648	1	0.253179	0.247031
Annotation Cluster 33	Enrichment Score: 3.242940010972595
Category	Term	Count	%	PValue	Genes	List Total	Pop Hits	Pop Total	Fold Enrichment	Bonferroni	Benjamini	FDR
UP_SEQ_FEATURE	domain:RRM 4	9	0.674157	1.47e-06	RBM28, NCL, PABPC4, RBM19, RBM12B, PABPC3, PABPC1L, PABPC1, PTBP3	1323	15	20063	9.09887	0.00496531	0.000146	0.000143
GOTERM_MF_DIRECT	GO:0008143~poly(A) binding	8	0.599251	1.61e-05	SYNCRIP, HNRNPDL, DDX1, PABPC4, EIF4A3, PABPC3, PABPC1, ZC3H14	1280	13	16881	8.11587	0.0157209	0.000566	0.000531
UP_SEQ_FEATURE	domain:PABC	4	0.299625	0.0049086	PABPC4, PABPC3, PABPC1L, PABPC1	1323	6	20063	10.1099	1	0.140478	0.137067
INTERPRO	IPR006515:Polyadenylate binding protein, human types 1, 2, 3, 4	4	0.299625	0.00589057	PABPC4, PABPC3, PABPC1L, PABPC1	1305	6	18559	9.48097	0.999994	0.135684	0.131065
INTERPRO	IPR002004:Polyadenylate-binding protein/Hyperplastic disc protein	4	0.299625	0.00589057	PABPC4, PABPC3, PABPC1L, PABPC1	1305	6	18559	9.48097	0.999994	0.135684	0.131065
SMART	SM00517:PolyA	4	0.299625	0.00862081	PABPC4, PABPC3, PABPC1L, PABPC1	810	6	10057	8.27737	0.963705	0.127703	0.122034
Annotation Cluster 34	Enrichment Score: 3.209915412559093
Category	Term	Count	%	PValue	Genes	List Total	Pop Hits	Pop Total	Fold Enrichment	Bonferroni	Benjamini	FDR
UP_SEQ_FEATURE	domain:G-patch	9	0.674157	6.98e-05	RBM17, SON, NKRF, TFIP11, GPATCH4, RBM10, SUGP2, RBM5, CHERP	1323	23	20063	5.93404	0.209924	0.0039947	0.0038977
INTERPRO	IPR000467:G-patch domain	9	0.674157	0.00133518	RBM17, SON, NKRF, TFIP11, GPATCH4, RBM10, SUGP2, RBM5, CHERP	1305	32	18559	3.99978	0.933345	0.0396562	0.0383063
SMART	SM00443:G_patch	9	0.674157	0.00251715	RBM17, SON, NKRF, TFIP11, GPATCH4, RBM10, SUGP2, RBM5, CHERP	810	31	10057	3.60466	0.619124	0.0482033	0.0460638
Annotation Cluster 35	Enrichment Score: 3.190606774017434
Category	Term	Count	%	PValue	Genes	List Total	Pop Hits	Pop Total	Fold Enrichment	Bonferroni	Benjamini	FDR
UP_SEQ_FEATURE	repeat:HEAT 5	12	0.898876	9.33e-06	NIPBL, XPO1, PPP2R1A, KIAA0368, INTS4, TNPO2, CKAP5, SF3B1, CLASP1, KPNB1, CLASP2, IPO5	1323	35	20063	5.19935	0.0309976	0.000768	0.00075
UP_SEQ_FEATURE	repeat:HEAT 1	15	1.1236	1.77e-05	PRKDC, CKAP5, IPO5, NIPBL, XPO1, HEATR5A, PPP2R1A, KIAA0368, INTS4, UTP20, TNPO2, SF3B1, CLASP1, KPNB1, CLASP2	1323	58	20063	3.92193	0.0580973	0.00130153	0.00126993
UP_SEQ_FEATURE	repeat:HEAT 2	15	1.1236	1.77e-05	PRKDC, CKAP5, IPO5, NIPBL, XPO1, HEATR5A, PPP2R1A, KIAA0368, INTS4, UTP20, TNPO2, SF3B1, CLASP1, KPNB1, CLASP2	1323	58	20063	3.92193	0.0580973	0.00130153	0.00126993
UP_SEQ_FEATURE	repeat:HEAT 4	12	0.898876	7.89e-05	NIPBL, XPO1, PPP2R1A, KIAA0368, INTS4, TNPO2, CKAP5, SF3B1, CLASP1, KPNB1, CLASP2, IPO5	1323	43	20063	4.23203	0.233926	0.00444241	0.00433453
UP_SEQ_FEATURE	repeat:HEAT 6	10	0.749064	9.2e-05	XPO1, PPP2R1A, KIAA0368, INTS4, TNPO2, CKAP5, SF3B1, CLASP1, KPNB1, IPO5	1323	30	20063	5.05493	0.266942	0.00482208	0.00470499
UP_SEQ_FEATURE	repeat:HEAT 7	9	0.674157	9.87e-05	XPO1, PPP2R1A, KIAA0368, INTS4, TNPO2, CKAP5, SF3B1, CLASP1, KPNB1	1323	24	20063	5.68679	0.283303	0.00489977	0.00478079
UP_SEQ_FEATURE	repeat:HEAT 8	8	0.599251	0.000132	XPO1, PPP2R1A, KIAA0368, INTS4, TNPO2, CKAP5, SF3B1, KPNB1	1323	19	20063	6.38517	0.360196	0.0062915	0.00613873
UP_SEQ_FEATURE	repeat:HEAT 3	12	0.898876	0.000335	NIPBL, XPO1, PPP2R1A, KIAA0368, INTS4, TNPO2, CKAP5, SF3B1, CLASP1, KPNB1, CLASP2, IPO5	1323	50	20063	3.63955	0.677361	0.0139675	0.0136283
UP_SEQ_FEATURE	repeat:HEAT 9	6	0.449438	0.00211916	XPO1, PPP2R1A, KIAA0368, TNPO2, CKAP5, SF3B1	1323	15	20063	6.06591	0.999224	0.0694797	0.0677926
UP_SEQ_FEATURE	repeat:HEAT 10	6	0.449438	0.00211916	XPO1, PPP2R1A, KIAA0368, TNPO2, CKAP5, SF3B1	1323	15	20063	6.06591	0.999224	0.0694797	0.0677926
INTERPRO	IPR021133:HEAT, type 2	6	0.449438	0.00860912	PPP2R1A, TEX10, CKAP5, CLASP1, KPNB1, CLASP2	1305	19	18559	4.49099	1	0.185646	0.179326
UP_SEQ_FEATURE	repeat:HEAT 11	4	0.299625	0.0315914	PPP2R1A, KIAA0368, TNPO2, SF3B1	1323	11	20063	5.51446	1	0.549919	0.536566
UP_SEQ_FEATURE	repeat:HEAT 12	3	0.224719	0.137391	PPP2R1A, KIAA0368, TNPO2	1323	10	20063	4.54943	1	1	0.976007
UP_SEQ_FEATURE	repeat:HEAT 13	3	0.224719	0.137391	PPP2R1A, KIAA0368, TNPO2	1323	10	20063	4.54943	1	1	0.976007
Annotation Cluster 36	Enrichment Score: 3.089002490992964
Category	Term	Count	%	PValue	Genes	List Total	Pop Hits	Pop Total	Fold Enrichment	Bonferroni	Benjamini	FDR
GOTERM_CC_DIRECT	GO:0016581~NuRD complex	8	0.599251	0.000143	CSNK2A1, RBBP4, CHD4, CHD3, RBBP7, MTA2, MTA3, GATAD2B	1297	18	18224	6.24484	0.104092	0.00144618	0.00117467
GOTERM_BP_DIRECT	GO:0016575~histone deacetylation	12	0.898876	0.000479	RBM14, KDM1A, RBBP4, SIN3A, MORF4L2, SAP18, CHD4, CHD3, RBBP7, PHB, MTA2, MTA3	1264	46	16792	3.4656	0.801246	0.0192298	0.0186486
GOTERM_MF_DIRECT	GO:0004407~histone deacetylase activity	9	0.674157	0.00788445	KDM1A, RBBP4, SIN3A, SAP18, CHD4, CHD3, RBBP7, MTA2, MTA3	1280	39	16881	3.04345	0.999586	0.107754	0.101074
Annotation Cluster 37	Enrichment Score: 3.067668270720173
Category	Term	Count	%	PValue	Genes	List Total	Pop Hits	Pop Total	Fold Enrichment	Bonferroni	Benjamini	FDR
UP_SEQ_FEATURE	repeat:1-2	13	0.973783	6.17e-07	PRRC2A, CLGN, COIL, SYNCRIP, CENPF, HNRNPK, SON, HNRNPUL1, CANX, RPL14, HNRNPH2, UBA1, CALR	1323	33	20063	5.974	0.00208185	6.72e-05	6.56e-05
UP_SEQ_FEATURE	repeat:1-1	13	0.973783	8.97e-07	PRRC2A, CLGN, COIL, SYNCRIP, CENPF, HNRNPK, SON, HNRNPUL1, CANX, RPL14, HNRNPH2, UBA1, CALR	1323	34	20063	5.7983	0.00302345	9.47e-05	9.24e-05
UP_SEQ_FEATURE	repeat:2-1	11	0.82397	2.52e-05	COIL, SYNCRIP, CENPF, HNRNPK, SON, CANX, RPL14, HNRNPH2, CALR, CLGN, PRRC2A	1323	32	20063	5.21289	0.0815806	0.00181117	0.0017672
UP_SEQ_FEATURE	repeat:2-2	11	0.82397	4.54e-05	COIL, SYNCRIP, CENPF, HNRNPK, SON, CANX, RPL14, HNRNPH2, CALR, CLGN, PRRC2A	1323	34	20063	4.90625	0.142083	0.00308192	0.00300708
UP_SEQ_FEATURE	repeat:1-4	8	0.599251	0.000132	SYNCRIP, SON, HNRNPUL1, CANX, RPL14, CALR, CLGN, PRRC2A	1323	19	20063	6.38517	0.360196	0.0062915	0.00613873
UP_SEQ_FEATURE	repeat:1-3	8	0.599251	0.000192	SYNCRIP, SON, HNRNPUL1, CANX, RPL14, CALR, CLGN, PRRC2A	1323	20	20063	6.06591	0.476979	0.00876031	0.00854759
INTERPRO	IPR018124:Calreticulin/calnexin, conserved site	3	0.224719	0.0269035	CANX, CALR, CLGN	1305	4	18559	10.6661	1	0.403951	0.3902
INTERPRO	IPR009033:Calreticulin/calnexin, P domain	3	0.224719	0.0269035	CANX, CALR, CLGN	1305	4	18559	10.6661	1	0.403951	0.3902
INTERPRO	IPR001580:Calreticulin/calnexin	3	0.224719	0.0269035	CANX, CALR, CLGN	1305	4	18559	10.6661	1	0.403951	0.3902
UP_SEQ_FEATURE	repeat:2-3	5	0.374532	0.0328225	SYNCRIP, SON, CANX, CALR, CLGN	1323	19	20063	3.99073	1	0.562648	0.548986
UP_SEQ_FEATURE	repeat:1-5	3	0.224719	0.0931872	SYNCRIP, SON, HNRNPUL1	1323	8	20063	5.68679	1	1	0.976007
UP_SEQ_FEATURE	repeat:2-4	3	0.224719	0.160902	SON, CANX, CLGN	1323	11	20063	4.13585	1	1	0.976007
Annotation Cluster 38	Enrichment Score: 3.024314875841428
Category	Term	Count	%	PValue	Genes	List Total	Pop Hits	Pop Total	Fold Enrichment	Bonferroni	Benjamini	FDR
UP_KEYWORDS	DNA repair	35	2.62172	0.00072	MDC1, UHRF1, USP10, PRKDC, PNKP, BOD1L1, PRPF19, SMC3, CHAF1B, CHAF1A, RUVBL2, RAD21, RUVBL1, RPS3, FANCI, XRCC6, SUPT16H, POLN, XRCC5, NONO, ACTL6A, XRCC1, CDC5L, LIG3, SSRP1, USP28, SMC1A, CDK9, MSH6, SETX, DDB1, XAB2, SFPQ, MORF4L2, TRIP12	1335	293	20581	1.84156	0.278886	0.00535804	0.00448471
UP_KEYWORDS	DNA damage	40	2.99625	0.000748	MDC1, RIF1, UHRF1, USP10, PRKDC, PNKP, BOD1L1, PRPF19, SMC3, CCAR2, CHAF1B, CHAF1A, RUVBL2, RAD21, RUVBL1, RPS3, RBBP6, FANCI, XRCC6, SUPT16H, POLN, XRCC5, NONO, ACTL6A, XRCC1, CDC5L, LIG3, SSRP1, BAZ1B, USP28, SMC1A, CDK9, MSH6, SETX, DDB1, XAB2, SFPQ, MORF4L2, MAPKAPK2, TRIP12	1335	352	20581	1.75187	0.287987	0.00547632	0.00458371
GOTERM_BP_DIRECT	GO:0006281~DNA repair	32	2.397	0.00157018	UHRF1, TRRAP, PNKP, BOD1L1, RPS27L, PDS5B, PDS5A, SMC3, CHAF1B, CHAF1A, RUVBL2, RUVBL1, RPS3, RFC5, FANCI, RBM14, NPM1, SUPT16H, NONO, ACTL6A, RECQL, CDC5L, LIG3, SSRP1, USP28, SMC1A, CDK9, MSH6, DDB1, MORF4L2, CDK1, TRIP12	1264	235	16792	1.809	0.995026	0.0509555	0.0494155
Annotation Cluster 39	Enrichment Score: 3.007681665564597
Category	Term	Count	%	PValue	Genes	List Total	Pop Hits	Pop Total	Fold Enrichment	Bonferroni	Benjamini	FDR
GOTERM_CC_DIRECT	GO:0000346~transcription export complex	8	0.599251	1.06e-05	DDX39B, POLDIP3, SARNP, ALYREF, THOC1, THOC3, THOC2, THOC5	1297	13	18224	8.6467	0.0081026	0.000127	0.000103
GOTERM_BP_DIRECT	GO:0032786~positive regulation of DNA-templated transcription, elongation	7	0.524345	5.94e-05	SUPT16H, DDX39B, ALYREF, THOC1, THOC5, SUPT5H, HMGN1	1264	11	16792	8.45397	0.181756	0.00303923	0.00294737
GOTERM_BP_DIRECT	GO:0046784~viral mRNA export from host cell nucleus	6	0.449438	0.00011	DDX39B, ALYREF, THOC1, THOC3, THOC2, THOC5	1264	8	16792	9.96361	0.310888	0.00503149	0.00487943
GOTERM_CC_DIRECT	GO:0000445~THO complex part of transcription export complex	4	0.299625	0.00609533	THOC1, THOC3, THOC2, THOC5	1297	6	18224	9.36726	0.990808	0.0368119	0.0299007
GOTERM_CC_DIRECT	GO:0000347~THO complex	3	0.224719	0.0437344	THOC1, THOC2, THOC5	1297	5	18224	8.43053	1	0.185327	0.150533
GOTERM_BP_DIRECT	GO:2000002~negative regulation of DNA damage checkpoint	3	0.224719	0.0485076	DDX39B, THOC1, THOC5	1264	5	16792	7.97089	1	0.67966	0.659119
Annotation Cluster 40	Enrichment Score: 3.0019232088933068
Category	Term	Count	%	PValue	Genes	List Total	Pop Hits	Pop Total	Fold Enrichment	Bonferroni	Benjamini	FDR
GOTERM_MF_DIRECT	GO:0008536~Ran GTPase binding	12	0.898876	6.43e-06	RANBP2, RANBP1, XPO1, XPOT, NUP50, CSE1L, XPO5, RANGAP1, TNPO2, IPO7, KPNB1, IPO5	1280	30	16881	5.27531	0.00630325	0.000287	0.000269
INTERPRO	IPR001494:Importin-beta, N-terminal	8	0.599251	8.64e-05	XPO1, XPOT, CSE1L, XPO5, TNPO2, IPO7, KPNB1, IPO5	1305	17	18559	6.69245	0.160682	0.00318469	0.00307628
SMART	SM00913:SM00913	7	0.524345	0.00105455	XPO1, XPOT, CSE1L, XPO5, TNPO2, IPO7, KPNB1	810	16	10057	5.43202	0.332426	0.0224384	0.0214424
UP_SEQ_FEATURE	domain:Importin N-terminal	6	0.449438	0.00149324	XPO1, CSE1L, TNPO2, IPO7, KPNB1, IPO5	1323	14	20063	6.49919	0.993558	0.0519861	0.0507238
GOTERM_MF_DIRECT	GO:0005049~nuclear export signal receptor activity	4	0.299625	0.0181952	XPO1, CSE1L, XPO5, NUPL2	1280	8	16881	6.59414	1	0.19461	0.182545
INTERPRO	IPR013598:Exportin-1/Importin-beta-like	3	0.224719	0.0612059	XPO1, XPOT, XPO5	1305	6	18559	7.11073	1	0.700929	0.677069
Annotation Cluster 41	Enrichment Score: 2.99120888523577
Category	Term	Count	%	PValue	Genes	List Total	Pop Hits	Pop Total	Fold Enrichment	Bonferroni	Benjamini	FDR
INTERPRO	IPR009000:Translation elongation/initiation factor/Ribosomal, beta-barrel	12	0.898876	3.1e-06	EFTUD2, EIF5B, HBS1L, RPL3, EEF1A1P5, GAR1, RPL35A, EEF2, LOC255308, RPL3L, AARS, TUFM	1305	30	18559	5.68858	0.00626872	0.000197	0.00019
GOTERM_BP_DIRECT	GO:0006414~translational elongation	9	0.674157	2.21e-05	EEF1B2, HBS1L, EEF1A1P5, EEF1D, RPLP1, RPLP2, EEF1E1, EEF2, TUFM	1264	18	16792	6.64241	0.0719793	0.00120484	0.00116843
INTERPRO	IPR004161:Translation elongation factor EFTu/EF1A, domain 2	7	0.524345	0.000343	EFTUD2, EIF5B, HBS1L, EEF1A1P5, EEF2, LOC255308, TUFM	1305	15	18559	6.63668	0.500636	0.011382	0.0109945
INTERPRO	IPR000795:Elongation factor, GTP-binding domain	7	0.524345	0.00195645	EFTUD2, EIF5B, HBS1L, EEF1A1P5, EEF2, LOC255308, TUFM	1305	20	18559	4.97751	0.981119	0.0558552	0.0539539
UP_KEYWORDS	Elongation factor	8	0.599251	0.00257232	EEF1B2, EIF5AL1, HBS1L, EEF1A1P5, EEF1D, EEF2, SUPT5H, TUFM	1335	30	20581	4.11106	0.689427	0.0170968	0.0143101
GOTERM_MF_DIRECT	GO:0003746~translation elongation factor activity	9	0.674157	0.00325749	EEF1B2, EIF5AL1, HBS1L, EEF1A1P5, EEF1D, EEF1E1, EEF2, SUPT5H, TUFM	1280	34	16881	3.49102	0.959668	0.0525471	0.0492896
INTERPRO	IPR009001:Translation elongation factor EF1A/initiation factor IF2gamma, C-terminal	4	0.299625	0.0372887	HBS1L, EEF1A1P5, LOC255308, TUFM	1305	11	18559	5.17144	1	0.52127	0.503526
INTERPRO	IPR004160:Translation elongation factor EFTu/EF1A, C-terminal	3	0.224719	0.0817793	HBS1L, EEF1A1P5, TUFM	1305	7	18559	6.09491	1	0.872456	0.842757
Annotation Cluster 42	Enrichment Score: 2.878158316397683
Category	Term	Count	%	PValue	Genes	List Total	Pop Hits	Pop Total	Fold Enrichment	Bonferroni	Benjamini	FDR
BIOCARTA	h_ranMSPathway:Role of Ran in mitotic spindle regulation	8	0.599251	3.4e-05	TPX2, RANBP1, NUMA1, RCC1, RANGAP1, KPNA2, KPNB1, RAN	176	11	1625	6.71488	0.00599988	0.00300892	0.00294093
BIOCARTA	h_npcPathway:Mechanism of Protein Import into the Nucleus	8	0.599251	0.000146	RANBP2, NUP210, RCC1, NUP153, RANGAP1, KPNA2, KPNB1, RAN	176	13	1625	5.68182	0.0255602	0.00647266	0.00632638
BIOCARTA	h_ranPathway:Cycling of Ran in nucleocytoplasmic transport	5	0.374532	0.00164058	RANBP2, RANBP1, RCC1, RANGAP1, RAN	176	6	1625	7.69413	0.252201	0.0580764	0.056764
BIOCARTA	h_ranbp2Pathway:Sumoylation by RanBP2 Regulates Transcriptional Repression	3	0.224719	0.376472	RANBP2, RANGAP1, RAN	176	12	1625	2.30824	1	1	0.982955
Annotation Cluster 43	Enrichment Score: 2.7777394048851805
Category	Term	Count	%	PValue	Genes	List Total	Pop Hits	Pop Total	Fold Enrichment	Bonferroni	Benjamini	FDR
UP_SEQ_FEATURE	repeat:2-1	11	0.82397	2.52e-05	COIL, SYNCRIP, CENPF, HNRNPK, SON, CANX, RPL14, HNRNPH2, CALR, CLGN, PRRC2A	1323	32	20063	5.21289	0.0815806	0.00181117	0.0017672
UP_SEQ_FEATURE	repeat:2-2	11	0.82397	4.54e-05	COIL, SYNCRIP, CENPF, HNRNPK, SON, CANX, RPL14, HNRNPH2, CALR, CLGN, PRRC2A	1323	34	20063	4.90625	0.142083	0.00308192	0.00300708
UP_SEQ_FEATURE	repeat:3-1	4	0.299625	0.0124376	COIL, HNRNPK, SON, PRRC2A	1323	8	20063	7.58239	1	0.253179	0.247031
UP_SEQ_FEATURE	repeat:3-2	4	0.299625	0.0124376	COIL, HNRNPK, SON, PRRC2A	1323	8	20063	7.58239	1	0.253179	0.247031
UP_SEQ_FEATURE	repeat:3-3	3	0.224719	0.0729998	COIL, HNRNPK, PRRC2A	1323	7	20063	6.49919	1	1	0.976007
Annotation Cluster 44	Enrichment Score: 2.6145751075445105
Category	Term	Count	%	PValue	Genes	List Total	Pop Hits	Pop Total	Fold Enrichment	Bonferroni	Benjamini	FDR
UP_SEQ_FEATURE	domain:Chromo 1	8	0.599251	6.4e-06	CBX5, CBX3, CHD8, CBX1, CHD4, CHD3, CHD2, CHD1	1323	13	20063	9.33217	0.0213819	0.000541	0.000527
INTERPRO	IPR023779:Chromo domain, conserved site	9	0.674157	3.41e-05	CBX5, CBX3, SUV39H1, CBX1, CDYL, CHD3, CHD2, CHD1, MPHOSPH8	1305	20	18559	6.39966	0.0667914	0.00144011	0.00139109
INTERPRO	IPR008251:Chromo shadow domain	3	0.224719	0.0141076	CBX5, CBX3, CBX1	1305	3	18559	14.2215	1	0.232489	0.224575
SMART	SM00300:ChSh	3	0.224719	0.0183529	CBX5, CBX3, CBX1	810	3	10057	12.416	0.99917	0.192901	0.184339
UP_SEQ_FEATURE	domain:Chromo 2; shadow subtype	3	0.224719	0.0238049	CBX5, CBX3, CBX1	1323	4	20063	11.3736	1	0.437541	0.426917
INTERPRO	IPR017984:Chromo domain subgroup	3	0.224719	0.152621	CBX5, CBX3, CBX1	1305	10	18559	4.26644	1	1	0.966436
Annotation Cluster 45	Enrichment Score: 2.611215803783982
Category	Term	Count	%	PValue	Genes	List Total	Pop Hits	Pop Total	Fold Enrichment	Bonferroni	Benjamini	FDR
UP_SEQ_FEATURE	domain:S1 motif	5	0.374532	0.00180788	DHX8, SRBD1, EXOSC2, EIF2S1, SUPT6H	1323	9	20063	8.42488	0.997777	0.0610523	0.0595698
INTERPRO	IPR003029:Ribosomal protein S1, RNA-binding domain	5	0.374532	0.002295	PDCD11, DHX8, SRBD1, EIF2S1, SUPT6H	1305	9	18559	7.90081	0.990508	0.0637257	0.0615564
INTERPRO	IPR022967:RNA-binding domain, S1	5	0.374532	0.002295	PDCD11, DHX8, SRBD1, EIF2S1, SUPT6H	1305	9	18559	7.90081	0.990508	0.0637257	0.0615564
SMART	SM00316:SM00316	5	0.374532	0.0037705	PDCD11, DHX8, SRBD1, EIF2S1, SUPT6H	810	9	10057	6.89781	0.764685	0.0687668	0.0657144
Annotation Cluster 46	Enrichment Score: 2.5424791410472536
Category	Term	Count	%	PValue	Genes	List Total	Pop Hits	Pop Total	Fold Enrichment	Bonferroni	Benjamini	FDR
UP_SEQ_FEATURE	short sequence motif:Prevents secretion from ER	14	1.04869	0.00014	HSPA5, PDIA6, HSP90B1, RCN3, ERP44, RCN1, RCN2, AIFM1, DNAJC10, SERPINH1, CALU, P4HB, CALR, PPIB	1323	61	20063	3.48044	0.375791	0.0065469	0.00638793
GOTERM_CC_DIRECT	GO:0034663~endoplasmic reticulum chaperone complex	6	0.449438	0.00058	HSPA5, DNAJC10, P4HB, PPIB, PDIA6, HSP90B1	1297	11	18224	7.66412	0.359188	0.00499876	0.00406027
GOTERM_CC_DIRECT	GO:0005788~endoplasmic reticulum lumen	17	1.27341	0.291252	CRTAP, HSPA5, PDIA6, HSP90B1, RCN3, ERP44, RCN1, GANAB, RCN2, P4HA1, CANX, DNAJC10, SERPINH1, P4HB, CALR, PPIB, APOB	1297	192	18224	1.24409	1	0.722945	0.587216
Annotation Cluster 47	Enrichment Score: 2.3604282064336286
Category	Term	Count	%	PValue	Genes	List Total	Pop Hits	Pop Total	Fold Enrichment	Bonferroni	Benjamini	FDR
UP_SEQ_FEATURE	repeat:Plectin 12	4	0.299625	0.00108563	DSP, MACF1, EPPK1, PLEC	1323	4	20063	15.1648	0.974449	0.0390019	0.0380548
UP_SEQ_FEATURE	repeat:Plectin 13	4	0.299625	0.00108563	DSP, MACF1, EPPK1, PLEC	1323	4	20063	15.1648	0.974449	0.0390019	0.0380548
UP_SEQ_FEATURE	repeat:Plectin 14	4	0.299625	0.00108563	DSP, MACF1, EPPK1, PLEC	1323	4	20063	15.1648	0.974449	0.0390019	0.0380548
UP_SEQ_FEATURE	repeat:Plectin 15	4	0.299625	0.00108563	DSP, MACF1, EPPK1, PLEC	1323	4	20063	15.1648	0.974449	0.0390019	0.0380548
UP_SEQ_FEATURE	repeat:Plectin 16	4	0.299625	0.00108563	DSP, MACF1, EPPK1, PLEC	1323	4	20063	15.1648	0.974449	0.0390019	0.0380548
UP_SEQ_FEATURE	repeat:Plectin 17	4	0.299625	0.00108563	DSP, MACF1, EPPK1, PLEC	1323	4	20063	15.1648	0.974449	0.0390019	0.0380548
UP_SEQ_FEATURE	repeat:Plectin 9	4	0.299625	0.00258069	DSP, MACF1, EPPK1, PLEC	1323	5	20063	12.1318	0.999837	0.0806944	0.078735
UP_SEQ_FEATURE	repeat:Plectin 10	4	0.299625	0.00258069	DSP, MACF1, EPPK1, PLEC	1323	5	20063	12.1318	0.999837	0.0806944	0.078735
UP_SEQ_FEATURE	repeat:Plectin 11	4	0.299625	0.00258069	DSP, MACF1, EPPK1, PLEC	1323	5	20063	12.1318	0.999837	0.0806944	0.078735
UP_SEQ_FEATURE	repeat:Plectin 8	4	0.299625	0.00258069	DSP, MACF1, EPPK1, PLEC	1323	5	20063	12.1318	0.999837	0.0806944	0.078735
UP_SEQ_FEATURE	repeat:Plectin 3	4	0.299625	0.0049086	DSP, MACF1, EPPK1, PLEC	1323	6	20063	10.1099	1	0.140478	0.137067
UP_SEQ_FEATURE	repeat:Plectin 4	4	0.299625	0.0049086	DSP, MACF1, EPPK1, PLEC	1323	6	20063	10.1099	1	0.140478	0.137067
UP_SEQ_FEATURE	repeat:Plectin 5	4	0.299625	0.0049086	DSP, MACF1, EPPK1, PLEC	1323	6	20063	10.1099	1	0.140478	0.137067
UP_SEQ_FEATURE	repeat:Plectin 6	4	0.299625	0.0049086	DSP, MACF1, EPPK1, PLEC	1323	6	20063	10.1099	1	0.140478	0.137067
UP_SEQ_FEATURE	repeat:Plectin 7	4	0.299625	0.0049086	DSP, MACF1, EPPK1, PLEC	1323	6	20063	10.1099	1	0.140478	0.137067
UP_SEQ_FEATURE	repeat:Plectin 1	4	0.299625	0.00817084	DSP, MACF1, EPPK1, PLEC	1323	7	20063	8.66559	1	0.222524	0.21712
UP_SEQ_FEATURE	repeat:Plectin 2	4	0.299625	0.00817084	DSP, MACF1, EPPK1, PLEC	1323	7	20063	8.66559	1	0.222524	0.21712
INTERPRO	IPR001101:Plectin repeat	4	0.299625	0.00977245	DSP, MACF1, EPPK1, PLEC	1305	7	18559	8.12655	1	0.202624	0.195727
UP_SEQ_FEATURE	repeat:Plectin 18	3	0.224719	0.0124453	MACF1, EPPK1, PLEC	1323	3	20063	15.1648	1	0.253179	0.247031
UP_SEQ_FEATURE	repeat:Plectin 19	3	0.224719	0.0124453	MACF1, EPPK1, PLEC	1323	3	20063	15.1648	1	0.253179	0.247031
SMART	SM00250:PLEC	4	0.299625	0.0141909	DSP, MACF1, EPPK1, PLEC	810	7	10057	7.09489	0.995806	0.170782	0.163202
GOTERM_BP_DIRECT	GO:0042060~wound healing	8	0.599251	0.396457	CNN2, DSP, MACF1, EPPK1, SCRIB, RAF1, FGF2, CORO1B	1264	80	16792	1.32848	1	1	0.970065
Annotation Cluster 48	Enrichment Score: 2.3521049777284104
Category	Term	Count	%	PValue	Genes	List Total	Pop Hits	Pop Total	Fold Enrichment	Bonferroni	Benjamini	FDR
UP_KEYWORDS	Myosin	16	1.1985	4.8e-07	ACAA2, MYO9B, MYL6B, MYL12B, MYO1E, MYO1B, MYL6, MYO1C, MYO6, MYO18A, MYH14, MYH9, MYH11, MYO1H, MYH10, MYL9	1335	51	20581	4.83654	0.000218	4.89e-06	4.09e-06
UP_KEYWORDS	Motor protein	27	2.02247	4.85e-07	ACAA2, KIF14, MYL6B, KIF11, MYL12B, MYO6, MYO18A, MYH14, MYH11, MYH10, DYNC2H1, DNAH12, DYNC1H1, KIF23, MYO9B, DYNLL1, KIF27, MYO1E, MYO1B, MYL6, MYO1C, KIF2A, MYH9, KIF2C, KIF20A, MYO1H, MYL9	1335	135	20581	3.0833	0.00022	4.89e-06	4.09e-06
GOTERM_MF_DIRECT	GO:0003774~motor activity	18	1.34831	5.72e-06	DYNC2H1, ACAA2, DCTN1, MYO9B, MYL6B, DYNLL1, MYO1E, MYO1B, MYL6, MYO1C, KIF2A, MYO6, MYO18A, MYH14, MYH9, MYH11, MYO1H, MYH10	1280	66	16881	3.5968	0.00561011	0.000268	0.000251
GOTERM_CC_DIRECT	GO:0016459~myosin complex	14	1.04869	3.32e-05	ACAA2, MYO9B, MYL6B, MYO1E, MYO1B, MYL6, MYO1C, MYO6, MYO18A, MYH14, MYH9, MYH11, MYO1H, MYH10	1297	50	18224	3.93425	0.0251361	0.000373	0.000303
INTERPRO	IPR001609:Myosin head, motor domain	12	0.898876	6.84e-05	MYO1E, MYO1B, ACAA2, MYO1C, MYO6, MYO18A, MYH9, MYH14, MYH11, MYO9B, MYO1H, MYH10	1305	40	18559	4.26644	0.129397	0.0026647	0.002574
UP_SEQ_FEATURE	domain:Myosin head-like	11	0.82397	0.000101	MYO1E, MYO1B, MYO1C, MYO6, MYO18A, MYH9, MYH14, MYH11, MYO9B, MYO1H, MYH10	1323	37	20063	4.50845	0.287921	0.00492245	0.00480293
GOTERM_BP_DIRECT	GO:0030048~actin filament-based movement	8	0.599251	0.000133	MYO1E, MYO1B, ACTC1, MYO6, MYH9, MYH14, MYO9B, MYH10	1264	17	16792	6.25168	0.361574	0.00598292	0.0058021
GOTERM_MF_DIRECT	GO:0030898~actin-dependent ATPase activity	7	0.524345	0.000202	MYL6, MYO1B, MYO1C, MYH9, MYH14, MYO9B, MYH10	1280	13	16881	7.10138	0.179889	0.00483647	0.00453665
SMART	SM00242:MYSc	12	0.898876	0.000225	MYO1E, MYO1B, ACAA2, MYO1C, MYO6, MYO18A, MYH9, MYH14, MYH11, MYO9B, MYO1H, MYH10	810	40	10057	3.72481	0.0825251	0.00574136	0.00548652
GOTERM_MF_DIRECT	GO:0043531~ADP binding	9	0.674157	0.00266509	MSH6, GLUD1, MYO6, MYO18A, LONP1, MYH9, MYO9B, ATP1A1, MYH10	1280	33	16881	3.5968	0.927629	0.0476809	0.0447251
GOTERM_MF_DIRECT	GO:0000146~microfilament motor activity	7	0.524345	0.00287129	MYO1E, MYO1B, MYO1C, MYH9, MYH14, MYO9B, MYH10	1280	20	16881	4.6159	0.940952	0.0487129	0.0456931
GOTERM_CC_DIRECT	GO:0042641~actomyosin	5	0.374532	0.0079345	MYO18A, MYH9, MYH14, MYH10, DBN1	1297	12	18224	5.85454	0.99778	0.0461043	0.0374484
INTERPRO	IPR027401:Myosin-like IQ motif-containing domain	6	0.449438	0.00860912	MYO18A, MYH9, MYH14, MYH11, IQGAP1, MYH10	1305	19	18559	4.49099	1	0.185646	0.179326
GOTERM_CC_DIRECT	GO:0016460~myosin II complex	4	0.299625	0.0101055	MYH9, MYH14, MYH10, MYL12B	1297	7	18224	8.02908	0.999586	0.0545839	0.0443361
GOTERM_CC_DIRECT	GO:0097513~myosin II filament	3	0.224719	0.0144434	MYH9, MYH14, MYH10	1297	3	18224	14.0509	0.999986	0.0724058	0.058812
INTERPRO	IPR010926:Myosin tail 2	4	0.299625	0.014826	MYO1E, MYO1B, MYO1C, MYO1H	1305	8	18559	7.11073	1	0.240418	0.232234
UP_KEYWORDS	Calmodulin-binding	18	1.34831	0.0196608	DAPK2, UBR4, MYO9B, IQGAP1, TJP1, CNN2, MYO1E, MYO1B, MYO1C, MYO6, TRPV5, MYH14, MYH9, MYH11, MYH10, SPTAN1, SPTBN1, CDK5RAP2	1335	152	20581	1.82564	0.999878	0.103791	0.0868732
SMART	SM00015:IQ	10	0.749064	0.0215739	MYO1B, ACAA2, MYO1C, MYO18A, MYH9, MYH14, MYH11, MYO9B, IQGAP1, MYH10	810	52	10057	2.3877	0.999764	0.217442	0.207791
INTERPRO	IPR008989:Myosin S1 fragment, N-terminal	3	0.224719	0.0269035	MYH9, MYH11, MYH10	1305	4	18559	10.6661	1	0.403951	0.3902
INTERPRO	IPR002928:Myosin tail	5	0.374532	0.0402349	MYO18A, MYH9, MYH14, MYH11, MYH10	1305	19	18559	3.74249	1	0.535121	0.516906
INTERPRO	IPR000048:IQ motif, EF-hand binding site	12	0.898876	0.0409045	MYO1E, MYO1B, ACAA2, MYO1C, MYO18A, MYH9, MYH14, MYH11, MYO9B, IQGAP1, MYO1H, MYH10	1305	87	18559	1.96158	1	0.535121	0.516906
GOTERM_BP_DIRECT	GO:0031032~actomyosin structure organization	6	0.449438	0.0481721	CNN2, ACTC1, MYO18A, MYH9, MYH14, MYH10	1264	27	16792	2.95218	1	0.67966	0.659119
UP_KEYWORDS	Cell shape	5	0.374532	0.0749455	MYH9, MYH14, EZR, MYH10, FERMT2	1335	25	20581	3.0833	1	0.312158	0.261278
INTERPRO	IPR004009:Myosin, N-terminal, SH3-like	4	0.299625	0.0835201	MYH9, MYH14, MYH11, MYH10	1305	15	18559	3.79239	1	0.881746	0.851731
UP_SEQ_FEATURE	region of interest:Actin-binding	5	0.374532	0.120469	MYO1E, MYO6, MYH9, MYH11, MYO9B	1323	29	20063	2.61462	1	1	0.976007
GOTERM_MF_DIRECT	GO:0005516~calmodulin binding	20	1.49813	0.125797	DDX5, DAPK2, UBR4, MYO9B, IQGAP1, TJP1, CNN2, MYO1E, MYO1B, MYO1C, MYO6, MAPKAPK2, TRPV5, MYH14, MYH9, MYH11, MYH10, SPTAN1, SPTBN1, CDK5RAP2	1280	189	16881	1.39559	1	0.829262	0.777854
UP_SEQ_FEATURE	domain:IQ 1	5	0.374532	0.169842	MYO1B, MYO1C, MYO9B, IQGAP1, MYO1H	1323	33	20063	2.29769	1	1	0.976007
UP_SEQ_FEATURE	domain:IQ 2	5	0.374532	0.169842	MYO1B, MYO1C, MYO9B, IQGAP1, MYO1H	1323	33	20063	2.29769	1	1	0.976007
UP_SEQ_FEATURE	domain:IQ	7	0.524345	0.21226	MYO1E, MYO6, MYO18A, MYH9, MYH14, MYH11, MYH10	1323	61	20063	1.74022	1	1	0.976007
UP_SEQ_FEATURE	domain:IQ 4	3	0.224719	0.259666	MYO1B, MYO9B, IQGAP1	1323	15	20063	3.03296	1	1	0.976007
UP_SEQ_FEATURE	domain:IQ 3	3	0.224719	0.430443	MYO1B, MYO9B, IQGAP1	1323	22	20063	2.06792	1	1	0.976007
Annotation Cluster 49	Enrichment Score: 2.3358858607452073
Category	Term	Count	%	PValue	Genes	List Total	Pop Hits	Pop Total	Fold Enrichment	Bonferroni	Benjamini	FDR
GOTERM_CC_DIRECT	GO:0034399~nuclear periphery	12	0.898876	4.09e-08	NUP93, AHCTF1, EBNA1BP2, NUP205, NUP107, TPR, PSIP1, NUP153, NUP98, TNPO2, KPNB1, IPO5	1297	21	18224	8.02908	3.14e-05	7.66e-07	6.22e-07
GOTERM_BP_DIRECT	GO:0006607~NLS-bearing protein import into nucleus	8	0.599251	0.00112311	NCKIPSD, RANBP2, NUP54, KPNA2, TNPO2, KPNA3, KPNB1, IPO5	1264	23	16792	4.6208	0.977464	0.0386785	0.0375095
UP_SEQ_FEATURE	domain:Importin N-terminal	6	0.449438	0.00149324	XPO1, CSE1L, TNPO2, IPO7, KPNB1, IPO5	1323	14	20063	6.49919	0.993558	0.0519861	0.0507238
GOTERM_BP_DIRECT	GO:0000059~protein import into nucleus, docking	5	0.374532	0.00174321	NUP205, NUP98, TNPO2, KPNB1, IPO5	1264	8	16792	8.30301	0.997229	0.0548894	0.0532305
GOTERM_MF_DIRECT	GO:0008139~nuclear localization sequence binding	7	0.524345	0.0165966	NUP153, NUP98, KPNA2, TNPO2, KPNA3, KPNB1, IPO5	1280	28	16881	3.29707	1	0.194417	0.182365
GOTERM_BP_DIRECT	GO:0006610~ribosomal protein import into nucleus	4	0.299625	0.0178389	RPL23, TNPO2, KPNB1, IPO5	1264	8	16792	6.64241	1	0.340148	0.329868
GOTERM_BP_DIRECT	GO:0000060~protein import into nucleus, translocation	6	0.449438	0.0551542	OR1D2, TNPO2, PHB2, KPNB1, RAN, IPO5	1264	28	16792	2.84675	1	0.746696	0.724129
GOTERM_BP_DIRECT	GO:0019054~modulation by virus of host process	3	0.224719	0.0921456	KPNA2, KPNA3, KPNB1	1264	7	16792	5.69349	1	1	0.970065
COG_ONTOLOGY	Intracellular trafficking and secretion	7	0.524345	0.137342	SEC22B, KPNA2, TNPO2, SEC24C, KPNA3, KPNB1, IPO5	172	42	2026	1.96318	0.993416	0.77827	0.77827
GOTERM_MF_DIRECT	GO:0008565~protein transporter activity	9	0.674157	0.176987	AP2A1, AP2B1, KPNA2, TNPO2, AP2A2, IPO7, KPNA3, KPNB1, IPO5	1280	72	16881	1.64854	1	0.946493	0.887818
Annotation Cluster 50	Enrichment Score: 2.2946570249762566
Category	Term	Count	%	PValue	Genes	List Total	Pop Hits	Pop Total	Fold Enrichment	Bonferroni	Benjamini	FDR
UP_KEYWORDS	Actin capping	9	0.674157	1.21e-05	SPTBN4, GSN, CAPZB, CAPZA1, CAPZA2, SPTAN1, SPTB, SPTBN1, SPTBN2	1335	19	20581	7.30254	0.00547621	0.000114	9.58e-05
GOTERM_BP_DIRECT	GO:0051016~barbed-end actin filament capping	4	0.299625	0.082814	GSN, CAPZB, CAPZA1, CAPZA2	1264	14	16792	3.79566	1	0.953915	0.925086
GOTERM_CC_DIRECT	GO:0008290~F-actin capping protein complex	3	0.224719	0.13041	CAPZB, CAPZA1, CAPZA2	1297	9	18224	4.68363	1	0.424251	0.3446
Annotation Cluster 51	Enrichment Score: 2.2767724265789964
Category	Term	Count	%	PValue	Genes	List Total	Pop Hits	Pop Total	Fold Enrichment	Bonferroni	Benjamini	FDR
GOTERM_MF_DIRECT	GO:0008312~7S RNA binding	6	0.449438	4.57e-05	SRP72, SRP54, SRP68, SRP14, EXOSC2, SRP9	1280	7	16881	11.3042	0.0439875	0.00121576	0.0011404
UP_KEYWORDS	Signal recognition particle	5	0.374532	0.000237	SRP72, SRP54, SRP68, SRP14, SRP9	1335	6	20581	12.8471	0.102069	0.00188859	0.00158076
GOTERM_CC_DIRECT	GO:0005786~signal recognition particle, endoplasmic reticulum targeting	5	0.374532	0.00034	SRP72, SRP54, SRP68, SRP14, SRP9	1297	6	18224	11.7091	0.229549	0.00299696	0.00243429
KEGG_PATHWAY	hsa03060:Protein export	8	0.599251	0.00400179	SEC61A2, SRP72, HSPA5, SRP54, SRP68, SRP14, SEC11A, SRP9	647	23	6879	3.69814	0.638862	0.101645	0.098444
GOTERM_MF_DIRECT	GO:0030942~endoplasmic reticulum signal peptide binding	3	0.224719	0.0163409	SRP54, SRP68, SRP14	1280	3	16881	13.1883	1	0.193728	0.181719
GOTERM_CC_DIRECT	GO:0048500~signal recognition particle	3	0.224719	0.0275277	SRP54, SRP14, SRP9	1297	4	18224	10.5382	1	0.121343	0.0985618
GOTERM_MF_DIRECT	GO:0005047~signal recognition particle binding	3	0.224719	0.0491654	SRP72, SRP68, SRP9	1280	5	16881	7.91297	1	0.398897	0.374169
GOTERM_BP_DIRECT	GO:0006616~SRP-dependent cotranslational protein targeting to membrane, translocation	3	0.224719	0.0691906	SRP72, SRP54, SRP9	1264	6	16792	6.64241	1	0.828079	0.803052
GOTERM_BP_DIRECT	GO:0045047~protein targeting to ER	3	0.224719	0.143095	SRP54, SRP68, SRP14	1264	9	16792	4.42827	1	1	0.970065
Annotation Cluster 52	Enrichment Score: 2.2339447173814606
Category	Term	Count	%	PValue	Genes	List Total	Pop Hits	Pop Total	Fold Enrichment	Bonferroni	Benjamini	FDR
UP_SEQ_FEATURE	region of interest:Linker 2	10	0.749064	4.19e-09	DES, LMNA, NEFL, NEFM, NES, INA, LMNB2, LMNB1, GFAP, PRPH	1323	12	20063	12.6373	1.41e-05	5.05e-07	4.93e-07
INTERPRO	IPR006821:Intermediate filament head, DNA-binding domain	7	0.524345	7.83e-07	DES, NEFL, NEFM, VIM, INA, GFAP, PRPH	1305	7	18559	14.2215	0.00158649	5.47e-05	5.29e-05
UP_SEQ_FEATURE	region of interest:Coil 2A	5	0.374532	0.000253	DES, NEFL, NEFM, NES, GFAP	1323	6	20063	12.6373	0.574077	0.0106705	0.0104114
UP_SEQ_FEATURE	region of interest:Coil 2B	5	0.374532	0.000253	DES, NEFL, NEFM, NES, GFAP	1323	6	20063	12.6373	0.574077	0.0106705	0.0104114
GOTERM_BP_DIRECT	GO:0045109~intermediate filament organization	6	0.449438	0.0051715	DSP, DES, NEFL, EPPK1, VIM, GFAP	1264	16	16792	4.9818	1	0.131232	0.127266
INTERPRO	IPR018039:Intermediate filament protein, conserved site	11	0.82397	0.013282	DES, LMNA, NEFL, NEFM, VIM, NES, INA, LMNB2, LMNB1, GFAP, PRPH	1305	64	18559	2.44431	1	0.232489	0.224575
UP_SEQ_FEATURE	region of interest:Tail	12	0.898876	0.0142093	DES, LMNA, NEFL, NEFM, MYO9B, VIM, NES, INA, LMNB2, LMNB1, GFAP, PRPH	1323	79	20063	2.30351	1	0.283933	0.277039
UP_SEQ_FEATURE	region of interest:Coil 1B	11	0.82397	0.0228808	DES, LMNA, NEFL, NEFM, VIM, NES, INA, LMNB2, LMNB1, GFAP, PRPH	1323	74	20063	2.25422	1	0.434093	0.423552
UP_SEQ_FEATURE	region of interest:Linker 1	11	0.82397	0.0228808	DES, LMNA, NEFL, NEFM, VIM, NES, INA, LMNB2, LMNB1, GFAP, PRPH	1323	74	20063	2.25422	1	0.434093	0.423552
UP_SEQ_FEATURE	region of interest:Coil 1A	11	0.82397	0.0228808	DES, LMNA, NEFL, NEFM, VIM, NES, INA, LMNB2, LMNB1, GFAP, PRPH	1323	74	20063	2.25422	1	0.434093	0.423552
UP_SEQ_FEATURE	region of interest:Rod	11	0.82397	0.0248977	DES, LMNA, NEFL, NEFM, VIM, NES, INA, LMNB2, LMNB1, GFAP, PRPH	1323	75	20063	2.22417	1	0.447231	0.436372
UP_KEYWORDS	Intermediate filament	11	0.82397	0.0265573	DES, LMNA, NEFL, NEFM, VIM, NES, INA, LMNB2, LMNB1, GFAP, PRPH	1335	77	20581	2.20235	0.999995	0.135472	0.113391
UP_SEQ_FEATURE	region of interest:Head	11	0.82397	0.0293088	DES, LMNA, NEFL, NEFM, VIM, NES, INA, LMNB2, LMNB1, GFAP, PRPH	1323	77	20063	2.1664	1	0.512829	0.500376
GOTERM_MF_DIRECT	GO:0005198~structural molecule activity	28	2.09738	0.0346923	COPB2, COPA, NUMA1, COPB1, CLTC, CLTA, LMNB2, LMNB1, PNN, TUBA1A, CLTCL1, LMNA, CTNNA1, MAP7, NEFL, NEFM, PRPH, DSP, ANXA1, JUP, GFAP, DES, ASPH, MATR3, VIM, NES, EIF3A, COPE	1280	247	16881	1.49503	1	0.326006	0.305796
INTERPRO	IPR001664:Intermediate filament protein	11	0.82397	0.0459413	DES, LMNA, NEFL, NEFM, VIM, NES, INA, LMNB2, LMNB1, GFAP, PRPH	1305	78	18559	2.00559	1	0.567824	0.548495
SMART	SM01391:SM01391	11	0.82397	0.0767569	DES, LMNA, NEFL, NEFM, VIM, NES, INA, LMNB2, LMNB1, GFAP, PRPH	810	75	10057	1.82102	1	0.574463	0.548965
GOTERM_CC_DIRECT	GO:0005882~intermediate filament	11	0.82397	0.282868	DSP, NCKIPSD, PNN, DES, JUP, LMNA, PKP2, VIM, NES, GFAP, PRPH	1297	113	18224	1.36779	1	0.711342	0.577792
UP_SEQ_FEATURE	region of interest:Coil 2	6	0.449438	0.467465	LMNA, VIM, INA, LMNB2, LMNB1, PRPH	1323	68	20063	1.33807	1	1	0.976007
UP_SEQ_FEATURE	region of interest:Linker 12	6	0.449438	0.467465	DES, NEFL, NEFM, VIM, NES, GFAP	1323	68	20063	1.33807	1	1	0.976007
Annotation Cluster 53	Enrichment Score: 2.1711483705247097
Category	Term	Count	%	PValue	Genes	List Total	Pop Hits	Pop Total	Fold Enrichment	Bonferroni	Benjamini	FDR
INTERPRO	IPR020902:Actin/actin-like conserved site	7	0.524345	0.00257797	ACTR3, ACTR2, POTEKP, POTEM, ACTC1, ACTR1B, POTEJ	1305	21	18559	4.74049	0.994659	0.0706155	0.0682117
INTERPRO	IPR004001:Actin, conserved site	6	0.449438	0.00672651	POTEKP, POTEM, ACTC1, ACTR1B, POTEJ, ACTL6A	1305	18	18559	4.74049	0.999999	0.153198	0.147983
INTERPRO	IPR004000:Actin-related protein	8	0.599251	0.00835496	ACTR3, ACTR2, POTEKP, POTEM, ACTC1, ACTR1B, POTEJ, ACTL6A	1305	34	18559	3.34622	1	0.185646	0.179326
SMART	SM00268:ACTIN	8	0.599251	0.014269	ACTR3, ACTR2, POTEKP, POTEM, ACTC1, ACTR1B, POTEJ, ACTL6A	810	33	10057	3.00995	0.995931	0.170782	0.163202
Annotation Cluster 54	Enrichment Score: 2.1273427894948207
Category	Term	Count	%	PValue	Genes	List Total	Pop Hits	Pop Total	Fold Enrichment	Bonferroni	Benjamini	FDR
INTERPRO	IPR007109:Brix domain	4	0.299625	0.00589057	PPAN, BRIX1, RPF2, RPF1	1305	6	18559	9.48097	0.999994	0.135684	0.131065
UP_SEQ_FEATURE	domain:Brix	4	0.299625	0.00817084	PPAN, BRIX1, RPF2, RPF1	1323	7	20063	8.66559	1	0.222524	0.21712
SMART	SM00879:SM00879	4	0.299625	0.00862081	PPAN, BRIX1, RPF2, RPF1	810	6	10057	8.27737	0.963705	0.127703	0.122034

## Sheet: LGALS9
Interaction Network: LGALS9
Annotation Cluster 1	Enrichment Score: 27.510636310159683
Category	Term	Count	%	PValue	Genes	List Total	Pop Hits	Pop Total	Fold Enrichment	Bonferroni	Benjamini	FDR
GOTERM_BP_DIRECT	GO:0019083~viral transcription	46	10.3604	3.37e-42	RPL4, RPL5, NUP205, NUP107, RPL3, NUP188, AAAS, RPL8, RPL9, NUP160, RPL6, RPL7, RPS4X, RPS14, RPL7A, RPS15A, RPS16, RPL18A, RPL14, RPS3, RPL13, NUP88, RPS2, RPL15, RPS11, RPL18, RPL17, RANBP2, RPS9, RPL21, NUP133, NUP155, RPS7, RPS8, RPL23, RPL22, RPS6, RPL35A, RPL13A, RPSA, RPS3A, RPS28, NUP98, RPL29, RPL28, RPS23	435	112	16792	15.8545	6.8e-39	6.8e-39	6.57e-39
GOTERM_BP_DIRECT	GO:0006413~translational initiation	44	9.90991	5.46e-35	RPL4, RPL5, EIF4A1, RPL3, RPL8, RPL9, RPL6, RPL7, RPS4X, RPS14, RPL7A, RPS15A, RPS16, RPL18A, RPL14, RPS3, RPL13, RPS2, RPL15, RPS11, RPL18, RPL17, RPS9, RPL21, RPS7, RPS8, RPL23, RPL22, RPS6, RPL35A, RPL13A, RPSA, RPS3A, EIF2S1, RPS28, EIF2S3, EIF3L, EIF3E, PABPC1, RPL29, EIF3C, RPL28, RPS23, EIF3B	435	137	16792	12.3978	1.1e-31	5.51e-32	5.33e-32
GOTERM_BP_DIRECT	GO:0000184~nuclear-transcribed mRNA catabolic process, nonsense-mediated decay	41	9.23423	5.95e-34	RPL4, RPL5, RPL3, EIF4A3, RPL8, RPL9, RPL6, RPL7, RPS4X, RPS14, RPL7A, RPS15A, RPS16, RPL18A, PPP2R1A, RPL14, RPS3, RPL13, RPS2, RPL15, RPS11, RPL18, RPL17, UPF1, RPS9, RPL21, RPS7, RPS8, RPL23, RPL22, RPS6, RPL35A, RPL13A, RPSA, RPS3A, RPS28, EIF3E, PABPC1, RPL29, RPL28, RPS23	435	119	16792	13.3	1.2e-30	4.01e-31	3.88e-31
GOTERM_BP_DIRECT	GO:0006364~rRNA processing	51	11.4865	1.12e-33	RPL4, RPL5, RPL3, DDX47, EIF4A3, RPL8, RPL9, RPL6, WDR43, RPL7, RPS4X, FBL, RPS14, RPL7A, RPS16, RPL18A, RPS11, RPS9, RPL21, RPS7, RPS8, RPL23, RPL22, RPS6, RPL13A, RPS3A, RPSA, RPL29, RPL28, DDX27, HEATR1, NOL9, RPS15A, PDCD11, RPS3, RPL14, RPL13, RPS2, RPL15, RPL18, RPL17, MDN1, NOP56, NOP58, PNO1, WDR18, RPL35A, RPS28, LAS1L, NOL11, RPS23	435	214	16792	9.19961	2.26e-30	5.65e-31	5.47e-31
UP_KEYWORDS	Ribonucleoprotein	54	12.1622	2.66e-33	RPL4, RPL5, RPL3, HNRNPU, RPL8, RPL9, RPL6, RPL7, RPS4X, EFTUD2, FBL, RPS14, RPL7A, SYNCRIP, RPS16, RPL18A, SNRNP70, RPS11, RPS9, RPL21, RPS7, RPS8, RPL23, RPL22, RPS6, RPL13A, RPS3A, RPSA, HNRNPH3, RPL29, RPL28, HEATR1, MRPL16, PRPF8, RPS15A, PCBP1, RPS3, RPL14, RPL13, RPS2, RPL15, HNRNPA1, RPL18, RPL17, NOP56, NOP58, HNRNPA3, RPL35A, HNRNPM, RPS28, HNRNPK, HNRNPA2B1, HNRNPD, RPS23	444	296	20581	8.4564	9.1e-31	3.03e-31	2.38e-31
GOTERM_BP_DIRECT	GO:0006614~SRP-dependent cotranslational protein targeting to membrane	36	8.10811	1.26e-31	RPL4, RPL5, RPL3, RPL8, RPL9, RPL6, RPL7, RPS4X, RPS14, RPL7A, RPS15A, RPS16, RPL18A, RPL14, RPS3, RPL13, RPS2, RPL15, RPS11, RPL18, RPL17, RPS9, RPL21, RPS7, RPS8, RPL23, RPL22, RPS6, RPL35A, RPL13A, RPSA, RPS3A, RPS28, RPL29, RPL28, RPS23	435	94	16792	14.7839	2.53e-28	5.07e-29	4.9e-29
GOTERM_BP_DIRECT	GO:0006412~translation	52	11.7117	5.14e-31	SLC25A1, RPL4, RPL5, SLC25A3, RPL3, RPL8, RPL9, RPL6, RPL7, RPS4X, EFTUD2, RPS14, RPL7A, RPS16, RPL18A, RPS11, RPS9, RPL21, RPS7, RPS8, RPL23, PABPC4, RPL22, RPS6, RPL13A, RPS3A, RPSA, SLC25A10, RPL29, SLC25A5, RPL28, SLC25A4, SLC25A11, SLC25A13, MRPL16, TARS, RPS15A, RPS3, RPL14, RPL13, IGF2BP3, RPS2, RPL15, RPL18, RPL17, SLC25A24, DARS, RPL35A, RSL1D1, RPS28, FARSB, RPS23	435	253	16792	7.93407	1.04e-27	1.73e-28	1.67e-28
GOTERM_MF_DIRECT	GO:0003735~structural constituent of ribosome	45	10.1351	1.83e-26	RPL4, SLC25A1, RPL5, SLC25A3, RPL3, MRPL16, RPL8, RPL9, RPL6, RPL7, RPS4X, RPS14, RPL7A, RPS15A, RPS16, RPL18A, RPL14, RPS3, RPL13, RPS2, RPL15, RPS11, RPL18, RPL17, SLC25A24, RPS9, RPL21, RPS7, RPS8, RPL23, RPL22, RPS6, RPL35A, RPL13A, RPSA, RPS3A, RPS28, SLC25A10, RPL29, SLC25A5, RPL28, SLC25A11, SLC25A4, RPS23, SLC25A13	439	222	16881	7.79459	1.26e-23	2.51e-24	2.34e-24
GOTERM_CC_DIRECT	GO:0005840~ribosome	37	8.33333	3.35e-24	RPL4, RPL5, RPL3, MRPL16, RPL8, RPL9, RPL6, RPL7, RPS4X, RPS14, RPL7A, RPS15A, RPS16, RPL18A, RPL14, RPS3, RPL13, RPS2, RPL15, RPS11, RPL18, RPS9, RPL21, RPS7, RPS8, RPL23, RPL22, RPS6, RPL35A, RPL13A, RPS3A, EIF2S1, RPS28, CANX, RPL29, RPL28, RPS23	443	166	18224	9.16925	1.69e-21	1.88e-22	1.59e-22
UP_KEYWORDS	Ribosomal protein	37	8.33333	3.38e-24	RPL4, RPL5, RPL3, MRPL16, RPL8, RPL9, RPL6, RPL7, RPS4X, RPS14, RPL7A, RPS15A, RPS16, RPL18A, RPL14, RPS3, RPL13, RPS2, RPL15, RPS11, RPL18, RPL17, RPS9, RPL21, RPS7, RPS8, RPL23, RPL22, RPS6, RPL35A, RPL13A, RPSA, RPS3A, RPS28, RPL29, RPL28, RPS23	444	185	20581	9.27072	1.15e-21	2.31e-22	1.81e-22
KEGG_PATHWAY	hsa03010:Ribosome	37	8.33333	4.59e-20	RPL4, RPL5, RPL3, MRPL16, RPL8, RPL9, RPL6, RPL7, RPS4X, RPS14, RPL7A, RPS15A, RPS16, RPL18A, RPL14, RPS3, RPL13, RPS2, RPL15, RPS11, RPL18, RPL17, RPS9, RPL21, RPS7, RPS8, RPL23, RPL22, RPS6, RPL35A, RPL13A, RPSA, RPS3A, RPS28, RPL29, RPL28, RPS23	286	136	6879	6.54368	9.36e-18	9.36e-18	9e-18
GOTERM_CC_DIRECT	GO:0022625~cytosolic large ribosomal subunit	22	4.95495	4.69e-18	RPL4, RPL5, RPL3, RPL21, RPL23, RPL22, RPL13A, RPL35A, RPL8, RPL9, RPL6, RPL7, RSL1D1, RPL7A, RPL18A, RPL14, RPL13, RPL15, RPL29, RPL18, RPL28, RPL17	443	68	18224	13.3093	2.37e-15	1.98e-16	1.67e-16
GOTERM_CC_DIRECT	GO:0022627~cytosolic small ribosomal subunit	16	3.6036	2.46e-13	MCTS1, RPS9, RPS7, RPS8, RPS6, RPS3A, RPSA, RPS4X, RPS14, RPS28, RPS15A, RPS16, RPS3, RPS2, RPS11, RPS23	443	48	18224	13.7126	1.24e-10	8.28e-12	6.99e-12
Annotation Cluster 2	Enrichment Score: 26.17657658049889
Category	Term	Count	%	PValue	Genes	List Total	Pop Hits	Pop Total	Fold Enrichment	Bonferroni	Benjamini	FDR
GOTERM_CC_DIRECT	GO:0005913~cell-cell adherens junction	56	12.6126	8.58e-31	ITGB1, YWHAE, HSP90AB1, YWHAB, CTNND1, PVR, RPL6, GOLGA2, RPL7A, CDH2, RARS, RUVBL1, BSG, FLOT1, FLOT2, SPTAN1, EMD, SCRIB, YWHAZ, SND1, EEF1D, MYH9, TAGLN2, EZR, RPL29, TLN1, PFN1, ALDOA, VCL, USO1, SLC3A2, IQGAP1, SDCBP, LDHA, PRDX1, PCBP1, RPL14, FLNB, RPS2, CCT8, RPL15, SPTBN1, NOP56, HSPA8, JUP, HSPA5, EEF2, PAICS, PRDX6, KTN1, RSL1D1, EIF2S3, HNRNPK, FASN, EIF3E, RAN	443	323	18224	7.13223	4.34e-28	6.2e-29	5.23e-29
GOTERM_MF_DIRECT	GO:0098641~cadherin binding involved in cell-cell adhesion	52	11.7117	5.8e-28	ITGB1, YWHAE, HSP90AB1, YWHAB, CTNND1, RPL6, GOLGA2, RPL7A, RARS, RUVBL1, BSG, SPTAN1, EMD, SCRIB, YWHAZ, SND1, EEF1D, MYH9, TAGLN2, EZR, RPL29, TLN1, PFN1, ALDOA, VCL, USO1, SLC3A2, IQGAP1, SDCBP, LDHA, PRDX1, PCBP1, RPL14, FLNB, RPS2, CCT8, RPL15, SPTBN1, NOP56, HSPA8, JUP, HSPA5, EEF2, PAICS, PRDX6, KTN1, RSL1D1, EIF2S3, HNRNPK, FASN, EIF3E, RAN	439	290	16881	6.89508	3.98e-25	1.33e-25	1.24e-25
GOTERM_BP_DIRECT	GO:0098609~cell-cell adhesion	44	9.90991	5.94e-22	YWHAE, HSP90AB1, YWHAB, USO1, SLC3A2, IQGAP1, RPL6, GOLGA2, SDCBP, RPL7A, LDHA, RARS, PCBP1, PRDX1, RUVBL1, BSG, RPL14, FLNB, CCT8, RPS2, RPL15, EMD, SPTAN1, SPTBN1, NOP56, HSPA8, HSPA5, EEF2, PAICS, YWHAZ, PRDX6, SND1, KTN1, RSL1D1, EIF2S3, HNRNPK, EEF1D, FASN, TAGLN2, EIF3E, RPL29, PFN1, ALDOA, RAN	435	271	16792	6.26753	1.2e-18	1.71e-19	1.66e-19
Annotation Cluster 3	Enrichment Score: 11.147987921257519
Category	Term	Count	%	PValue	Genes	List Total	Pop Hits	Pop Total	Fold Enrichment	Bonferroni	Benjamini	FDR
UP_KEYWORDS	Nucleotide-binding	100	22.5225	5.66e-19	EIF4A1, RTCB, EIF4A3, HNRNPU, EPRS, SMC3, SMC4, SMC2, EFTUD2, RUVBL1, DDX17, NSF, RAB2A, MCCC1, RECQL, CASK, ATAD3B, GTPBP4, TUFM, ACLY, VDAC3, HPRT1, ARL8B, ATP6V1A, DDX5, VCP, ABCB1, ABCB7, DHX9, DDX1, TARS, PKMYT1, ACACA, HSP90B1, ATP5B, RAP1A, G3BP1, MYH10, MDN1, HSPA9, DARS, HSPA8, HSPA5, ASNS, EEF2, PAICS, SRPK1, CCT6A, EIF2S3, GNAS, HYOU1, UBA1, IARS, ALDH18A1, FARSA, FARSB, TOP2A, TOP2B, …	444	1788	20581	2.59248	1.93e-16	2.15e-17	1.68e-17
UP_KEYWORDS	ATP-binding	75	16.8919	3.58e-13	TOP2A, EIF4A1, TOP2B, HSP90AB1, DDX47, RTCB, EIF4A3, HNRNPU, EPRS, SMC3, SMC4, HK1, SMC2, RARS, RUVBL1, DDX17, CCT3, NSF, UPF1, ABCC1, CAD, MCCC1, RECQL, CASK, ATAD3B, BAZ1B, NME1, ACLY, ACTA1, PCCA, PCCB, MYH9, GART, ATP6V1A, VCP, DDX5, DDX27, ABCB1, ABCB7, DHX9, DDX1, ATP5A1, TARS, NOL9, ATP1A1, PKMYT1, ACACA, HSP90B1, ATP5B, MTHFD1L, G3BP1, CCT8, ASCC3, CCT7, MYH10, MDN1, CCT4, HSPA9, DARS, HS…	444	1391	20581	2.4993	1.22e-10	8.15e-12	6.39e-12
GOTERM_MF_DIRECT	GO:0005524~ATP binding	84	18.9189	1.86e-11	TOP2A, EIF4A1, TOP2B, HSP90AB1, DDX47, RTCB, EIF4A3, HNRNPU, PYGL, EPRS, SMC3, SMC4, HK1, SMC2, SMCHD1, RARS, RUVBL1, CHORDC1, ENPP1, DDX17, CCT3, NSF, UPF1, ABCC1, CAD, MCCC1, RECQL, CASK, ATAD3B, BAZ1B, ATP1B1, NME1, ACLY, ACTA1, PCCA, PCCB, ATP6V1B2, MYH9, FKBP4, GART, ATP6V1A, VCP, DDX5, DDX27, ABCB1, ABCB7, DHX9, DDX1, ATP5A1, TARS, NOL9, ATP1A1, PKMYT1, ACACA, HSP90B1, ATP5B, MTHFD1L, G3BP1…	439	1495	16881	2.16059	1.27e-08	2.12e-09	1.98e-09
UP_SEQ_FEATURE	nucleotide phosphate-binding region:ATP	39	8.78378	0.000681	ATP6V1A, TOP2A, TOP2B, EIF4A1, VCP, DDX5, DDX27, DDX47, ABCB7, DHX9, DDX1, EIF4A3, ATP5A1, HNRNPU, PKMYT1, EPRS, SMC3, SMC4, ACACA, SMC2, ATP5B, MTHFD1L, RUVBL1, ASCC3, MYH10, MDN1, DDX17, NSF, UPF1, DYNC1H1, RECQL, CASK, ATAD3B, SRPK1, MYO1D, ACLY, MYH9, UBA1, GART	442	994	20063	1.78095	0.595714	0.0401584	0.0394941
Annotation Cluster 4	Enrichment Score: 8.882275176995435
Category	Term	Count	%	PValue	Genes	List Total	Pop Hits	Pop Total	Fold Enrichment	Bonferroni	Benjamini	FDR
GOTERM_BP_DIRECT	GO:0006457~protein folding	25	5.63063	4.46e-11	HSP90AB1, GNAI3, TXN, HSP90B1, CLGN, GANAB, CCT8, CCT7, CCT4, MPDU1, RANBP2, CCT3, PDIA3, HSPA9, HSPA8, ST13, PDIA6, CCT6A, DNAJA1, TMX1, DNAJA3, GNB2, CANX, FKBP4, PPIA	435	180	16792	5.36143	9e-08	8.18e-09	7.91e-09
GOTERM_MF_DIRECT	GO:0051082~unfolded protein binding	18	4.05405	3.39e-09	CCT3, HSPA9, HSPA8, HSP90AB1, HSPA5, ST13, HSP90B1, CLGN, DNAJA1, CCT6A, DNAJA3, CANX, SERPINH1, CCT8, CCT7, PPIA, MDN1, CCT4	439	110	16881	6.29236	2.33e-06	3.32e-07	3.1e-07
UP_KEYWORDS	Chaperone	21	4.72973	1.49e-08	CCT3, HSPA9, HSPA8, HSP90AB1, ST13, PDIA6, HSP90B1, CLGN, DNAJA1, CCT6A, DNAJA3, CANX, CHORDC1, SERPINH1, HYOU1, CCT8, P4HB, CCT7, FKBP4, MDN1, CCT4	444	201	20581	4.84291	5.11e-06	2.13e-07	1.67e-07
Annotation Cluster 5	Enrichment Score: 8.340496911254373
Category	Term	Count	%	PValue	Genes	List Total	Pop Hits	Pop Total	Fold Enrichment	Bonferroni	Benjamini	FDR
UP_KEYWORDS	Mitochondrion	59	13.2883	4.91e-10	SLC25A1, SLC25A3, GFM1, MTCH2, NDUFA10, CPOX, ATP5C1, HCCS, PHB2, HK1, TOMM22, C1QBP, IDH3B, PMPCB, DLAT, MCCC1, ATAD3B, TUFM, PCCA, PTRH2, PCCB, UQCRC1, VDAC3, SLC25A10, PGAM5, UQCRC2, SLC25A5, FKBP4, SLC25A4, SLC25A11, SLC25A13, STOML2, OAT, TOMM40, ABCB7, ATP5A1, MRPL16, PDHB, PHB, ATP5O, HSD17B10, ACAT1, PRDX3, ATP5B, CYB5R3, PITRM1, MTHFD1L, RPS3, COX2, SLC25A24, HSPA9, TRMT10C, IMMT, DNAJA1…	444	1119	20581	2.44402	1.68e-07	9.33e-09	7.31e-09
UP_KEYWORDS	Mitochondrion inner membrane	25	5.63063	5.15e-09	SLC25A1, SLC25A3, MTCH2, STOML2, ABCB7, ATP5A1, ATP5C1, HCCS, PHB, ATP5O, PHB2, ATP5B, RPS3, COX2, SLC25A24, IMMT, ATAD3B, UQCRC1, SLC25A10, ALDH18A1, UQCRC2, SLC25A5, SLC25A11, SLC25A4, SLC25A13	444	270	20581	4.292	1.76e-06	8.38e-08	6.57e-08
GOTERM_CC_DIRECT	GO:0005743~mitochondrial inner membrane	33	7.43243	3.77e-08	SLC25A1, SLC25A3, MTCH2, STOML2, ABCB7, NDUFA10, ATP5A1, MRPL16, CPOX, ATP5C1, HCCS, PHB, ATP5O, PHB2, TOMM22, ACAT1, ATP5B, CYB5R3, RPS3, COX2, SLC25A24, MCCC1, IMMT, ATAD3B, TUFM, UQCRC1, SLC25A10, ALDH18A1, UQCRC2, SLC25A5, SLC25A11, SLC25A4, SLC25A13	443	441	18224	3.07833	1.91e-05	8.66e-07	7.31e-07
Annotation Cluster 6	Enrichment Score: 8.00739912396067
Category	Term	Count	%	PValue	Genes	List Total	Pop Hits	Pop Total	Fold Enrichment	Bonferroni	Benjamini	FDR
UP_KEYWORDS	Endoplasmic reticulum	57	12.8378	6.42e-10	PIGT, KDELR1, TECR, UFSP2, CLGN, SYNCRIP, SEC61B, EIF5A, RAB2A, PDIA3, SSR4, ATG9A, PDIA6, DDOST, VAMP7, TMX1, TMEM33, CANX, SEC23A, VCP, TMED10, RPN2, ATL3, MGST3, HM13, DERL1, HSD17B12, PKMYT1, HSP90B1, RAB21, SDCBP, GANAB, SCFD1, CYB5R3, LMAN2, SERPINH1, CDIPT, SEC11A, SEC23B, SEC31A, BCAP31, SEC24B, HSPA5, YIPF5, SURF4, KTN1, SRPK1, DNAJA1, SEC23IP, SPCS2, RAB9A, HYOU1, P4HB, ESYT1, DHCR7, SE…	444	1067	20581	2.47625	2.19e-07	1.15e-08	9.05e-09
GOTERM_CC_DIRECT	GO:0005789~endoplasmic reticulum membrane	51	11.4865	1.01e-08	PIGT, KDELR1, RTCB, TECR, CLGN, SEC61B, EIF5A, RAB2A, ATG9A, PDIA6, DDOST, VAMP7, TMX1, TMEM33, CANX, FKBP4, COPA, SEC23A, VCP, TMED10, RPN2, ATL3, MGST3, COPB1, HM13, DERL1, SRI, HSD17B12, PKMYT1, HSP90B1, RAB21, SDCBP, SCFD1, CYB5R3, LMAN2, CDIPT, SEC11A, SEC23B, MPDU1, SEC31A, BCAP31, SEC24B, HSPA5, YIPF5, SURF4, KTN1, SPCS2, RAB9A, DHCR7, SEC24D, SEC24C	443	862	18224	2.4339	5.13e-06	2.57e-07	2.17e-07
GOTERM_CC_DIRECT	GO:0005783~endoplasmic reticulum	47	10.5856	1.46e-07	SEC23A, VCP, TMED10, ATL3, RPN2, KDELR1, HM13, MGST3, USO1, TECR, DERL1, UFSP2, ATP1A1, PKMYT1, HSP90B1, CLGN, EEF1B2, SYNCRIP, NCSTN, CYB5R3, SERPINH1, SEC61B, EMD, SEC23B, SEC31A, MPDU1, BCAP31, PDIA3, SSR4, HSPA5, TMEM192, RRAS2, SLC30A1, PDIA6, SLC39A14, DDOST, SRPK1, KTN1, SEC23IP, NPC1, TMX1, EEF1D, TMEM33, CANX, HYOU1, P4HB, DHCR7	443	828	18224	2.33511	7.39e-05	3.08e-06	2.6e-06
Annotation Cluster 7	Enrichment Score: 7.433577434939622
Category	Term	Count	%	PValue	Genes	List Total	Pop Hits	Pop Total	Fold Enrichment	Bonferroni	Benjamini	FDR
UP_KEYWORDS	Mitochondrion	59	13.2883	4.91e-10	SLC25A1, SLC25A3, GFM1, MTCH2, NDUFA10, CPOX, ATP5C1, HCCS, PHB2, HK1, TOMM22, C1QBP, IDH3B, PMPCB, DLAT, MCCC1, ATAD3B, TUFM, PCCA, PTRH2, PCCB, UQCRC1, VDAC3, SLC25A10, PGAM5, UQCRC2, SLC25A5, FKBP4, SLC25A4, SLC25A11, SLC25A13, STOML2, OAT, TOMM40, ABCB7, ATP5A1, MRPL16, PDHB, PHB, ATP5O, HSD17B10, ACAT1, PRDX3, ATP5B, CYB5R3, PITRM1, MTHFD1L, RPS3, COX2, SLC25A24, HSPA9, TRMT10C, IMMT, DNAJA1…	444	1119	20581	2.44402	1.68e-07	9.33e-09	7.31e-09
UP_KEYWORDS	Transit peptide	35	7.88288	2.18e-08	SLC25A1, SLC25A3, GFM1, STOML2, OAT, ABCB7, NDUFA10, ATP5A1, MRPL16, CPOX, ATP5C1, PDHB, ATP5O, ACAT1, PRDX3, ATP5B, PITRM1, MTHFD1L, C1QBP, IDH3B, PMPCB, DLAT, HSPA9, TRMT10C, MCCC1, IMMT, TUFM, PC, TMLHE, PCCA, PTRH2, DNAJA3, PCCB, UQCRC1, UQCRC2	444	536	20581	3.02682	7.45e-06	2.98e-07	2.34e-07
UP_SEQ_FEATURE	transit peptide:Mitochondrion	33	7.43243	3.2e-08	SLC25A1, SLC25A3, GFM1, ABCB7, NDUFA10, ATP5A1, MRPL16, CPOX, ATP5C1, PDHB, ATP5O, ACAT1, PRDX3, ATP5B, PITRM1, MTHFD1L, C1QBP, IDH3B, PMPCB, DLAT, ISOC2, HSPA9, TRMT10C, MCCC1, TUFM, PC, TMLHE, PCCA, PTRH2, DNAJA3, PCCB, UQCRC1, UQCRC2	442	482	20063	3.10771	4.25e-05	1.06e-05	1.05e-05
GOTERM_CC_DIRECT	GO:0005759~mitochondrial matrix	24	5.40541	5.4e-06	GFM1, OAT, TRMT10C, NDUFA10, ATP5A1, MCCC1, ATP5C1, PDHB, HSD17B10, ACAT1, PRDX3, ATP5B, PC, TMLHE, PITRM1, PCCA, MTHFD1L, C1QBP, DNAJA3, PCCB, RPS3, IDH3B, PMPCB, DLAT	443	327	18224	3.01928	0.00272633	8.53e-05	7.2e-05
Annotation Cluster 8	Enrichment Score: 7.366519556456636
Category	Term	Count	%	PValue	Genes	List Total	Pop Hits	Pop Total	Fold Enrichment	Bonferroni	Benjamini	FDR
UP_KEYWORDS	RNA-binding	58	13.0631	3.2e-19	EIF4A1, RBM28, RPL5, DDX47, EIF4A3, HNRNPU, ADAR, YBX1, EPRS, RPL8, C14ORF166, RPL7, RPS4X, FBL, RBM4, SYNCRIP, XPO1, SNRNP70, KHSRP, RPS11, DDX17, EIF5A, UPF1, RPS9, PABPC4, RPL22, NUDT16L1, SFPQ, PABPC1, HNRNPH3, DDX5, DHX9, DDX1, NOL9, PRPF8, PCBP1, G3BP1, IGF2BP1, RPS3, IGF2BP3, HNRNPA1, RANBP2, TIA1, HNRNPA3, PNO1, FUS, NONO, RPL35A, EIF2S1, HNRNPAB, HNRNPM, HNRNPK, IMPDH2, MARS, CAPRIN1, HN…	444	665	20581	4.04287	1.1e-16	1.37e-17	1.07e-17
UP_SEQ_FEATURE	domain:RRM 1	17	3.82883	1.58e-08	RBM28, TIA1, HNRNPA3, NONO, PABPC4, HNRNPAB, RBM4, SYNCRIP, HNRNPM, SFPQ, HNRNPA2B1, HNRNPD, IGF2BP1, IGF2BP3, PABPC1, HNRNPH3, HNRNPA1	442	125	20063	6.17323	2.1e-05	6.99e-06	6.87e-06
UP_SEQ_FEATURE	domain:RRM 2	17	3.82883	1.58e-08	RBM28, TIA1, HNRNPA3, NONO, PABPC4, HNRNPAB, RBM4, SYNCRIP, HNRNPM, SFPQ, HNRNPA2B1, HNRNPD, IGF2BP1, IGF2BP3, PABPC1, HNRNPH3, HNRNPA1	442	125	20063	6.17323	2.1e-05	6.99e-06	6.87e-06
SMART	SM00360:RRM	21	4.72973	1.92e-08	RBM28, TIA1, HNRNPA3, FUS, NONO, PABPC4, HNRNPAB, RBM4, SYNCRIP, HNRNPM, SFPQ, SNRNP70, G3BP1, HNRNPA2B1, HNRNPD, IGF2BP1, IGF2BP3, PABPC1, HNRNPH3, HNRNPA1, EIF3B	213	212	10057	4.67705	3.31e-06	3.31e-06	3.24e-06
INTERPRO	IPR000504:RNA recognition motif domain	21	4.72973	4.83e-07	RBM28, TIA1, HNRNPA3, FUS, NONO, PABPC4, HNRNPAB, RBM4, SYNCRIP, HNRNPM, SFPQ, SNRNP70, G3BP1, HNRNPA2B1, HNRNPD, IGF2BP1, IGF2BP3, PABPC1, HNRNPH3, HNRNPA1, EIF3B	441	226	18559	3.91045	0.000495	0.000124	0.000117
INTERPRO	IPR012677:Nucleotide-binding, alpha-beta plait	21	4.72973	5.38e-06	RBM28, TIA1, HNRNPA3, FUS, NONO, PABPC4, HNRNPAB, RBM4, SYNCRIP, HNRNPM, SFPQ, SNRNP70, G3BP1, HNRNPA2B1, HNRNPD, IGF2BP1, IGF2BP3, PABPC1, HNRNPH3, HNRNPA1, EIF3B	441	264	18559	3.34758	0.00550515	0.00046	0.000434
GOTERM_MF_DIRECT	GO:0000166~nucleotide binding	25	5.63063	1.44e-05	RBM28, ATP1A1, RBM4, SYNCRIP, SNRNP70, G3BP1, IGF2BP1, IGF2BP3, HNRNPA1, TIA1, HNRNPA3, FUS, NONO, PABPC4, HNRNPAB, HNRNPM, SFPQ, IMPDH2, HNRNPA2B1, HNRNPD, VDAC3, PABPC1, HPRT1, HNRNPH3, EIF3B	439	348	16881	2.76245	0.00984356	0.000761	0.00071
GOTERM_MF_DIRECT	GO:0003676~nucleic acid binding	31	6.98198	0.20483	RBM28, EIF4A1, DDX5, DDX27, DDX47, DHX9, DDX1, EIF4A3, RBM4, SYNCRIP, SNRNP70, G3BP1, ENPP1, IGF2BP3, ASCC3, HNRNPA1, DDX17, DARS, TIA1, HNRNPA3, FUS, NONO, PABPC4, RECQL, HNRNPAB, SND1, SFPQ, HNRNPA2B1, HNRNPD, PABPC1, HNRNPH3	439	985	16881	1.21021	1	1	0.934307
Annotation Cluster 9	Enrichment Score: 6.781798133089129
Category	Term	Count	%	PValue	Genes	List Total	Pop Hits	Pop Total	Fold Enrichment	Bonferroni	Benjamini	FDR
GOTERM_BP_DIRECT	GO:0075733~intracellular transport of virus	15	3.37838	2.6e-11	RANBP2, NUP205, NUP107, TSG101, NUP133, NUP188, NUP155, AAAS, NUP160, XPO1, UBC, NUP88, NUP98, KPNA2, RAN	435	51	16792	11.3536	5.26e-08	5.26e-09	5.09e-09
UP_KEYWORDS	mRNA transport	18	4.05405	1.14e-10	EIF5A, RANBP2, NUP205, NUP107, NUP133, NUP188, NUP155, EIF4A3, AAAS, NUP160, XPO1, KHSRP, HNRNPA2B1, IGF2BP1, IGF2BP3, NUP88, NUP98, HNRNPA1	444	106	20581	7.87137	3.88e-08	2.28e-09	1.79e-09
GOTERM_BP_DIRECT	GO:1900034~regulation of cellular response to heat	16	3.6036	6.66e-10	YWHAE, RANBP2, HSPA8, NUP205, NUP107, HSP90AB1, NUP133, NUP188, NUP155, RPA2, AAAS, NUP160, CHORDC1, NUP88, NUP98, FKBP4	435	75	16792	8.23516	1.35e-06	1.12e-07	1.08e-07
GOTERM_CC_DIRECT	GO:0005643~nuclear pore	15	3.37838	1.65e-09	EIF5A, RANBP2, NUP205, NUP107, NUP133, NUP155, AAAS, IPO7, NUP160, IPO5, TMEM33, NUP88, NUP98, KPNA2, RAN	443	72	18224	8.57035	8.33e-07	4.63e-08	3.9e-08
GOTERM_BP_DIRECT	GO:0006409~tRNA export from nucleus	11	2.47748	4.65e-09	RANBP2, NUP205, NUP107, NUP133, NUP188, NUP155, NUP88, NUP98, AAAS, RAN, NUP160	435	32	16792	13.2695	9.39e-06	7.23e-07	6.99e-07
GOTERM_CC_DIRECT	GO:0005635~nuclear envelope	20	4.5045	1.11e-08	RANBP2, NUP205, NUP107, NUP133, PARP1, NUP188, NUP155, MGST3, RTCB, AAAS, NUP160, LMNB1, CLGN, PGRMC2, XPO1, NPC1, TMEM33, NUP98, LBR, EMD	443	159	18224	5.17455	5.59e-06	2.66e-07	2.25e-07
UP_KEYWORDS	Translocation	14	3.15315	2.79e-08	EIF5A, RANBP2, NUP205, NUP107, NUP133, NUP188, NUP155, AAAS, PEX14, NUP160, TOMM22, NUP88, NUP98, SEC61B	444	84	20581	7.7256	9.55e-06	3.67e-07	2.88e-07
UP_KEYWORDS	Nuclear pore complex	11	2.47748	9.18e-08	EIF5A, RANBP2, NUP205, NUP107, NUP133, NUP188, NUP155, NUP88, NUP98, AAAS, NUP160	444	50	20581	10.1978	3.14e-05	1.13e-06	8.82e-07
GOTERM_BP_DIRECT	GO:0010827~regulation of glucose transport	10	2.25225	1.05e-07	RANBP2, NUP205, NUP107, NUP133, NUP188, NUP155, NUP88, NUP98, AAAS, NUP160	435	33	16792	11.6977	0.000213	1.18e-05	1.14e-05
GOTERM_BP_DIRECT	GO:0007077~mitotic nuclear envelope disassembly	11	2.47748	1.36e-07	RANBP2, NUP205, NUP107, NUP133, NUP188, NUP155, NUP88, NUP98, AAAS, EMD, NUP160	435	44	16792	9.65057	0.000274	1.44e-05	1.39e-05
GOTERM_BP_DIRECT	GO:0016925~protein sumoylation	16	3.6036	3.42e-07	RANBP2, TOP2A, TOP2B, NOP58, NUP205, NUP107, NUP133, PARP1, NUP188, NUP155, SMC3, AAAS, NUP160, HNRNPK, NUP88, NUP98	435	117	16792	5.27895	0.000691	3.29e-05	3.19e-05
KEGG_PATHWAY	hsa03013:RNA transport	24	5.40541	5.35e-07	RANBP2, PRMT5, EIF4A1, CYFIP1, UPF1, NUP205, NUP107, NUP133, NUP188, NUP155, PABPC4, EIF4A3, AAAS, EIF2S1, NUP160, EIF2S3, XPO1, EIF3E, NUP88, NUP98, PABPC1, EIF3C, RAN, EIF3B	286	172	6879	3.35616	0.000109	3.64e-05	3.5e-05
GOTERM_BP_DIRECT	GO:0006406~mRNA export from nucleus	14	3.15315	1.77e-06	EIF5A, RANBP2, UPF1, NUP205, NUP107, NUP133, NUP188, NUP155, EIF4A3, AAAS, NUP160, HNRNPA2B1, NUP88, NUP98	435	100	16792	5.40432	0.00357112	0.000156	0.00015
GOTERM_BP_DIRECT	GO:0031047~gene silencing by RNA	14	3.15315	5.79e-06	RANBP2, NUP205, NUP107, NUP133, NUP188, NUP155, AAAS, SND1, NUP160, HIST1H4A, NUP88, NUP98, PABPC1, RAN	435	111	16792	4.86876	0.0116149	0.000433	0.000419
GOTERM_MF_DIRECT	GO:0017056~structural constituent of nuclear pore	7	1.57658	1.15e-05	NUP205, NUP107, NUP133, NUP188, NUP155, TMEM33, NUP98	439	21	16881	12.8178	0.00785112	0.000712	0.000664
GOTERM_CC_DIRECT	GO:0031965~nuclear membrane	19	4.27928	1.29e-05	RANBP2, NUP205, NUP107, NUP133, NUP155, SLC30A1, YBX1, AAAS, GTPBP4, LMNB1, IPO5, XPO1, RCC1, NUP98, RRP12, TNPO1, GAPDH, LBR, EMD	443	229	18224	3.41317	0.00648413	0.000191	0.000161
GOTERM_BP_DIRECT	GO:0006606~protein import into nucleus	10	2.25225	1.64e-05	PDIA3, NUP107, NUP133, NUP188, NUP155, ADAR, NUP88, KPNA2, IPO7, RAN	435	58	16792	6.65557	0.0325945	0.00106894	0.001034
GOTERM_BP_DIRECT	GO:0006913~nucleocytoplasmic transport	7	1.57658	3.36e-05	EIF5A, NUP205, MYBBP1A, NUP155, NUP98, AAAS, RAN	435	25	16792	10.8086	0.0655728	0.00183298	0.00177307
GOTERM_CC_DIRECT	GO:0031080~nuclear pore outer ring	4	0.900901	0.00149761	NUP107, NUP133, NUP98, NUP160	443	10	18224	16.4551	0.531566	0.0122225	0.0103142
Annotation Cluster 10	Enrichment Score: 5.770544118089596
Category	Term	Count	%	PValue	Genes	List Total	Pop Hits	Pop Total	Fold Enrichment	Bonferroni	Benjamini	FDR
UP_KEYWORDS	mRNA processing	28	6.30631	3.91e-09	RBM28, DDX5, DDX47, DDX1, EIF4A3, HNRNPU, ADAR, YBX1, PRPF19, USP39, PRPF8, EFTUD2, RBM4, SYNCRIP, SNRNP70, C1QBP, KHSRP, HNRNPA1, HSPA8, HNRNPA3, NONO, SRPK1, HNRNPM, SFPQ, HNRNPK, HNRNPA2B1, PABPC1, HNRNPH3	444	332	20581	3.90934	1.34e-06	6.69e-08	5.24e-08
UP_KEYWORDS	mRNA splicing	24	5.40541	1.18e-08	HSPA8, RBM28, DDX5, HNRNPA3, DDX47, NONO, EIF4A3, HNRNPU, YBX1, PRPF19, USP39, PRPF8, SRPK1, EFTUD2, RBM4, SYNCRIP, HNRNPM, SFPQ, HNRNPK, C1QBP, KHSRP, HNRNPA2B1, PABPC1, HNRNPA1	444	260	20581	4.27879	4.04e-06	1.83e-07	1.44e-07
GOTERM_BP_DIRECT	GO:0000398~mRNA splicing, via spliceosome	23	5.18018	7.56e-08	HSPA8, DDX5, HNRNPA3, FUS, DHX9, NONO, EIF4A3, HNRNPU, YBX1, PRPF19, USP39, PRPF8, EFTUD2, SYNCRIP, HNRNPM, HNRNPK, SNRNP70, PCBP1, HNRNPA2B1, HNRNPD, PABPC1, HNRNPH3, HNRNPA1	435	222	16792	3.99934	0.000153	8.98e-06	8.69e-06
UP_KEYWORDS	Viral nucleoprotein	9	2.02703	9.21e-08	EFTUD2, SYNCRIP, HNRNPM, HNRNPA3, HNRNPK, SNRNP70, HNRNPD, HNRNPH3, HNRNPA1	444	28	20581	14.8994	3.15e-05	1.13e-06	8.82e-07
UP_KEYWORDS	Spliceosome	16	3.6036	1.01e-07	HSPA8, RBM28, DDX5, HNRNPA3, EIF4A3, HNRNPU, PRPF19, USP39, PRPF8, EFTUD2, SYNCRIP, HNRNPM, HNRNPK, HNRNPA2B1, PABPC1, HNRNPA1	444	127	20581	5.83982	3.44e-05	1.19e-06	9.3e-07
GOTERM_CC_DIRECT	GO:0019013~viral nucleocapsid	9	2.02703	2.28e-07	EFTUD2, SYNCRIP, HNRNPM, HNRNPA3, HNRNPK, SNRNP70, HNRNPD, HNRNPH3, HNRNPA1	443	28	18224	13.2228	0.000115	4.44e-06	3.75e-06
GOTERM_CC_DIRECT	GO:0071013~catalytic step 2 spliceosome	13	2.92793	2.24e-06	DDX5, HNRNPA3, EIF4A3, HNRNPU, PRPF19, PRPF8, EFTUD2, SYNCRIP, HNRNPM, HNRNPK, HNRNPA2B1, PABPC1, HNRNPA1	443	92	18224	5.81294	0.00113329	3.91e-05	3.3e-05
GOTERM_BP_DIRECT	GO:0010467~gene expression	10	2.25225	3.25e-06	HNRNPM, HNRNPA3, HNRNPK, PCBP1, HNRNPA2B1, HNRNPD, IGF2BP1, HNRNPU, IGF2BP3, HNRNPA1	435	48	16792	8.04215	0.00653715	0.000252	0.000244
UP_KEYWORDS	Virion	9	2.02703	6.52e-06	EFTUD2, SYNCRIP, HNRNPM, HNRNPA3, HNRNPK, SNRNP70, HNRNPD, HNRNPH3, HNRNPA1	444	47	20581	8.87622	0.00222582	6.96e-05	5.46e-05
GOTERM_BP_DIRECT	GO:0008380~RNA splicing	16	3.6036	2.73e-05	RBM28, DDX47, NONO, EIF4A3, USP39, PRPF8, SRPK1, EFTUD2, RBM4, SYNCRIP, SFPQ, SNRNP70, PPP2R1A, C1QBP, KHSRP, HNRNPH3	435	166	16792	3.7207	0.0537077	0.00162362	0.00157054
GOTERM_BP_DIRECT	GO:0006397~mRNA processing	16	3.6036	6.56e-05	RBM28, DDX47, NONO, ADAR, USP39, PRPF8, SRPK1, EFTUD2, RBM4, SFPQ, PDCD11, SNRNP70, C1QBP, KHSRP, HNRNPA2B1, HNRNPA1	435	179	16792	3.45048	0.124002	0.00330968	0.00320149
GOTERM_CC_DIRECT	GO:0005681~spliceosomal complex	10	2.25225	0.000461	EFTUD2, HSPA8, RBM28, HNRNPM, SNRNP70, HNRNPA2B1, HNRNPH3, USP39, HNRNPA1, PRPF8	443	94	18224	4.37635	0.207932	0.00466108	0.00393337
KEGG_PATHWAY	hsa03040:Spliceosome	14	3.15315	0.00332335	HSPA8, DDX5, HNRNPA3, EIF4A3, HNRNPU, PRPF19, USP39, PRPF8, EFTUD2, HNRNPM, HNRNPK, SNRNP70, PCBP1, HNRNPA1	286	133	6879	2.53184	0.492923	0.112994	0.108563
Annotation Cluster 11	Enrichment Score: 5.652721164773046
Category	Term	Count	%	PValue	Genes	List Total	Pop Hits	Pop Total	Fold Enrichment	Bonferroni	Benjamini	FDR
GOTERM_BP_DIRECT	GO:0006888~ER to Golgi vesicle-mediated transport	25	5.63063	3.44e-12	COPA, SEC23A, VCP, TMED10, ATL3, KDELR1, COPB1, USO1, GOLGA2, LMAN2, SEC23B, SPTAN1, SPTBN1, SEC31A, BCAP31, RAB2A, NSF, DYNC1H1, SEC24B, SEC23IP, VAMP7, GOLGB1, HYOU1, SEC24D, SEC24C	435	160	16792	6.03161	6.94e-09	7.71e-10	7.46e-10
UP_KEYWORDS	ER-Golgi transport	15	3.37838	1.36e-08	RAB2A, BCAP31, COPA, SEC23A, SEC24B, TMED10, KDELR1, COPB1, USO1, YIPF5, SCFD1, SEC24D, SEC24C, SEC23B, SEC31A	444	94	20581	7.39685	4.64e-06	2.02e-07	1.58e-07
GOTERM_BP_DIRECT	GO:0006886~intracellular protein transport	24	5.40541	5.2e-08	NSF, BCAP31, STX12, COPA, SEC23A, SEC24B, TMED10, KDELR1, COPB1, USO1, CLTC, IPO7, TOMM22, IPO5, SEC23IP, XPO1, VPS35, SEC61B, TNPO1, SEC24D, SEC24C, SEC23B, RAN, TBC1D15	435	236	16792	3.92566	0.000105	7e-06	6.78e-06
GOTERM_BP_DIRECT	GO:0048208~COPII vesicle coating	12	2.7027	3.96e-07	GOLGA2, NSF, SEC23A, SCFD1, SEC24B, SEC23IP, TMED10, TFG, USO1, SEC24D, SEC24C, SEC31A	435	61	16792	7.59389	0.000799	3.63e-05	3.51e-05
GOTERM_CC_DIRECT	GO:0030127~COPII vesicle coat	6	1.35135	1.87e-06	SEC23A, SEC24B, SEC24D, SEC24C, SEC23B, SEC31A	443	10	18224	24.6826	0.000946	3.38e-05	2.85e-05
GOTERM_CC_DIRECT	GO:0012507~ER to Golgi transport vesicle membrane	8	1.8018	0.000245	SEC23A, SEC24B, SEC23IP, TMED10, USO1, SEC24D, SEC24C, SEC31A	443	52	18224	6.32888	0.116767	0.00264152	0.00222911
GOTERM_CC_DIRECT	GO:0000139~Golgi membrane	24	5.40541	0.0184314	RAB2A, NSF, STX12, COPA, SEC23A, SEC24B, TMED10, KDELR1, COPB1, USO1, SURF4, SLC2A1, PKMYT1, GOLGA2, SEC23IP, TFG, LMAN2, GOLGB1, BSG, SEC24D, CDIPT, SEC24C, SEC23B, SEC31A	443	591	18224	1.67057	0.999918	0.0994818	0.08395
UP_KEYWORDS	Golgi apparatus	25	5.63063	0.0739321	STX12, COPA, SEC23A, TMED10, COPB1, USO1, PKMYT1, RAB21, GOLGA2, SCFD1, GANAB, LMAN2, CDIPT, SEC23B, RAB2A, PRMT5, SEC24B, YIPF5, ATG9A, SURF4, VAMP7, GOLGB1, RAB9A, SEC24D, SEC24C	444	812	20581	1.42714	1	0.264299	0.207112
Annotation Cluster 12	Enrichment Score: 4.707914842344301
Category	Term	Count	%	PValue	Genes	List Total	Pop Hits	Pop Total	Fold Enrichment	Bonferroni	Benjamini	FDR
UP_KEYWORDS	Mitochondrion inner membrane	25	5.63063	5.15e-09	SLC25A1, SLC25A3, MTCH2, STOML2, ABCB7, ATP5A1, ATP5C1, HCCS, PHB, ATP5O, PHB2, ATP5B, RPS3, COX2, SLC25A24, IMMT, ATAD3B, UQCRC1, SLC25A10, ALDH18A1, UQCRC2, SLC25A5, SLC25A11, SLC25A4, SLC25A13	444	270	20581	4.292	1.76e-06	8.38e-08	6.57e-08
UP_SEQ_FEATURE	repeat:Solcar 2	9	2.02703	2.19e-05	SLC25A1, SLC25A3, MTCH2, SLC25A10, SLC25A5, SLC25A11, SLC25A4, SLC25A24, SLC25A13	442	54	20063	7.56523	0.028734	0.00287505	0.00282749
UP_SEQ_FEATURE	repeat:Solcar 1	9	2.02703	2.19e-05	SLC25A1, SLC25A3, MTCH2, SLC25A10, SLC25A5, SLC25A11, SLC25A4, SLC25A24, SLC25A13	442	54	20063	7.56523	0.028734	0.00287505	0.00282749
INTERPRO	IPR018108:Mitochondrial substrate/solute carrier	9	2.02703	3.26e-05	SLC25A1, SLC25A3, MTCH2, SLC25A10, SLC25A5, SLC25A11, SLC25A4, SLC25A24, SLC25A13	441	53	18559	7.14632	0.032906	0.00159329	0.0015033
INTERPRO	IPR023395:Mitochondrial carrier domain	9	2.02703	3.26e-05	SLC25A1, SLC25A3, MTCH2, SLC25A10, SLC25A5, SLC25A11, SLC25A4, SLC25A24, SLC25A13	441	53	18559	7.14632	0.032906	0.00159329	0.0015033
UP_SEQ_FEATURE	repeat:Solcar 3	8	1.8018	0.000119	SLC25A1, SLC25A3, SLC25A10, SLC25A5, SLC25A11, SLC25A4, SLC25A24, SLC25A13	442	51	20063	7.12022	0.145962	0.0100889	0.00992202
INTERPRO	IPR002067:Mitochondrial carrier protein	5	1.12613	0.00354937	SLC25A1, SLC25A5, SLC25A4, SLC25A24, SLC25A13	441	27	18559	7.79331	0.974053	0.0569563	0.0537397
Annotation Cluster 13	Enrichment Score: 4.242446412022585
Category	Term	Count	%	PValue	Genes	List Total	Pop Hits	Pop Total	Fold Enrichment	Bonferroni	Benjamini	FDR
GOTERM_CC_DIRECT	GO:0030127~COPII vesicle coat	6	1.35135	1.87e-06	SEC23A, SEC24B, SEC24D, SEC24C, SEC23B, SEC31A	443	10	18224	24.6826	0.000946	3.38e-05	2.85e-05
INTERPRO	IPR006895:Zinc finger, Sec23/Sec24-type	5	1.12613	4.5e-06	SEC23A, SEC24B, SEC24D, SEC24C, SEC23B	441	6	18559	35.0699	0.00461293	0.00042	0.000397
INTERPRO	IPR006896:Sec23/Sec24, trunk domain	5	1.12613	4.5e-06	SEC23A, SEC24B, SEC24D, SEC24C, SEC23B	441	6	18559	35.0699	0.00461293	0.00042	0.000397
INTERPRO	IPR012990:Sec23/Sec24 beta-sandwich	5	1.12613	4.5e-06	SEC23A, SEC24B, SEC24D, SEC24C, SEC23B	441	6	18559	35.0699	0.00461293	0.00042	0.000397
INTERPRO	IPR006900:Sec23/Sec24, helical domain	5	1.12613	4.5e-06	SEC23A, SEC24B, SEC24D, SEC24C, SEC23B	441	6	18559	35.0699	0.00461293	0.00042	0.000397
COG_ONTOLOGY	Intracellular trafficking and secretion	10	2.25225	8.43e-06	SEC23A, SCFD1, SEC24B, VAMP7, STXBP3, TNPO1, KPNA2, SEC24C, SEC23B, IPO5	72	42	2026	6.69974	0.000177	0.000177	0.000177
GOTERM_BP_DIRECT	GO:0002474~antigen processing and presentation of peptide antigen via MHC class I	8	1.8018	8.93e-06	BCAP31, PDIA3, SEC23A, SEC24B, CANX, SEC24D, SEC24C, SEC31A	435	30	16792	10.2939	0.0178666	0.000644	0.000623
GOTERM_CC_DIRECT	GO:0012507~ER to Golgi transport vesicle membrane	8	1.8018	0.000245	SEC23A, SEC24B, SEC23IP, TMED10, USO1, SEC24D, SEC24C, SEC31A	443	52	18224	6.32888	0.116767	0.00264152	0.00222911
INTERPRO	IPR007123:Gelsolin domain	5	1.12613	0.000258	SEC23A, SEC24B, SEC24D, SEC24C, SEC23B	441	14	18559	15.03	0.233018	0.00602859	0.00568812
GOTERM_BP_DIRECT	GO:0019886~antigen processing and presentation of exogenous peptide antigen via MHC class II	9	2.02703	0.00261471	DYNC1H1, SEC23A, SEC24B, CANX, CLTC, SEC24D, SEC24C, RAB7A, SEC31A	435	92	16792	3.77631	0.994938	0.0776339	0.075096
UP_SEQ_FEATURE	region of interest:Zinc finger-like	3	0.675676	0.00461327	SEC24B, SEC24D, SEC24C	442	5	20063	27.2348	0.997856	0.165828	0.163085
INTERPRO	IPR002035:von Willebrand factor, type A	7	1.57658	0.0278637	ITGB1, SEC23A, SEC24B, SEC24D, SEC24C, SEC23B, MDN1	441	97	18559	3.03698	1	0.325182	0.306817
Annotation Cluster 14	Enrichment Score: 4.003154313161459
Category	Term	Count	%	PValue	Genes	List Total	Pop Hits	Pop Total	Fold Enrichment	Bonferroni	Benjamini	FDR
INTERPRO	IPR013816:ATP-grasp fold, subdomain 2	8	1.8018	2.38e-07	ACLY, PC, PCCA, CAD, MCCC1, GART, PAICS, ACACA	441	20	18559	16.8336	0.000245	0.000122	0.000115
UP_KEYWORDS	Biotin	5	1.12613	3.07e-06	SLC5A6, PC, PCCA, MCCC1, ACACA	444	6	20581	38.628	0.00104935	3.39e-05	2.65e-05
INTERPRO	IPR011054:Rudiment single hybrid motif	5	1.12613	4.5e-06	PC, PCCA, MCCC1, GART, ACACA	441	6	18559	35.0699	0.00461293	0.00042	0.000397
INTERPRO	IPR011761:ATP-grasp fold	6	1.35135	8.05e-06	PC, PCCA, CAD, MCCC1, GART, ACACA	441	13	18559	19.4233	0.00823668	0.000591	0.000557
INTERPRO	IPR005479:Carbamoyl-phosphate synthetase large subunit-like, ATP-binding domain	5	1.12613	1.03e-05	PC, PCCA, CAD, MCCC1, ACACA	441	7	18559	30.0599	0.0105301	0.000706	0.000666
INTERPRO	IPR016185:Pre-ATP-grasp domain	6	1.35135	1.23e-05	PC, PCCA, CAD, MCCC1, GART, ACACA	441	14	18559	18.036	0.0125362	0.000788	0.000744
INTERPRO	IPR013815:ATP-grasp fold, subdomain 1	6	1.35135	1.81e-05	PC, PCCA, CAD, MCCC1, GART, ACACA	441	15	18559	16.8336	0.0183841	0.000977	0.000921
GOTERM_BP_DIRECT	GO:0006768~biotin metabolic process	6	1.35135	1.86e-05	SLC5A6, PC, PCCA, PCCB, MCCC1, ACACA	435	14	16792	16.5438	0.0368709	0.00117398	0.00113561
INTERPRO	IPR001882:Biotin-binding site	4	0.900901	5.2e-05	PC, PCCA, MCCC1, ACACA	441	4	18559	42.0839	0.0520178	0.00213673	0.00201605
INTERPRO	IPR000089:Biotin/lipoyl attachment	5	1.12613	5.84e-05	PC, PCCA, MCCC1, DLAT, ACACA	441	10	18559	21.042	0.0582473	0.00230811	0.00217776
SMART	SM00878:SM00878	4	0.900901	8.95e-05	PC, PCCA, MCCC1, ACACA	213	5	10057	37.7728	0.0153683	0.00516232	0.00504296
INTERPRO	IPR011053:Single hybrid motif	5	1.12613	9.01e-05	PC, PCCA, MCCC1, DLAT, ACACA	441	11	18559	19.129	0.0883893	0.00330493	0.00311828
UP_SEQ_FEATURE	domain:Biotin carboxylation	4	0.900901	0.000102	PC, PCCA, MCCC1, ACACA	442	5	20063	36.3131	0.126859	0.00969667	0.00953628
UP_SEQ_FEATURE	domain:Biotinyl-binding	4	0.900901	0.000102	PC, PCCA, MCCC1, ACACA	442	5	20063	36.3131	0.126859	0.00969667	0.00953628
INTERPRO	IPR011764:Biotin carboxylation domain	4	0.900901	0.000128	PC, PCCA, MCCC1, ACACA	441	5	18559	33.6671	0.122956	0.00358452	0.00338208
INTERPRO	IPR005481:Carbamoyl-phosphate synthase, large subunit, N-terminal	4	0.900901	0.000128	PC, PCCA, MCCC1, ACACA	441	5	18559	33.6671	0.122956	0.00358452	0.00338208
INTERPRO	IPR005482:Biotin carboxylase, C-terminal	4	0.900901	0.000128	PC, PCCA, MCCC1, ACACA	441	5	18559	33.6671	0.122956	0.00358452	0.00338208
UP_SEQ_FEATURE	domain:ATP-grasp	5	1.12613	0.000141	PC, PCCA, MCCC1, GART, ACACA	442	13	20063	17.4582	0.170509	0.0105661	0.0103913
GOTERM_MF_DIRECT	GO:0004075~biotin carboxylase activity	4	0.900901	0.000167	PC, PCCA, MCCC1, ACACA	439	5	16881	30.7626	0.108173	0.00476974	0.0044499
UP_KEYWORDS	Multifunctional enzyme	9	2.02703	0.000324	PC, FASN, CAD, ALDH18A1, EPRS, PRDX6, GART, PAICS, ACACA	444	80	20581	5.21478	0.104776	0.00263483	0.00206472
GOTERM_MF_DIRECT	GO:0009374~biotin binding	3	0.675676	0.00637679	PC, PCCA, MCCC1	439	5	16881	23.072	0.98758	0.09942	0.0927533
UP_KEYWORDS	Manganese	6	1.35135	0.411712	PC, RTCB, IDH3B, CDIPT, GART, ACACA	444	194	20581	1.43362	1	0.94825	0.743073
COG_ONTOLOGY	Lipid metabolism	3	0.675676	0.706131	PCCA, MCCC1, ACACA	72	69	2026	1.22343	1	1	1
Annotation Cluster 15	Enrichment Score: 3.821155227340518
Category	Term	Count	%	PValue	Genes	List Total	Pop Hits	Pop Total	Fold Enrichment	Bonferroni	Benjamini	FDR
UP_SEQ_FEATURE	domain:KH 3	6	1.35135	1.26e-05	HNRNPK, FUBP3, PCBP1, KHSRP, IGF2BP1, IGF2BP3	442	15	20063	18.1566	0.0165501	0.00208762	0.00205309
SMART	SM00322:KH	7	1.57658	0.000128	HNRNPK, FUBP3, PNO1, PCBP1, KHSRP, IGF2BP1, IGF2BP3	213	38	10057	8.69768	0.0219771	0.00555519	0.00542675
UP_SEQ_FEATURE	domain:KH 2	6	1.35135	0.000151	HNRNPK, FUBP3, PCBP1, KHSRP, IGF2BP1, IGF2BP3	442	24	20063	11.3479	0.181777	0.0105661	0.0103913
UP_SEQ_FEATURE	domain:KH 1	6	1.35135	0.000151	HNRNPK, FUBP3, PCBP1, KHSRP, IGF2BP1, IGF2BP3	442	24	20063	11.3479	0.181777	0.0105661	0.0103913
INTERPRO	IPR004087:K Homology domain	7	1.57658	0.000249	HNRNPK, FUBP3, PNO1, PCBP1, KHSRP, IGF2BP1, IGF2BP3	441	38	18559	7.7523	0.225647	0.00602859	0.00568812
UP_SEQ_FEATURE	domain:KH 4	4	0.900901	0.000346	FUBP3, KHSRP, IGF2BP1, IGF2BP3	442	7	20063	25.9379	0.368387	0.0218926	0.0215304
INTERPRO	IPR004088:K Homology domain, type 1	7	1.57658	0.000565	HNRNPK, FUBP3, PNO1, PCBP1, KHSRP, IGF2BP1, IGF2BP3	441	44	18559	6.69517	0.440194	0.0107407	0.0101342
Annotation Cluster 16	Enrichment Score: 3.7965452882233244
Category	Term	Count	%	PValue	Genes	List Total	Pop Hits	Pop Total	Fold Enrichment	Bonferroni	Benjamini	FDR
GOTERM_MF_DIRECT	GO:0046961~proton-transporting ATPase activity, rotational mechanism	8	1.8018	3.24e-06	ATP6V1A, ATP5B, ATP5A1, ATP6V0A2, ATP6V1B2, ATP5C1, ATP6V1E1, ATP6V0A1	439	26	16881	11.8318	0.00221877	0.000222	0.000207
UP_KEYWORDS	Hydrogen ion transport	9	2.02703	9e-06	ATP6V1A, ATP5B, ATP5A1, ATP6V0A2, ATP6V1B2, ATP5C1, ATP6V1E1, ATP5O, ATP6V0A1	444	49	20581	8.51393	0.00307297	9.33e-05	7.31e-05
GOTERM_BP_DIRECT	GO:0015991~ATP hydrolysis coupled proton transport	8	1.8018	1.41e-05	ATP6V1A, ATP5B, ATP5A1, ATP6V0A2, ATP6V1B2, ATP1A1, ATP6V1E1, ATP6V0A1	435	32	16792	9.65057	0.0281019	0.000983	0.000951
INTERPRO	IPR000194:ATPase, F1/V1/A1 complex, alpha/beta subunit, nucleotide-binding domain	4	0.900901	0.000128	ATP6V1A, ATP5B, ATP5A1, ATP6V1B2	441	5	18559	33.6671	0.122956	0.00358452	0.00338208
INTERPRO	IPR004100:ATPase, alpha/beta subunit, N-terminal	4	0.900901	0.000128	ATP6V1A, ATP5B, ATP5A1, ATP6V1B2	441	5	18559	33.6671	0.122956	0.00358452	0.00338208
INTERPRO	IPR020003:ATPase, alpha/beta subunit, nucleotide-binding domain, active site	4	0.900901	0.000128	ATP6V1A, ATP5B, ATP5A1, ATP6V1B2	441	5	18559	33.6671	0.122956	0.00358452	0.00338208
GOTERM_BP_DIRECT	GO:0046034~ATP metabolic process	6	1.35135	0.00127561	ATP6V1A, HSPA8, ATP5B, VCP, ATP6V1B2, ATP1B1	435	32	16792	7.23793	0.924007	0.0431518	0.0417412
INTERPRO	IPR000793:ATPase, F1/V1/A1 complex, alpha/beta subunit, C-terminal	3	0.675676	0.00165602	ATP6V1A, ATP5B, ATP5A1	441	3	18559	42.0839	0.817707	0.0278808	0.0263062
GOTERM_BP_DIRECT	GO:0015992~proton transport	5	1.12613	0.0374184	ATP6V1A, ATP5B, ATP6V1B2, ATP6V1E1, ATP5O	435	49	16792	3.93901	1	0.614209	0.594131
Annotation Cluster 17	Enrichment Score: 3.692783810871455
Category	Term	Count	%	PValue	Genes	List Total	Pop Hits	Pop Total	Fold Enrichment	Bonferroni	Benjamini	FDR
INTERPRO	IPR013766:Thioredoxin domain	10	2.25225	3.9e-07	PRDX3, PDIA3, PRDX2, PRDX4, TMX1, PRDX1, P4HB, TXN, PDIA6, PRDX6	441	41	18559	10.2644	0.0004	0.000124	0.000117
UP_KEYWORDS	Redox-active center	10	2.25225	8.76e-07	PRDX3, PDIA3, PRDX2, PRDX4, TMX1, PRDX1, P4HB, TXN, PDIA6, PRDX6	444	49	20581	9.45992	0.000299	9.98e-06	7.82e-06
INTERPRO	IPR000866:Alkyl hydroperoxide reductase subunit C/ Thiol specific antioxidant	5	1.12613	1.53e-06	PRDX3, PRDX2, PRDX4, PRDX1, PRDX6	441	5	18559	42.0839	0.00156947	0.000262	0.000247
INTERPRO	IPR019479:Peroxiredoxin, C-terminal	5	1.12613	1.53e-06	PRDX3, PRDX2, PRDX4, PRDX1, PRDX6	441	5	18559	42.0839	0.00156947	0.000262	0.000247
UP_SEQ_FEATURE	active site:Cysteine sulfenic acid (-SOH) intermediate	5	1.12613	3.34e-06	PRDX3, PRDX2, PRDX4, PRDX1, PRDX6	442	6	20063	37.8262	0.00442348	0.000739	0.000727
INTERPRO	IPR024706:Peroxiredoxin, AhpC-type	4	0.900901	5.2e-05	PRDX2, PRDX4, PRDX1, PRDX6	441	4	18559	42.0839	0.0520178	0.00213673	0.00201605
UP_SEQ_FEATURE	domain:Thioredoxin	7	1.57658	7.3e-05	PRDX3, PRDX2, PRDX4, TMX1, PRDX1, TXN, PRDX6	442	33	20063	9.62848	0.092424	0.00808728	0.0079535
GOTERM_BP_DIRECT	GO:0045454~cell redox homeostasis	10	2.25225	0.000161	PRDX3, PDIA3, PRDX2, PRDX4, TMX1, PRDX1, P4HB, TXN, PDIA6, PRDX6	435	77	16792	5.01329	0.277989	0.00764623	0.00739628
GOTERM_MF_DIRECT	GO:0008379~thioredoxin peroxidase activity	4	0.900901	0.000167	PRDX3, PRDX2, PRDX4, PRDX1	439	5	16881	30.7626	0.108173	0.00476974	0.0044499
UP_KEYWORDS	Antioxidant	5	1.12613	0.000179	PRDX3, PRDX2, PRDX4, PRDX1, PRDX6	444	14	20581	16.5549	0.0592585	0.00156619	0.00122731
PIR_SUPERFAMILY	PIRSF000239:peroxiredoxin, AhpC type	4	0.900901	0.000231	PRDX2, PRDX4, PRDX1, PRDX6	68	4	1692	24.8824	0.012855	0.0129368	0.0129368
GOTERM_CC_DIRECT	GO:0005623~cell	10	2.25225	0.000725	PDIA3, PRDX2, PRDX4, TMX1, PRDX1, P4HB, PRDX6, VCL, ATP6V0A1, HK1	443	100	18224	4.11377	0.307241	0.00679519	0.00573428
INTERPRO	IPR012336:Thioredoxin-like fold	11	2.47748	0.00107443	PRDX3, PDIA3, PRDX2, PRDX4, TMX1, PRDX1, MARS, P4HB, TXN, PDIA6, PRDX6	441	130	18559	3.56095	0.668467	0.0193759	0.0182817
UP_KEYWORDS	Peroxidase	5	1.12613	0.00187144	PRDX3, PRDX2, PRDX4, PRDX1, PRDX6	444	25	20581	9.27072	0.473041	0.0114291	0.00895617
GOTERM_BP_DIRECT	GO:0000302~response to reactive oxygen species	6	1.35135	0.00314577	PRDX3, PRDX2, PRDX1, P4HB, TXN, PRDX6	435	39	16792	5.93882	0.998273	0.0894552	0.086531
GOTERM_MF_DIRECT	GO:0051920~peroxiredoxin activity	3	0.675676	0.00940153	PRDX4, PRDX1, PRDX6	439	6	16881	19.2267	0.998466	0.119093	0.111108
GOTERM_BP_DIRECT	GO:0042744~hydrogen peroxide catabolic process	4	0.900901	0.014096	PRDX3, PRDX2, PRDX1, PRDX6	435	20	16792	7.72046	1	0.296457	0.286766
GOTERM_MF_DIRECT	GO:0016209~antioxidant activity	3	0.675676	0.0939061	PRDX2, PRDX4, PRDX1	439	20	16881	5.768	1	0.660063	0.615803
GOTERM_BP_DIRECT	GO:0098869~cellular oxidant detoxification	5	1.12613	0.107239	PRDX3, PRDX4, MGST3, TXN, PRDX6	435	70	16792	2.75731	1	1	0.96779
Annotation Cluster 18	Enrichment Score: 3.5378073774550773
Category	Term	Count	%	PValue	Genes	List Total	Pop Hits	Pop Total	Fold Enrichment	Bonferroni	Benjamini	FDR
GOTERM_CC_DIRECT	GO:0044297~cell body	10	2.25225	1.98e-05	CCT3, ACTA1, GNB2, RPS6, CACYBP, CCT8, EZR, CCT7, RPL28, CCT4	443	63	18224	6.52979	0.00999365	0.000279	0.000235
GOTERM_BP_DIRECT	GO:1904874~positive regulation of telomerase RNA localization to Cajal body	6	1.35135	2.73e-05	CCT3, CCT6A, RUVBL1, CCT8, CCT7, CCT4	435	15	16792	15.4409	0.0536645	0.00162362	0.00157054
GOTERM_BP_DIRECT	GO:1904871~positive regulation of protein localization to Cajal body	5	1.12613	2.84e-05	CCT3, CCT6A, CCT8, CCT7, CCT4	435	8	16792	24.1264	0.0556705	0.00163655	0.00158305
GOTERM_BP_DIRECT	GO:1901998~toxin transport	8	1.8018	3.2e-05	CCT3, DNAJA1, SCFD1, HSPA5, CCT8, CCT7, ATP6V0A1, CCT4	435	36	16792	8.57829	0.0626121	0.00179603	0.00173732
INTERPRO	IPR002194:Chaperonin TCP-1, conserved site	5	1.12613	3.57e-05	CCT3, CCT6A, CCT8, CCT7, CCT4	441	9	18559	23.3799	0.0360292	0.00159538	0.00150528
GOTERM_CC_DIRECT	GO:0005832~chaperonin-containing T-complex	5	1.12613	3.9e-05	CCT3, CCT6A, CCT8, CCT7, CCT4	443	9	18224	22.8543	0.0195655	0.00052	0.000439
INTERPRO	IPR027410:TCP-1-like chaperonin intermediate domain	5	1.12613	0.000133	CCT3, CCT6A, CCT8, CCT7, CCT4	441	12	18559	17.535	0.12735	0.00358452	0.00338208
INTERPRO	IPR017998:Chaperone tailless complex polypeptide 1 (TCP-1)	5	1.12613	0.000133	CCT3, CCT6A, CCT8, CCT7, CCT4	441	12	18559	17.535	0.12735	0.00358452	0.00338208
INTERPRO	IPR027413:GroEL-like equatorial domain	5	1.12613	0.000346	CCT3, CCT6A, CCT8, CCT7, CCT4	441	15	18559	14.028	0.298847	0.0077167	0.0072809
INTERPRO	IPR002423:Chaperonin Cpn60/TCP-1	5	1.12613	0.000452	CCT3, CCT6A, CCT8, CCT7, CCT4	441	16	18559	13.1512	0.371597	0.00876357	0.00826865
INTERPRO	IPR027409:GroEL-like apical domain	5	1.12613	0.000452	CCT3, CCT6A, CCT8, CCT7, CCT4	441	16	18559	13.1512	0.371597	0.00876357	0.00826865
GOTERM_CC_DIRECT	GO:0002199~zona pellucida receptor complex	4	0.900901	0.00106748	CCT3, CCT8, CCT7, CCT4	443	9	18224	18.2834	0.417504	0.00947622	0.00799673
GOTERM_BP_DIRECT	GO:0032212~positive regulation of telomere maintenance via telomerase	6	1.35135	0.00127561	CCT3, CCT6A, CCT8, HNRNPA1, CCT7, CCT4	435	32	16792	7.23793	0.924007	0.0431518	0.0417412
GOTERM_BP_DIRECT	GO:1904851~positive regulation of establishment of protein localization to telomere	4	0.900901	0.00128237	CCT6A, CCT8, CCT7, CCT4	435	9	16792	17.1566	0.925037	0.0431518	0.0417412
GOTERM_BP_DIRECT	GO:0007339~binding of sperm to zona pellucida	5	1.12613	0.0122346	CCT3, CCT8, CCT7, CLGN, CCT4	435	35	16792	5.51461	1	0.262784	0.254194
GOTERM_CC_DIRECT	GO:0005874~microtubule	12	2.7027	0.135996	GOLGA2, CCT3, CCT6A, DYNC1H1, RCC2, CCT8, IQGAP1, FKBP4, CCT7, EMD, WDR43, CCT4	443	311	18224	1.58731	1	0.459075	0.387401
Annotation Cluster 19	Enrichment Score: 3.249189991282432
Category	Term	Count	%	PValue	Genes	List Total	Pop Hits	Pop Total	Fold Enrichment	Bonferroni	Benjamini	FDR
INTERPRO	IPR011545:DNA/RNA helicase, DEAD/DEAH box type, N-terminal	10	2.25225	3.51e-05	DDX17, EIF4A1, DDX5, DDX27, DDX47, DHX9, DDX1, EIF4A3, RECQL, ASCC3	441	69	18559	6.09912	0.0353693	0.00159538	0.00150528
GOTERM_MF_DIRECT	GO:0004004~ATP-dependent RNA helicase activity	10	2.25225	4.33e-05	DDX17, EIF4A1, UPF1, DDX5, DDX27, DDX47, DHX9, DDX1, G3BP1, EIF4A3	439	65	16881	5.91589	0.0292676	0.00198025	0.00184747
UP_KEYWORDS	Helicase	13	2.92793	6.37e-05	DDX17, EIF4A1, UPF1, DDX5, DDX27, DDX47, DHX9, DDX1, EIF4A3, RECQL, G3BP1, RUVBL1, ASCC3	444	143	20581	4.21396	0.0215522	0.000573	0.000449
UP_SEQ_FEATURE	short sequence motif:DEAD box	7	1.57658	0.000121	DDX17, EIF4A1, DDX5, DDX27, DDX47, DDX1, EIF4A3	442	36	20063	8.82611	0.148973	0.0100889	0.00992202
INTERPRO	IPR014014:RNA helicase, DEAD-box type, Q motif	7	1.57658	0.000214	DDX17, EIF4A1, DDX5, DDX27, DDX47, DDX1, EIF4A3	441	37	18559	7.96182	0.197237	0.0054918	0.00518165
INTERPRO	IPR000629:RNA helicase, ATP-dependent, DEAD-box, conserved site	6	1.35135	0.000384	DDX17, EIF4A1, DDX5, DDX27, DDX47, EIF4A3	441	27	18559	9.35198	0.325996	0.00839243	0.00791846
SMART	SM00490:HELICc	10	2.25225	0.000417	DDX17, EIF4A1, DDX5, DDX27, DDX47, DHX9, DDX1, EIF4A3, RECQL, ASCC3	213	107	10057	4.41271	0.0695382	0.0118052	0.0115322
SMART	SM00487:DEXDc	10	2.25225	0.000478	DDX17, EIF4A1, DDX5, DDX27, DDX47, DHX9, DDX1, EIF4A3, RECQL, ASCC3	213	109	10057	4.33174	0.0793322	0.0118052	0.0115322
GOTERM_BP_DIRECT	GO:0010501~RNA secondary structure unwinding	7	1.57658	0.000885	DDX17, EIF4A1, DDX5, DDX27, DDX47, DDX1, EIF4A3	435	44	16792	6.14127	0.832474	0.0330708	0.0319897
INTERPRO	IPR001650:Helicase, C-terminal	10	2.25225	0.00107539	DDX17, EIF4A1, DDX5, DDX27, DDX47, DHX9, DDX1, EIF4A3, RECQL, ASCC3	441	108	18559	3.89666	0.668796	0.0193759	0.0182817
INTERPRO	IPR014001:Helicase, superfamily 1/2, ATP-binding domain	10	2.25225	0.00122488	DDX17, EIF4A1, DDX5, DDX27, DDX47, DHX9, DDX1, EIF4A3, RECQL, ASCC3	441	110	18559	3.82581	0.715983	0.0213212	0.0201171
UP_SEQ_FEATURE	short sequence motif:Q motif	6	1.35135	0.0017512	DDX17, EIF4A1, DDX5, DDX27, DDX47, EIF4A3	442	40	20063	6.80871	0.902644	0.0895804	0.0880986
UP_SEQ_FEATURE	domain:Helicase C-terminal	9	2.02703	0.0026536	DDX17, EIF4A1, DDX5, DDX27, DDX47, DHX9, DDX1, EIF4A3, RECQL	442	108	20063	3.78262	0.970734	0.11674	0.114809
UP_SEQ_FEATURE	domain:Helicase ATP-binding	9	2.02703	0.00370412	DDX17, EIF4A1, DDX5, DDX27, DDX47, DHX9, DDX1, EIF4A3, RECQL	442	114	20063	3.58353	0.992787	0.144896	0.1425
GOTERM_MF_DIRECT	GO:0003724~RNA helicase activity	4	0.900901	0.00408709	DDX17, DDX5, DHX9, DDX1	439	13	16881	11.8318	0.939764	0.0700936	0.0653935
GOTERM_MF_DIRECT	GO:0004386~helicase activity	8	1.8018	0.00655124	DDX17, EIF4A1, UPF1, DDX27, DDX47, DHX9, DDX1, EIF4A3	439	85	16881	3.61913	0.98899	0.09987	0.0931732
Annotation Cluster 20	Enrichment Score: 3.1866498983801894
Category	Term	Count	%	PValue	Genes	List Total	Pop Hits	Pop Total	Fold Enrichment	Bonferroni	Benjamini	FDR
GOTERM_MF_DIRECT	GO:0016887~ATPase activity	15	3.37838	0.000308	NSF, HSPA8, DYNC1H1, ABCC1, VCP, HSPA5, ABCB7, ATP5A1, ATP5C1, ATP1B1, ATP5O, ATP5B, RUVBL1, MYH9, MDN1	439	183	16881	3.15191	0.190579	0.00813088	0.00758567
SMART	SM00382:AAA	11	2.47748	0.000591	NSF, DYNC1H1, ATP5B, VCP, ABCC1, ABCB1, ABCB7, RUVBL1, ASCC3, ATAD3B, MDN1	213	136	10057	3.81894	0.0971965	0.0127775	0.0124821
INTERPRO	IPR003593:AAA+ ATPase domain	11	2.47748	0.00151277	NSF, DYNC1H1, ATP5B, VCP, ABCC1, ABCB1, ABCB7, RUVBL1, ASCC3, ATAD3B, MDN1	441	136	18559	3.40384	0.788766	0.0258936	0.0244312
Annotation Cluster 21	Enrichment Score: 3.1206910259208023
Category	Term	Count	%	PValue	Genes	List Total	Pop Hits	Pop Total	Fold Enrichment	Bonferroni	Benjamini	FDR
GOTERM_BP_DIRECT	GO:0010827~regulation of glucose transport	10	2.25225	1.05e-07	RANBP2, NUP205, NUP107, NUP133, NUP188, NUP155, NUP88, NUP98, AAAS, NUP160	435	33	16792	11.6977	0.000213	1.18e-05	1.14e-05
GOTERM_CC_DIRECT	GO:0031080~nuclear pore outer ring	4	0.900901	0.00149761	NUP107, NUP133, NUP98, NUP160	443	10	18224	16.4551	0.531566	0.0122225	0.0103142
GOTERM_MF_DIRECT	GO:0005487~nucleocytoplasmic transporter activity	5	1.12613	0.00225628	NUP107, XPO1, NUP133, NUP98, NUP160	439	22	16881	8.73939	0.787658	0.0442231	0.0412577
GOTERM_BP_DIRECT	GO:0007062~sister chromatid cohesion	9	2.02703	0.00523063	RANBP2, NUP107, XPO1, NUP133, RCC2, NUP98, SMC3, PHB2, NUP160	435	103	16792	3.37302	0.999975	0.134798	0.130392
GOTERM_CC_DIRECT	GO:0000776~kinetochore	5	1.12613	0.133844	NUP107, XPO1, NUP98, WDR43, NUP160	443	81	18224	2.53936	1	0.459075	0.387401
Annotation Cluster 22	Enrichment Score: 3.07140221015393
Category	Term	Count	%	PValue	Genes	List Total	Pop Hits	Pop Total	Fold Enrichment	Bonferroni	Benjamini	FDR
UP_KEYWORDS	Protein biosynthesis	22	4.95495	1.39e-11	EIF5A, MCTS1, DARS, EIF4A1, GFM1, TARS, EPRS, EEF2, EIF2S1, TUFM, EEF1B2, EIF2S3, EEF1D, EIF3L, MARS, RARS, EIF3E, IARS, FARSA, EIF3C, FARSB, EIF3B	444	152	20581	6.70907	4.75e-09	2.97e-10	2.33e-10
UP_KEYWORDS	Aminoacyl-tRNA synthetase	8	1.8018	1.45e-05	DARS, MARS, RARS, TARS, IARS, FARSA, EPRS, FARSB	444	38	20581	9.75865	0.00493594	0.000146	0.000114
UP_KEYWORDS	Ligase	22	4.95495	2.3e-05	RANBP2, DARS, RTCB, CAD, MCCC1, TARS, ASNS, EPRS, PRPF19, PAICS, ACACA, PC, PCCA, MTHFD1L, MARS, RARS, PCCB, UBA1, IARS, FARSA, GART, FARSB	444	347	20581	2.93885	0.00782939	0.000218	0.000171
GOTERM_BP_DIRECT	GO:0006418~tRNA aminoacylation for protein translation	8	1.8018	6.54e-05	DARS, MARS, RARS, TARS, IARS, FARSA, EPRS, FARSB	435	40	16792	7.72046	0.123743	0.00330968	0.00320149
INTERPRO	IPR001412:Aminoacyl-tRNA synthetase, class I, conserved site	4	0.900901	0.00487013	MARS, RARS, IARS, EPRS	441	15	18559	11.2224	0.993355	0.0746511	0.0704352
UP_SEQ_FEATURE	short sequence motif:"HIGH" region	4	0.900901	0.00673267	MARS, RARS, IARS, EPRS	442	18	20063	10.087	0.999874	0.217595	0.213996
INTERPRO	IPR006195:Aminoacyl-tRNA synthetase, class II	4	0.900901	0.00702734	DARS, TARS, FARSA, EPRS	441	17	18559	9.90209	0.999285	0.100237	0.0945762
INTERPRO	IPR014729:Rossmann-like alpha/beta/alpha sandwich fold	5	1.12613	0.0171479	MARS, RARS, ASNS, IARS, EPRS	441	42	18559	5.00999	1	0.21218	0.200197
KEGG_PATHWAY	hsa00970:Aminoacyl-tRNA biosynthesis	8	1.8018	0.0187485	DARS, MARS, RARS, TARS, IARS, FARSA, EPRS, FARSB	286	66	6879	2.91545	0.978953	0.273193	0.262479
INTERPRO	IPR009080:Aminoacyl-tRNA synthetase, class 1a, anticodon-binding	3	0.675676	0.0368055	MARS, RARS, IARS	441	13	18559	9.71167	1	0.42471	0.400725
GOTERM_MF_DIRECT	GO:0000049~tRNA binding	5	1.12613	0.0429271	MARS, RARS, RPL35A, IARS, FARSA	439	51	16881	3.76993	1	0.39264	0.366311
UP_SEQ_FEATURE	short sequence motif:"KMSKS" region	3	0.675676	0.0472086	MARS, IARS, EPRS	442	16	20063	8.51089	1	0.766319	0.753643
GOTERM_MF_DIRECT	GO:0004812~aminoacyl-tRNA ligase activity	3	0.675676	0.0706816	MARS, IARS, FARSA	439	17	16881	6.78588	1	0.563809	0.526002
Annotation Cluster 23	Enrichment Score: 3.006847851851142
Category	Term	Count	%	PValue	Genes	List Total	Pop Hits	Pop Total	Fold Enrichment	Bonferroni	Benjamini	FDR
INTERPRO	IPR014721:Ribosomal protein S5 domain 2-type fold, subgroup	7	1.57658	1.61e-05	TOP2A, EFTUD2, TOP2B, GFM1, RPS16, RPS2, EEF2	441	24	18559	12.2745	0.0163716	0.000917	0.000865
INTERPRO	IPR009000:Translation elongation/initiation factor/Ribosomal, beta-barrel	7	1.57658	6.29e-05	EFTUD2, GFM1, EIF2S3, RPL3, RPL35A, EEF2, TUFM	441	30	18559	9.81958	0.062515	0.00239083	0.00225581
INTERPRO	IPR004161:Translation elongation factor EFTu/EF1A, domain 2	5	1.12613	0.000346	EFTUD2, GFM1, EIF2S3, EEF2, TUFM	441	15	18559	14.028	0.298847	0.0077167	0.0072809
INTERPRO	IPR000795:Elongation factor, GTP-binding domain	5	1.12613	0.00111684	EFTUD2, GFM1, EIF2S3, EEF2, TUFM	441	20	18559	10.521	0.682614	0.0197758	0.0186589
SMART	SM00889:SM00889	3	0.675676	0.00258052	EFTUD2, GFM1, EEF2	213	4	10057	35.412	0.360461	0.0448482	0.0438112
INTERPRO	IPR005517:Translation elongation factor EFG/EF2, domain IV	3	0.675676	0.00326002	EFTUD2, GFM1, EEF2	441	4	18559	31.5629	0.965039	0.0531435	0.0501422
SMART	SM00838:SM00838	3	0.675676	0.00424119	EFTUD2, GFM1, EEF2	213	5	10057	28.3296	0.520632	0.0667023	0.0651601
INTERPRO	IPR009022:Elongation factor G, III-V domain	3	0.675676	0.00789682	EFTUD2, GFM1, EEF2	441	6	18559	21.042	0.999709	0.106711	0.100684
INTERPRO	IPR000640:Translation elongation factor EFG, V domain	3	0.675676	0.00789682	EFTUD2, GFM1, EEF2	441	6	18559	21.042	0.999709	0.106711	0.100684
Annotation Cluster 24	Enrichment Score: 2.9589349471598507
Category	Term	Count	%	PValue	Genes	List Total	Pop Hits	Pop Total	Fold Enrichment	Bonferroni	Benjamini	FDR
UP_KEYWORDS	Initiation factor	8	1.8018	0.000238	MCTS1, EIF4A1, EIF2S3, EIF3L, EIF3E, EIF3C, EIF2S1, EIF3B	444	58	20581	6.3936	0.0782053	0.0019971	0.00156498
GOTERM_BP_DIRECT	GO:0001731~formation of translation preinitiation complex	6	1.35135	0.000258	MCTS1, EIF2S3, EIF3L, EIF3E, EIF3C, EIF3B	435	23	16792	10.0702	0.40611	0.0113259	0.0109557
GOTERM_CC_DIRECT	GO:0033290~eukaryotic 48S preinitiation complex	5	1.12613	0.000377	EIF3L, EIF3E, EIF3C, EIF2S1, EIF3B	443	15	18224	13.7126	0.173604	0.00389073	0.00328328
GOTERM_MF_DIRECT	GO:0003743~translation initiation factor activity	8	1.8018	0.000983	MCTS1, EIF4A1, EIF2S3, EIF3L, EIF3E, EIF3C, EIF2S1, EIF3B	439	61	16881	5.04306	0.490729	0.0224814	0.0209739
GOTERM_BP_DIRECT	GO:0006446~regulation of translational initiation	6	1.35135	0.00219436	EIF4A1, EIF3L, DDX1, EIF3E, EIF3C, EIF3B	435	36	16792	6.43372	0.988148	0.0681601	0.065932
GOTERM_CC_DIRECT	GO:0016282~eukaryotic 43S preinitiation complex	4	0.900901	0.00518879	EIF3L, EIF3E, EIF3C, EIF3B	443	15	18224	10.9701	0.928092	0.0340977	0.0287742
GOTERM_CC_DIRECT	GO:0005852~eukaryotic translation initiation factor 3 complex	4	0.900901	0.00748113	EIF3L, EIF3E, EIF3C, EIF3B	443	17	18224	9.67946	0.977622	0.046734	0.0394375
Annotation Cluster 25	Enrichment Score: 2.944192497072538
Category	Term	Count	%	PValue	Genes	List Total	Pop Hits	Pop Total	Fold Enrichment	Bonferroni	Benjamini	FDR
GOTERM_CC_DIRECT	GO:0097452~GAIT complex	4	0.900901	5.57e-05	SYNCRIP, RPL13A, EPRS, GAPDH	443	4	18224	41.1377	0.0277751	0.000722	0.000609
UP_KEYWORDS	Translation regulation	10	2.25225	0.000444	SYNCRIP, CNOT1, EIF4A3, IGF2BP1, RPS3, RPL13A, IGF2BP3, EPRS, GAPDH, EIF2S1	444	105	20581	4.41463	0.140763	0.00344721	0.00270132
GOTERM_BP_DIRECT	GO:0071346~cellular response to interferon-gamma	5	1.12613	0.0595571	SYNCRIP, RPL13A, LGALS9, EPRS, GAPDH	435	57	16792	3.38617	1	0.79633	0.770299
Annotation Cluster 26	Enrichment Score: 2.720328638010975
Category	Term	Count	%	PValue	Genes	List Total	Pop Hits	Pop Total	Fold Enrichment	Bonferroni	Benjamini	FDR
GOTERM_MF_DIRECT	GO:0003924~GTPase activity	22	4.95495	8.43e-07	RAB2A, GFM1, RALA, ATL3, GTPBP10, GNAI3, RRAS2, EEF2, GTPBP4, GNL3, TUFM, RAB21, EFTUD2, EIF2S3, RAP1A, GNA11, GNB2, GNAS, RAB9A, RAN, RAB7A, ARL8B	439	234	16881	3.61527	0.000578	6.42e-05	5.99e-05
UP_SEQ_FEATURE	nucleotide phosphate-binding region:GTP	22	4.95495	5.65e-06	RAB2A, GFM1, RALA, ATL3, GTPBP10, GNAI3, RRAS2, EEF2, GTPBP4, GNL3, TUFM, RAB21, EFTUD2, EIF2S3, RAP1A, RAP2B, GNA11, GNAS, RAB9A, RAN, RAB7A, ARL8B	442	310	20063	3.22133	0.00747503	0.00107268	0.00105493
UP_KEYWORDS	GTP-binding	22	4.95495	1.92e-05	RAB2A, GFM1, RALA, ATL3, GTPBP10, GNAI3, RRAS2, EEF2, GTPBP4, GNL3, TUFM, RAB21, EFTUD2, EIF2S3, RAP1A, RAP2B, GNA11, GNAS, RAB9A, RAN, RAB7A, ARL8B	444	343	20581	2.97312	0.00653072	0.000187	0.000147
GOTERM_MF_DIRECT	GO:0019003~GDP binding	9	2.02703	7.04e-05	RAB21, RAB2A, RALA, RAP2B, GNAI3, RAB9A, RAN, RAB7A, ARL8B	439	54	16881	6.40888	0.0471435	0.00254257	0.00237207
GOTERM_MF_DIRECT	GO:0005525~GTP binding	25	5.63063	7.04e-05	RALA, GFM1, HSP90AB1, ATL3, GNAI3, GTPBP10, RAB21, EFTUD2, RAP1A, GNA11, RAB2A, RRAS2, EEF2, GTPBP4, NME1, GNL3, TUFM, RAP2B, EIF2S3, GNAS, RAB9A, FKBP4, RAN, RAB7A, ARL8B	439	384	16881	2.50347	0.0471621	0.00254257	0.00237207
INTERPRO	IPR005225:Small GTP-binding protein domain	14	3.15315	0.00018	RAB2A, GFM1, RALA, RRAS2, EEF2, GTPBP4, RAB21, EFTUD2, RAP1A, RAP2B, RAB9A, RAN, RAB7A, ARL8B	441	167	18559	3.52799	0.168425	0.00472866	0.00446161
UP_KEYWORDS	Prenylation	11	2.47748	0.0035501	RAB21, DNAJA1, RAB2A, RALA, RAP1A, RAP2B, RRAS2, RAB9A, NAP1L1, LMNB1, RAB7A	444	168	20581	3.03506	0.703673	0.0199893	0.0156641
UP_SEQ_FEATURE	short sequence motif:Effector region	8	1.8018	0.00691869	RAB21, RAB2A, RALA, RAP1A, RAP2B, RRAS2, RAB9A, RAB7A	442	101	20063	3.59536	0.999902	0.217595	0.213996
INTERPRO	IPR001806:Small GTPase superfamily	9	2.02703	0.0178658	RAB21, RAB2A, RALA, RAP1A, RAP2B, RRAS2, RAB9A, RAN, RAB7A	441	139	18559	2.72486	1	0.218431	0.206095
UP_SEQ_FEATURE	lipid moiety-binding region:S-geranylgeranyl cysteine	7	1.57658	0.032024	RAB21, RAB2A, RALA, RAP1A, RAP2B, RAB9A, RAB7A	442	108	20063	2.94204	1	0.645333	0.634658
INTERPRO	IPR020849:Small GTPase superfamily, Ras type	4	0.900901	0.0645717	RALA, RAP1A, RAP2B, RRAS2	441	39	18559	4.3163	1	0.579923	0.547172
GOTERM_BP_DIRECT	GO:0007264~small GTPase mediated signal transduction	10	2.25225	0.18738	RAB21, RAB2A, RAP1A, DNAJA3, GDI2, RRAS2, RAB9A, RAN, RAB7A, ARL8B	435	246	16792	1.5692	1	1	0.96779
UP_SEQ_FEATURE	propeptide:Removed in mature form	6	1.35135	0.59891	RAB21, ACTA1, RALA, RAP1A, RAP2B, RRAS2	442	237	20063	1.14915	1	1	0.984199
KEGG_PATHWAY	hsa04014:Ras signaling pathway	4	0.900901	0.996308	RALA, RAP1A, GNB2, RRAS2	286	226	6879	0.425707	1	1	0.996308
Annotation Cluster 27	Enrichment Score: 2.697803738246009
Category	Term	Count	%	PValue	Genes	List Total	Pop Hits	Pop Total	Fold Enrichment	Bonferroni	Benjamini	FDR
GOTERM_CC_DIRECT	GO:0000796~condensin complex	4	0.900901	0.000137	NCAPG, NCAPD2, SMC4, SMC2	443	5	18224	32.9102	0.0668152	0.00157153	0.00132617
UP_KEYWORDS	DNA condensation	4	0.900901	0.00302142	NCAPG, NCAPD2, SMC4, SMC2	444	14	20581	13.2439	0.644735	0.017816	0.013961
GOTERM_BP_DIRECT	GO:0007076~mitotic chromosome condensation	4	0.900901	0.00618934	NCAPG, NCAPD2, SMC4, SMC2	435	15	16792	10.2939	0.999996	0.146866	0.142065
GOTERM_BP_DIRECT	GO:0010032~meiotic chromosome condensation	3	0.675676	0.00632856	NCAPD2, SMC4, SMC2	435	5	16792	23.1614	0.999997	0.146866	0.142065
Annotation Cluster 28	Enrichment Score: 2.68894861700447
Category	Term	Count	%	PValue	Genes	List Total	Pop Hits	Pop Total	Fold Enrichment	Bonferroni	Benjamini	FDR
UP_KEYWORDS	Hydrogen ion transport	9	2.02703	9e-06	ATP6V1A, ATP5B, ATP5A1, ATP6V0A2, ATP6V1B2, ATP5C1, ATP6V1E1, ATP5O, ATP6V0A1	444	49	20581	8.51393	0.00307297	9.33e-05	7.31e-05
GOTERM_BP_DIRECT	GO:0015986~ATP synthesis coupled proton transport	6	1.35135	0.000206	ATP5B, ATP5A1, ATP6V0A2, ATP5C1, ATP5O, ATP6V0A1	435	22	16792	10.5279	0.340688	0.00946624	0.0091568
GOTERM_BP_DIRECT	GO:0006754~ATP biosynthetic process	6	1.35135	0.000802	ATP5B, ATP5A1, ATP5C1, ALDOA, ATP5O, SLC25A13	435	29	16792	7.98668	0.801936	0.0323703	0.0313121
GOTERM_BP_DIRECT	GO:0042776~mitochondrial ATP synthesis coupled proton transport	5	1.12613	0.00185752	ATP5B, STOML2, ATP5A1, ATP5C1, ATP5O	435	21	16792	9.19102	0.976572	0.0595292	0.0575832
GOTERM_CC_DIRECT	GO:0045261~proton-transporting ATP synthase complex, catalytic core F(1)	3	0.675676	0.00340931	ATP5B, ATP5A1, ATP5C1	443	4	18224	30.8533	0.822371	0.0236317	0.0199421
UP_KEYWORDS	ATP synthesis	4	0.900901	0.00450225	ATP5B, ATP5A1, ATP5C1, ATP5O	444	16	20581	11.5884	0.786314	0.024835	0.0194614
UP_KEYWORDS	CF(1)	3	0.675676	0.0065475	ATP5B, ATP5A1, ATP5C1	444	6	20581	23.1768	0.894243	0.0339684	0.0266185
GOTERM_MF_DIRECT	GO:0046933~proton-transporting ATP synthase activity, rotational mechanism	4	0.900901	0.0089983	ATP5B, ATP5A1, ATP5C1, ATP5O	439	17	16881	9.04784	0.997972	0.116469	0.108659
GOTERM_CC_DIRECT	GO:0005753~mitochondrial proton-transporting ATP synthase complex	4	0.900901	0.0136219	ATP5B, ATP5A1, ATP5C1, ATP5O	443	21	18224	7.83575	0.999032	0.0774458	0.0653545
GOTERM_MF_DIRECT	GO:0022857~transmembrane transporter activity	5	1.12613	0.0378737	ATP5B, ATP5A1, SLC2A1, ATP5C1, ATP5O	439	49	16881	3.92381	1	0.355909	0.332043
Annotation Cluster 29	Enrichment Score: 2.6156768269434285
Category	Term	Count	%	PValue	Genes	List Total	Pop Hits	Pop Total	Fold Enrichment	Bonferroni	Benjamini	FDR
GOTERM_CC_DIRECT	GO:0034663~endoplasmic reticulum chaperone complex	5	1.12613	9.84e-05	HSPA5, HYOU1, P4HB, PDIA6, HSP90B1	443	11	18224	18.699	0.0485702	0.0011854	0.00100033
GOTERM_BP_DIRECT	GO:0034976~response to endoplasmic reticulum stress	10	2.25225	0.000131	PDIA3, TMX1, TMEM33, FLOT1, HYOU1, P4HB, EEF2, PDIA6, EIF2S1, HSP90B1	435	75	16792	5.14697	0.233076	0.00647195	0.00626039
UP_SEQ_FEATURE	short sequence motif:Prevents secretion from ER	7	1.57658	0.00218091	PDIA3, HSPA5, SERPINH1, HYOU1, P4HB, PDIA6, HSP90B1	442	61	20063	5.20885	0.945065	0.10743	0.105653
GOTERM_BP_DIRECT	GO:0034975~protein folding in endoplasmic reticulum	4	0.900901	0.00404254	PDIA3, HSPA5, CANX, HSP90B1	435	13	16792	11.8776	0.999719	0.110296	0.10669
GOTERM_MF_DIRECT	GO:0003756~protein disulfide isomerase activity	4	0.900901	0.0185219	PDIA3, TMX1, P4HB, PDIA6	439	22	16881	6.99151	0.999997	0.208295	0.194328
GOTERM_CC_DIRECT	GO:0005788~endoplasmic reticulum lumen	9	2.02703	0.0957884	PDIA3, GANAB, HSPA5, CANX, SERPINH1, HYOU1, P4HB, PDIA6, HSP90B1	443	192	18224	1.92833	1	0.367189	0.309861
Annotation Cluster 30	Enrichment Score: 2.5444251954705277
Category	Term	Count	%	PValue	Genes	List Total	Pop Hits	Pop Total	Fold Enrichment	Bonferroni	Benjamini	FDR
GOTERM_MF_DIRECT	GO:0051287~NAD binding	8	1.8018	4.75e-05	LDHB, LDHA, AHCY, CYB5R3, PARP1, IDH3B, PHGDH, GAPDH	439	38	16881	8.09543	0.0320399	0.00203523	0.00189876
UP_KEYWORDS	NAD	12	2.7027	0.00148171	LDHB, LDHA, AHCY, CYB5R3, PARP1, FASN, IMPDH2, VDAC3, IDH3B, PHGDH, HSD17B10, GAPDH	444	175	20581	3.17853	0.397773	0.00956123	0.00749243
UP_SEQ_FEATURE	nucleotide phosphate-binding region:NAD	7	1.57658	0.00833998	LDHB, LDHA, IMPDH2, VDAC3, PHGDH, HSD17B10, GAPDH	442	80	20063	3.97175	0.999985	0.241134	0.237146
INTERPRO	IPR016040:NAD(P)-binding domain	11	2.47748	0.0105168	LDHB, ACLY, LDHA, AHCY, MTHFD1L, FASN, PHGDH, UBA1, HSD17B12, HSD17B10, GAPDH	441	179	18559	2.58616	0.999981	0.136302	0.128605
UP_SEQ_FEATURE	binding site:NAD	5	1.12613	0.0307365	LDHB, LDHA, PHGDH, HSD17B10, GAPDH	442	54	20063	4.20291	1	0.628915	0.618512
Annotation Cluster 31	Enrichment Score: 2.513799453409971
Category	Term	Count	%	PValue	Genes	List Total	Pop Hits	Pop Total	Fold Enrichment	Bonferroni	Benjamini	FDR
INTERPRO	IPR004161:Translation elongation factor EFTu/EF1A, domain 2	5	1.12613	0.000346	EFTUD2, GFM1, EIF2S3, EEF2, TUFM	441	15	18559	14.028	0.298847	0.0077167	0.0072809
UP_KEYWORDS	Elongation factor	6	1.35135	0.000413	EIF5A, EEF1B2, GFM1, EEF1D, EEF2, TUFM	444	30	20581	9.27072	0.131684	0.00328303	0.00257267
INTERPRO	IPR000795:Elongation factor, GTP-binding domain	5	1.12613	0.00111684	EFTUD2, GFM1, EIF2S3, EEF2, TUFM	441	20	18559	10.521	0.682614	0.0197758	0.0186589
GOTERM_MF_DIRECT	GO:0003746~translation elongation factor activity	6	1.35135	0.00171883	EIF5A, EEF1B2, GFM1, EEF1D, EEF2, TUFM	439	34	16881	6.78588	0.692762	0.03468	0.0323545
GOTERM_BP_DIRECT	GO:0006414~translational elongation	4	0.900901	0.0104815	EEF1B2, EEF1D, EEF2, TUFM	435	18	16792	8.57829	1	0.23007	0.222549
GOTERM_BP_DIRECT	GO:0045471~response to ethanol	5	1.12613	0.287884	EEF1B2, RPS4X, RPL15, EEF2, TUFM	435	105	16792	1.8382	1	1	0.96779
Annotation Cluster 32	Enrichment Score: 2.481176470170052
Category	Term	Count	%	PValue	Genes	List Total	Pop Hits	Pop Total	Fold Enrichment	Bonferroni	Benjamini	FDR
SMART	SM00968:SM00968	4	0.900901	0.000176	SMCHD1, SMC3, SMC4, SMC2	213	6	10057	31.4773	0.0300344	0.00609839	0.00595738
INTERPRO	IPR010935:SMCs flexible hinge	4	0.900901	0.000251	SMCHD1, SMC3, SMC4, SMC2	441	6	18559	28.0559	0.227241	0.00602859	0.00568812
INTERPRO	IPR024704:Structural maintenance of chromosomes protein	3	0.675676	0.0053482	SMC3, SMC4, SMC2	441	5	18559	25.2503	0.995943	0.079603	0.0751074
UP_SEQ_FEATURE	region of interest:Flexible hinge	3	0.675676	0.00940903	SMC3, SMC4, SMC2	442	7	20063	19.4535	0.999997	0.255388	0.251163
INTERPRO	IPR003395:RecF/RecN/SMC	3	0.675676	0.010883	SMC3, SMC4, SMC2	441	7	18559	18.036	0.999987	0.136302	0.128605
UP_SEQ_FEATURE	compositionally biased region:Ala/Asp-rich (DA-box)	3	0.675676	0.012364	SMC3, SMC4, SMC2	442	8	20063	17.0218	1	0.310267	0.305135
PIR_SUPERFAMILY	PIRSF005719:structural maintenance of chromosomes protein	3	0.675676	0.0142998	SMC3, SMC4, SMC2	68	5	1692	14.9294	0.553613	0.400394	0.400394
Annotation Cluster 33	Enrichment Score: 2.4711224380537846
Category	Term	Count	%	PValue	Genes	List Total	Pop Hits	Pop Total	Fold Enrichment	Bonferroni	Benjamini	FDR
GOTERM_CC_DIRECT	GO:0005903~brush border	9	2.02703	9.52e-05	MYO1D, MYL6, MYH9, FLNB, ACTN4, EZR, MYH10, SLC38A2, VCL	443	60	18224	6.17065	0.0470489	0.00117992	0.000996
UP_KEYWORDS	Actin-binding	14	3.15315	0.00675692	CYFIP1, ACTN4, MYO1D, EPB41L2, PLS3, MYH9, FLNB, FLNC, PFN1, MYH10, SPTAN1, EMD, VCL, SPTBN1	444	274	20581	2.36843	0.901599	0.0344905	0.0270277
GOTERM_MF_DIRECT	GO:0003779~actin binding	13	2.92793	0.0599906	ITGB1, ACTN4, EPB41L2, MYH9, FLNB, PFN1, ALDOA, EZR, MYH10, SPTAN1, EMD, VCL, SPTBN1	439	278	16881	1.79818	1	0.499452	0.465961
Annotation Cluster 34	Enrichment Score: 2.4485402783723735
Category	Term	Count	%	PValue	Genes	List Total	Pop Hits	Pop Total	Fold Enrichment	Bonferroni	Benjamini	FDR
GOTERM_BP_DIRECT	GO:0000059~protein import into nucleus, docking	4	0.900901	0.000872	NUP205, NUP98, TNPO1, IPO5	435	8	16792	19.3011	0.828042	0.0330708	0.0319897
GOTERM_CC_DIRECT	GO:0034399~nuclear periphery	5	1.12613	0.00147216	NUP205, NUP107, NUP98, TNPO1, IPO5	443	21	18224	9.79469	0.525485	0.0122117	0.0103051
GOTERM_MF_DIRECT	GO:0008139~nuclear localization sequence binding	4	0.900901	0.0351652	NUP98, TNPO1, KPNA2, IPO5	439	28	16881	5.49333	1	0.344619	0.321511
Annotation Cluster 35	Enrichment Score: 2.418271482378753
Category	Term	Count	%	PValue	Genes	List Total	Pop Hits	Pop Total	Fold Enrichment	Bonferroni	Benjamini	FDR
GOTERM_BP_DIRECT	GO:0006611~protein export from nucleus	6	1.35135	0.000942	EIF5A, HSPA9, XPO1, ADAR, NUP88, RAN	435	30	16792	7.72046	0.850783	0.0339546	0.0328446
GOTERM_BP_DIRECT	GO:0000056~ribosomal small subunit export from nucleus	3	0.675676	0.00632856	XPO1, NUP88, RAN	435	5	16792	23.1614	0.999997	0.146866	0.142065
GOTERM_BP_DIRECT	GO:0000055~ribosomal large subunit export from nucleus	3	0.675676	0.00933106	XPO1, NUP88, RAN	435	6	16792	19.3011	1	0.209327	0.202484
Annotation Cluster 36	Enrichment Score: 2.4003878963302623
Category	Term	Count	%	PValue	Genes	List Total	Pop Hits	Pop Total	Fold Enrichment	Bonferroni	Benjamini	FDR
GOTERM_BP_DIRECT	GO:0006090~pyruvate metabolic process	7	1.57658	1.51e-05	LDHB, LDHA, PC, SLC16A1, BSG, DLAT, PDHB	435	22	16792	12.2825	0.0300557	0.00101721	0.000984
KEGG_PATHWAY	hsa00620:Pyruvate metabolism	7	1.57658	0.00561179	LDHB, LDHA, PC, DLAT, PDHB, ACACA, ACAT1	286	40	6879	4.20918	0.682738	0.143101	0.137489
UP_KEYWORDS	Pyruvate	3	0.675676	0.0508046	PC, DLAT, PDHB	444	17	20581	8.18005	1	0.193057	0.151285
KEGG_PATHWAY	hsa00010:Glycolysis / Gluconeogenesis	7	1.57658	0.0580827	LDHB, LDHA, DLAT, PDHB, ALDOA, GAPDH, HK1	286	67	6879	2.51294	0.999995	0.639775	0.614686
Annotation Cluster 37	Enrichment Score: 2.2936619845125845
Category	Term	Count	%	PValue	Genes	List Total	Pop Hits	Pop Total	Fold Enrichment	Bonferroni	Benjamini	FDR
UP_SEQ_FEATURE	repeat:1-2	6	1.35135	0.000716	SYNCRIP, HNRNPK, CANX, RPL14, UBA1, CLGN	442	33	20063	8.25298	0.614189	0.0401584	0.0394941
UP_SEQ_FEATURE	repeat:1-1	6	1.35135	0.000825	SYNCRIP, HNRNPK, CANX, RPL14, UBA1, CLGN	442	34	20063	8.01025	0.666042	0.0438845	0.0431586
UP_SEQ_FEATURE	repeat:2-1	5	1.12613	0.00508743	SYNCRIP, HNRNPK, CANX, RPL14, CLGN	442	32	20063	7.09241	0.998862	0.17806	0.175115
UP_SEQ_FEATURE	repeat:2-2	5	1.12613	0.00633906	SYNCRIP, HNRNPK, CANX, RPL14, CLGN	442	34	20063	6.67521	0.999786	0.216178	0.212602
UP_SEQ_FEATURE	repeat:1-4	4	0.900901	0.00786628	SYNCRIP, CANX, RPL14, CLGN	442	19	20063	9.55608	0.999972	0.232492	0.228647
UP_SEQ_FEATURE	repeat:1-3	4	0.900901	0.00910557	SYNCRIP, CANX, RPL14, CLGN	442	20	20063	9.07828	0.999995	0.2523	0.248127
UP_SEQ_FEATURE	repeat:2-3	3	0.675676	0.0644502	SYNCRIP, CANX, CLGN	442	19	20063	7.16706	1	0.772917	0.760132
Annotation Cluster 38	Enrichment Score: 2.280575278432534
Category	Term	Count	%	PValue	Genes	List Total	Pop Hits	Pop Total	Fold Enrichment	Bonferroni	Benjamini	FDR
GOTERM_MF_DIRECT	GO:0046961~proton-transporting ATPase activity, rotational mechanism	8	1.8018	3.24e-06	ATP6V1A, ATP5B, ATP5A1, ATP6V0A2, ATP6V1B2, ATP5C1, ATP6V1E1, ATP6V0A1	439	26	16881	11.8318	0.00221877	0.000222	0.000207
UP_KEYWORDS	Hydrogen ion transport	9	2.02703	9e-06	ATP6V1A, ATP5B, ATP5A1, ATP6V0A2, ATP6V1B2, ATP5C1, ATP6V1E1, ATP5O, ATP6V0A1	444	49	20581	8.51393	0.00307297	9.33e-05	7.31e-05
GOTERM_BP_DIRECT	GO:0015991~ATP hydrolysis coupled proton transport	8	1.8018	1.41e-05	ATP6V1A, ATP5B, ATP5A1, ATP6V0A2, ATP6V1B2, ATP1A1, ATP6V1E1, ATP6V0A1	435	32	16792	9.65057	0.0281019	0.000983	0.000951
GOTERM_BP_DIRECT	GO:0033572~transferrin transport	7	1.57658	0.000247	ATP6V1A, TFRC, CLTC, ATP6V0A2, ATP6V1B2, ATP6V1E1, ATP6V0A1	435	35	16792	7.72046	0.393202	0.0111	0.0107371
GOTERM_BP_DIRECT	GO:0090383~phagosome acidification	6	1.35135	0.000569	ATP6V1A, ATP6V0A2, ATP6V1B2, ATP6V1E1, ATP6V0A1, RAB7A	435	27	16792	8.57829	0.682832	0.0239166	0.0231348
GOTERM_BP_DIRECT	GO:0016241~regulation of macroautophagy	7	1.57658	0.000885	ATP6V1A, ATP6V0A2, ATP6V1B2, VPS35, ATP6V1E1, GAPDH, ATP6V0A1	435	44	16792	6.14127	0.832474	0.0330708	0.0319897
KEGG_PATHWAY	hsa05110:Vibrio cholerae infection	9	2.02703	0.00120856	ATP6V1A, SLC12A2, KDELR1, ATP6V0A2, GNAS, ATP6V1B2, SEC61B, ATP6V1E1, ATP6V0A1	286	52	6879	4.16292	0.218621	0.0616364	0.0592193
KEGG_PATHWAY	hsa00190:Oxidative phosphorylation	13	2.92793	0.00885549	ATP6V1A, NDUFA10, ATP5A1, ATP5C1, ATP5O, ATP5B, ATP6V1B2, UQCRC1, ATP6V0A2, COX2, UQCRC2, ATP6V1E1, ATP6V0A1	286	133	6879	2.35099	0.837092	0.16907	0.162439
KEGG_PATHWAY	hsa04145:Phagosome	14	3.15315	0.00911649	ITGB1, ATP6V1A, DYNC1H1, STX12, TFRC, LAMP1, LAMP2, CANX, ATP6V1B2, ATP6V0A2, SEC61B, ATP6V1E1, RAB7A, ATP6V0A1	286	150	6879	2.2449	0.845613	0.16907	0.162439
KEGG_PATHWAY	hsa04966:Collecting duct acid secretion	5	1.12613	0.0238646	ATP6V1A, ATP6V0A2, ATP6V1B2, ATP6V1E1, ATP6V0A1	286	27	6879	4.45416	0.992755	0.324558	0.31183
GOTERM_BP_DIRECT	GO:0015992~proton transport	5	1.12613	0.0374184	ATP6V1A, ATP5B, ATP6V1B2, ATP6V1E1, ATP5O	435	49	16792	3.93901	1	0.614209	0.594131
KEGG_PATHWAY	hsa04721:Synaptic vesicle cycle	7	1.57658	0.0452564	NSF, ATP6V1A, CLTC, ATP6V0A2, ATP6V1B2, ATP6V1E1, ATP6V0A1	286	63	6879	2.67249	0.999921	0.543077	0.52178
GOTERM_BP_DIRECT	GO:0008286~insulin receptor signaling pathway	6	1.35135	0.0513054	ATP6V1A, IRS4, ATP6V0A2, ATP6V1B2, ATP6V1E1, ATP6V0A1	435	78	16792	2.96941	1	0.729477	0.705631
GOTERM_CC_DIRECT	GO:0005902~microvillus	4	0.900901	0.160193	ATP6V1A, ATP6V1B2, ATP6V1E1, EZR	443	57	18224	2.88686	1	0.513022	0.432926
GOTERM_BP_DIRECT	GO:0034220~ion transmembrane transport	9	2.02703	0.177737	ATP6V1A, UBC, ATP6V0A2, ATP6V1B2, ATP1B3, ATP1A1, ATP1B1, ATP6V1E1, ATP6V0A1	435	210	16792	1.65438	1	1	0.96779
GOTERM_MF_DIRECT	GO:0015078~hydrogen ion transmembrane transporter activity	3	0.675676	0.201226	ATP6V0A2, ATP6V1B2, ATP6V0A1	439	32	16881	3.605	1	1	0.934307
KEGG_PATHWAY	hsa05120:Epithelial cell signaling in Helicobacter pylori infection	5	1.12613	0.301295	ATP6V1A, ATP6V0A2, ATP6V1B2, ATP6V1E1, ATP6V0A1	286	67	6879	1.79496	1	1	0.965517
KEGG_PATHWAY	hsa05323:Rheumatoid arthritis	5	1.12613	0.498213	ATP6V1A, ATP6V0A2, ATP6V1B2, ATP6V1E1, ATP6V0A1	286	88	6879	1.36662	1	1	0.965517
Annotation Cluster 39	Enrichment Score: 2.1885417567120866
Category	Term	Count	%	PValue	Genes	List Total	Pop Hits	Pop Total	Fold Enrichment	Bonferroni	Benjamini	FDR
GOTERM_MF_DIRECT	GO:0008143~poly(A) binding	6	1.35135	1.25e-05	SYNCRIP, TIA1, DDX1, PABPC4, EIF4A3, PABPC1	439	13	16881	17.7477	0.00850747	0.000712	0.000664
UP_SEQ_FEATURE	domain:RRM 3	6	1.35135	0.0108861	RBM28, SYNCRIP, HNRNPM, TIA1, PABPC4, PABPC1	442	61	20063	4.46473	1	0.28957	0.28478
SMART	SM00361:RRM_1	3	0.675676	0.103369	TIA1, PABPC4, PABPC1	213	26	10057	5.448	1	0.662329	0.647015
INTERPRO	IPR003954:RNA recognition motif domain, eukaryote	3	0.675676	0.125673	TIA1, PABPC4, PABPC1	441	26	18559	4.85583	1	0.838093	0.790762
Annotation Cluster 40	Enrichment Score: 2.1431168036066333
Category	Term	Count	%	PValue	Genes	List Total	Pop Hits	Pop Total	Fold Enrichment	Bonferroni	Benjamini	FDR
INTERPRO	IPR001589:Actinin-type, actin-binding, conserved site	5	1.12613	0.00192971	PLS3, FLNB, ACTN4, FLNC, SPTBN1	441	23	18559	9.14867	0.862444	0.0319647	0.0301595
SMART	SM00033:CH	7	1.57658	0.00259238	PLS3, TAGLN2, FLNB, ACTN4, IQGAP1, FLNC, SPTBN1	213	66	10057	5.00775	0.361775	0.0448482	0.0438112
UP_SEQ_FEATURE	domain:CH 1	5	1.12613	0.00270663	PLS3, FLNB, ACTN4, FLNC, SPTBN1	442	27	20063	8.40582	0.97273	0.11674	0.114809
UP_SEQ_FEATURE	domain:CH 2	5	1.12613	0.00270663	PLS3, FLNB, ACTN4, FLNC, SPTBN1	442	27	20063	8.40582	0.97273	0.11674	0.114809
UP_SEQ_FEATURE	domain:Actin-binding	4	0.900901	0.00910557	FLNB, ACTN4, FLNC, SPTBN1	442	20	20063	9.07828	0.999995	0.2523	0.248127
INTERPRO	IPR001715:Calponin homology domain	7	1.57658	0.0092862	PLS3, TAGLN2, FLNB, ACTN4, IQGAP1, FLNC, SPTBN1	441	76	18559	3.87615	0.999931	0.123856	0.116861
GOTERM_CC_DIRECT	GO:0030018~Z disc	5	1.12613	0.321358	JUP, FLNB, ACTN4, SRI, FLNC	443	118	18224	1.74312	1	0.855827	0.722209
Annotation Cluster 41	Enrichment Score: 2.143049824105245
Category	Term	Count	%	PValue	Genes	List Total	Pop Hits	Pop Total	Fold Enrichment	Bonferroni	Benjamini	FDR
UP_SEQ_FEATURE	site:Contributes to redox potential value	4	0.900901	0.000346	PDIA3, P4HB, TXN, PDIA6	442	7	20063	25.9379	0.368387	0.0218926	0.0215304
INTERPRO	IPR017937:Thioredoxin, conserved site	5	1.12613	0.00058	PDIA3, TMX1, P4HB, TXN, PDIA6	441	17	18559	12.3776	0.449123	0.0108377	0.0102256
UP_SEQ_FEATURE	short sequence motif:Prevents secretion from ER	7	1.57658	0.00218091	PDIA3, HSPA5, SERPINH1, HYOU1, P4HB, PDIA6, HSP90B1	442	61	20063	5.20885	0.945065	0.10743	0.105653
UP_SEQ_FEATURE	site:Lowers pKa of C-terminal Cys of first active site	3	0.675676	0.00280879	PDIA3, P4HB, PDIA6	442	4	20063	34.0436	0.976201	0.11674	0.114809
UP_SEQ_FEATURE	site:Lowers pKa of C-terminal Cys of second active site	3	0.675676	0.00280879	PDIA3, P4HB, PDIA6	442	4	20063	34.0436	0.976201	0.11674	0.114809
INTERPRO	IPR005788:Disulphide isomerase	3	0.675676	0.0053482	PDIA3, P4HB, PDIA6	441	5	18559	25.2503	0.995943	0.079603	0.0751074
GOTERM_MF_DIRECT	GO:0003756~protein disulfide isomerase activity	4	0.900901	0.0185219	PDIA3, TMX1, P4HB, PDIA6	439	22	16881	6.99151	0.999997	0.208295	0.194328
UP_SEQ_FEATURE	domain:Thioredoxin 1	3	0.675676	0.019302	PDIA3, P4HB, PDIA6	442	10	20063	13.6174	1	0.427861	0.420783
UP_SEQ_FEATURE	domain:Thioredoxin 2	3	0.675676	0.019302	PDIA3, P4HB, PDIA6	442	10	20063	13.6174	1	0.427861	0.420783
UP_KEYWORDS	Isomerase	7	1.57658	0.0485079	TOP2A, PDIA3, TOP2B, P4HB, FKBP4, PDIA6, PPIA	444	122	20581	2.65963	1	0.188519	0.147729
UP_SEQ_FEATURE	active site:Nucleophile	6	1.35135	0.43199	PDIA3, GANAB, P4HB, TXN, PDIA6, GAPDH	442	196	20063	1.38953	1	1	0.984199
Annotation Cluster 42	Enrichment Score: 2.0150824635889055
Category	Term	Count	%	PValue	Genes	List Total	Pop Hits	Pop Total	Fold Enrichment	Bonferroni	Benjamini	FDR
UP_KEYWORDS	Neuropathy	8	1.8018	0.00328886	DYNC1H1, VCP, ATL3, TFG, MARS, SLC12A6, RAB7A, HK1	444	90	20581	4.12032	0.675881	0.0190643	0.0149392
UP_KEYWORDS	Neurodegeneration	14	3.15315	0.0114665	NOP56, DYNC1H1, VCP, FUS, EEF2, HK1, TFG, MARS, UBA1, VPS35, ALDH18A1, PFN1, HNRNPA1, RAB7A	444	293	20581	2.21485	0.980633	0.0552328	0.0432818
UP_KEYWORDS	Charcot-Marie-Tooth disease	5	1.12613	0.0238934	DYNC1H1, VCP, MARS, RAB7A, HK1	444	51	20581	4.54447	0.999744	0.100966	0.0791199

## Sheet: VCAM1
Interaction Network: VCAM1
Annotation Cluster 1	Enrichment Score: 49.0906067844857
Category	Term	Count	%	PValue	Genes	List Total	Pop Hits	Pop Total	Fold Enrichment	Bonferroni	Benjamini	FDR
UP_KEYWORDS	Ribonucleoprotein	83	20.3431	3.42169e-71	RPL4, RPL5, RPL30, RPL3, RPLP0, HNRNPU, HNRNPR, RPL10A, RPL8, RPL9, RPL7, RPS4X, EFTUD2, FBL, RPS14, RPL7A, SYNCRIP, RPS17, RPS16, RPS19, SNRPD2, RPS18, SNRNP70, SNRPD1, RPL36, RPL35, RPL38, RPS11, RPS10, RPS13, RPS12, RPS9, RPL21, RPS7, RPS8, RPL23, RPS5, RPL22, RPS6, MRPS23, RPL13A, RPS3A, RPSA, MRPL43, HNRNPH1, RPL24, SNRPA1, RPL26, HNRNPH3, SNRNP200, RPL10, RPL12, HEATR1, RPL11, PRPF8, RPS15A…	407	296	20581	14.1794	1.02993e-68	3.4331e-69	2.73736e-69
GOTERM_BP_DIRECT	GO:0006413~translational initiation	65	15.9314	2.42342e-67	RPL4, EIF4A1, RPL5, RPL30, RPL3, RPLP0, RPL10A, RPL8, RPL9, RPL7, RPS4X, RPS14, RPL7A, RPS17, RPS16, RPS19, RPS18, RPL36, RPL35, RPL38, RPS11, RPS10, RPS13, RPS12, RPS9, RPL21, RPS7, RPS8, RPL23, RPS5, RPL22, RPS6, RPL13A, RPS3A, RPSA, RPL24, RPL26, PABPC1, RPL10, RPL12, RPL11, RPS15A, RPS3, RPL14, RPL13, RPS2, RPS27A, RPL18, RPL17, EIF2S1, RPS25, RPS28, RPS27, EIF6, EIF3L, RPL27A, EIF3I, EIF3E, …	404	137	16792	19.7203	4.50029e-64	4.50029e-64	4.24825e-64
GOTERM_BP_DIRECT	GO:0000184~nuclear-transcribed mRNA catabolic process, nonsense-mediated decay	61	14.951	1.00326e-65	RPL4, RPL5, RPL30, RPL3, RPLP0, EIF4A3, RPL10A, RPL8, RPL9, RPL7, RPS4X, RPS14, RPL7A, RPS17, RPS16, RPS19, PPP2R1A, RPS18, RPL36, RPL35, RPL38, RPS11, RPS10, RPS13, RPS12, UPF1, RPS9, RPL21, RPS7, RPS8, RPL23, RPS5, RPL22, RPS6, RPL13A, RPS3A, RPSA, RPL24, RPL26, PABPC1, RPL10, RPL12, RPL11, PPP2CA, RPS15A, RPS3, RPL14, RPL13, RPS2, RPS27A, RPL18, RPL17, RPS25, RPS28, RPS27, RPL27A, EIF3E, RPS20…	404	119	16792	21.3061	1.86305e-62	9.31523e-63	8.79354e-63
GOTERM_BP_DIRECT	GO:0006614~SRP-dependent cotranslational protein targeting to membrane	54	13.2353	1.36985e-61	RPL4, RPL5, RPL30, RPL3, RPLP0, RPL10A, RPL8, RPL9, RPL7, RPS4X, RPS14, RPL7A, RPS17, RPS16, RPS19, RPS18, RPL36, RPL35, RPL38, RPS11, RPS10, RPS13, RPS12, RPS9, RPL21, RPS7, RPS8, RPL23, RPS5, RPL22, RPS6, RPL13A, RPS3A, RPSA, RPL24, RPL26, RPL10, RPL12, RPL11, RPS15A, RPS3, RPL14, RPL13, RPS2, RPS27A, RPL18, RPL17, RPS25, RPS28, RPS27, RPL27A, RPS20, RPS21, RPS24	404	94	16792	23.8774	2.5438e-58	8.47935e-59	8.00447e-59
GOTERM_BP_DIRECT	GO:0019083~viral transcription	57	13.9706	4.6886e-61	RPL4, RPL5, RPL30, RPL3, NUP188, RPLP0, RPL10A, RPL8, RPL9, RPL7, RPS4X, RPS14, RPL7A, RPS17, RPS16, RPS19, RPS18, RPL36, RPL35, RPL38, RPS11, RPS10, RPS13, RPS12, RPS9, RPL21, RPS7, RPS8, RPL23, RPS5, RPL22, RPS6, RPL13A, RPS3A, RPSA, NUP93, RPL24, RPL26, NUP205, RPL10, RPL12, RPL11, RPS15A, RPS3, RPL14, RPL13, RPS2, RPS27A, RPL18, RPL17, RPS25, RPS28, RPS27, RPL27A, RPS20, RPS21, RPS24	404	112	16792	21.1533	8.70672e-58	2.17668e-58	2.05478e-58
UP_KEYWORDS	Ribosomal protein	56	13.7255	2.08337e-49	RPL4, RPL5, RPL30, RPL3, RPLP0, RPL10A, RPL8, RPL9, RPL7, RPS4X, RPS14, RPL7A, RPS17, RPS16, RPS19, RPS18, RPL36, RPL35, RPL38, RPS11, RPS10, RPS13, RPS12, RPS9, RPL21, RPS7, RPS8, RPL23, RPS5, RPL22, RPS6, MRPS23, RPL13A, RPS3A, RPSA, MRPL43, RPL24, RPL26, RPL10, RPL12, RPL11, RPS15A, RPS3, RPL14, RPL13, RPS2, RPS27A, RPL18, RPL17, RPS25, RPS28, RPS27, RPL27A, RPS20, RPS21, RPS24	407	185	20581	15.3069	6.27093e-47	1.25419e-47	1.00002e-47
GOTERM_BP_DIRECT	GO:0006364~rRNA processing	59	14.4608	7.82109e-45	RPL4, RPL5, RPL30, RPL3, RPLP0, EIF4A3, RPL10A, RPL8, RPL9, RPL7, RPS4X, FBL, RPS14, RPL7A, RPS17, RPS16, RPS19, RPS18, RPL36, RPL35, RPL38, RPS11, RPS10, RPS13, RPS12, RPS9, RPL21, RPS7, RPS8, RPL23, RPS5, RPL22, RPS6, RPL13A, RPS3A, RPSA, RPL24, RPL26, RPL10, RPL12, HEATR1, RPL11, DDX21, RPS15A, RPS3, RPL14, RPL13, RPS2, RPS27A, RPL18, RPL17, BYSL, RPS25, RPS28, RPS27, RPL27A, RPS20, RPS21, RPS…	404	214	16792	11.4593	1.45238e-41	2.90475e-42	2.74207e-42
GOTERM_CC_DIRECT	GO:0005840~ribosome	52	12.7451	4.54385e-44	RPL4, RPL5, RPL30, RPL3, RPLP0, RPL10A, RPL8, RPL9, RPL7, RPS4X, RPS14, RPL7A, RPS17, RPS16, RPS19, RPS18, RPL36, RPL35, RPL38, RPS11, RPS10, RPS13, RPS9, RPL21, RPS7, RPS8, RPL23, RPL22, RPS6, MRPS23, RPL13A, RPS3A, MRPL43, RPL24, SF1, RPL10, RPL11, RPS15A, RPS3, RPL14, RPL13, RPS2, RPS27A, RPL18, EIF2S1, RPS25, RPS28, RPS27, RPL27A, RPS20, RPS21, RPS24	407	166	18224	14.0263	2.1447e-41	3.06386e-42	2.53807e-42
GOTERM_BP_DIRECT	GO:0006412~translation	61	14.951	1.14981e-42	RPL4, RPL5, RPL30, RPL3, RPLP0, RPL10A, RPL8, RPL9, RPL7, RPS4X, EFTUD2, RPS14, RPL7A, RPS17, RPS16, RPS19, RPS18, RPL36, RPL35, RPL38, RPS11, RPS10, RPS13, RPS12, RPS9, RPL21, RPS7, RPS8, RPL23, RPS5, RPL22, RPS6, MRPS23, RPL13A, RPS3A, RPSA, MRPL43, RPL24, RPL26, RPL10, RPL12, RPL11, TARS, RPS15A, RPS3, RPL14, RPL13, RPS2, RPS27A, RPL18, RPL17, DARS, RPS25, RPS28, RPS27, RPL27A, RPS20, RPS21, R…	404	253	16792	10.0214	2.1352e-39	3.55866e-40	3.35936e-40
GOTERM_MF_DIRECT	GO:0003735~structural constituent of ribosome	55	13.4804	4.90747e-39	RPL4, RPL5, RPL30, RPL3, RPLP0, RPL10A, RPL8, RPL9, RPL7, RPS4X, RPS14, RPL7A, RPS17, RPS16, RPS19, RPS18, RPL36, RPL35, RPL38, RPS11, RPS10, RPS13, RPS12, RPS9, RPL21, RPS7, RPS8, RPL23, RPS5, RPL22, RPS6, MRPS23, RPL13A, RPS3A, RPSA, MRPL43, RPL24, RPL26, RPL10, RPL12, RPL11, RPS15A, RPS3, RPL14, RPL13, RPS2, RPS27A, RPL18, RPL17, RPS28, RPS27, RPL27A, RPS20, RPS21, RPS24	406	222	16881	10.3011	2.73837e-36	5.47674e-37	4.86821e-37
KEGG_PATHWAY	hsa03010:Ribosome	54	13.2353	9.4883e-39	RPL4, RPL5, RPL30, RPL3, RPLP0, RPL10A, RPL8, RPL9, RPL7, RPS4X, RPS14, RPL7A, RPS17, RPS16, RPS19, RPS18, RPL36, RPL35, RPL38, RPS11, RPS10, RPS13, RPS12, RPS9, RPL21, RPS7, RPS8, RPL23, RPS5, RPL22, RPS6, RPL13A, RPS3A, RPSA, RPL24, RPL26, RPL10, RPL12, RPL11, RPS15A, RPS3, RPL14, RPL13, RPS2, RPS27A, RPL18, RPL17, RPS25, RPS28, RPS27, RPL27A, RPS20, RPS21, RPS24	290	136	6879	9.41851	1.89766e-36	1.89766e-36	1.82175e-36
GOTERM_CC_DIRECT	GO:0022627~cytosolic small ribosomal subunit	30	7.35294	3.49027e-36	DDX3X, RPS4X, RPS14, RPS17, RPS15A, RPS16, RPS19, RPS18, RPS3, RPS2, RPS27A, RPS11, RPS10, RPS13, RPS12, RPS9, RPS7, RPS8, RPS5, RPS6, RPSA, HBA2, RPS3A, HBA1, RPS25, RPS28, RPS27, RPS20, RPS21, RPS24	407	48	18224	27.9853	1.64741e-33	1.49764e-34	1.24063e-34
GOTERM_CC_DIRECT	GO:0022625~cytosolic large ribosomal subunit	27	6.61765	8.98107e-26	RPL4, RPL5, RPL30, RPL3, RPL10, RPL12, RPLP0, RPL11, RPL10A, RPL8, RPL9, RPL7, RPL7A, RPL36, RPL14, RPL35, RPL13, RPL38, RPL18, RPL17, RPL21, RPL23, RPL22, RPL13A, RPL27A, RPL24, RPL26	407	68	18224	17.7789	4.23906e-23	3.53255e-24	2.92633e-24
Annotation Cluster 2	Enrichment Score: 37.431101858703464
Category	Term	Count	%	PValue	Genes	List Total	Pop Hits	Pop Total	Fold Enrichment	Bonferroni	Benjamini	FDR
GOTERM_MF_DIRECT	GO:0098641~cadherin binding involved in cell-cell adhesion	63	15.4412	3.4141e-41	ITGB1, YWHAE, DDX3X, HSP90AB1, YWHAB, ENO1, RPL7A, PCMT1, CAPZB, RARS, CLIC1, EMD, LYPLA2, ANXA1, ANXA2, IST1, SCRIB, YWHAZ, SND1, CD2AP, ATXN2L, EEF1D, FSCN1, RPL24, MYH9, CHMP4B, TAGLN2, MAPRE1, TLN1, PFN1, ALDOA, VCL, PLEC, MACF1, DDX6, IQGAP1, SDCBP, LDHA, PRDX1, PCBP1, RPL14, FLNA, FLNB, RPS2, CCT8, EPS15, VASP, RANBP1, HSPA8, EEF2, PRDX6, KRT18, HNRNPK, VAPA, FASN, CAPZA1, PI4KA, EIF3E, RAN…	406	290	16881	9.03264	1.90507e-38	4.76267e-39	4.23348e-39
GOTERM_CC_DIRECT	GO:0005913~cell-cell adherens junction	64	15.6863	3.61209e-41	ITGB1, YWHAE, DDX3X, HSP90AB1, YWHAB, ENO1, RPL7A, PCMT1, CAPZB, RARS, CLIC1, EMD, LYPLA2, ANXA1, ANXA2, IST1, SCRIB, YWHAZ, SND1, CD2AP, ATXN2L, EEF1D, FSCN1, RPL24, MYH9, CHMP4B, TAGLN2, MAPRE1, TLN1, PFN1, ALDOA, VCL, PLEC, MACF1, DDX6, IQGAP1, SDCBP, LDHA, PRDX1, PCBP1, RPL14, FLNA, FLNB, RPS2, CCT8, EPS15, VASP, RANBP1, HSPA8, EEF2, PRDX6, KRT18, HNRNPK, VAPA, FASN, CAPZA1, PI4KA, ZYX, EIF3E…	407	323	18224	8.87211	1.70491e-38	1.89434e-39	1.56925e-39
GOTERM_BP_DIRECT	GO:0098609~cell-cell adhesion	53	12.9902	4.12724e-32	YWHAE, DDX3X, HSP90AB1, YWHAB, ENO1, RPL7A, PCMT1, CAPZB, RARS, EMD, LYPLA2, ANXA2, IST1, YWHAZ, SND1, ATXN2L, EEF1D, FSCN1, RPL24, CHMP4B, TAGLN2, MAPRE1, PFN1, ALDOA, PLEC, MACF1, DDX6, IQGAP1, SDCBP, LDHA, PRDX1, PCBP1, RPL14, FLNB, RPS2, CCT8, EPS15, VASP, RANBP1, HSPA8, EEF2, PRDX6, KRT18, HNRNPK, VAPA, FASN, CAPZA1, PI4KA, EIF3E, RAN, EIF4G1, HSPA1A, PICALM	404	271	16792	8.12882	7.66429e-29	1.0949e-29	1.03358e-29
Annotation Cluster 3	Enrichment Score: 18.43520989332018
Category	Term	Count	%	PValue	Genes	List Total	Pop Hits	Pop Total	Fold Enrichment	Bonferroni	Benjamini	FDR
UP_KEYWORDS	RNA-binding	84	20.5882	8.93471e-43	EIF4A1, RPL5, DAZAP1, DDX3X, EIF4A3, HNRNPU, HNRNPR, MSI2, EPRS, RPL8, RPL7, TIAL1, RPS4X, FBL, RBM4, SYNCRIP, XPO1, RAVER1, RPS18, SNRNP70, KHSRP, XPO5, RPS11, DDX17, UPF1, MBNL1, RPS9, RBM14, ANXA2, DIMT1, NSUN2, RPL22, THOC2, SFPQ, DDX39B, HNRNPH1, NCL, SNRPA1, PABPC1, HNRNPH3, SRSF9, SF1, DDX6, DDX5, DHX9, SF3B6, DDX1, RPL12, RPL11, DDX21, PRPF8, PCBP1, G3BP1, IGF2BP1, RPS3, RALY, HNRNPA1, HN…	407	665	20581	6.38748	2.68935e-40	3.36169e-41	2.68041e-41
GOTERM_BP_DIRECT	GO:0000398~mRNA splicing, via spliceosome	41	10.049	8.60529e-24	DDX5, DHX9, SF3B6, EIF4A3, HNRNPU, HNRNPR, PRPF8, EFTUD2, SYNCRIP, SNRPD2, RAVER1, SNRNP70, SNRPD1, PCBP1, DHX15, RALY, HNRNPA1, HNRNPA0, HSPA8, CPSF7, HNRNPA3, FUS, ALYREF, NONO, HNRNPL, HNRNPM, HNRNPK, DDX39B, HNRNPH1, HNRNPF, HNRNPA2B1, HNRNPD, PPIH, SNRPA1, PABPC1, HNRNPC, HNRNPH3, SNRNP200, RBMX, SRSF9, SF1	404	222	16792	7.6763	1.598e-20	1.9975e-21	1.88563e-21
UP_KEYWORDS	mRNA processing	42	10.2941	4.44326e-21	DDX5, DDX1, SF3B6, EIF4A3, HNRNPU, HNRNPR, PRPF8, EFTUD2, RBM4, SYNCRIP, SNRPD2, SNRNP70, SNRPD1, KHSRP, DHX15, RALY, HNRNPA1, HSPA8, MBNL1, CPSF7, HNRNPA3, ALYREF, NONO, THOC2, HNRNPM, SFPQ, HNRNPK, DDX39B, HNRNPH1, HNRNPF, HNRNPA2B1, STRAP, PPIH, SNRPA1, PABPC1, HNRNPC, HNRNPH3, TARDBP, SNRNP200, RBMX, SRSF9, SF1	407	332	20581	6.3971	1.33742e-18	1.11452e-19	8.88653e-20
INTERPRO	IPR000504:RNA recognition motif domain	36	8.82353	4.72678e-20	DAZAP1, SF3B6, HNRNPR, MSI2, TIAL1, RBM4, SYNCRIP, RAVER1, SNRNP70, G3BP1, IGF2BP1, RALY, HNRNPA1, HNRNPA0, RBM14, TIA1, CPSF7, HNRNPA3, FUS, ALYREF, NONO, HNRNPL, HNRNPM, SFPQ, HNRNPH1, NCL, HNRNPF, HNRNPA2B1, HNRNPD, PABPC1, HNRNPC, HNRNPH3, TARDBP, RBMX, EIF3B, SRSF9	405	226	18559	7.29951	4.28246e-17	4.28246e-17	4.12175e-17
SMART	SM00360:RRM	36	8.82353	8.43698e-20	DAZAP1, SF3B6, HNRNPR, MSI2, TIAL1, RBM4, SYNCRIP, RAVER1, SNRNP70, G3BP1, IGF2BP1, RALY, HNRNPA1, HNRNPA0, RBM14, TIA1, CPSF7, HNRNPA3, FUS, ALYREF, NONO, HNRNPL, HNRNPM, SFPQ, HNRNPH1, NCL, HNRNPF, HNRNPA2B1, HNRNPD, PABPC1, HNRNPC, HNRNPH3, TARDBP, RBMX, EIF3B, SRSF9	246	212	10057	6.94225	1.49335e-17	1.49335e-17	1.41741e-17
INTERPRO	IPR012677:Nucleotide-binding, alpha-beta plait	38	9.31373	1.26502e-19	DAZAP1, SF3B6, DDX21, HNRNPR, MSI2, TIAL1, RBM4, SYNCRIP, RAVER1, SNRNP70, G3BP1, IGF2BP1, RALY, HNRNPA1, HNRNPA0, RBM14, TIA1, CPSF7, HNRNPA3, FUS, ALYREF, NONO, HNRNPL, HNRNPM, SFPQ, HNRNPH1, NCL, HNRNPF, HNRNPA2B1, HNRNPD, PABPC1, HNRNPC, HNRNPH3, TARDBP, RBMX, RPS24, EIF3B, SRSF9	405	264	18559	6.59598	1.14611e-16	5.73054e-17	5.51549e-17
UP_SEQ_FEATURE	domain:RRM 1	26	6.37255	4.32344e-18	DAZAP1, HNRNPR, MSI2, TIAL1, RBM4, SYNCRIP, RAVER1, IGF2BP1, HNRNPA1, HNRNPA0, RBM14, TIA1, HNRNPA3, NONO, HNRNPL, HNRNPM, SFPQ, HNRNPH1, NCL, HNRNPF, HNRNPA2B1, HNRNPD, PABPC1, HNRNPH3, TARDBP, SRSF9	408	125	20063	10.2282	5.49076e-15	1.8317e-15	1.74234e-15
UP_SEQ_FEATURE	domain:RRM 2	26	6.37255	4.32344e-18	DAZAP1, HNRNPR, MSI2, TIAL1, RBM4, SYNCRIP, RAVER1, IGF2BP1, HNRNPA1, HNRNPA0, RBM14, TIA1, HNRNPA3, NONO, HNRNPL, HNRNPM, SFPQ, HNRNPH1, NCL, HNRNPF, HNRNPA2B1, HNRNPD, PABPC1, HNRNPH3, TARDBP, SRSF9	408	125	20063	10.2282	5.49076e-15	1.8317e-15	1.74234e-15
GOTERM_MF_DIRECT	GO:0000166~nucleotide binding	39	9.55882	5.35441e-15	DAZAP1, SF3B6, HNRNPR, MSI2, TYMS, TIAL1, RBM4, SYNCRIP, RAVER1, SNRNP70, G3BP1, IGF2BP1, RALY, HNRNPA1, HNRNPA0, RBM14, TIA1, CPSF7, HNRNPA3, FUS, ALYREF, NONO, HNRNPL, HNRNPM, SFPQ, HNRNPH1, NCL, HNRNPF, HNRNPA2B1, HNRNPD, VDAC2, PABPC1, HNRNPC, HNRNPH3, TARDBP, RBMX, RPS24, EIF3B, SRSF9	406	348	16881	4.6597	2.97362e-12	4.9796e-13	4.42631e-13
UP_SEQ_FEATURE	domain:RRM 3	11	2.69608	3.78928e-07	TIAL1, HNRNPL, SYNCRIP, HNRNPM, TIA1, RAVER1, HNRNPH1, HNRNPF, NCL, HNRNPR, PABPC1	408	61	20063	8.86745	0.000481122	6.02021e-05	5.72654e-05
GOTERM_MF_DIRECT	GO:0003676~nucleic acid binding	46	11.2745	2.4967e-05	EIF4A1, DDX6, DAZAP1, DDX5, DDX3X, DHX9, DDX1, EIF4A3, HNRNPR, MSI2, TIAL1, RBM4, SYNCRIP, RAVER1, SNRNP70, G3BP1, RALY, HNRNPA1, DDX17, DARS, RBM14, NPM1, TIA1, CPSF7, HNRNPA3, FUS, CNBP, ALYREF, NONO, SND1, HNRNPL, SFPQ, DDX39B, HNRNPH1, NCL, HNRNPF, HNRNPA2B1, HNRNPD, PABPC1, HNRNPC, HNRNPH3, TARDBP, SNRNP200, RBMX, AARS, SRSF9	406	985	16881	1.94175	0.0138352	0.000557264	0.000495346
Annotation Cluster 4	Enrichment Score: 15.839445306729267
Category	Term	Count	%	PValue	Genes	List Total	Pop Hits	Pop Total	Fold Enrichment	Bonferroni	Benjamini	FDR
GOTERM_BP_DIRECT	GO:0000398~mRNA splicing, via spliceosome	41	10.049	8.60529e-24	DDX5, DHX9, SF3B6, EIF4A3, HNRNPU, HNRNPR, PRPF8, EFTUD2, SYNCRIP, SNRPD2, RAVER1, SNRNP70, SNRPD1, PCBP1, DHX15, RALY, HNRNPA1, HNRNPA0, HSPA8, CPSF7, HNRNPA3, FUS, ALYREF, NONO, HNRNPL, HNRNPM, HNRNPK, DDX39B, HNRNPH1, HNRNPF, HNRNPA2B1, HNRNPD, PPIH, SNRPA1, PABPC1, HNRNPC, HNRNPH3, SNRNP200, RBMX, SRSF9, SF1	404	222	16792	7.6763	1.598e-20	1.9975e-21	1.88563e-21
UP_KEYWORDS	mRNA splicing	38	9.31373	3.00798e-21	DDX5, SF3B6, EIF4A3, HNRNPU, HNRNPR, PRPF8, EFTUD2, RBM4, SYNCRIP, SNRPD2, SNRPD1, KHSRP, DHX15, RALY, HNRNPA1, HSPA8, MBNL1, HNRNPA3, ALYREF, NONO, THOC2, HNRNPM, SFPQ, HNRNPK, DDX39B, HNRNPH1, HNRNPF, HNRNPA2B1, STRAP, PPIH, SNRPA1, PABPC1, HNRNPC, TARDBP, SNRNP200, RBMX, SRSF9, SF1	407	260	20581	7.39064	9.05403e-19	8.23094e-20	6.56287e-20
UP_KEYWORDS	mRNA processing	42	10.2941	4.44326e-21	DDX5, DDX1, SF3B6, EIF4A3, HNRNPU, HNRNPR, PRPF8, EFTUD2, RBM4, SYNCRIP, SNRPD2, SNRNP70, SNRPD1, KHSRP, DHX15, RALY, HNRNPA1, HSPA8, MBNL1, CPSF7, HNRNPA3, ALYREF, NONO, THOC2, HNRNPM, SFPQ, HNRNPK, DDX39B, HNRNPH1, HNRNPF, HNRNPA2B1, STRAP, PPIH, SNRPA1, PABPC1, HNRNPC, HNRNPH3, TARDBP, SNRNP200, RBMX, SRSF9, SF1	407	332	20581	6.3971	1.33742e-18	1.11452e-19	8.88653e-20
UP_KEYWORDS	Spliceosome	27	6.61765	2.52195e-19	DDX5, EIF4A3, HNRNPU, HNRNPR, PRPF8, EFTUD2, SYNCRIP, SNRPD2, SNRPD1, RALY, HNRNPA1, HSPA8, HNRNPA3, ALYREF, HNRNPM, HNRNPK, DDX39B, HNRNPH1, HNRNPF, HNRNPA2B1, PPIH, SNRPA1, PABPC1, HNRNPC, SNRNP200, RBMX, SF1	407	127	20581	10.7506	7.59106e-17	5.83928e-18	4.6559e-18
UP_KEYWORDS	Viral nucleoprotein	16	3.92157	6.01711e-19	HNRNPA3, HNRNPR, HNRNPL, EFTUD2, SYNCRIP, HNRNPM, HNRNPK, SNRNP70, SNRPD1, HNRNPF, HNRNPD, SNRPA1, HNRNPC, HNRNPH3, HNRNPA1, SNRNP200	407	28	20581	28.8958	1.81115e-16	1.29368e-17	1.0315e-17
GOTERM_CC_DIRECT	GO:0071013~catalytic step 2 spliceosome	24	5.88235	3.4834e-18	DDX5, HNRNPA3, ALYREF, SF3B6, EIF4A3, HNRNPU, HNRNPR, PRPF8, EFTUD2, SYNCRIP, HNRNPM, HNRNPK, SNRPD2, SNRPD1, HNRNPH1, HNRNPF, HNRNPA2B1, RALY, SNRPA1, PABPC1, HNRNPC, HNRNPA1, SNRNP200, RBMX	407	92	18224	11.6808	1.64417e-15	9.47317e-17	7.84748e-17
GOTERM_CC_DIRECT	GO:0019013~viral nucleocapsid	16	3.92157	3.61265e-18	HNRNPA3, HNRNPR, HNRNPL, EFTUD2, SYNCRIP, HNRNPM, HNRNPK, SNRNP70, SNRPD1, HNRNPF, HNRNPD, SNRPA1, HNRNPC, HNRNPH3, HNRNPA1, SNRNP200	407	28	18224	25.5865	1.70517e-15	9.47317e-17	7.84748e-17
UP_KEYWORDS	Virion	16	3.92157	8.71728e-15	HNRNPA3, HNRNPR, HNRNPL, EFTUD2, SYNCRIP, HNRNPM, HNRNPK, SNRNP70, SNRPD1, HNRNPF, HNRNPD, SNRPA1, HNRNPC, HNRNPH3, HNRNPA1, SNRNP200	407	47	20581	17.2145	2.64e-12	1.45772e-13	1.1623e-13
GOTERM_BP_DIRECT	GO:0010467~gene expression	16	3.92157	2.07018e-13	HNRNPA3, HNRNPU, HNRNPR, HNRNPL, HNRNPM, HNRNPK, HNRNPH1, PCBP1, HNRNPF, HNRNPA2B1, HNRNPD, IGF2BP1, HNRNPC, HNRNPA1, RBMX, HNRNPA0	404	48	16792	13.8548	3.84504e-10	2.56288e-11	2.41935e-11
KEGG_PATHWAY	hsa03040:Spliceosome	27	6.61765	2.7878e-11	DDX5, SF3B6, EIF4A3, HNRNPU, PRPF8, EFTUD2, SNRPD2, SNRNP70, SNRPD1, PCBP1, DHX15, HNRNPA1, HSPA8, HNRNPA3, ALYREF, THOC2, HNRNPM, HNRNPK, DDX39B, PPIH, SNRPA1, HNRNPC, SNRNP200, RBMX, HSPA1B, HSPA1A, SRSF9	290	133	6879	4.81548	5.57561e-09	2.7878e-09	2.67629e-09
GOTERM_CC_DIRECT	GO:0005681~spliceosomal complex	16	3.92157	2.39064e-09	HSPA8, HNRNPR, PRPF8, EFTUD2, HNRNPM, SNRPD2, DDX39B, SNRNP70, HNRNPA2B1, PPIH, SNRPA1, HNRNPC, HNRNPH3, HNRNPA1, SNRNP200, SF1	407	94	18224	7.62152	1.12838e-06	4.17919e-08	3.462e-08
GOTERM_BP_DIRECT	GO:0008380~RNA splicing	21	5.14706	3.19739e-09	MBNL1, NONO, EIF4A3, THOC2, PRPF8, PPP2CA, EFTUD2, RBM4, SYNCRIP, SFPQ, SNRPD2, DDX39B, SNRNP70, SNRPD1, PPP2R1A, KHSRP, DHX15, SNRPA1, HNRNPC, HNRNPH3, TARDBP	404	166	16792	5.25814	5.93753e-06	1.79926e-07	1.69849e-07
Annotation Cluster 5	Enrichment Score: 11.872182306629638
Category	Term	Count	%	PValue	Genes	List Total	Pop Hits	Pop Total	Fold Enrichment	Bonferroni	Benjamini	FDR
UP_KEYWORDS	Citrullination	26	6.37255	2.98354e-21	RPL4, RPL10, HNRNPU, HIST2H4A, HIST2H4B, HIST1H1D, HIST1H2AD, RPS2, RPS11, HIST1H1B, HIST1H4K, HIST1H4L, ALYREF, KRT1, RPL13A, HIST1H4A, HIST2H3A, HIST1H4B, HIST1H4H, HIST1H4I, HIST1H4J, HIST1H4C, HIST1H4D, HIST2H3C, HIST1H4E, HIST1H4F	407	97	20581	13.5542	8.98045e-19	8.23094e-20	6.56287e-20
UP_SEQ_FEATURE	chain:Histone H4	13	3.18627	3.61803e-19	HIST1H4K, HIST1H4L, HIST2H4A, HIST1H4A, HIST2H4B, HIST1H4B, HIST1H4H, HIST1H4I, HIST1H4J, HIST1H4C, HIST1H4D, HIST1H4E, HIST1H4F	408	14	20063	45.6616	4.59489e-16	4.59851e-16	4.37419e-16
GOTERM_CC_DIRECT	GO:0000784~nuclear chromosome, telomeric region	28	6.86275	7.09657e-19	MCM7, PRKDC, HIST2H4A, HIST2H4B, UPF1, XRCC6, PARP1, HIST1H4K, XRCC5, HIST1H4L, ALYREF, THOC2, PPP1CA, HIST1H4A, HIST1H4B, MCM3, CDK1, MCM4, HIST1H4H, MCM5, HIST1H4I, MCM6, HIST1H4J, HIST1H4C, HIST1H4D, HIST1H4E, MCM2, HIST1H4F	407	130	18224	9.64415	3.34958e-16	2.09349e-17	1.73422e-17
INTERPRO	IPR019809:Histone H4, conserved site	13	3.18627	8.40079e-19	HIST1H4K, HIST1H4L, HIST2H4A, HIST1H4A, HIST2H4B, HIST1H4B, HIST1H4H, HIST1H4I, HIST1H4J, HIST1H4C, HIST1H4D, HIST1H4E, HIST1H4F	405	14	18559	42.5515	7.61112e-16	2.53704e-16	2.44183e-16
INTERPRO	IPR001951:Histone H4	13	3.18627	4.11161e-18	HIST1H4K, HIST1H4L, HIST2H4A, HIST1H4A, HIST2H4B, HIST1H4B, HIST1H4H, HIST1H4I, HIST1H4J, HIST1H4C, HIST1H4D, HIST1H4E, HIST1H4F	405	15	18559	39.7147	3.72512e-15	9.3128e-16	8.96331e-16
SMART	SM00417:H4	13	3.18627	1.41836e-17	HIST1H4K, HIST1H4L, HIST2H4A, HIST1H4A, HIST2H4B, HIST1H4B, HIST1H4H, HIST1H4I, HIST1H4J, HIST1H4C, HIST1H4D, HIST1H4E, HIST1H4F	246	15	10057	35.4312	2.51049e-15	1.25525e-15	1.19142e-15
INTERPRO	IPR004823:TATA box binding protein associated factor (TAF)	13	3.18627	1.60988e-17	HIST1H4K, HIST1H4L, HIST2H4A, HIST1H4A, HIST2H4B, HIST1H4B, HIST1H4H, HIST1H4I, HIST1H4J, HIST1H4C, HIST1H4D, HIST1H4E, HIST1H4F	405	16	18559	37.2326	1.45855e-14	2.9171e-15	2.80763e-15
SMART	SM00803:TAF	13	3.18627	5.54179e-17	HIST1H4K, HIST1H4L, HIST2H4A, HIST1H4A, HIST2H4B, HIST1H4B, HIST1H4H, HIST1H4I, HIST1H4J, HIST1H4C, HIST1H4D, HIST1H4E, HIST1H4F	246	16	10057	33.2167	9.80897e-15	3.26966e-15	3.1034e-15
UP_SEQ_FEATURE	cross-link:Glycyl lysine isopeptide (Lys-Gly) (interchain with G-Cter in ubiquitin); alternate	13	3.18627	6.81604e-17	HIST1H4K, HIST1H4L, HIST2H4A, HIST1H4A, HIST2H4B, HIST1H4B, HIST1H4H, HIST1H4I, HIST1H4J, HIST1H4C, HIST1H4D, HIST1H4E, HIST1H4F	408	18	20063	35.5146	1.40998e-13	2.1658e-14	2.06015e-14
GOTERM_BP_DIRECT	GO:0045653~negative regulation of megakaryocyte differentiation	13	3.18627	5.00671e-16	HIST1H4K, HIST1H4L, HIST2H4A, HIST1H4A, HIST2H4B, HIST1H4B, HIST1H4H, HIST1H4I, HIST1H4J, HIST1H4C, HIST1H4D, HIST1H4E, HIST1H4F	404	18	16792	30.0187	1.03084e-12	1.03305e-13	9.75196e-14
GOTERM_BP_DIRECT	GO:0016233~telomere capping	14	3.43137	6.54635e-16	HIST1H4K, HIST1H4L, PRKDC, HIST2H4A, HIST1H4A, HIST2H4B, HIST1H4B, HIST1H4H, HIST1H4I, HIST1H4J, HIST1H4C, HIST1H4D, HIST1H4E, HIST1H4F	404	23	16792	25.3	1.23701e-12	1.21566e-13	1.14758e-13
GOTERM_BP_DIRECT	GO:0051290~protein heterotetramerization	16	3.92157	2.13446e-14	XRCC6, HIST1H4K, ANXA2, HIST1H4L, HIST2H4A, HIST1H4A, HIST2H4B, HIST1H4B, HIST1H4H, HIST1H4I, HIST1H4J, HIST1H4C, HIST1H4D, HIST1H4E, FARSB, HIST1H4F	404	42	16792	15.834	3.95843e-11	3.30308e-12	3.1181e-12
GOTERM_BP_DIRECT	GO:0000183~chromatin silencing at rDNA	15	3.67647	6.21128e-14	HIST1H4K, HIST1H4L, HIST2H4A, HIST1H4A, HIST2H4B, HIST2H3A, HIST1H4B, HIST1H4H, HIST1H4I, HIST1H4J, HIST1H4C, HIST1H4D, HIST2H3C, HIST1H4E, HIST1H4F	404	37	16792	16.8504	1.15248e-10	8.87257e-12	8.37567e-12
GOTERM_BP_DIRECT	GO:0031047~gene silencing by RNA	22	5.39216	1.84417e-13	NUP205, HIST1H4K, NUP188, HIST1H4L, SND1, HIST2H4A, NUP93, HIST1H4A, HIST2H4B, HIST2H3A, HIST1H4B, XPO5, HIST1H4H, HIST1H4I, PABPC1, HIST1H4J, HIST1H4C, HIST1H4D, HIST2H3C, RAN, HIST1H4E, HIST1H4F	404	111	16792	8.23798	3.42446e-10	2.44616e-11	2.30917e-11
GOTERM_CC_DIRECT	GO:0000786~nucleosome	20	4.90196	2.09043e-13	HIST1H4K, HIST1H2BJ, HIST1H4L, HIST1H2BK, HIST2H4A, HIST1H4A, HIST2H4B, HIST2H3A, HIST1H4B, HIST1H1D, HIST1H2AD, HIST1H4H, HIST1H4I, HIST1H4J, HIST1H4C, HIST1H4D, HIST2H3C, HIST1H1B, HIST1H4E, HIST1H4F	407	94	18224	9.5269	9.8674e-11	4.69848e-12	3.89217e-12
GOTERM_BP_DIRECT	GO:0006336~DNA replication-independent nucleosome assembly	13	3.18627	2.21333e-13	HIST1H4K, HIST1H4L, HIST2H4A, HIST1H4A, HIST2H4B, HIST1H4B, HIST1H4H, HIST1H4I, HIST1H4J, HIST1H4C, HIST1H4D, HIST1H4E, HIST1H4F	404	26	16792	20.7822	4.111e-10	2.56885e-11	2.42498e-11
GOTERM_BP_DIRECT	GO:0032200~telomere organization	13	3.18627	3.89813e-13	HIST1H4K, HIST1H4L, HIST2H4A, HIST1H4A, HIST2H4B, HIST1H4B, HIST1H4H, HIST1H4I, HIST1H4J, HIST1H4C, HIST1H4D, HIST1H4E, HIST1H4F	404	27	16792	20.0125	7.23857e-10	4.25813e-11	4.01966e-11
GOTERM_BP_DIRECT	GO:0006334~nucleosome assembly	22	5.39216	7.70964e-13	NPM1, HIST1H4K, HIST1H2BJ, HIST1H4L, HIST1H2BK, HIST2H4A, HIST1H4A, HIST2H4B, HIST2H3A, HIST1H4B, HIST1H1D, HIST1H4H, HIST1H4I, HIST1H4J, ANP32B, HIST1H4C, HIST1H4D, HIST2H3C, HIST1H1B, HIST1H4E, HIST1H4F, MCM2	404	119	16792	7.68417	1.43163e-09	7.95378e-11	7.50834e-11
GOTERM_BP_DIRECT	GO:0045815~positive regulation of gene expression, epigenetic	17	4.16667	8.98986e-13	HIST1H4K, HIST1H4L, DDX21, ACTB, HIST2H4A, HIST1H4A, HIST2H4B, HIST2H3A, HIST1H4B, HIST1H4H, HIST1H4I, HIST1H4J, HIST1H4C, HIST1H4D, HIST2H3C, HIST1H4E, HIST1H4F	404	62	16792	11.3967	1.66935e-09	8.7864e-11	8.29433e-11
UP_KEYWORDS	Nucleosome core	18	4.41176	1.54027e-12	HIST1H4K, HIST1H2BJ, HIST1H4L, HIST1H2BK, HIST2H4A, HIST1H4A, HIST2H4B, HIST2H3A, HIST1H4B, HIST1H2AD, HIST1H4H, HIST1H4I, HIST1H4J, HIST1H4C, HIST1H4D, HIST2H3C, HIST1H4E, HIST1H4F	407	89	20581	10.2271	4.63637e-10	2.20772e-11	1.76031e-11
GOTERM_BP_DIRECT	GO:0006335~DNA replication-dependent nucleosome assembly	13	3.18627	4.54273e-12	HIST1H4K, HIST1H4L, HIST2H4A, HIST1H4A, HIST2H4B, HIST1H4B, HIST1H4H, HIST1H4I, HIST1H4J, HIST1H4C, HIST1H4D, HIST1H4E, HIST1H4F	404	32	16792	16.8855	8.43579e-09	4.21793e-10	3.9817e-10
GOTERM_MF_DIRECT	GO:0019904~protein domain specific binding	27	6.61765	5.69896e-12	YWHAE, DDX6, VCP, YWHAB, IQGAP1, HIST2H4A, HIST2H4B, XPO1, HIST1H4K, IST1, HIST1H4L, TUBB, YWHAZ, HNRNPM, HIST1H4A, RAP2B, HIST1H4B, VAPA, MYH9, HIST1H4H, HIST1H4I, HIST1H4J, HIST1H4C, HIST1H4D, HIST1H4E, KPNB1, HIST1H4F	406	208	16881	5.39725	3.18004e-09	4.54288e-10	4.03812e-10
GOTERM_BP_DIRECT	GO:0045814~negative regulation of gene expression, epigenetic	15	3.67647	7.18425e-12	HIST1H4K, HIST1H4L, HIST2H4A, HIST1H4A, HIST2H4B, HIST2H3A, HIST1H4B, HIST1H4H, HIST1H4I, HIST1H4J, HIST1H4C, HIST1H4D, HIST2H3C, HIST1H4E, HIST1H4F	404	50	16792	12.4693	1.33412e-08	6.35293e-10	5.99714e-10
GOTERM_BP_DIRECT	GO:0034080~CENP-A containing nucleosome assembly	14	3.43137	1.37686e-11	NPM1, HIST1H4K, HIST1H4L, HIST2H4A, HIST1H4A, HIST2H4B, HIST1H4B, HIST1H4H, HIST1H4I, HIST1H4J, HIST1H4C, HIST1H4D, HIST1H4E, HIST1H4F	404	43	16792	13.5326	2.55684e-08	1.1622e-09	1.09711e-09
GOTERM_BP_DIRECT	GO:0006303~double-strand break repair via nonhomologous end joining	16	3.92157	1.66524e-11	XRCC6, HIST1H4K, XRCC5, HIST1H4L, PRKDC, HIST2H4A, HIST1H4A, HIST2H4B, HIST1H4B, HIST1H4H, HIST1H4I, HIST1H4J, HIST1H4C, HIST1H4D, HIST1H4E, HIST1H4F	404	63	16792	10.556	3.09234e-08	1.3445e-09	1.2692e-09
GOTERM_BP_DIRECT	GO:0006352~DNA-templated transcription, initiation	13	3.18627	2.30882e-11	HIST1H4K, HIST1H4L, HIST2H4A, HIST1H4A, HIST2H4B, HIST1H4B, HIST1H4H, HIST1H4I, HIST1H4J, HIST1H4C, HIST1H4D, HIST1H4E, HIST1H4F	404	36	16792	15.0094	4.28748e-08	1.78645e-09	1.6864e-09
GOTERM_CC_DIRECT	GO:0000228~nuclear chromosome	14	3.43137	1.03222e-10	TOP2A, HIST1H4K, HIST1H4L, HIST2H4A, HIST1H4A, HIST2H4B, HIST1H4B, HIST1H4H, HIST1H4I, HIST1H4J, HIST1H4C, HIST1H4D, HIST1H4E, HIST1H4F	407	53	18224	11.8277	4.87208e-08	1.94883e-09	1.61439e-09
GOTERM_BP_DIRECT	GO:1904837~beta-catenin-TCF complex assembly	13	3.18627	2.43068e-10	HIST1H4K, HIST1H4L, HIST2H4A, HIST1H4A, HIST2H4B, HIST1H4B, HIST1H4H, HIST1H4I, HIST1H4J, HIST1H4C, HIST1H4D, HIST1H4E, HIST1H4F	404	43	16792	12.566	4.51377e-07	1.55647e-08	1.4693e-08
INTERPRO	IPR009072:Histone-fold	18	4.41176	3.21741e-10	HIST1H4K, HIST1H2BJ, HIST1H4L, HIST1H2BK, HIST2H4A, HIST1H4A, HIST2H4B, HIST2H3A, HIST1H4B, HIST1H2AD, HIST1H4H, HIST1H4I, HIST1H4J, HIST1H4C, HIST1H4D, HIST2H3C, HIST1H4E, HIST1H4F	405	112	18559	7.36468	2.91497e-07	4.16424e-08	4.00797e-08
GOTERM_MF_DIRECT	GO:0042393~histone binding	19	4.65686	7.27091e-10	NPM1, HIST1H4K, HIST1H4L, HIST2H4A, HIST1H4A, HIST2H4B, HIST2H3A, HIST1H4B, HIST1H4H, RCC1, HIST1H4I, HIST1H4J, ANP32B, HIST1H4C, HIST1H4D, HIST2H3C, HIST1H4E, HIST1H4F, MCM2	406	122	16881	6.47539	4.05717e-07	4.50796e-08	4.00708e-08
GOTERM_CC_DIRECT	GO:0043234~protein complex	33	8.08824	9.45003e-10	TOP2A, YWHAB, CLTC, CHD4, IQGAP1, PHB2, ACTB, HIST2H4A, STIP1, HIST2H4B, PRMT5, ANXA1, SYK, PARP1, HIST1H4K, HIST1H4L, TUBB, ACTN4, DNM2, HIST1H4A, HIST1H4B, DDX39B, MYH9, HIST1H4H, HIST1H4I, HIST1H4J, HNRNPC, HIST1H4C, FKBP4, HIST1H4D, HIST1H4E, VCL, HIST1H4F	407	412	18224	3.58646	4.46042e-07	1.71554e-08	1.42114e-08
KEGG_PATHWAY	hsa05203:Viral carcinogenesis	31	7.59804	1.42503e-09	YWHAE, DDX3X, HIST1H2BJ, YWHAB, HIST1H2BK, UBR4, CHD4, PIK3R2, HIST2H4A, HIST2H4B, RAC1, RANBP1, STAT5B, SYK, HIST1H4K, HIST1H4L, SCRIB, ACTN4, YWHAZ, SND1, HIST1H4A, HIST1H4B, HNRNPK, CDK1, HIST1H4H, HIST1H4I, HIST1H4J, HIST1H4C, HIST1H4D, HIST1H4E, HIST1H4F	290	205	6879	3.58703	2.85007e-07	9.50022e-08	9.12021e-08
UP_KEYWORDS	Chromosomal rearrangement	27	6.61765	3.10576e-09	DDX6, GMPS, MSI2, LMNB1, SNX3, HIST2H4A, RPL7A, IGHG1, HIST2H4B, EPS15, SEC31A, NPM1, HIST1H4K, FUS, HIST1H4L, NONO, SFPQ, HIST1H4A, HIST1H4B, HIST1H4H, HIST1H4I, HIST1H4J, HIST1H4C, HIST1H4D, HIST1H4E, HIST1H4F, PICALM	407	334	20581	4.0878	9.34834e-07	3.73934e-08	2.98153e-08
GOTERM_BP_DIRECT	GO:0044267~cellular protein metabolic process	18	4.41176	3.16776e-09	HIST1H4K, HIST1H4L, HIST2H4A, HIST1H4A, HIST2H4B, HIST2H3A, HIST1H4B, UBB, UBC, HIST1H4H, HIST1H4I, HIST1H4J, HIST1H4C, RPS27A, HIST1H4D, HIST2H3C, HIST1H4E, HIST1H4F	404	118	16792	6.34033	5.8825e-06	1.79926e-07	1.69849e-07
UP_KEYWORDS	Chromosome	27	6.61765	1.20582e-07	HIST1H2BJ, HIST1H2BK, PPP2CA, HIST2H4A, HIST2H4B, PPP2R1A, HIST1H1D, HIST1H2AD, BUB3, HIST1H1B, XRCC6, HIST1H4K, XRCC5, CSNK1A1, HIST1H4L, SSRP1, HIST1H4A, HIST2H3A, HIST1H4B, HIST1H4H, HIST1H4I, HIST1H4J, HIST1H4C, HIST1H4D, HIST2H3C, HIST1H4E, HIST1H4F	407	400	20581	3.41331	3.62944e-05	1.29625e-06	1.03356e-06
KEGG_PATHWAY	hsa05322:Systemic lupus erythematosus	20	4.90196	2.71958e-06	HIST1H4K, HIST1H2BJ, HIST1H4L, HIST1H2BK, ACTN4, HIST2H4A, HIST1H4A, HIST2H4B, HIST2H3A, HIST1H4B, SNRPD1, HIST1H2AD, HIST1H4H, HIST1H4I, HIST1H4J, HIST1H4C, HIST1H4D, HIST2H3C, HIST1H4E, HIST1H4F	290	134	6879	3.5404	0.000543769	0.000108783	0.000104432
GOTERM_MF_DIRECT	GO:0046982~protein heterodimerization activity	29	7.10784	8.23542e-06	ITGB1, YWHAE, TOP2A, HIST1H2BJ, HIST1H2BK, PIK3R2, SRI, HIST2H4A, SDCBP, HIST2H4B, PPP2R1A, HIST1H2AD, PRMT5, NPM1, HIST1H4K, HIST1H4L, HIST1H4A, HIST2H3A, HIST1H4B, VAPA, HIST1H4H, HIST1H4I, HIST1H4J, HIST1H4C, HIST1H4D, HIST2H3C, PAFAH1B3, HIST1H4E, HIST1H4F	406	465	16881	2.59309	0.00458484	0.000226251	0.000201112
KEGG_PATHWAY	hsa05034:Alcoholism	20	4.90196	0.000146264	HIST1H4K, HIST1H2BJ, HIST1H4L, HIST1H2BK, PPP1CA, HIST2H4A, HIST1H4A, HIST2H4B, HIST2H3A, HIST1H4B, GNB1, HIST1H2AD, HIST1H4H, HIST1H4I, HIST1H4J, HIST1H4C, HIST1H4D, HIST2H3C, HIST1H4E, HIST1H4F	290	177	6879	2.6803	0.0288312	0.00417898	0.00401182
GOTERM_CC_DIRECT	GO:0005576~extracellular region	30	7.35294	0.906919	TFRC, HIST2H4A, IGHG1, HIST2H4B, FLNA, ANXA1, HIST1H4K, HIST1H4L, TUBB, HBA2, ACTN4, HBA1, MIF, HIST1H4A, HIST2H3A, HIST1H4B, CAPZA1, HIST1H4H, HIST1H4I, LY6G5B, HIST1H4J, ALDOA, HIST1H4C, TLN1, PPIA, HIST1H4D, HIST2H3C, HIST1H4E, VCL, HIST1H4F	407	1610	18224	0.834343	1	1	0.906919
Annotation Cluster 6	Enrichment Score: 9.542377966173206
Category	Term	Count	%	PValue	Genes	List Total	Pop Hits	Pop Total	Fold Enrichment	Bonferroni	Benjamini	FDR
UP_KEYWORDS	Helicase	24	5.88235	8.38127e-15	DDX17, EIF4A1, DDX6, UPF1, XRCC6, DDX5, DDX3X, MCM7, XRCC5, DHX9, DDX1, EIF4A3, DDX21, CHD4, DDX39B, RUVBL2, G3BP1, DHX15, MCM3, MCM4, MCM5, MCM6, SNRNP200, MCM2	407	143	20581	8.48686	2.50633e-12	1.45772e-13	1.1623e-13
GOTERM_MF_DIRECT	GO:0004003~ATP-dependent DNA helicase activity	10	2.45098	4.14588e-08	XRCC6, DDX3X, MCM7, XRCC5, DHX9, RUVBL2, G3BP1, MCM4, CHD4, MCM6	406	32	16881	12.9934	2.31337e-05	1.77954e-06	1.58181e-06
GOTERM_BP_DIRECT	GO:0032508~DNA duplex unwinding	11	2.69608	6.79109e-08	XRCC6, DDX3X, ANXA1, XRCC5, DHX9, DDX1, RUVBL2, G3BP1, MCM3, CHD4, MCM5	404	44	16792	10.3911	0.000126103	3.50307e-06	3.30688e-06
Annotation Cluster 7	Enrichment Score: 8.26787176193028
Category	Term	Count	%	PValue	Genes	List Total	Pop Hits	Pop Total	Fold Enrichment	Bonferroni	Benjamini	FDR
UP_KEYWORDS	Helicase	24	5.88235	8.38127e-15	DDX17, EIF4A1, DDX6, UPF1, XRCC6, DDX5, DDX3X, MCM7, XRCC5, DHX9, DDX1, EIF4A3, DDX21, CHD4, DDX39B, RUVBL2, G3BP1, DHX15, MCM3, MCM4, MCM5, MCM6, SNRNP200, MCM2	407	143	20581	8.48686	2.50633e-12	1.45772e-13	1.1623e-13
UP_KEYWORDS	Nucleotide-binding	85	20.8333	4.06689e-14	TOP2A, EIF4A1, ARF1, DDX3X, HSP90AB1, MCM7, VARS, EIF4A3, HNRNPU, CHD4, EPRS, ACTB, EFTUD2, TUBA1B, RARS, RUVBL2, DHX15, RAC2, RAC1, DDX17, CCT3, CCT2, UPF1, ACTR2, SYK, TUBB, ATAD3A, GTPBP4, TUFM, DNM2, RAP2B, MTHFD1, DDX39B, TCP1, MCM3, MYH9, MCM4, VDAC2, MCM5, MCM6, SNRNP200, MCM2, DDX6, VCP, DDX5, RAB5C, PRKDC, DHX9, DDX1, ATP5A1, GMPS, DDX21, TARS, NTPCR, ATP5B, LARS, G3BP1, CCT8, CCT7, MYH1…	407	1788	20581	2.40394	1.22309e-11	6.44281e-13	5.13713e-13
UP_KEYWORDS	ATP-binding	69	16.9118	2.88719e-12	TOP2A, EIF4A1, DDX3X, HSP90AB1, MCM7, VARS, EIF4A3, HNRNPU, CHD4, EPRS, ACTB, RARS, RUVBL2, DHX15, DDX17, CCT3, CCT2, UPF1, ACTR2, SYK, ATAD3A, MTHFD1, DDX39B, TCP1, MCM3, MYH9, MCM4, MCM5, MCM6, SNRNP200, MCM2, DDX6, VCP, DDX5, PRKDC, DHX9, DDX1, ATP5A1, GMPS, DDX21, TARS, NTPCR, ATP5B, LARS, G3BP1, CCT8, CCT7, MYH10, CCT5, CCT4, HSPA9, YARS, DARS, HSPA8, DYNC1H1, XRCC6, CSNK1A1, XRCC5, ASNS, CC…	407	1391	20581	2.50838	8.69028e-10	3.9502e-11	3.14966e-11
GOTERM_MF_DIRECT	GO:0005524~ATP binding	72	17.6471	1.67112e-08	TOP2A, EIF4A1, DDX3X, HSP90AB1, MCM7, VARS, EIF4A3, HNRNPU, CHD4, EPRS, ACTB, RARS, RUVBL2, DHX15, DDX17, CCT3, CCT2, UPF1, ACTR2, SYK, ILF2, ATAD3A, MTHFD1, DDX39B, TCP1, MCM3, MYH9, MCM4, MCM5, MCM6, SNRNP200, FKBP4, MCM2, DDX6, VCP, DDX5, PRKDC, DHX9, DDX1, ATP5A1, GMPS, DDX21, TARS, NTPCR, ATP5B, LARS, G3BP1, CCT8, CCT7, MYH10, CCT5, CCT4, HSPA9, YARS, DARS, HSPA8, DYNC1H1, XRCC6, CSNK1A1, XR…	406	1495	16881	2.00246	9.32483e-06	7.77073e-07	6.90731e-07
INTERPRO	IPR027417:P-loop containing nucleoside triphosphate hydrolase	44	10.7843	6.25351e-07	EIF4A1, DDX6, VCP, ARF1, DDX5, DDX3X, RAB5C, MCM7, DHX9, DDX1, EIF4A3, ATP5A1, DDX21, HNRNPU, CHD4, IQGAP1, NTPCR, EFTUD2, ATP5B, RUVBL2, DHX15, RAC2, RAC1, MYH10, DDX17, UPF1, DYNC1H1, EEF2, ATAD3A, GTPBP4, TUFM, DNM2, RAP2B, MTHFD1, DDX39B, MCM3, DRG1, MCM4, MYH9, MCM5, MCM6, SNRNP200, RAN, MCM2	405	879	18559	2.29384	0.000566407	3.33275e-05	3.20768e-05
UP_SEQ_FEATURE	nucleotide phosphate-binding region:ATP	38	9.31373	0.00028926	TOP2A, EIF4A1, DDX6, VCP, DDX5, DDX3X, MCM7, DHX9, DDX1, EIF4A3, ATP5A1, GMPS, DDX21, HNRNPU, CHD4, NTPCR, EPRS, ATP5B, RUVBL2, DHX15, MYH10, DDX17, UPF1, ACTR2, DYNC1H1, SYK, CSNK1A1, ATAD3A, MTHFD1, DDX39B, MCM3, CDK1, MCM4, MYH9, MCM5, MCM6, SNRNP200, MCM2	408	994	20063	1.87989	0.307477	0.0111409	0.0105974
UP_KEYWORDS	Hydrolase	44	10.7843	0.0448156	EIF4A1, DDX6, VCP, DDX5, DDX3X, MCM7, DHX9, DDX1, EIF4A3, INPPL1, DDX21, CHD4, NTPCR, PPP2CA, ATP5B, PSMB2, RUVBL2, G3BP1, PSMB1, DHX15, CAPN1, ACP1, DDX17, UPF1, LYPLA2, LYPLA1, XRCC6, XRCC5, PRDX6, DNM2, PPP1CA, PSMA5, PSMA6, MTHFD1, DDX39B, DDAH2, FASN, MCM3, MCM4, MCM5, MCM6, SNRNP200, PAFAH1B3, MCM2	407	1671	20581	1.33152	0.999999	0.177493	0.141523
Annotation Cluster 8	Enrichment Score: 7.200573567231882
Category	Term	Count	%	PValue	Genes	List Total	Pop Hits	Pop Total	Fold Enrichment	Bonferroni	Benjamini	FDR
GOTERM_BP_DIRECT	GO:1904871~positive regulation of protein localization to Cajal body	8	1.96078	3.41381e-11	CCT3, CCT6A, CCT2, TCP1, CCT8, CCT7, CCT5, CCT4	404	8	16792	41.5644	6.33943e-08	2.53578e-09	2.39376e-09
INTERPRO	IPR002194:Chaperonin TCP-1, conserved site	8	1.96078	7.62902e-11	CCT3, CCT6A, CCT2, TCP1, CCT8, CCT7, CCT5, CCT4	405	9	18559	40.7331	6.91189e-08	1.15198e-08	1.10875e-08
GOTERM_BP_DIRECT	GO:0050821~protein stabilization	21	5.14706	8.70189e-11	CCT3, CCT2, HSP90AB1, HIP1R, PHB, PHB2, GTPBP4, CCT6A, PDCD10, TCP1, FLNA, CCT8, NAA15, PFN1, CCT7, GAPDH, HIST1H1B, CCT5, HSPA1B, HSPA1A, CCT4	404	136	16792	6.41803	1.61594e-07	5.77121e-09	5.448e-09
GOTERM_CC_DIRECT	GO:0005832~chaperonin-containing T-complex	8	1.96078	8.9658e-11	CCT3, CCT6A, CCT2, TCP1, CCT8, CCT7, CCT5, CCT4	407	9	18224	39.8013	4.23186e-08	1.76327e-09	1.46068e-09
GOTERM_BP_DIRECT	GO:1904874~positive regulation of telomerase RNA localization to Cajal body	9	2.20588	5.7056e-10	CCT3, CCT6A, CCT2, RUVBL2, TCP1, CCT8, CCT7, CCT5, CCT4	404	15	16792	24.9386	1.05953e-06	3.41784e-08	3.22643e-08
GOTERM_MF_DIRECT	GO:0051082~unfolded protein binding	18	4.41176	1.03904e-09	CCT3, HSPA9, HSPA8, CCT2, NPM1, HSP90AB1, HSPE1, TUBB4B, CCT6A, RUVBL2, TCP1, CCT8, CCT7, PPIA, CCT5, HSPA1B, HSPA1A, CCT4	406	110	16881	6.80381	5.79785e-07	5.79786e-08	5.15365e-08
INTERPRO	IPR027410:TCP-1-like chaperonin intermediate domain	8	1.96078	1.58593e-09	CCT3, CCT6A, CCT2, TCP1, CCT8, CCT7, CCT5, CCT4	405	12	18559	30.5498	1.43685e-06	1.5965e-07	1.53659e-07
INTERPRO	IPR017998:Chaperone tailless complex polypeptide 1 (TCP-1)	8	1.96078	1.58593e-09	CCT3, CCT6A, CCT2, TCP1, CCT8, CCT7, CCT5, CCT4	405	12	18559	30.5498	1.43685e-06	1.5965e-07	1.53659e-07
UP_KEYWORDS	Chaperone	21	5.14706	3.41599e-09	CCT3, HSPA9, HSPA8, CCT2, NPM1, HSP90AB1, ALYREF, TOMM34, HSPB1, HSPE1, CCT6A, TCP1, PPIH, CCT8, ANP32B, CCT7, FKBP4, CCT5, HSPA1B, HSPA1A, CCT4	407	201	20581	5.28318	1.02821e-06	3.95466e-08	3.15322e-08
GOTERM_CC_DIRECT	GO:0002199~zona pellucida receptor complex	7	1.71569	9.35552e-09	CCT3, CCT2, TCP1, CCT8, CCT7, CCT5, CCT4	407	9	18224	34.8261	4.41579e-06	1.57707e-07	1.30643e-07
INTERPRO	IPR027413:GroEL-like equatorial domain	8	1.96078	1.21764e-08	CCT3, CCT6A, CCT2, TCP1, CCT8, CCT7, CCT5, CCT4	405	15	18559	24.4398	1.10317e-05	1.10318e-06	1.06178e-06
GOTERM_BP_DIRECT	GO:1904851~positive regulation of establishment of protein localization to telomere	7	1.71569	1.45536e-08	CCT6A, CCT2, TCP1, CCT8, CCT7, CCT5, CCT4	404	9	16792	32.3278	2.70257e-05	7.94884e-07	7.50367e-07
INTERPRO	IPR027409:GroEL-like apical domain	8	1.96078	2.12424e-08	CCT3, CCT6A, CCT2, TCP1, CCT8, CCT7, CCT5, CCT4	405	16	18559	22.9123	1.92455e-05	1.6038e-06	1.54362e-06
INTERPRO	IPR002423:Chaperonin Cpn60/TCP-1	8	1.96078	2.12424e-08	CCT3, CCT6A, CCT2, TCP1, CCT8, CCT7, CCT5, CCT4	405	16	18559	22.9123	1.92455e-05	1.6038e-06	1.54362e-06
GOTERM_BP_DIRECT	GO:0032212~positive regulation of telomere maintenance via telomerase	9	2.20588	6.51833e-07	CCT3, CCT6A, CCT2, TCP1, CCT8, HNRNPA1, CCT7, CCT5, CCT4	404	32	16792	11.69	0.00120972	2.75103e-05	2.59696e-05
GOTERM_CC_DIRECT	GO:0044297~cell body	11	2.69608	1.20216e-06	CCT3, CCT2, TUBB, RPS6, TCP1, GNB1, CACYBP, CCT8, CCT7, CCT5, CCT4	407	63	18224	7.8181	0.000567257	1.62119e-05	1.34298e-05
GOTERM_BP_DIRECT	GO:0006457~protein folding	18	4.41176	1.64331e-06	CCT3, HSPA9, HSPA8, CCT2, HSP90AB1, HSPE1, CCT6A, RUVBL2, TCP1, GNB1, PPIH, CCT8, CCT7, FKBP4, PPIA, CCT5, CCT4, AARS	404	180	16792	4.15644	0.00304698	6.63398e-05	6.26245e-05
GOTERM_BP_DIRECT	GO:0007339~binding of sperm to zona pellucida	8	1.96078	1.63768e-05	CCT3, CCT2, TCP1, UBAP2L, CCT8, CCT7, CCT5, CCT4	404	35	16792	9.50042	0.0299541	0.000563178	0.000531638
GOTERM_CC_DIRECT	GO:0005874~microtubule	21	5.14706	2.3799e-05	CCT3, MACF1, CCT2, DYNC1H1, TUBB, IQGAP1, TUBB4B, LRPPRC, DNM2, CCT6A, TUBA1B, TCP1, STMN1, CCT8, MAPRE1, CCT7, FKBP4, EMD, CCT5, EIF3A, CCT4	407	311	18224	3.02349	0.0111704	0.000255298	0.000211487
GOTERM_BP_DIRECT	GO:1901998~toxin transport	7	1.71569	0.000194814	CCT3, CCT2, TCP1, CCT8, CCT7, CCT5, CCT4	404	36	16792	8.08196	0.303582	0.00488879	0.00461499
GOTERM_BP_DIRECT	GO:0090666~scaRNA localization to Cajal body	3	0.735294	0.00333869	CCT2, TCP1, CCT4	404	4	16792	31.1733	0.997991	0.0568803	0.0536947
GOTERM_BP_DIRECT	GO:0051973~positive regulation of telomerase activity	3	0.735294	0.152998	CCT2, TCP1, CCT4	404	29	16792	4.29976	1	0.900869	0.850417
Annotation Cluster 9	Enrichment Score: 5.723939558118885
Category	Term	Count	%	PValue	Genes	List Total	Pop Hits	Pop Total	Fold Enrichment	Bonferroni	Benjamini	FDR
UP_KEYWORDS	Helicase	24	5.88235	8.38127e-15	DDX17, EIF4A1, DDX6, UPF1, XRCC6, DDX5, DDX3X, MCM7, XRCC5, DHX9, DDX1, EIF4A3, DDX21, CHD4, DDX39B, RUVBL2, G3BP1, DHX15, MCM3, MCM4, MCM5, MCM6, SNRNP200, MCM2	407	143	20581	8.48686	2.50633e-12	1.45772e-13	1.1623e-13
GOTERM_MF_DIRECT	GO:0004004~ATP-dependent RNA helicase activity	14	3.43137	3.81741e-09	DDX17, EIF4A1, DDX6, UPF1, DDX5, DDX3X, DHX9, DDX1, EIF4A3, DDX21, DDX39B, G3BP1, DHX15, SNRNP200	406	65	16881	8.95544	2.13011e-06	1.93647e-07	1.72131e-07
INTERPRO	IPR011545:DNA/RNA helicase, DEAD/DEAH box type, N-terminal	12	2.94118	2.6671e-07	DDX17, EIF4A1, DDX6, DDX5, DDX3X, DDX39B, DHX9, DDX1, EIF4A3, DHX15, DDX21, SNRNP200	405	69	18559	7.96951	0.00024161	1.61093e-05	1.55047e-05
INTERPRO	IPR014014:RNA helicase, DEAD-box type, Q motif	9	2.20588	1.04489e-06	DDX17, EIF4A1, DDX6, DDX5, DDX3X, DDX39B, DDX1, EIF4A3, DDX21	405	37	18559	11.1465	0.000946222	5.25927e-05	5.0619e-05
INTERPRO	IPR001650:Helicase, C-terminal	13	3.18627	4.08227e-06	DDX17, EIF4A1, DDX6, DDX5, DDX3X, DHX9, DDX1, EIF4A3, DDX21, CHD4, DDX39B, DHX15, SNRNP200	405	108	18559	5.51594	0.00369171	0.000184927	0.000177987
INTERPRO	IPR014001:Helicase, superfamily 1/2, ATP-binding domain	13	3.18627	4.95167e-06	DDX17, EIF4A1, DDX6, DDX5, DDX3X, DHX9, DDX1, EIF4A3, DDX21, CHD4, DDX39B, DHX15, SNRNP200	405	110	18559	5.41565	0.00447618	0.000209332	0.000201476
GOTERM_MF_DIRECT	GO:0003724~RNA helicase activity	6	1.47059	8.51481e-06	DDX17, DDX6, DDX5, DHX9, DDX1, DHX15	406	13	16881	19.1902	0.00474001	0.000226251	0.000201112
GOTERM_BP_DIRECT	GO:0010501~RNA secondary structure unwinding	9	2.20588	8.537e-06	DDX17, EIF4A1, DDX6, DDX5, DDX3X, DDX39B, DDX1, EIF4A3, DDX21	404	44	16792	8.5018	0.0157283	0.000310847	0.000293439
SMART	SM00490:HELICc	13	3.18627	1.06609e-05	DDX17, EIF4A1, DDX6, DDX5, DDX3X, DHX9, DDX1, EIF4A3, DDX21, CHD4, DDX39B, DHX15, SNRNP200	246	107	10057	4.96699	0.00188521	0.000377396	0.000358207
UP_SEQ_FEATURE	domain:Helicase C-terminal	12	2.94118	1.2385e-05	DDX17, EIF4A1, DDX6, DDX5, DDX3X, DDX39B, DHX9, DDX1, EIF4A3, DHX15, DDX21, CHD4	408	108	20063	5.46378	0.015606	0.000983834	0.000935842
SMART	SM00487:DEXDc	13	3.18627	1.29095e-05	DDX17, EIF4A1, DDX6, DDX5, DDX3X, DHX9, DDX1, EIF4A3, DDX21, CHD4, DDX39B, DHX15, SNRNP200	246	109	10057	4.87585	0.00228239	0.00038083	0.000361466
UP_SEQ_FEATURE	short sequence motif:Q motif	8	1.96078	1.40456e-05	DDX17, EIF4A1, DDX6, DDX5, DDX3X, DDX39B, EIF4A3, DDX21	408	40	20063	9.8348	0.0176799	0.00105011	0.000998889
UP_SEQ_FEATURE	domain:Helicase ATP-binding	12	2.94118	2.07253e-05	DDX17, EIF4A1, DDX6, DDX5, DDX3X, DDX39B, DHX9, DDX1, EIF4A3, DHX15, DDX21, CHD4	408	114	20063	5.17621	0.025978	0.00119735	0.00113895
UP_SEQ_FEATURE	short sequence motif:DEAD box	7	1.71569	7.81383e-05	DDX17, EIF4A1, DDX6, DDX5, DDX3X, DDX1, EIF4A3	408	36	20063	9.56161	0.0944742	0.00397255	0.00377877
GOTERM_MF_DIRECT	GO:0004386~helicase activity	10	2.45098	0.000198339	DDX17, EIF4A1, DDX6, UPF1, DDX3X, ANXA1, DHX9, DDX1, EIF4A3, SNRNP200	406	85	16881	4.89163	0.104779	0.0035701	0.00317342
INTERPRO	IPR000629:RNA helicase, ATP-dependent, DEAD-box, conserved site	6	1.47059	0.000259258	DDX17, EIF4A1, DDX6, DDX5, DDX3X, EIF4A3	405	27	18559	10.1833	0.209365	0.00690847	0.00664921
Annotation Cluster 10	Enrichment Score: 5.4597660236105225
Category	Term	Count	%	PValue	Genes	List Total	Pop Hits	Pop Total	Fold Enrichment	Bonferroni	Benjamini	FDR
GOTERM_MF_DIRECT	GO:0051015~actin filament binding	17	4.16667	1.11464e-07	MACF1, ACTR2, HIP1R, ACTN4, EEF2, LRPPRC, CORO1C, MYL4, CAPZB, ARPC3, CFL1, FSCN1, FLNA, MYH9, FLNC, TLN1, MYH10	406	132	16881	5.35485	6.21948e-05	4.44262e-06	3.949e-06
UP_KEYWORDS	Actin-binding	22	5.39216	1.35636e-07	VASP, MACF1, ACTR2, HIP1R, INPPL1, ACTN4, CORO1C, DIAPH1, CAPZB, ARPC3, CAPZA1, CFL1, FSCN1, FLNA, MYH9, FLNB, FLNC, PFN1, MYH10, EMD, VCL, PLEC	407	274	20581	4.06017	4.08258e-05	1.40781e-06	1.12251e-06
GOTERM_CC_DIRECT	GO:0015629~actin cytoskeleton	18	4.41176	8.27984e-06	VASP, ACTR2, TARS, ACTN4, IQGAP1, CORO1C, CD2AP, CAPZB, ARPC3, CAPZA1, CFL1, FSCN1, FLNA, MYH9, FLNB, ALDOA, MYH10, VCL	407	218	18224	3.69713	0.00390047	9.53191e-05	7.89614e-05
GOTERM_MF_DIRECT	GO:0003779~actin binding	17	4.16667	0.00115719	ITGB1, VASP, MACF1, INPPL1, ACTN4, DIAPH1, CAPZB, CAPZA1, FSCN1, MYH9, FLNB, PFN1, ALDOA, MYH10, EMD, VCL, PLEC	406	278	16881	2.54259	0.475906	0.0153741	0.0136658
Annotation Cluster 11	Enrichment Score: 4.759449933661811
Category	Term	Count	%	PValue	Genes	List Total	Pop Hits	Pop Total	Fold Enrichment	Bonferroni	Benjamini	FDR
GOTERM_BP_DIRECT	GO:0006446~regulation of translational initiation	10	2.45098	1.28123e-07	EIF4A1, EIF3L, DDX1, EIF3I, HSPB1, EIF3E, EIF3D, EIF3A, EIF3B, EIF4G1	404	36	16792	11.5457	0.000237896	6.10062e-06	5.75896e-06
GOTERM_CC_DIRECT	GO:0033290~eukaryotic 48S preinitiation complex	7	1.71569	4.97489e-07	EIF3L, EIF3I, EIF3E, EIF3D, EIF2S1, EIF3A, EIF3B	407	15	18224	20.8957	0.000234787	7.57467e-06	6.27478e-06
GOTERM_CC_DIRECT	GO:0005852~eukaryotic translation initiation factor 3 complex	7	1.71569	1.18444e-06	DDX3X, EIF3L, EIF3I, EIF3E, EIF3D, EIF3A, EIF3B	407	17	18224	18.4373	0.000558901	1.62119e-05	1.34298e-05
UP_KEYWORDS	Initiation factor	10	2.45098	1.8761e-06	EIF4A1, EIF6, EIF3L, EIF3I, EIF3E, EIF3D, EIF2S1, EIF3A, EIF3B, EIF4G1	407	58	20581	8.71855	0.000564546	1.71123e-05	1.36443e-05
GOTERM_CC_DIRECT	GO:0016282~eukaryotic 43S preinitiation complex	6	1.47059	1.33737e-05	EIF3L, EIF3I, EIF3E, EIF3D, EIF3A, EIF3B	407	15	18224	17.9106	0.00629256	0.0001468	0.000121608
GOTERM_MF_DIRECT	GO:0003743~translation initiation factor activity	10	2.45098	1.38581e-05	EIF4A1, EIF6, EIF3L, EIF3I, EIF3E, EIF3D, EIF2S1, EIF3A, EIF3B, EIF4G1	406	61	16881	6.8162	0.00770306	0.00033621	0.000298853
GOTERM_BP_DIRECT	GO:0075525~viral translational termination-reinitiation	4	0.980392	0.000132371	EIF3L, EIF3D, EIF3A, EIF3B	404	5	16792	33.2515	0.217945	0.00351162	0.00331496
GOTERM_BP_DIRECT	GO:0001731~formation of translation preinitiation complex	6	1.47059	0.000182874	EIF3L, EIF3I, EIF3E, EIF3D, EIF3A, EIF3B	404	23	16792	10.8429	0.287965	0.00465202	0.00439149
GOTERM_CC_DIRECT	GO:0071541~eukaryotic translation initiation factor 3 complex, eIF3m	4	0.980392	0.000359385	EIF3I, EIF3D, EIF3A, EIF3B	407	7	18224	25.5865	0.156049	0.00308418	0.0025549
GOTERM_BP_DIRECT	GO:0075522~IRES-dependent viral translational initiation	3	0.735294	0.0111393	EIF3D, EIF3A, EIF3B	404	7	16792	17.8133	1	0.161607	0.152556
Annotation Cluster 12	Enrichment Score: 4.423909191165096
Category	Term	Count	%	PValue	Genes	List Total	Pop Hits	Pop Total	Fold Enrichment	Bonferroni	Benjamini	FDR
INTERPRO	IPR018525:Mini-chromosome maintenance, conserved site	6	1.47059	2.8111e-08	MCM7, MCM3, MCM4, MCM5, MCM6, MCM2	405	6	18559	45.8247	2.54682e-05	1.95912e-06	1.8856e-06
INTERPRO	IPR012340:Nucleic acid-binding, OB-fold	13	3.18627	9.86857e-08	YARS, DARS, MCM7, RPL8, EIF2S1, RPS28, RUVBL2, MCM3, MCM4, MCM5, MCM6, RPS11, MCM2	405	77	18559	7.73664	8.94052e-05	6.38637e-06	6.14671e-06
UP_SEQ_FEATURE	domain:MCM	6	1.47059	1.78547e-07	MCM7, MCM3, MCM4, MCM5, MCM6, MCM2	408	8	20063	36.8805	0.000226729	3.24191e-05	3.08376e-05
INTERPRO	IPR001208:Mini-chromosome maintenance, DNA-dependent ATPase	6	1.47059	5.59188e-07	MCM7, MCM3, MCM4, MCM5, MCM6, MCM2	405	9	18559	30.5498	0.000506496	3.1664e-05	3.04757e-05
GOTERM_CC_DIRECT	GO:0042555~MCM complex	6	1.47059	6.26829e-07	MCM7, MCM3, MCM4, MCM5, MCM6, MCM2	407	9	18224	29.8509	0.00029582	9.24573e-06	7.65907e-06
SMART	SM00350:MCM	6	1.47059	9.58448e-07	MCM7, MCM3, MCM4, MCM5, MCM6, MCM2	246	9	10057	27.2547	0.000169631	4.24113e-05	4.02548e-05
GOTERM_MF_DIRECT	GO:0003678~DNA helicase activity	7	1.71569	1.71426e-05	MCM7, RUVBL2, MCM3, MCM4, MCM5, MCM6, MCM2	406	24	16881	12.1272	0.00952006	0.000398566	0.000354281
GOTERM_BP_DIRECT	GO:0000082~G1/S transition of mitotic cell cycle	12	2.94118	3.33896e-05	ITGB1, RANBP1, MCM7, RPS6, CDK1, MCM3, RCC1, MCM4, MCM5, MCM6, TYMS, MCM2	404	102	16792	4.88992	0.0601223	0.00103341	0.000975533
GOTERM_BP_DIRECT	GO:0006268~DNA unwinding involved in DNA replication	5	1.22549	6.12033e-05	TOP2A, MCM7, MCM4, MCM6, MCM2	404	10	16792	20.7822	0.107437	0.00180404	0.001703
GOTERM_BP_DIRECT	GO:0006270~DNA replication initiation	6	1.47059	0.00091653	MCM7, MCM3, MCM4, MCM5, MCM6, MCM2	404	32	16792	7.79332	0.817823	0.018301	0.0172761
BIOCARTA	h_mcmPathway:CDK Regulation of DNA Replication	6	1.47059	0.00248382	MCM7, MCM3, MCM4, MCM5, MCM6, MCM2	93	18	1625	5.82437	0.281622	0.110116	0.109288
UP_KEYWORDS	DNA replication	7	1.71569	0.0107856	MCM7, MCM3, MCM4, MCM5, SSRP1, MCM6, MCM2	407	94	20581	3.76567	0.961769	0.0569556	0.0454131
GOTERM_BP_DIRECT	GO:0006260~DNA replication	10	2.45098	0.0126041	UPF1, RBM14, MCM7, CDK1, MCM3, MCM4, MCM5, SSRP1, MCM6, MCM2	404	155	16792	2.68157	1	0.180045	0.169962
KEGG_PATHWAY	hsa04110:Cell cycle	12	2.94118	0.0148278	YWHAE, MCM7, PRKDC, YWHAB, CDK1, MCM3, MCM4, MCM5, BUB3, MCM6, YWHAZ, MCM2	290	124	6879	2.29555	0.9496	0.218262	0.209531
KEGG_PATHWAY	hsa03030:DNA replication	6	1.47059	0.0163696	MCM7, MCM3, MCM4, MCM5, MCM6, MCM2	290	36	6879	3.95345	0.963154	0.218262	0.209531
Annotation Cluster 13	Enrichment Score: 4.349508978056318
Category	Term	Count	%	PValue	Genes	List Total	Pop Hits	Pop Total	Fold Enrichment	Bonferroni	Benjamini	FDR
UP_KEYWORDS	Protein biosynthesis	25	6.12745	3.34624e-15	EIF4A1, VARS, TARS, EPRS, EEF1B2, LARS, RARS, YARS, DARS, EEF2, EIF2S1, TUFM, EIF6, EEF1D, EIF3L, EIF3I, MARS, EIF3E, IARS, EIF3D, EIF3A, FARSB, AARS, EIF3B, EIF4G1	407	152	20581	8.31703	1.00253e-12	6.29512e-14	5.01937e-14
UP_KEYWORDS	Aminoacyl-tRNA synthetase	11	2.69608	2.30817e-09	YARS, DARS, VARS, LARS, MARS, RARS, TARS, IARS, EPRS, AARS, FARSB	407	38	20581	14.638	6.94758e-07	2.89483e-08	2.30817e-08
GOTERM_BP_DIRECT	GO:0006418~tRNA aminoacylation for protein translation	11	2.69608	2.52761e-08	YARS, DARS, VARS, LARS, MARS, RARS, TARS, IARS, EPRS, AARS, FARSB	404	40	16792	11.4302	4.69366e-05	1.34108e-06	1.26597e-06
UP_SEQ_FEATURE	short sequence motif:"HIGH" region	7	1.71569	1.01435e-06	YARS, VARS, LARS, MARS, RARS, IARS, EPRS	408	18	20063	19.1232	0.00128739	0.000143249	0.000136261
INTERPRO	IPR014729:Rossmann-like alpha/beta/alpha sandwich fold	9	2.20588	2.90439e-06	YARS, VARS, LARS, MARS, RARS, GMPS, ASNS, IARS, EPRS	405	42	18559	9.81958	0.00262792	0.000138493	0.000133296
INTERPRO	IPR001412:Aminoacyl-tRNA synthetase, class I, conserved site	6	1.47059	1.19611e-05	VARS, LARS, MARS, RARS, IARS, EPRS	405	15	18559	18.3299	0.0107783	0.000416798	0.000401156
UP_SEQ_FEATURE	short sequence motif:"KMSKS" region	6	1.47059	1.21759e-05	YARS, VARS, LARS, MARS, IARS, EPRS	408	16	20063	18.4403	0.0153446	0.000983834	0.000935842
INTERPRO	IPR009080:Aminoacyl-tRNA synthetase, class 1a, anticodon-binding	5	1.22549	0.000135356	VARS, LARS, MARS, RARS, IARS	405	13	18559	17.6249	0.115419	0.0039559	0.00380744
GOTERM_BP_DIRECT	GO:0006450~regulation of translational fidelity	5	1.22549	0.000361628	VARS, LARS, RPS5, IARS, AARS	404	15	16792	13.8548	0.489143	0.00840367	0.00793303
KEGG_PATHWAY	hsa00970:Aminoacyl-tRNA biosynthesis	11	2.69608	0.000382955	YARS, DARS, VARS, LARS, MARS, RARS, TARS, IARS, EPRS, AARS, FARSB	290	66	6879	3.95345	0.073745	0.00957388	0.00919093
GOTERM_MF_DIRECT	GO:0004812~aminoacyl-tRNA ligase activity	5	1.22549	0.000606265	YARS, VARS, LARS, MARS, IARS	406	17	16881	12.2291	0.287089	0.00939711	0.00835299
GOTERM_MF_DIRECT	GO:0000049~tRNA binding	7	1.71569	0.00132902	YARS, NSUN2, MARS, RARS, XPO5, IARS, AARS	406	51	16881	5.7069	0.52388	0.0172463	0.0153301
GOTERM_MF_DIRECT	GO:0002161~aminoacyl-tRNA editing activity	4	0.980392	0.00145079	VARS, LARS, IARS, AARS	406	10	16881	16.6315	0.555198	0.0183986	0.0163543
UP_KEYWORDS	Ligase	16	3.92157	0.00395402	YARS, DARS, VARS, GMPS, UBR4, TARS, ASNS, EPRS, MTHFD1, LARS, MARS, RARS, IARS, FARSB, AARS, UBE2M	407	347	20581	2.33165	0.696544	0.0233364	0.0186071
INTERPRO	IPR009008:Valyl/Leucyl/Isoleucyl-tRNA synthetase, class Ia, editing domain	3	0.735294	0.00669097	VARS, LARS, IARS	405	6	18559	22.9123	0.997717	0.116577	0.112202
INTERPRO	IPR002300:Aminoacyl-tRNA synthetase, class Ia	3	0.735294	0.00669097	VARS, LARS, IARS	405	6	18559	22.9123	0.997717	0.116577	0.112202
INTERPRO	IPR013155:Valyl/Leucyl/Isoleucyl-tRNA synthetase, class I, anticodon-binding	3	0.735294	0.00669097	VARS, LARS, IARS	405	6	18559	22.9123	0.997717	0.116577	0.112202
INTERPRO	IPR004046:Glutathione S-transferase, C-terminal	4	0.980392	0.0131243	VARS, GSTP1, MARS, EPRS	405	23	18559	7.96951	0.999994	0.18579	0.178818
UP_SEQ_FEATURE	binding site:ATP	10	2.45098	0.801702	TOP2A, SYK, VARS, LARS, CSNK1A1, MARS, EIF4A3, CDK1, IARS, EPRS	408	558	20063	0.881255	1	1	0.951969
Annotation Cluster 14	Enrichment Score: 4.024762894870473
Category	Term	Count	%	PValue	Genes	List Total	Pop Hits	Pop Total	Fold Enrichment	Bonferroni	Benjamini	FDR
GOTERM_BP_DIRECT	GO:0043488~regulation of mRNA stability	23	5.63725	3.30058e-15	HSPA8, YTHDF2, PSMD11, YWHAB, HSPB1, YWHAZ, PSMA5, PSMA6, XPO1, UBB, PSMB2, PSMD2, PSME3, KHSRP, PSMD3, UBC, PSMB1, HNRNPD, PABPC1, RPS27A, HSPA1B, HSPA1A, EIF4G1	404	103	16792	9.28136	6.18505e-12	5.57199e-13	5.25993e-13
GOTERM_BP_DIRECT	GO:0060071~Wnt signaling pathway, planar cell polarity pathway	18	4.41176	5.65226e-11	PSMD11, CLTC, AP2A1, AP2B1, PSMA5, PSMA6, UBB, PSMB2, PSMD2, PSME3, PSMD3, UBC, PSMB1, AP2S1, RAC1, PFN1, RPS27A, AP2M1	404	92	16792	8.13216	1.04963e-07	3.8875e-09	3.66978e-09
GOTERM_BP_DIRECT	GO:0051436~negative regulation of ubiquitin-protein ligase activity involved in mitotic cell cycle	13	3.18627	1.10622e-07	PSMD11, PSMA5, PSMA6, UBB, PSMB2, PSMD2, PSME3, PSMD3, UBC, PSMB1, CDK1, BUB3, RPS27A	404	71	16792	7.61038	0.000205404	5.55202e-06	5.24109e-06
GOTERM_BP_DIRECT	GO:0051437~positive regulation of ubiquitin-protein ligase activity involved in regulation of mitotic cell cycle transition	13	3.18627	2.40575e-07	PSMD11, PSMA5, PSMA6, UBB, PSMB2, PSMD2, PSME3, PSMD3, UBC, PSMB1, CDK1, BUB3, RPS27A	404	76	16792	7.10969	0.000446648	1.08963e-05	1.0286e-05
GOTERM_BP_DIRECT	GO:0031145~anaphase-promoting complex-dependent catabolic process	13	3.18627	3.72191e-07	PSMD11, PSMA5, PSMA6, UBB, PSMB2, PSMD2, PSME3, PSMD3, UBC, PSMB1, CDK1, BUB3, RPS27A	404	79	16792	6.8397	0.000690921	1.64562e-05	1.55346e-05
GOTERM_BP_DIRECT	GO:0038061~NIK/NF-kappaB signaling	12	2.94118	4.35886e-07	PSMA5, PSMA6, PSMD11, UBB, PSMB2, PSME3, PSMD2, UBC, PSMB1, PSMD3, RPS27A, UBE2M	404	66	16792	7.55716	0.000809112	1.88242e-05	1.77699e-05
GOTERM_CC_DIRECT	GO:0000502~proteasome complex	10	2.45098	6.6959e-06	PSMA5, PSMA6, VCP, PSMD11, PSMB2, PSME3, PSMD2, PSMB1, PSMD3, HSPB1	407	60	18224	7.46274	0.00315549	7.90116e-05	6.54524e-05
GOTERM_BP_DIRECT	GO:0033209~tumor necrosis factor-mediated signaling pathway	13	3.18627	2.67413e-05	PSMD11, KRT8, PSMA5, PSMA6, KRT18, UBB, PSMB2, PSMD2, PSME3, PSMD3, UBC, PSMB1, RPS27A	404	118	16792	4.57912	0.0484464	0.000856182	0.000808232
GOTERM_BP_DIRECT	GO:0002223~stimulatory C-type lectin receptor signaling pathway	12	2.94118	4.37917e-05	PSMA5, PSMA6, PSMD11, UBB, SYK, PSMB2, PSME3, PSMD2, UBC, PSMB1, PSMD3, RPS27A	404	105	16792	4.75021	0.078104	0.00131163	0.00123817
UP_KEYWORDS	Proteasome	8	1.96078	7.78361e-05	PSMA5, PSMA6, PSMD11, PSMB2, PSME3, PSMD2, PSMB1, PSMD3	407	53	20581	7.63284	0.0231572	0.000600735	0.000478991
GOTERM_BP_DIRECT	GO:0043161~proteasome-mediated ubiquitin-dependent protein catabolic process	16	3.92157	0.000119042	VCP, PSMD11, CSNK1A1, CD2AP, PSMA5, PSMA6, UBB, PSMB2, PSMD2, PSME3, PSMD3, UBC, PSMB1, CDK1, BUB3, RPS27A	404	203	16792	3.27601	0.198343	0.0032509	0.00306883
GOTERM_BP_DIRECT	GO:0006521~regulation of cellular amino acid metabolic process	8	1.96078	0.000202686	PSMA5, PSMA6, PSMD11, PSMB2, PSME3, PSMD2, PSMB1, PSMD3	404	51	16792	6.5199	0.31369	0.00501851	0.00473745
GOTERM_BP_DIRECT	GO:0038095~Fc-epsilon receptor signaling pathway	14	3.43137	0.000373655	PSMD11, SYK, PIK3R2, PSMA5, PSMA6, UBB, PSMB2, PSMD2, PSME3, PSMD3, UBC, PSMB1, RAC1, RPS27A	404	178	16792	3.26911	0.50043	0.00856639	0.00808664
GOTERM_BP_DIRECT	GO:0090090~negative regulation of canonical Wnt signaling pathway	13	3.18627	0.000579073	PSMD11, CSNK1A1, PSMA5, PSMA6, UBB, PSMB2, PSMD2, PSME3, G3BP1, PSMD3, UBC, PSMB1, RPS27A	404	163	16792	3.31495	0.658924	0.0122198	0.0115354
GOTERM_BP_DIRECT	GO:0090263~positive regulation of canonical Wnt signaling pathway	11	2.69608	0.000630285	PSMA5, PSMA6, PSMD11, UBB, PSMB2, PSME3, PSMD2, UBC, PSMB1, PSMD3, RPS27A	404	120	16792	3.81007	0.689884	0.013151	0.0124145
GOTERM_BP_DIRECT	GO:0002479~antigen processing and presentation of exogenous peptide antigen via MHC class I, TAP-dependent	8	1.96078	0.000757097	PSMA5, PSMA6, PSMD11, PSMB2, PSME3, PSMD2, PSMB1, PSMD3	404	63	16792	5.27801	0.754991	0.0156214	0.0147466
GOTERM_BP_DIRECT	GO:0050852~T cell receptor signaling pathway	12	2.94118	0.000897819	PSMA5, PSMA6, PSMD11, UBB, PSMB2, PSME3, PSMD2, UBC, PSMB1, PSMD3, PIK3R2, RPS27A	404	148	16792	3.37008	0.811376	0.018301	0.0172761
KEGG_PATHWAY	hsa03050:Proteasome	8	1.96078	0.00216028	PSMA5, PSMA6, PSMD11, PSMB2, PSME3, PSMD2, PSMB1, PSMD3	290	44	6879	4.31285	0.35113	0.0480062	0.046086
UP_KEYWORDS	Threonine protease	4	0.980392	0.00676926	PSMA5, PSMA6, PSMB2, PSMB1	407	20	20581	10.1135	0.870552	0.0377324	0.0300856
INTERPRO	IPR001353:Proteasome, subunit alpha/beta	4	0.980392	0.00765633	PSMA5, PSMA6, PSMB2, PSMB1	405	19	18559	9.6473	0.999054	0.128456	0.123636
GOTERM_CC_DIRECT	GO:0005839~proteasome core complex	4	0.980392	0.0108351	PSMA5, PSMA6, PSMB2, PSMB1	407	21	18224	8.52884	0.994154	0.0631376	0.0523026
GOTERM_MF_DIRECT	GO:0004298~threonine-type endopeptidase activity	4	0.980392	0.0132255	PSMA5, PSMA6, PSMB2, PSMB1	406	21	16881	7.91977	0.999406	0.105426	0.0937118
GOTERM_BP_DIRECT	GO:0000209~protein polyubiquitination	11	2.69608	0.0135601	PSMA5, PSMA6, PSMD11, UBB, PSMB2, PSME3, PSMD2, UBC, PSMB1, PSMD3, RPS27A	404	184	16792	2.48483	1	0.189332	0.178729
GOTERM_BP_DIRECT	GO:0000165~MAPK cascade	12	2.94118	0.0520357	PSMA5, PSMA6, PSMD11, UBB, PSMB2, YWHAB, PSME3, PSMD2, UBC, PSMB1, PSMD3, RPS27A	404	262	16792	1.90371	1	0.488032	0.4607
GOTERM_CC_DIRECT	GO:0022624~proteasome accessory complex	3	0.735294	0.054016	PSMD11, PSMD2, PSMD3	407	17	18224	7.90172	1	0.242815	0.201145
GOTERM_BP_DIRECT	GO:0051603~proteolysis involved in cellular protein catabolic process	3	0.735294	0.320679	PSMA6, PSMB2, PSMB1	404	48	16792	2.59777	1	1	0.944504
UP_KEYWORDS	Protease	5	1.22549	0.994757	PSMA5, PSMA6, PSMB2, PSMB1, CAPN1	407	544	20581	0.464775	1	1	0.994757
Annotation Cluster 15	Enrichment Score: 3.914422481281602
Category	Term	Count	%	PValue	Genes	List Total	Pop Hits	Pop Total	Fold Enrichment	Bonferroni	Benjamini	FDR
UP_SEQ_FEATURE	domain:KH 3	6	1.47059	8.51248e-06	HNRNPK, FUBP3, FUBP1, PCBP1, KHSRP, IGF2BP1	408	15	20063	19.6696	0.0107527	0.000891158	0.000847687
UP_SEQ_FEATURE	domain:KH 1	6	1.47059	0.000103639	HNRNPK, FUBP3, FUBP1, PCBP1, KHSRP, IGF2BP1	408	24	20063	12.2935	0.123333	0.00487869	0.00464071
UP_SEQ_FEATURE	domain:KH 2	6	1.47059	0.000103639	HNRNPK, FUBP3, FUBP1, PCBP1, KHSRP, IGF2BP1	408	24	20063	12.2935	0.123333	0.00487869	0.00464071
INTERPRO	IPR004087:K Homology domain	7	1.71569	0.000156912	HNRNPK, FUBP3, FUBP1, PCBP1, KHSRP, IGF2BP1, SF1	405	38	18559	8.44139	0.132529	0.00444258	0.00427586
UP_SEQ_FEATURE	domain:KH 4	4	0.980392	0.000272973	FUBP3, FUBP1, KHSRP, IGF2BP1	408	7	20063	28.0994	0.292999	0.0108422	0.0103133
SMART	SM00322:KH	7	1.71569	0.000282175	HNRNPK, FUBP3, FUBP1, PCBP1, KHSRP, IGF2BP1, SF1	246	38	10057	7.53092	0.0487249	0.00624311	0.00592567
INTERPRO	IPR004088:K Homology domain, type 1	7	1.71569	0.000359458	HNRNPK, FUBP3, FUBP1, PCBP1, KHSRP, IGF2BP1, SF1	405	44	18559	7.29029	0.277998	0.00930483	0.00895564
Annotation Cluster 16	Enrichment Score: 3.6750208400596573
Category	Term	Count	%	PValue	Genes	List Total	Pop Hits	Pop Total	Fold Enrichment	Bonferroni	Benjamini	FDR
UP_KEYWORDS	Charcot-Marie-Tooth disease	8	1.96078	6.04743e-05	YARS, DYNC1H1, VCP, MARS, LMNA, HSPB1, AARS, DNM2	407	51	20581	7.93217	0.0180386	0.000491966	0.000392265
UP_KEYWORDS	Neuropathy	10	2.45098	7.1421e-05	YARS, DYNC1H1, VCP, MARS, LMNA, HSPB1, SNAP29, CCT5, AARS, DNM2	407	90	20581	5.61862	0.021269	0.000565729	0.00045108
UP_KEYWORDS	Neurodegeneration	15	3.67647	0.00218545	YARS, DYNC1H1, VCP, FUS, HSPB1, EEF2, DNM2, MARS, LMNA, ACO2, PFN1, HNRNPA1, TARDBP, AARS, EIF4G1	407	293	20581	2.58878	0.482394	0.0139962	0.0111598
Annotation Cluster 17	Enrichment Score: 3.4602432921010204
Category	Term	Count	%	PValue	Genes	List Total	Pop Hits	Pop Total	Fold Enrichment	Bonferroni	Benjamini	FDR
GOTERM_BP_DIRECT	GO:0017148~negative regulation of translation	10	2.45098	9.08844e-06	RBM4, SYNCRIP, TIA1, DDX3X, EIF4A3, IGF2BP1, RPS3, RPL13A, EPRS, GAPDH	404	58	16792	7.16627	0.0167357	0.000324562	0.000306385
GOTERM_CC_DIRECT	GO:0097452~GAIT complex	4	0.980392	4.31816e-05	SYNCRIP, RPL13A, EPRS, GAPDH	407	4	18224	44.7764	0.0201758	0.000452927	0.0003752
UP_KEYWORDS	Translation regulation	10	2.45098	0.000234524	SYNCRIP, DDX3X, EIF4A3, IGF2BP1, RPS3, RPL13A, EPRS, GAPDH, EIF2S1, EIF4G1	407	105	20581	4.81596	0.0681654	0.00164167	0.00130897
GOTERM_BP_DIRECT	GO:0071346~cellular response to interferon-gamma	4	0.980392	0.156694	SYNCRIP, RPL13A, EPRS, GAPDH	404	57	16792	2.9168	1	0.900869	0.850417
Annotation Cluster 18	Enrichment Score: 3.351754935574353
Category	Term	Count	%	PValue	Genes	List Total	Pop Hits	Pop Total	Fold Enrichment	Bonferroni	Benjamini	FDR
UP_KEYWORDS	Oxygen transport	6	1.47059	3.29268e-06	HBZ, HBG2, HBG1, HBE1, HBA2, HBA1	407	13	20581	23.3389	0.000990606	2.91499e-05	2.32424e-05
GOTERM_CC_DIRECT	GO:0005833~hemoglobin complex	6	1.47059	3.72773e-06	HBZ, HBG2, HBG1, HBE1, HBA2, HBA1	407	12	18224	22.3882	0.00175795	4.63023e-05	3.83564e-05
UP_SEQ_FEATURE	metal ion-binding site:Iron (heme distal ligand)	6	1.47059	3.7727e-06	HBZ, HBG2, HBG1, HBE1, HBA2, HBA1	408	13	20063	22.6957	0.00477988	0.00047951	0.00045612
INTERPRO	IPR009050:Globin-like	6	1.47059	5.31417e-06	HBZ, HBG2, HBG1, HBE1, HBA2, HBA1	405	13	18559	21.1499	0.00480308	0.000209332	0.000201476
INTERPRO	IPR000971:Globin	6	1.47059	5.31417e-06	HBZ, HBG2, HBG1, HBE1, HBA2, HBA1	405	13	18559	21.1499	0.00480308	0.000209332	0.000201476
INTERPRO	IPR012292:Globin, structural domain	6	1.47059	8.11892e-06	HBZ, HBG2, HBG1, HBE1, HBA2, HBA1	405	14	18559	19.6392	0.00732878	0.000306489	0.000294987
UP_SEQ_FEATURE	metal ion-binding site:Iron (heme proximal ligand)	6	1.47059	1.21759e-05	HBZ, HBG2, HBG1, HBE1, HBA2, HBA1	408	16	20063	18.4403	0.0153446	0.000983834	0.000935842
GOTERM_MF_DIRECT	GO:0005344~oxygen transporter activity	6	1.47059	1.29848e-05	HBZ, HBG2, HBG1, HBE1, HBA2, HBA1	406	14	16881	17.8195	0.00721935	0.000329341	0.000292747
GOTERM_BP_DIRECT	GO:0015671~oxygen transport	6	1.47059	1.9123e-05	HBZ, HBG2, HBG1, HBE1, HBA2, HBA1	404	15	16792	16.6257	0.0348886	0.000645661	0.000609502
INTERPRO	IPR002337:Haemoglobin, beta	3	0.735294	0.00452566	HBG2, HBG1, HBE1	405	5	18559	27.4948	0.983585	0.0854217	0.0822161
INTERPRO	IPR002338:Haemoglobin, alpha	3	0.735294	0.00452566	HBZ, HBA2, HBA1	405	5	18559	27.4948	0.983585	0.0854217	0.0822161
GOTERM_MF_DIRECT	GO:0019825~oxygen binding	6	1.47059	0.00519888	HBZ, HBG2, HBG1, HBE1, HBA2, HBA1	406	47	16881	5.30793	0.945445	0.0545316	0.0484726
UP_KEYWORDS	Heme	6	1.47059	0.120509	HBZ, HBG2, HBG1, HBE1, HBA2, HBA1	407	132	20581	2.29853	1	0.403037	0.321358
GOTERM_MF_DIRECT	GO:0005506~iron ion binding	7	1.71569	0.162571	HBZ, HBG2, HBG1, HBE1, HBA2, ACO2, HBA1	406	153	16881	1.9023	1	0.697806	0.620272
GOTERM_BP_DIRECT	GO:0051291~protein heterooligomerization	4	0.980392	0.217229	YWHAB, HBE1, HBA2, HBA1	404	67	16792	2.48145	1	1	0.944504
GOTERM_MF_DIRECT	GO:0020037~heme binding	6	1.47059	0.232867	HBZ, HBG2, HBG1, HBE1, HBA2, HBA1	406	137	16881	1.82097	1	0.872276	0.775356
UP_KEYWORDS	Iron	9	2.20588	0.30924	HBZ, HBG2, GLRX3, HBG1, HBE1, HBA2, NDUFS1, ACO2, HBA1	407	324	20581	1.40465	1	0.802425	0.639807
Annotation Cluster 19	Enrichment Score: 3.2083292500584286
Category	Term	Count	%	PValue	Genes	List Total	Pop Hits	Pop Total	Fold Enrichment	Bonferroni	Benjamini	FDR
GOTERM_BP_DIRECT	GO:0042059~negative regulation of epidermal growth factor receptor signaling pathway	10	2.45098	1.28123e-07	UBB, UBC, AP2S1, CLTA, AP2A1, AP2B1, RPS27A, EPS15, EPN1, AP2M1	404	36	16792	11.5457	0.000237896	6.10062e-06	5.75896e-06
UP_KEYWORDS	Coated pit	10	2.45098	6.05434e-07	CLTC, AP2S1, CLTA, AP2A1, AP2B1, EPS15, EPN1, AP2M1, DNM2, PICALM	407	51	20581	9.91521	0.000182219	5.69486e-06	4.54075e-06
GOTERM_CC_DIRECT	GO:0036020~endolysosome membrane	6	1.47059	3.72773e-06	CLTC, AP2S1, CLTA, AP2A1, AP2B1, AP2M1	407	12	18224	22.3882	0.00175795	4.63023e-05	3.83564e-05
GOTERM_BP_DIRECT	GO:0072583~clathrin-mediated endocytosis	7	1.71569	5.36465e-06	HIP1R, AP2S1, CLTA, AP2A1, AP2B1, AP2M1, PICALM	404	20	16792	14.5475	0.00991273	0.000203309	0.000191923
GOTERM_CC_DIRECT	GO:0030122~AP-2 adaptor complex	6	1.47059	5.94684e-06	AP2S1, AP2A1, AP2B1, EPS15, AP2M1, PICALM	407	13	18224	20.666	0.00280298	7.1972e-05	5.96209e-05
GOTERM_MF_DIRECT	GO:0035615~clathrin adaptor activity	5	1.22549	6.11276e-05	AP2S1, AP2A1, AP2B1, AP2M1, PICALM	406	10	16881	20.7894	0.033535	0.00121819	0.00108283
UP_KEYWORDS	Endocytosis	11	2.69608	0.000144463	TFRC, HIP1R, AP2S1, AP2A1, AP2B1, STON2, EPS15, EPN1, AP2M1, DNM2, PICALM	407	121	20581	4.59705	0.0425544	0.00106057	0.000845635
GOTERM_BP_DIRECT	GO:0019886~antigen processing and presentation of exogenous peptide antigen via MHC class II	10	2.45098	0.000362032	DYNC1H1, ARF1, CLTC, AP2S1, CLTA, AP2A1, AP2B1, AP2M1, SEC31A, DNM2	404	92	16792	4.51786	0.489526	0.00840367	0.00793303
GOTERM_BP_DIRECT	GO:0050690~regulation of defense response to virus by virus	6	1.47059	0.000483943	ARF1, AP2S1, AP2A1, AP2B1, RAC1, AP2M1	404	28	16792	8.90665	0.592983	0.0105727	0.00998061
GOTERM_CC_DIRECT	GO:0030666~endocytic vesicle membrane	8	1.96078	0.000649829	UBB, UBC, AP2S1, AP2A1, AP2B1, RPS27A, AP2M1, DNM2	407	66	18224	5.42744	0.264216	0.00521005	0.00431595
GOTERM_BP_DIRECT	GO:0048013~ephrin receptor signaling pathway	9	2.20588	0.00106485	ACTR2, SDCBP, ARPC3, AP2S1, AP2A1, AP2B1, RAC1, AP2M1, ACTB	404	86	16792	4.34976	0.86172	0.0210364	0.0198583
GOTERM_BP_DIRECT	GO:0048268~clathrin coat assembly	4	0.980392	0.00328039	AP2S1, AP2B1, EPS15, PICALM	404	13	16792	12.789	0.997761	0.0564046	0.0532457
GOTERM_BP_DIRECT	GO:0006886~intracellular protein transport	14	3.43137	0.00473497	NAPA, COPA, NPM1, PDCD6, CLTC, CLTA, AP2A1, AP2B1, IPO5, XPO1, AP2S1, RAN, AP2M1, KPNB1	404	236	16792	2.46568	0.999851	0.0771301	0.0728105
GOTERM_CC_DIRECT	GO:0030130~clathrin coat of trans-Golgi network vesicle	3	0.735294	0.00699862	CLTC, CLTA, AP2A1	407	6	18224	22.3882	0.963665	0.0452513	0.0374857
BIOCARTA	h_ndkDynaminPathway:Endocytotic role of NDK, Phosphins and Dynamin	5	1.22549	0.0103568	AP2A1, EPS15, EPN1, AP2M1, PICALM	93	16	1625	5.46035	0.749585	0.275835	0.273761
KEGG_PATHWAY	hsa04961:Endocrine and other factor-regulated calcium reabsorption	7	1.71569	0.0106944	CLTC, AP2S1, CLTA, AP2A1, AP2B1, AP2M1, DNM2	290	45	6879	3.68989	0.883561	0.178239	0.17111
GOTERM_CC_DIRECT	GO:0030669~clathrin-coated endocytic vesicle membrane	5	1.22549	0.0128349	CLTC, AP2S1, AP2A1, AP2B1, AP2M1	407	41	18224	5.46054	0.997751	0.0729891	0.0604634
KEGG_PATHWAY	hsa04721:Synaptic vesicle cycle	8	1.96078	0.0158599	NAPA, CLTC, AP2S1, CLTA, AP2A1, AP2B1, AP2M1, DNM2	290	63	6879	3.01215	0.959132	0.218262	0.209531
GOTERM_BP_DIRECT	GO:0007018~microtubule-based movement	6	1.47059	0.0451978	DYNC1H1, AP2S1, CLTA, AP2A1, AP2B1, AP2M1	404	81	16792	3.07884	1	0.446448	0.421445
GOTERM_BP_DIRECT	GO:0016192~vesicle-mediated transport	7	1.71569	0.15934	VAMP8, CLTC, AP2S1, CLTA, AP2B1, AP2M1, PICALM	404	152	16792	1.91415	1	0.913252	0.862106
GOTERM_BP_DIRECT	GO:0006897~endocytosis	6	1.47059	0.241951	INPPL1, AP2A1, STON2, EPN1, DNM2, PICALM	404	139	16792	1.79414	1	1	0.944504
Annotation Cluster 20	Enrichment Score: 3.1846633596361764
Category	Term	Count	%	PValue	Genes	List Total	Pop Hits	Pop Total	Fold Enrichment	Bonferroni	Benjamini	FDR
UP_SEQ_FEATURE	region of interest:Coil 2	10	2.45098	9.11491e-06	KRT19, KRT18, KRT2, LMNA, KRT1, KRT8, KRT10, VIM, KRT9, LMNB1	408	68	20063	7.23147	0.0115092	0.000891158	0.000847687
INTERPRO	IPR018039:Intermediate filament protein, conserved site	10	2.45098	9.59599e-06	KRT19, KRT18, KRT2, LMNA, KRT1, KRT8, KRT10, VIM, KRT9, LMNB1	405	64	18559	7.16011	0.00865632	0.000347759	0.000334708
UP_SEQ_FEATURE	region of interest:Coil 1A	10	2.45098	1.83666e-05	KRT19, KRT18, KRT2, LMNA, KRT1, KRT8, KRT10, VIM, KRT9, LMNB1	408	74	20063	6.64514	0.0230558	0.0011672	0.00111026
UP_SEQ_FEATURE	region of interest:Coil 1B	10	2.45098	1.83666e-05	KRT19, KRT18, KRT2, LMNA, KRT1, KRT8, KRT10, VIM, KRT9, LMNB1	408	74	20063	6.64514	0.0230558	0.0011672	0.00111026
UP_SEQ_FEATURE	region of interest:Linker 1	10	2.45098	1.83666e-05	KRT19, KRT18, KRT2, LMNA, KRT1, KRT8, KRT10, VIM, KRT9, LMNB1	408	74	20063	6.64514	0.0230558	0.0011672	0.00111026
UP_KEYWORDS	Intermediate filament	10	2.45098	2.04334e-05	KRT19, KRT18, KRT2, LMNA, KRT1, KRT8, KRT10, VIM, KRT9, LMNB1	407	77	20581	6.56722	0.00613163	0.000170846	0.000136222
UP_SEQ_FEATURE	region of interest:Rod	10	2.45098	2.05021e-05	KRT19, KRT18, KRT2, LMNA, KRT1, KRT8, KRT10, VIM, KRT9, LMNB1	408	75	20063	6.55654	0.0257019	0.00119735	0.00113895
UP_SEQ_FEATURE	region of interest:Head	10	2.45098	2.54115e-05	KRT19, KRT18, KRT2, LMNA, KRT1, KRT8, KRT10, VIM, KRT9, LMNB1	408	77	20063	6.38624	0.0317578	0.00140426	0.00133576
INTERPRO	IPR001664:Intermediate filament protein	10	2.45098	4.86e-05	KRT19, KRT18, KRT2, LMNA, KRT1, KRT8, KRT10, VIM, KRT9, LMNB1	405	78	18559	5.87496	0.0430773	0.0016308	0.0015696
SMART	SM01391:SM01391	10	2.45098	8.06822e-05	KRT19, KRT18, KRT2, LMNA, KRT1, KRT8, KRT10, VIM, KRT9, LMNB1	246	75	10057	5.45095	0.0141798	0.00204011	0.00193637
UP_SEQ_FEATURE	region of interest:Tail	9	2.20588	0.000198715	KRT18, KRT2, LMNA, KRT1, KRT8, KRT10, VIM, KRT9, LMNB1	408	79	20063	5.6021	0.223061	0.00814732	0.00774989
GOTERM_MF_DIRECT	GO:0005198~structural molecule activity	17	4.16667	0.000323222	COPA, ANXA1, PSMD11, TUBB, KRT1, CLTC, KRT8, CLTA, LMNB1, KRT9, TUBA1B, KRT19, KRT18, LMNA, VIM, EIF3A, VCL	406	247	16881	2.8617	0.165053	0.0054654	0.00485813
UP_SEQ_FEATURE	region of interest:Linker 12	8	1.96078	0.000448813	KRT19, KRT18, KRT2, KRT1, KRT8, KRT10, VIM, KRT9	408	68	20063	5.78518	0.434543	0.0162983	0.0155033
UP_SEQ_FEATURE	site:Stutter	6	1.47059	0.000752756	KRT19, KRT18, KRT2, LMNA, KRT1, KRT8	408	36	20063	8.19567	0.615711	0.0245127	0.023317
UP_SEQ_FEATURE	region of interest:Necessary for interaction with PNN	3	0.735294	0.00583394	KRT19, KRT18, KRT8	408	6	20063	24.587	0.999407	0.104436	0.0993412
GOTERM_CC_DIRECT	GO:0005882~intermediate filament	8	1.96078	0.0132874	KRT19, KRT18, KRT2, LMNA, KRT8, KRT10, VIM, KRT9	407	113	18224	3.17001	0.998189	0.0746625	0.0618496
INTERPRO	IPR002957:Keratin, type I	4	0.980392	0.0344908	KRT19, KRT18, KRT10, KRT9	405	33	18559	5.55451	1	0.411166	0.395736
UP_KEYWORDS	Keratin	7	1.71569	0.0829918	KRT19, KRT18, KRT2, KRT1, KRT8, KRT10, KRT9	407	153	20581	2.31355	1	0.312257	0.248975
INTERPRO	IPR009053:Prefoldin	3	0.735294	0.109162	KRT19, KRT8, KRT10	405	26	18559	5.28746	1	0.760778	0.732228
INTERPRO	IPR003054:Type II keratin	3	0.735294	0.123488	KRT2, KRT1, KRT8	405	28	18559	4.90979	1	0.812257	0.781775
GOTERM_CC_DIRECT	GO:0045095~keratin filament	5	1.22549	0.183964	KRT18, CSNK1A1, KRT2, KRT1, KRT8	407	100	18224	2.23882	1	0.542693	0.449561
GOTERM_MF_DIRECT	GO:0097110~scaffold protein binding	3	0.735294	0.320535	KRT18, KRT8, VIM	406	48	16881	2.59868	1	1	0.890485
Annotation Cluster 21	Enrichment Score: 3.1312559805478863
Category	Term	Count	%	PValue	Genes	List Total	Pop Hits	Pop Total	Fold Enrichment	Bonferroni	Benjamini	FDR
GOTERM_BP_DIRECT	GO:0075733~intracellular transport of virus	10	2.45098	3.01144e-06	NUP93, NUP205, XPO1, UBB, NUP188, UBC, RPS27A, KPNA2, KPNB1, RAN	404	51	16792	8.14987	0.00557664	0.000118984	0.00011232
GOTERM_BP_DIRECT	GO:0006606~protein import into nucleus	8	1.96078	0.000455863	NUP93, RANBP1, NUP188, CSE1L, CFL1, KPNA2, KPNB1, RAN	404	58	16792	5.73301	0.571186	0.0100778	0.00951344
GOTERM_CC_DIRECT	GO:0005643~nuclear pore	7	1.71569	0.00534119	NUP93, NUP205, KPNA2, KPNB1, RAN, AGFG1, IPO5	407	72	18224	4.35326	0.920165	0.0365368	0.0302667
GOTERM_BP_DIRECT	GO:0006409~tRNA export from nucleus	4	0.980392	0.0407127	NUP93, NUP205, NUP188, RAN	404	32	16792	5.19554	1	0.410888	0.387877
Annotation Cluster 22	Enrichment Score: 3.04455591340526
Category	Term	Count	%	PValue	Genes	List Total	Pop Hits	Pop Total	Fold Enrichment	Bonferroni	Benjamini	FDR
UP_KEYWORDS	mRNA transport	14	3.43137	1.71259e-07	NUP205, NUP188, ALYREF, EIF4A3, THOC2, LRPPRC, NUP93, XPO1, DDX39B, KHSRP, HNRNPA2B1, IGF2BP1, HNRNPA1, AGFG1	407	106	20581	6.67874	5.15476e-05	1.68573e-06	1.3441e-06
GOTERM_BP_DIRECT	GO:0006406~mRNA export from nucleus	11	2.69608	0.000143559	NUP93, UPF1, NUP205, NUP188, DDX39B, ALYREF, HNRNPA2B1, EIF4A3, THOC2, AGFG1, SRSF9	404	100	16792	4.57208	0.234026	0.00375477	0.00354448
GOTERM_BP_DIRECT	GO:0006405~RNA export from nucleus	8	1.96078	0.000327216	RANBP1, NUP188, DDX39B, ALYREF, EIF4A3, THOC2, HNRNPA1, SRSF9	404	55	16792	6.04572	0.455419	0.00789142	0.00744947
GOTERM_BP_DIRECT	GO:0031124~mRNA 3'-end processing	6	1.47059	0.00678288	CPSF7, DDX39B, ALYREF, EIF4A3, THOC2, SRSF9	404	50	16792	4.98772	0.999997	0.103244	0.0974622
GOTERM_BP_DIRECT	GO:0046784~viral mRNA export from host cell nucleus	3	0.735294	0.0146183	DDX39B, ALYREF, THOC2	404	8	16792	15.5866	1	0.195296	0.184359
GOTERM_BP_DIRECT	GO:0006369~termination of RNA polymerase II transcription	6	1.47059	0.0186185	CPSF7, DDX39B, ALYREF, EIF4A3, THOC2, SRSF9	404	64	16792	3.89666	1	0.230497	0.217588
GOTERM_CC_DIRECT	GO:0000346~transcription export complex	3	0.735294	0.0328351	DDX39B, ALYREF, THOC2	407	13	18224	10.333	1	0.161439	0.133734
Annotation Cluster 23	Enrichment Score: 2.736993223195155
Category	Term	Count	%	PValue	Genes	List Total	Pop Hits	Pop Total	Fold Enrichment	Bonferroni	Benjamini	FDR
UP_SEQ_FEATURE	domain:Actin-binding	6	1.47059	4.04177e-05	MACF1, FLNA, FLNB, ACTN4, FLNC, PLEC	408	20	20063	14.7522	0.0500363	0.00214045	0.00203604
INTERPRO	IPR001589:Actinin-type, actin-binding, conserved site	6	1.47059	0.000116086	MACF1, FLNA, FLNB, ACTN4, FLNC, PLEC	405	23	18559	11.9543	0.0998371	0.00350578	0.00337422
UP_SEQ_FEATURE	domain:CH 1	6	1.47059	0.000187235	MACF1, FLNA, FLNB, ACTN4, FLNC, PLEC	408	27	20063	10.9276	0.211648	0.0079325	0.00754555
UP_SEQ_FEATURE	domain:CH 2	6	1.47059	0.000187235	MACF1, FLNA, FLNB, ACTN4, FLNC, PLEC	408	27	20063	10.9276	0.211648	0.0079325	0.00754555
SMART	SM00033:CH	8	1.96078	0.00107015	MACF1, FLNA, TAGLN2, FLNB, ACTN4, IQGAP1, FLNC, PLEC	246	66	10057	4.95541	0.172643	0.0210464	0.0199762
UP_SEQ_FEATURE	repeat:Filamin 1	3	0.735294	0.00121503	FLNA, FLNB, FLNC	408	3	20063	49.174	0.78648	0.0245127	0.023317
UP_SEQ_FEATURE	repeat:Filamin 10	3	0.735294	0.00121503	FLNA, FLNB, FLNC	408	3	20063	49.174	0.78648	0.0245127	0.023317
UP_SEQ_FEATURE	repeat:Filamin 11	3	0.735294	0.00121503	FLNA, FLNB, FLNC	408	3	20063	49.174	0.78648	0.0245127	0.023317
UP_SEQ_FEATURE	repeat:Filamin 12	3	0.735294	0.00121503	FLNA, FLNB, FLNC	408	3	20063	49.174	0.78648	0.0245127	0.023317
UP_SEQ_FEATURE	repeat:Filamin 13	3	0.735294	0.00121503	FLNA, FLNB, FLNC	408	3	20063	49.174	0.78648	0.0245127	0.023317
UP_SEQ_FEATURE	repeat:Filamin 14	3	0.735294	0.00121503	FLNA, FLNB, FLNC	408	3	20063	49.174	0.78648	0.0245127	0.023317
UP_SEQ_FEATURE	repeat:Filamin 15	3	0.735294	0.00121503	FLNA, FLNB, FLNC	408	3	20063	49.174	0.78648	0.0245127	0.023317
UP_SEQ_FEATURE	repeat:Filamin 16	3	0.735294	0.00121503	FLNA, FLNB, FLNC	408	3	20063	49.174	0.78648	0.0245127	0.023317
UP_SEQ_FEATURE	repeat:Filamin 17	3	0.735294	0.00121503	FLNA, FLNB, FLNC	408	3	20063	49.174	0.78648	0.0245127	0.023317
UP_SEQ_FEATURE	repeat:Filamin 18	3	0.735294	0.00121503	FLNA, FLNB, FLNC	408	3	20063	49.174	0.78648	0.0245127	0.023317
UP_SEQ_FEATURE	repeat:Filamin 19	3	0.735294	0.00121503	FLNA, FLNB, FLNC	408	3	20063	49.174	0.78648	0.0245127	0.023317
UP_SEQ_FEATURE	repeat:Filamin 2	3	0.735294	0.00121503	FLNA, FLNB, FLNC	408	3	20063	49.174	0.78648	0.0245127	0.023317
UP_SEQ_FEATURE	repeat:Filamin 20	3	0.735294	0.00121503	FLNA, FLNB, FLNC	408	3	20063	49.174	0.78648	0.0245127	0.023317
UP_SEQ_FEATURE	repeat:Filamin 21	3	0.735294	0.00121503	FLNA, FLNB, FLNC	408	3	20063	49.174	0.78648	0.0245127	0.023317
UP_SEQ_FEATURE	repeat:Filamin 22	3	0.735294	0.00121503	FLNA, FLNB, FLNC	408	3	20063	49.174	0.78648	0.0245127	0.023317
UP_SEQ_FEATURE	repeat:Filamin 23	3	0.735294	0.00121503	FLNA, FLNB, FLNC	408	3	20063	49.174	0.78648	0.0245127	0.023317
UP_SEQ_FEATURE	repeat:Filamin 24	3	0.735294	0.00121503	FLNA, FLNB, FLNC	408	3	20063	49.174	0.78648	0.0245127	0.023317
UP_SEQ_FEATURE	repeat:Filamin 3	3	0.735294	0.00121503	FLNA, FLNB, FLNC	408	3	20063	49.174	0.78648	0.0245127	0.023317
UP_SEQ_FEATURE	repeat:Filamin 4	3	0.735294	0.00121503	FLNA, FLNB, FLNC	408	3	20063	49.174	0.78648	0.0245127	0.023317
UP_SEQ_FEATURE	repeat:Filamin 5	3	0.735294	0.00121503	FLNA, FLNB, FLNC	408	3	20063	49.174	0.78648	0.0245127	0.023317
UP_SEQ_FEATURE	repeat:Filamin 6	3	0.735294	0.00121503	FLNA, FLNB, FLNC	408	3	20063	49.174	0.78648	0.0245127	0.023317
UP_SEQ_FEATURE	repeat:Filamin 7	3	0.735294	0.00121503	FLNA, FLNB, FLNC	408	3	20063	49.174	0.78648	0.0245127	0.023317
UP_SEQ_FEATURE	repeat:Filamin 8	3	0.735294	0.00121503	FLNA, FLNB, FLNC	408	3	20063	49.174	0.78648	0.0245127	0.023317
UP_SEQ_FEATURE	repeat:Filamin 9	3	0.735294	0.00121503	FLNA, FLNB, FLNC	408	3	20063	49.174	0.78648	0.0245127	0.023317
UP_SEQ_FEATURE	region of interest:Hinge 1	3	0.735294	0.00121503	FLNA, FLNB, FLNC	408	3	20063	49.174	0.78648	0.0245127	0.023317
UP_SEQ_FEATURE	region of interest:Hinge 2	3	0.735294	0.00121503	FLNA, FLNB, FLNC	408	3	20063	49.174	0.78648	0.0245127	0.023317
UP_SEQ_FEATURE	region of interest:Self-association site, tail	3	0.735294	0.00121503	FLNA, FLNB, FLNC	408	3	20063	49.174	0.78648	0.0245127	0.023317
INTERPRO	IPR001298:Filamin/ABP280 repeat	3	0.735294	0.0189492	FLNA, FLNB, FLNC	405	10	18559	13.7474	1	0.256239	0.246623
SMART	SM00557:IG_FLMN	3	0.735294	0.0233796	FLNA, FLNB, FLNC	246	10	10057	12.2646	0.984813	0.27588	0.261852
INTERPRO	IPR017868:Filamin/ABP280 repeat-like	3	0.735294	0.0270075	FLNA, FLNB, FLNC	405	12	18559	11.4562	1	0.339844	0.32709
KEGG_PATHWAY	hsa05132:Salmonella infection	8	1.96078	0.0590343	DYNC1H1, ARPC3, FLNA, FLNB, RAC1, FLNC, PFN1, ACTB	290	83	6879	2.28633	0.999995	0.565476	0.542857
INTERPRO	IPR014756:Immunoglobulin E-set	4	0.980392	0.412885	FLNA, FLNB, FLNC, SNRNP200	405	107	18559	1.71307	1	1	0.963536
INTERPRO	IPR013783:Immunoglobulin-like fold	5	1.22549	0.999999	IGHG1, VCAM1, FLNA, FLNB, FLNC	405	951	18559	0.240929	1	1	0.999999
Annotation Cluster 24	Enrichment Score: 2.366335924300815
Category	Term	Count	%	PValue	Genes	List Total	Pop Hits	Pop Total	Fold Enrichment	Bonferroni	Benjamini	FDR
UP_SEQ_FEATURE	domain:Actin-binding	6	1.47059	4.04177e-05	MACF1, FLNA, FLNB, ACTN4, FLNC, PLEC	408	20	20063	14.7522	0.0500363	0.00214045	0.00203604
INTERPRO	IPR001589:Actinin-type, actin-binding, conserved site	6	1.47059	0.000116086	MACF1, FLNA, FLNB, ACTN4, FLNC, PLEC	405	23	18559	11.9543	0.0998371	0.00350578	0.00337422
UP_SEQ_FEATURE	domain:CH 1	6	1.47059	0.000187235	MACF1, FLNA, FLNB, ACTN4, FLNC, PLEC	408	27	20063	10.9276	0.211648	0.0079325	0.00754555
UP_SEQ_FEATURE	domain:CH 2	6	1.47059	0.000187235	MACF1, FLNA, FLNB, ACTN4, FLNC, PLEC	408	27	20063	10.9276	0.211648	0.0079325	0.00754555
INTERPRO	IPR001715:Calponin homology domain	9	2.20588	0.000243635	MACF1, FLNA, TAGLN2, FLNB, ACTN4, IQGAP1, FLNC, MAPRE1, PLEC	405	76	18559	5.42661	0.198091	0.0066889	0.00643788
SMART	SM00033:CH	8	1.96078	0.00107015	MACF1, FLNA, TAGLN2, FLNB, ACTN4, IQGAP1, FLNC, PLEC	246	66	10057	4.95541	0.172643	0.0210464	0.0199762
UP_SEQ_FEATURE	repeat:Spectrin 4	3	0.735294	0.0669075	MACF1, ACTN4, PLEC	408	21	20063	7.02486	1	0.697045	0.663043
UP_SEQ_FEATURE	repeat:Spectrin 3	3	0.735294	0.0726399	MACF1, ACTN4, PLEC	408	22	20063	6.70555	1	0.750613	0.713997
UP_SEQ_FEATURE	repeat:Spectrin 1	3	0.735294	0.0970023	MACF1, ACTN4, PLEC	408	26	20063	5.67393	1	0.865766	0.823534
UP_SEQ_FEATURE	repeat:Spectrin 2	3	0.735294	0.0970023	MACF1, ACTN4, PLEC	408	26	20063	5.67393	1	0.865766	0.823534
INTERPRO	IPR018159:Spectrin/alpha-actinin	3	0.735294	0.130812	MACF1, ACTN4, PLEC	405	29	18559	4.74049	1	0.852631	0.820634
SMART	SM00150:SPEC	3	0.735294	0.156602	MACF1, ACTN4, PLEC	246	29	10057	4.22918	1	0.850689	0.807433
Annotation Cluster 25	Enrichment Score: 2.26541686879818
Category	Term	Count	%	PValue	Genes	List Total	Pop Hits	Pop Total	Fold Enrichment	Bonferroni	Benjamini	FDR
INTERPRO	IPR010987:Glutathione S-transferase, C-terminal-like	6	1.47059	0.00187524	EEF1B2, VARS, GSTP1, MARS, EPRS, CLIC1	405	41	18559	6.70605	0.817419	0.0435633	0.0419285
UP_SEQ_FEATURE	domain:GST C-terminal	5	1.22549	0.00649557	EEF1B2, VARS, GSTP1, MARS, CLIC1	408	37	20063	6.64514	0.999746	0.113094	0.107577
INTERPRO	IPR004046:Glutathione S-transferase, C-terminal	4	0.980392	0.0131243	VARS, GSTP1, MARS, EPRS	405	23	18559	7.96951	0.999994	0.18579	0.178818
Annotation Cluster 26	Enrichment Score: 2.177001603200798
Category	Term	Count	%	PValue	Genes	List Total	Pop Hits	Pop Total	Fold Enrichment	Bonferroni	Benjamini	FDR
GOTERM_BP_DIRECT	GO:0042744~hydrogen peroxide catabolic process	6	1.47059	8.94118e-05	PRDX3, PRDX2, PRDX1, HBA2, HBA1, PRDX6	404	20	16792	12.4693	0.152992	0.00255443	0.00241137
INTERPRO	IPR000866:Alkyl hydroperoxide reductase subunit C/ Thiol specific antioxidant	4	0.980392	9.91136e-05	PRDX3, PRDX2, PRDX1, PRDX6	405	5	18559	36.6598	0.0858873	0.00309645	0.00298024
INTERPRO	IPR019479:Peroxiredoxin, C-terminal	4	0.980392	9.91136e-05	PRDX3, PRDX2, PRDX1, PRDX6	405	5	18559	36.6598	0.0858873	0.00309645	0.00298024
UP_SEQ_FEATURE	active site:Cysteine sulfenic acid (-SOH) intermediate	4	0.980392	0.00015837	PRDX3, PRDX2, PRDX1, PRDX6	408	6	20063	32.7827	0.182207	0.00718886	0.00683819
UP_KEYWORDS	Antioxidant	4	0.980392	0.0023593	PRDX3, PRDX2, PRDX1, PRDX6	407	14	20581	14.4479	0.508841	0.0147324	0.0117467
INTERPRO	IPR024706:Peroxiredoxin, AhpC-type	3	0.735294	0.00275504	PRDX2, PRDX1, PRDX6	405	4	18559	34.3685	0.917875	0.0594301	0.0571999
UP_SEQ_FEATURE	domain:Thioredoxin	5	1.22549	0.0042882	PRDX3, PRDX2, GLRX3, PRDX1, PRDX6	408	33	20063	7.45061	0.995737	0.0789898	0.0751367
GOTERM_MF_DIRECT	GO:0008379~thioredoxin peroxidase activity	3	0.735294	0.00547271	PRDX3, PRDX2, PRDX1	406	5	16881	24.9473	0.953213	0.0545316	0.0484726
PIR_SUPERFAMILY	PIRSF000239:peroxiredoxin, AhpC type	3	0.735294	0.00732251	PRDX2, PRDX1, PRDX6	62	4	1692	20.4677	0.327579	0.395416	0.395416
INTERPRO	IPR012336:Thioredoxin-like fold	9	2.20588	0.00763492	PRDX3, PRDX2, GLRX3, GSTP1, PRDX1, MARS, PRDX6, CLIC1, MRPL43	405	130	18559	3.17248	0.999035	0.128456	0.123636
INTERPRO	IPR013766:Thioredoxin domain	5	1.22549	0.0118734	PRDX3, PRDX2, GLRX3, PRDX1, PRDX6	405	41	18559	5.58838	0.99998	0.174506	0.167958
UP_KEYWORDS	Peroxidase	4	0.980392	0.0127011	PRDX3, PRDX2, PRDX1, PRDX6	407	25	20581	8.09081	0.978667	0.0659141	0.0525561
GOTERM_BP_DIRECT	GO:0000302~response to reactive oxygen species	5	1.22549	0.0138619	PRDX3, PRDX2, GSTP1, PRDX1, PRDX6	404	39	16792	5.32876	1	0.192101	0.181342
UP_KEYWORDS	Redox-active center	4	0.980392	0.0722008	PRDX3, PRDX2, PRDX1, PRDX6	407	49	20581	4.12796	1	0.278621	0.222156
GOTERM_BP_DIRECT	GO:0098869~cellular oxidant detoxification	5	1.22549	0.0874287	PRDX3, GSTP1, HBA2, HBA1, PRDX6	404	70	16792	2.96888	1	0.682165	0.64396
GOTERM_BP_DIRECT	GO:0045454~cell redox homeostasis	5	1.22549	0.113751	PRDX3, PRDX2, GLRX3, PRDX1, PRDX6	404	77	16792	2.69898	1	0.778086	0.73451
GOTERM_CC_DIRECT	GO:0005623~cell	4	0.980392	0.385572	PRDX2, PRDX1, PRDX6, VCL	407	100	18224	1.79106	1	0.942953	0.781133
GOTERM_BP_DIRECT	GO:0055114~oxidation-reduction process	10	2.45098	0.94905	PRDX2, LDHB, LDHA, VCAM1, MTHFD1, GLRX3, FASN, PRDX1, PYCR2, PRDX6	404	592	16792	0.702101	1	1	0.94905
Annotation Cluster 27	Enrichment Score: 2.155796386012378
Category	Term	Count	%	PValue	Genes	List Total	Pop Hits	Pop Total	Fold Enrichment	Bonferroni	Benjamini	FDR
GOTERM_MF_DIRECT	GO:0003924~GTPase activity	15	3.67647	0.0016094	ARF1, DDX3X, RAB5C, TUBB, TUBB4B, EEF2, GTPBP4, TUFM, DNM2, EFTUD2, TUBA1B, GNB1, RAC2, RAC1, RAN	406	234	16881	2.66531	0.59293	0.0199566	0.0177392
UP_SEQ_FEATURE	nucleotide phosphate-binding region:GTP	15	3.67647	0.00462253	ARF1, RAB5C, TUBB, TUBB4B, EEF2, GTPBP4, TUFM, DNM2, EFTUD2, TUBA1B, RAP2B, RAC2, DRG1, RAC1, RAN	408	310	20063	2.37939	0.997217	0.083932	0.0798377
UP_KEYWORDS	GTP-binding	15	3.67647	0.00856503	ARF1, RAB5C, TUBB, TUBB4B, EEF2, GTPBP4, TUFM, DNM2, EFTUD2, TUBA1B, RAP2B, RAC2, DRG1, RAC1, RAN	407	343	20581	2.21141	0.924918	0.046037	0.0367073
INTERPRO	IPR005225:Small GTP-binding protein domain	10	2.45098	0.0110527	EFTUD2, ARF1, RAB5C, RAP2B, RAC2, DRG1, RAC1, EEF2, GTPBP4, RAN	405	167	18559	2.74399	0.999958	0.169725	0.163356
GOTERM_MF_DIRECT	GO:0005525~GTP binding	17	4.16667	0.0236197	ARF1, RAB5C, HSP90AB1, TUBB, TUBB4B, EEF2, GTPBP4, TUFM, DNM2, EFTUD2, TUBA1B, RAP2B, RAC2, DRG1, RAC1, FKBP4, RAN	406	384	16881	1.84073	0.999998	0.168972	0.150197
Annotation Cluster 28	Enrichment Score: 2.024211480867775
Category	Term	Count	%	PValue	Genes	List Total	Pop Hits	Pop Total	Fold Enrichment	Bonferroni	Benjamini	FDR
GOTERM_CC_DIRECT	GO:0005643~nuclear pore	7	1.71569	0.00534119	NUP93, NUP205, KPNA2, KPNB1, RAN, AGFG1, IPO5	407	72	18224	4.35326	0.920165	0.0365368	0.0302667
GOTERM_CC_DIRECT	GO:0034399~nuclear periphery	4	0.980392	0.0108351	NUP93, NUP205, KPNB1, IPO5	407	21	18224	8.52884	0.994154	0.0631376	0.0523026
GOTERM_BP_DIRECT	GO:0000059~protein import into nucleus, docking	3	0.735294	0.0146183	NUP205, KPNB1, IPO5	404	8	16792	15.5866	1	0.195296	0.184359
Annotation Cluster 29	Enrichment Score: 2.023116997692156
Category	Term	Count	%	PValue	Genes	List Total	Pop Hits	Pop Total	Fold Enrichment	Bonferroni	Benjamini	FDR
UP_KEYWORDS	Biological rhythms	9	2.20588	0.00339212	TOP2A, PRMT5, SFPQ, DDX5, PRKDC, DHX9, NONO, HNRNPD, HNRNPU	407	125	20581	3.64086	0.6404	0.0204206	0.0162822
GOTERM_BP_DIRECT	GO:0042752~regulation of circadian rhythm	6	1.47059	0.00622443	TOP2A, SFPQ, PRKDC, NONO, HNRNPD, PPP1CA	404	49	16792	5.08951	0.999991	0.095527	0.0901771
GOTERM_BP_DIRECT	GO:0048511~rhythmic process	5	1.22549	0.0403718	TOP2A, SFPQ, DDX5, PRKDC, DHX9	404	54	16792	3.84855	1	0.410888	0.387877

## Sheet: ISG15
Interaction Network: ISG15
Annotation Cluster 1	Enrichment Score: 31.527151620291008
Category	Term	Count	%	PValue	Genes	List Total	Pop Hits	Pop Total	Fold Enrichment	Bonferroni	Benjamini	FDR
GOTERM_MF_DIRECT	GO:0098641~cadherin binding involved in cell-cell adhesion	40	25	2.85168e-34	HSP90AB1, AHNAK, ENO1, IQGAP1, ZC3HAV1, DNAJB1, LDHA, ATIC, CALD1, BAG3, PRDX1, FLNA, TRIM25, FLNB, SFN, CLIC1, ZC3H15, HSPA8, ANXA2, STAT1, TMOD3, EEF2, PRDX6, ATXN2L, EEF1G, PKM, HNRNPK, FASN, SERBP1, RPL24, MYH9, CTNNB1, EZR, PFN1, ALDOA, RAN, PLEC, HSPA1A, CHMP5, EIF4G1	159	290	16881	14.6441	1.12927e-31	5.64633e-32	5.33265e-32
GOTERM_CC_DIRECT	GO:0005913~cell-cell adherens junction	40	25	1.17219e-33	HSP90AB1, AHNAK, ENO1, IQGAP1, ZC3HAV1, DNAJB1, LDHA, ATIC, CALD1, BAG3, PRDX1, FLNA, TRIM25, FLNB, SFN, CLIC1, ZC3H15, HSPA8, ANXA2, STAT1, TMOD3, EEF2, PRDX6, ATXN2L, EEF1G, PKM, HNRNPK, FASN, SERBP1, RPL24, MYH9, CTNNB1, EZR, PFN1, ALDOA, RAN, PLEC, HSPA1A, CHMP5, EIF4G1	159	323	18224	14.194	3.68068e-31	3.68068e-31	3.17664e-31
GOTERM_BP_DIRECT	GO:0098609~cell-cell adhesion	35	21.875	7.84233e-29	HSP90AB1, AHNAK, ENO1, IQGAP1, ZC3HAV1, DNAJB1, LDHA, ATIC, CALD1, BAG3, PRDX1, TRIM25, FLNB, SFN, ZC3H15, HSPA8, ANXA2, STAT1, TMOD3, EEF2, PRDX6, ATXN2L, EEF1G, PKM, HNRNPK, FASN, SERBP1, RPL24, PFN1, ALDOA, RAN, PLEC, HSPA1A, CHMP5, EIF4G1	158	271	16792	13.726	9.99113e-26	9.99113e-26	9.81076e-26
Annotation Cluster 2	Enrichment Score: 7.917553514633068
Category	Term	Count	%	PValue	Genes	List Total	Pop Hits	Pop Total	Fold Enrichment	Bonferroni	Benjamini	FDR
UP_KEYWORDS	ATP-binding	38	23.75	2.15188e-11	TOP2A, VCP, HSP90AB1, UBA7, ATP5A1, DDX42, TARS, HNRNPU, UBE2L6, CHD1, HSPD1, FARS2, HELZ2, ATP5B, G3BP1, PGK1, ABCF2, CCT4, DDX17, CCT3, CCT2, HSPA8, XRCC6, HSP90AA1, WARS, CSNK2A1, XRCC5, DDX58, DYRK1A, EIF2AK2, CLK1, ACLY, ACTA1, PKM, UBE2N, MYH9, SNRNP200, HSPA1A	160	1391	20581	3.51401	5.20757e-09	7.43937e-10	6.45565e-10
UP_KEYWORDS	Nucleotide-binding	43	26.875	3.65134e-11	TOP2A, VCP, HSP90AB1, UBA7, ATP5A1, DDX42, TARS, HNRNPU, UBE2L6, CHD1, HSPD1, FARS2, HELZ2, ATP5B, G3BP1, PGK1, ABCF2, GBP1, CCT4, DDX17, CCT3, CCT2, HSPA8, XRCC6, HSP90AA1, WARS, CSNK2A1, XRCC5, DDX58, MX1, DYRK1A, EIF2AK2, EEF2, CLK1, ACLY, ACTA1, PKM, EEF1A2, UBE2N, MYH9, SNRNP200, RAN, HSPA1A	160	1788	20581	3.09348	8.83623e-09	1.10453e-09	9.58477e-10
GOTERM_MF_DIRECT	GO:0005524~ATP binding	38	23.75	2.95384e-08	TOP2A, VCP, HSP90AB1, UBA7, ATP5A1, DDX42, TARS, HNRNPU, UBE2L6, CHD1, HSPD1, FARS2, HELZ2, ATP5B, G3BP1, PGK1, ABCF2, CCT4, DDX17, CCT3, CCT2, HSPA8, XRCC6, HSP90AA1, WARS, CSNK2A1, XRCC5, DDX58, DYRK1A, EIF2AK2, CLK1, ACLY, ACTA1, PKM, UBE2N, MYH9, SNRNP200, HSPA1A	159	1495	16881	2.69863	1.16971e-05	2.9243e-06	2.76184e-06
UP_SEQ_FEATURE	nucleotide phosphate-binding region:ATP	19	11.875	0.000920719	TOP2A, DDX17, VCP, CSNK2A1, UBA7, DDX58, ATP5A1, DYRK1A, DDX42, EIF2AK2, HNRNPU, CHD1, HELZ2, CLK1, ACLY, ATP5B, PGK1, MYH9, SNRNP200	160	994	20063	2.39686	0.477644	0.093116	0.0924565
Annotation Cluster 3	Enrichment Score: 3.8499901567050143
Category	Term	Count	%	PValue	Genes	List Total	Pop Hits	Pop Total	Fold Enrichment	Bonferroni	Benjamini	FDR
UP_KEYWORDS	Glycolysis	7	4.375	1.21379e-07	GPI, PKM, OGDH, PGK1, ENO1, ALDOA, GAPDH	160	31	20581	29.0458	2.93733e-05	2.09813e-06	1.82069e-06
GOTERM_BP_DIRECT	GO:0006096~glycolytic process	7	4.375	6.57498e-07	GPI, LDHA, OGDH, PGK1, ENO1, ALDOA, GAPDH	158	34	16792	21.8809	0.000837302	0.000209413	0.000205633
KEGG_PATHWAY	hsa01130:Biosynthesis of antibiotics	15	9.375	1.02122e-06	GPI, ENO1, PGD, ACLY, LDHA, UGP2, PKM, ATIC, OGDH, PGK1, PHGDH, ALDOA, TKT, GAPDH, FBP1	96	212	6879	5.07002	0.000136834	0.000136844	0.000128674
KEGG_PATHWAY	hsa01200:Carbon metabolism	11	6.875	3.0061e-06	GPI, PKM, OGDH, PGK1, PHGDH, ENO1, ALDOA, PGD, TKT, GAPDH, FBP1	96	113	6879	6.97539	0.000402737	0.000201409	0.000189384
GOTERM_BP_DIRECT	GO:0061621~canonical glycolysis	6	3.75	3.76225e-06	GPI, PKM, PGK1, ENO1, ALDOA, GAPDH	158	26	16792	24.5258	0.00478165	0.000798852	0.00078443
KEGG_PATHWAY	hsa00010:Glycolysis / Gluconeogenesis	8	5	3.3938e-05	GPI, LDHA, PKM, PGK1, ENO1, ALDOA, GAPDH, FBP1	96	67	6879	8.55597	0.00453745	0.0015159	0.0014254
GOTERM_BP_DIRECT	GO:0006094~gluconeogenesis	6	3.75	5.4235e-05	GPI, PGK1, ENO1, ALDOA, GAPDH, FBP1	158	44	16792	14.4925	0.066764	0.00493538	0.00484628
KEGG_PATHWAY	hsa01230:Biosynthesis of amino acids	7	4.375	0.000443941	PKM, PGK1, PHGDH, ENO1, ALDOA, TKT, GAPDH	96	72	6879	6.96658	0.0577657	0.014872	0.0139841
KEGG_PATHWAY	hsa00030:Pentose phosphate pathway	5	3.125	0.000622252	GPI, ALDOA, PGD, TKT, FBP1	96	29	6879	12.3545	0.080024	0.0166763	0.0156807
BIOCARTA	h_glycolysisPathway:Glycolysis Pathway	4	2.5	0.00169949	GPI, PGK1, ENO1, GAPDH	43	10	1625	15.1163	0.14631	0.158053	0.158053
UP_SEQ_FEATURE	binding site:Substrate	8	5	0.0102899	LDHA, PKM, RDH11, PGK1, ENO1, ALDOA, FBP1, FARS2	160	301	20063	3.33272	0.999319	0.219372	0.217818
UP_KEYWORDS	Hereditary hemolytic anemia	3	1.875	0.0267767	GPI, PGK1, ALDOA	160	33	20581	11.6937	0.998596	0.150697	0.13077
KEGG_PATHWAY	hsa01100:Metabolic pathways	24	15	0.0666334	GPI, ACOT8, ATP5A1, ENO1, PGD, PRDX6, ACLY, ATP5B, LDHA, GANAB, UGP2, PKM, ATIC, RDH11, FASN, OGDH, PGK1, PHGDH, LAP3, ALDOA, TKT, GAPDH, FBP1, PAFAH1B1	96	1219	6879	1.41079	0.999903	0.621561	0.584453
UP_SEQ_FEATURE	region of interest:Substrate binding	4	2.5	0.086118	PGK1, ENO1, FBP1, FARS2	160	131	20063	3.82882	1	0.568218	0.564194
Annotation Cluster 4	Enrichment Score: 3.839258036364984
Category	Term	Count	%	PValue	Genes	List Total	Pop Hits	Pop Total	Fold Enrichment	Bonferroni	Benjamini	FDR
UP_KEYWORDS	Actin-binding	16	10	3.65647e-09	TAGLN, WDR1, TMOD3, ACTN1, DSTN, ACTN4, CALD1, PALLD, CFL1, FLNA, PLS3, MYH9, FLNB, PFN1, PLS1, PLEC	160	274	20581	7.51131	8.84866e-07	9.83185e-08	8.53177e-08
INTERPRO	IPR001589:Actinin-type, actin-binding, conserved site	7	4.375	3.21898e-08	ACTN1, FLNA, PLS3, FLNB, ACTN4, PLEC, PLS1	160	23	18559	35.3024	1.54188e-05	1.54189e-05	1.51292e-05
UP_SEQ_FEATURE	domain:CH 1	7	4.375	5.8132e-08	ACTN1, FLNA, PLS3, FLNB, ACTN4, PLEC, PLS1	160	27	20063	32.5095	4.09822e-05	2.05206e-05	2.03753e-05
UP_SEQ_FEATURE	domain:CH 2	7	4.375	5.8132e-08	ACTN1, FLNA, PLS3, FLNB, ACTN4, PLEC, PLS1	160	27	20063	32.5095	4.09822e-05	2.05206e-05	2.03753e-05
INTERPRO	IPR001715:Calponin homology domain	9	5.625	2.79904e-07	TAGLN, ACTN1, FLNA, PLS3, FLNB, ACTN4, IQGAP1, PLEC, PLS1	160	76	18559	13.7361	0.000134065	6.7037e-05	6.57774e-05
SMART	SM00033:CH	9	5.625	5.37678e-07	TAGLN, ACTN1, FLNA, PLS3, FLNB, ACTN4, IQGAP1, PLEC, PLS1	111	66	10057	12.355	5.64546e-05	5.64562e-05	5.64562e-05
GOTERM_CC_DIRECT	GO:0005903~brush border	8	5	8.46523e-07	ACTN1, MYH9, FLNB, ACTN4, EZR, CLIC1, PLEC, PLS1	159	60	18224	15.2822	0.000265773	1.6613e-05	1.4338e-05
UP_SEQ_FEATURE	domain:Actin-binding	5	3.125	1.66687e-05	ACTN1, FLNA, FLNB, ACTN4, PLEC	160	20	20063	31.3484	0.0116827	0.0039227	0.00389491
GOTERM_CC_DIRECT	GO:0030018~Z disc	8	5	7.59584e-05	BAG3, PALLD, ACTN1, HSPB1, CTNNB1, FLNA, FLNB, ACTN4	159	118	18224	7.7706	0.0235696	0.00132505	0.0011436
GOTERM_CC_DIRECT	GO:0001725~stress fiber	5	3.125	0.00122793	ACTA1, ACTN1, MYH9, FLNB, ACTN4	159	54	18224	10.6126	0.320098	0.0171352	0.0147886
UP_SEQ_FEATURE	repeat:Spectrin 4	3	1.875	0.0118736	ACTN1, ACTN4, PLEC	160	21	20063	17.9134	0.99978	0.219372	0.217818
UP_SEQ_FEATURE	repeat:Spectrin 3	3	1.875	0.0129936	ACTN1, ACTN4, PLEC	160	22	20063	17.0991	0.999901	0.219372	0.217818
UP_SEQ_FEATURE	repeat:Spectrin 1	3	1.875	0.0179075	ACTN1, ACTN4, PLEC	160	26	20063	14.4685	0.999997	0.219372	0.217818
UP_SEQ_FEATURE	repeat:Spectrin 2	3	1.875	0.0179075	ACTN1, ACTN4, PLEC	160	26	20063	14.4685	0.999997	0.219372	0.217818
INTERPRO	IPR018159:Spectrin/alpha-actinin	3	1.875	0.0254539	ACTN1, ACTN4, PLEC	160	29	18559	11.9994	0.999996	0.393763	0.386364
SMART	SM00150:SPEC	3	1.875	0.0397291	ACTN1, ACTN4, PLEC	111	29	10057	9.37279	0.985831	0.521444	0.521444
UP_KEYWORDS	Cell junction	8	5	0.267337	HNRNPK, WDR1, DDX58, PALLD, ACTN1, CTNNB1, ACTN4, PLEC	160	675	20581	1.52452	1	0.779463	0.676394
KEGG_PATHWAY	hsa04510:Focal adhesion	5	3.125	0.317221	ACTN1, CTNNB1, FLNA, FLNB, ACTN4	96	206	6879	1.73923	1	1	0.947368
KEGG_PATHWAY	hsa04530:Tight junction	3	1.875	0.338844	ACTN1, MYH9, ACTN4	96	87	6879	2.47091	1	1	0.947368
Annotation Cluster 5	Enrichment Score: 3.6012605446490062
Category	Term	Count	%	PValue	Genes	List Total	Pop Hits	Pop Total	Fold Enrichment	Bonferroni	Benjamini	FDR
UP_KEYWORDS	Chaperone	13	8.125	5.50364e-08	CCT3, CCT2, HSPA8, HSP90AA1, HSP90AB1, HSPB1, HSPD1, DNAJB1, NACA, BAG3, DNAJB4, HSPA1A, CCT4	160	201	20581	8.31943	1.33187e-05	1.02452e-06	8.89049e-07
GOTERM_MF_DIRECT	GO:0051082~unfolded protein binding	10	6.25	9.09555e-07	CCT3, CCT2, HSPA8, DNAJB1, HSP90AA1, HSP90AB1, DNAJB4, HSPD1, HSPA1A, CCT4	159	110	16881	9.6518	0.000360119	5.14548e-05	4.85962e-05
GOTERM_BP_DIRECT	GO:0006986~response to unfolded protein	7	4.375	2.41112e-06	HSPA8, DNAJB1, HSP90AA1, HSP90AB1, DNAJB4, HSPB1, HSPD1	158	42	16792	17.7131	0.00306705	0.000614352	0.000603261
GOTERM_BP_DIRECT	GO:1900034~regulation of cellular response to heat	8	5	6.36361e-06	HSPA8, DNAJB1, HSP90AA1, HSP90AB1, BAG3, NUP43, AAAS, HSPA1A	158	75	16792	11.3364	0.00807449	0.00115818	0.00113727
GOTERM_BP_DIRECT	GO:0006457~protein folding	11	6.875	7.49983e-06	CCT3, CCT2, HSPA8, DNAJB1, HSP90AA1, GANAB, HSP90AB1, CSNK2A1, BAG3, DNAJB4, CCT4	158	180	16792	6.4948	0.00950932	0.00119435	0.00117279
UP_KEYWORDS	Stress response	8	5	1.26171e-05	HSPA8, DNAJB1, HSP90AA1, HSP90AB1, DNAJB4, HSPB1, HSPD1, HSPA1A	160	100	20581	10.2905	0.0030487	0.000179608	0.000155858
GOTERM_BP_DIRECT	GO:0042026~protein refolding	4	2.5	0.000335926	HSPA8, HSP90AA1, HSPD1, HSPA1A	158	15	16792	28.3409	0.348216	0.0225247	0.0221181
GOTERM_MF_DIRECT	GO:0023026~MHC class II protein complex binding	4	2.5	0.000411935	HSPA8, HSP90AA1, PKM, HSP90AB1	159	16	16881	26.5425	0.150545	0.0125482	0.0118511
GOTERM_MF_DIRECT	GO:0031072~heat shock protein binding	5	3.125	0.000626903	HSPA8, HSP90AB1, LMAN2, OGDH, HSPA1A	159	42	16881	12.6393	0.219899	0.0177324	0.0167473
KEGG_PATHWAY	hsa04141:Protein processing in endoplasmic reticulum	9	5.625	0.00222282	HSPA8, DNAJB1, VCP, HSP90AA1, GANAB, HSP90AB1, LMAN2, EIF2AK2, HSPA1A	96	169	6879	3.81601	0.257839	0.0345344	0.0324727
GOTERM_BP_DIRECT	GO:0031396~regulation of protein ubiquitination	3	1.875	0.00956468	HSP90AA1, HSP90AB1, HSPA1A	158	16	16792	19.9272	0.999995	0.259899	0.255207
GOTERM_MF_DIRECT	GO:0042826~histone deacetylase binding	5	3.125	0.0154622	TOP2A, HSP90AA1, HSP90AB1, RBBP4, HSPA1A	159	102	16881	5.2044	0.997911	0.204101	0.192762
KEGG_PATHWAY	hsa04612:Antigen processing and presentation	5	3.125	0.0205572	HSPA8, HSP90AA1, HSP90AB1, HSPA1A, LGMN	96	76	6879	4.71423	0.938171	0.229556	0.215851
BIOCARTA	h_p53hypoxiaPathway:Hypoxia and p53 in the Cardiovascular system	3	1.875	0.143622	DNAJB1, HSP90AA1, HSPA1A	43	26	1625	4.36047	0.999999	1	1
KEGG_PATHWAY	hsa04915:Estrogen signaling pathway	4	2.5	0.15645	HSPA8, HSP90AA1, HSP90AB1, HSPA1A	96	99	6879	2.8952	1	1	0.947368
Annotation Cluster 6	Enrichment Score: 3.470218491660106
Category	Term	Count	%	PValue	Genes	List Total	Pop Hits	Pop Total	Fold Enrichment	Bonferroni	Benjamini	FDR
UP_KEYWORDS	Actin-binding	16	10	3.65647e-09	TAGLN, WDR1, TMOD3, ACTN1, DSTN, ACTN4, CALD1, PALLD, CFL1, FLNA, PLS3, MYH9, FLNB, PFN1, PLS1, PLEC	160	274	20581	7.51131	8.84866e-07	9.83185e-08	8.53177e-08
INTERPRO	IPR001589:Actinin-type, actin-binding, conserved site	7	4.375	3.21898e-08	ACTN1, FLNA, PLS3, FLNB, ACTN4, PLEC, PLS1	160	23	18559	35.3024	1.54188e-05	1.54189e-05	1.51292e-05
UP_SEQ_FEATURE	domain:CH 1	7	4.375	5.8132e-08	ACTN1, FLNA, PLS3, FLNB, ACTN4, PLEC, PLS1	160	27	20063	32.5095	4.09822e-05	2.05206e-05	2.03753e-05
UP_SEQ_FEATURE	domain:CH 2	7	4.375	5.8132e-08	ACTN1, FLNA, PLS3, FLNB, ACTN4, PLEC, PLS1	160	27	20063	32.5095	4.09822e-05	2.05206e-05	2.03753e-05
GOTERM_CC_DIRECT	GO:0005884~actin filament	9	5.625	8.87156e-08	ACTA1, WDR1, PALLD, ACTN1, FLNA, PLS3, IQGAP1, EZR, PLS1	159	65	18224	15.87	2.78563e-05	2.14282e-06	1.84938e-06
INTERPRO	IPR001715:Calponin homology domain	9	5.625	2.79904e-07	TAGLN, ACTN1, FLNA, PLS3, FLNB, ACTN4, IQGAP1, PLEC, PLS1	160	76	18559	13.7361	0.000134065	6.7037e-05	6.57774e-05
GOTERM_MF_DIRECT	GO:0051015~actin filament binding	11	6.875	4.54905e-07	WDR1, ACTN1, CFL1, MYH9, DSTN, FLNA, PLS3, ACTN4, EEF2, EZR, PLS1	159	132	16881	8.84748	0.000180126	3.00237e-05	2.83558e-05
SMART	SM00033:CH	9	5.625	5.37678e-07	TAGLN, ACTN1, FLNA, PLS3, FLNB, ACTN4, IQGAP1, PLEC, PLS1	111	66	10057	12.355	5.64546e-05	5.64562e-05	5.64562e-05
GOTERM_BP_DIRECT	GO:0051764~actin crosslink formation	4	2.5	0.000125216	ACTN1, FLNA, PLS3, PLS1	158	11	16792	38.6467	0.14746	0.00997035	0.00979035
GOTERM_BP_DIRECT	GO:0051017~actin filament bundle assembly	5	3.125	0.000166761	ACTN1, PLS3, ACTN4, EZR, PLS1	158	30	16792	17.7131	0.191416	0.0124973	0.0122716
GOTERM_BP_DIRECT	GO:0051639~actin filament network formation	3	1.875	0.00372104	ACTN1, PLS3, PLS1	158	10	16792	31.8835	0.991343	0.135446	0.133001
UP_SEQ_FEATURE	domain:EF-hand 1	4	2.5	0.181526	ACTN1, PLS3, ACTN4, PLS1	160	185	20063	2.71122	1	1	0.994326
UP_SEQ_FEATURE	domain:EF-hand 2	4	2.5	0.181526	ACTN1, PLS3, ACTN4, PLS1	160	185	20063	2.71122	1	1	0.994326
INTERPRO	IPR018247:EF-Hand 1, calcium-binding site	4	2.5	0.196347	ACTN1, PLS3, ACTN4, PLS1	160	178	18559	2.6066	1	1	0.983264
SMART	SM00054:EFh	4	2.5	0.208784	ACTN1, PLS3, ACTN4, PLS1	111	144	10057	2.51677	1	1	1
INTERPRO	IPR011992:EF-hand-like domain	5	3.125	0.217709	STAT1, ACTN1, PLS3, ACTN4, PLS1	160	279	18559	2.07874	1	1	0.983264
UP_KEYWORDS	Calcium	10	6.25	0.238087	ANXA2, ANXA3, LMAN2, ACTN1, ANXA5, OGDH, PLS3, ACTN4, TKT, PLS1	160	877	20581	1.46672	1	0.702647	0.609735
UP_SEQ_FEATURE	calcium-binding region:2	3	1.875	0.240226	PLS3, ACTN4, PLS1	160	118	20063	3.18798	1	1	0.994326
UP_SEQ_FEATURE	calcium-binding region:1	3	1.875	0.269566	PLS3, ACTN4, PLS1	160	128	20063	2.93892	1	1	0.994326
INTERPRO	IPR002048:EF-hand domain	4	2.5	0.307957	ACTN1, PLS3, ACTN4, PLS1	160	228	18559	2.03498	1	1	0.983264
GOTERM_MF_DIRECT	GO:0005509~calcium ion binding	8	5	0.509262	ANXA2, ANXA3, ACTN1, ANXA5, PLS3, ACTN4, IQGAP1, PLS1	159	717	16881	1.1846	1	1	0.946835
Annotation Cluster 7	Enrichment Score: 3.3702939486941754
Category	Term	Count	%	PValue	Genes	List Total	Pop Hits	Pop Total	Fold Enrichment	Bonferroni	Benjamini	FDR
UP_KEYWORDS	S-nitrosylation	9	5.625	8.18288e-09	HSP90AA1, HSP90AB1, ANXA5, CTNNB1, MSN, ISG15, VIM, EZR, GAPDH	160	54	20581	21.4385	1.98026e-06	1.98026e-07	1.7184e-07
GOTERM_CC_DIRECT	GO:0016323~basolateral plasma membrane	6	3.75	0.0204162	HSP90AA1, HSP90AB1, ANXA2, CTNNB1, MSN, EZR	159	180	18224	3.82055	0.998462	0.130831	0.112914
GOTERM_CC_DIRECT	GO:0016324~apical plasma membrane	4	2.5	0.463699	HSP90AA1, HSP90AB1, MSN, EZR	159	291	18224	1.57548	1	1	0.865815
Annotation Cluster 8	Enrichment Score: 3.3657237428998767
Category	Term	Count	%	PValue	Genes	List Total	Pop Hits	Pop Total	Fold Enrichment	Bonferroni	Benjamini	FDR
UP_KEYWORDS	Antiviral defense	11	6.875	2.30376e-08	HERC5, DDX58, STAT1, MX1, IFIT5, TRIM25, EIF2AK2, ISG15, ZC3HAV1, GBP1, IFIT3	160	116	20581	12.1978	5.57508e-06	4.64591e-07	4.03158e-07
GOTERM_BP_DIRECT	GO:0009615~response to virus	9	5.625	8.9293e-06	EEF1G, DDX58, CFL1, MX1, HSPB1, EIF2AK2, ENO1, ZC3HAV1, IFIT3	158	110	16792	8.69551	0.0113115	0.00126399	0.00124117
GOTERM_BP_DIRECT	GO:0051607~defense response to virus	10	6.25	2.50686e-05	HERC5, STAT1, MX1, IFIT5, TRIM25, EIF2AK2, ISG15, ZC3HAV1, GBP1, IFIT3	158	165	16792	6.44112	0.0314332	0.00266145	0.0026134
UP_KEYWORDS	Innate immunity	9	5.625	0.000980043	HERC5, DDX58, MX1, IFIT5, TRIM25, EIF2AK2, ISG15, ZC3HAV1, IFIT3	160	261	20581	4.43556	0.211235	0.00948682	0.00823236
GOTERM_BP_DIRECT	GO:0045071~negative regulation of viral genome replication	4	2.5	0.006149	MX1, EIF2AK2, ISG15, ZC3HAV1	158	40	16792	10.6278	0.999613	0.195846	0.19231
UP_KEYWORDS	Immunity	10	6.25	0.0158691	HERC5, DDX58, MX1, IFIT5, TRIM25, EIF2AK2, ISG15, ZC3HAV1, GBP1, IFIT3	160	500	20581	2.57262	0.979165	0.103793	0.0900679
GOTERM_BP_DIRECT	GO:0060337~type I interferon signaling pathway	4	2.5	0.0220483	STAT1, MX1, ISG15, IFIT3	158	64	16792	6.64241	1	0.417879	0.410335
GOTERM_BP_DIRECT	GO:0045087~innate immune response	8	5	0.109106	HERC5, DDX58, MX1, IFIT5, TRIM25, EIF2AK2, ZC3HAV1, RPS27A	158	430	16792	1.97727	1	0.932893	0.916051
Annotation Cluster 9	Enrichment Score: 3.1294559232153443
Category	Term	Count	%	PValue	Genes	List Total	Pop Hits	Pop Total	Fold Enrichment	Bonferroni	Benjamini	FDR
GOTERM_MF_DIRECT	GO:0016887~ATPase activity	9	5.625	0.000331024	HSPA8, ATP5B, VCP, HSP90AA1, ATP5A1, MYH9, ABCF2, HSPD1, HSPA1A	159	183	16881	5.22147	0.122876	0.0109238	0.0103169
GOTERM_BP_DIRECT	GO:0042026~protein refolding	4	2.5	0.000335926	HSPA8, HSP90AA1, HSPD1, HSPA1A	158	15	16792	28.3409	0.348216	0.0225247	0.0221181
KEGG_PATHWAY	hsa05134:Legionellosis	6	3.75	0.000837325	EEF1G, HSPA8, VCP, EEF1A2, HSPD1, HSPA1A	96	54	6879	7.96181	0.106178	0.0187003	0.0175838
GOTERM_BP_DIRECT	GO:0046034~ATP metabolic process	4	2.5	0.00325971	HSPA8, ATP5B, VCP, HSPA1A	158	32	16792	13.2848	0.984387	0.130359	0.128006
Annotation Cluster 10	Enrichment Score: 3.1289858924685063
Category	Term	Count	%	PValue	Genes	List Total	Pop Hits	Pop Total	Fold Enrichment	Bonferroni	Benjamini	FDR
UP_KEYWORDS	Helicase	9	5.625	1.56406e-05	HELZ2, DDX17, XRCC6, XRCC5, DDX58, G3BP1, DDX42, SNRNP200, CHD1	160	143	20581	8.09567	0.0037779	0.000210279	0.000182474
GOTERM_MF_DIRECT	GO:0004003~ATP-dependent DNA helicase activity	4	2.5	0.00326975	XRCC6, XRCC5, G3BP1, CHD1	159	32	16881	13.2712	0.726634	0.0647411	0.0611444
GOTERM_BP_DIRECT	GO:0032508~DNA duplex unwinding	4	2.5	0.00802183	XRCC6, XRCC5, G3BP1, CHD1	158	44	16792	9.66168	0.999965	0.23767	0.233379
Annotation Cluster 11	Enrichment Score: 3.104300100690941
Category	Term	Count	%	PValue	Genes	List Total	Pop Hits	Pop Total	Fold Enrichment	Bonferroni	Benjamini	FDR
GOTERM_BP_DIRECT	GO:0006986~response to unfolded protein	7	4.375	2.41112e-06	HSPA8, DNAJB1, HSP90AA1, HSP90AB1, DNAJB4, HSPB1, HSPD1	158	42	16792	17.7131	0.00306705	0.000614352	0.000603261
UP_KEYWORDS	Stress response	8	5	1.26171e-05	HSPA8, DNAJB1, HSP90AA1, HSP90AB1, DNAJB4, HSPB1, HSPD1, HSPA1A	160	100	20581	10.2905	0.0030487	0.000179608	0.000155858
GOTERM_BP_DIRECT	GO:0051085~chaperone mediated protein folding requiring cofactor	3	1.875	0.00372104	HSPA8, DNAJB1, HSPD1	158	10	16792	31.8835	0.991343	0.135446	0.133001
GOTERM_BP_DIRECT	GO:0042220~response to cocaine	3	1.875	0.0358723	HSP90AA1, HSP90AB1, HSPD1	158	32	16792	9.96361	1	0.516331	0.507009
GOTERM_BP_DIRECT	GO:0009408~response to heat	3	1.875	0.0741137	HSP90AA1, DNAJB4, HSPD1	158	48	16792	6.64241	1	0.761459	0.747712
Annotation Cluster 12	Enrichment Score: 2.9988669117435363
Category	Term	Count	%	PValue	Genes	List Total	Pop Hits	Pop Total	Fold Enrichment	Bonferroni	Benjamini	FDR
GOTERM_BP_DIRECT	GO:0050821~protein stabilization	11	6.875	5.93577e-07	CCT3, CCT2, HSP90AA1, HSP90AB1, BAG3, FLNA, PFN1, GAPDH, HSPD1, HSPA1A, CCT4	158	136	16792	8.59605	0.000755931	0.000209413	0.000205633
GOTERM_MF_DIRECT	GO:0051082~unfolded protein binding	10	6.25	9.09555e-07	CCT3, CCT2, HSPA8, DNAJB1, HSP90AA1, HSP90AB1, DNAJB4, HSPD1, HSPA1A, CCT4	159	110	16881	9.6518	0.000360119	5.14548e-05	4.85962e-05
INTERPRO	IPR017998:Chaperone tailless complex polypeptide 1 (TCP-1)	4	2.5	0.000128262	CCT3, CCT2, HSPD1, CCT4	160	12	18559	38.6646	0.059592	0.0204792	0.0200944
INTERPRO	IPR027413:GroEL-like equatorial domain	4	2.5	0.000260302	CCT3, CCT2, HSPD1, CCT4	160	15	18559	30.9317	0.117239	0.0254158	0.0249383
INTERPRO	IPR002423:Chaperonin Cpn60/TCP-1	4	2.5	0.000318361	CCT3, CCT2, HSPD1, CCT4	160	16	18559	28.9984	0.141458	0.0254158	0.0249383
INTERPRO	IPR027409:GroEL-like apical domain	4	2.5	0.000318361	CCT3, CCT2, HSPD1, CCT4	160	16	18559	28.9984	0.141458	0.0254158	0.0249383
GOTERM_CC_DIRECT	GO:0044297~cell body	5	3.125	0.00217763	CCT3, CCT2, ACTA1, EZR, CCT4	159	63	18224	9.09654	0.495669	0.0262991	0.0226977
GOTERM_BP_DIRECT	GO:1904871~positive regulation of protein localization to Cajal body	3	1.875	0.00234394	CCT3, CCT2, CCT4	158	8	16792	39.8544	0.949697	0.110599	0.108602
INTERPRO	IPR002194:Chaperonin TCP-1, conserved site	3	1.875	0.00252412	CCT3, CCT2, CCT4	160	9	18559	38.6646	0.701976	0.120905	0.118634
GOTERM_CC_DIRECT	GO:0005832~chaperonin-containing T-complex	3	1.875	0.00258363	CCT3, CCT2, CCT4	159	9	18224	38.2055	0.556168	0.0289736	0.0250059
GOTERM_CC_DIRECT	GO:0002199~zona pellucida receptor complex	3	1.875	0.00258363	CCT3, CCT2, CCT4	159	9	18224	38.2055	0.556168	0.0289736	0.0250059
GOTERM_BP_DIRECT	GO:0032212~positive regulation of telomere maintenance via telomerase	4	2.5	0.00325971	CCT3, CCT2, CTNNB1, CCT4	158	32	16792	13.2848	0.984387	0.130359	0.128006
GOTERM_BP_DIRECT	GO:0007339~binding of sperm to zona pellucida	4	2.5	0.00421433	CCT3, CCT2, UBAP2L, CCT4	158	35	16792	12.1461	0.995394	0.14914	0.146448
INTERPRO	IPR027410:TCP-1-like chaperonin intermediate domain	3	1.875	0.00455011	CCT3, CCT2, CCT4	160	12	18559	28.9984	0.887463	0.189168	0.185613
GOTERM_BP_DIRECT	GO:1904874~positive regulation of telomerase RNA localization to Cajal body	3	1.875	0.00842043	CCT3, CCT2, CCT4	158	15	16792	21.2557	0.999979	0.24381	0.239408
GOTERM_BP_DIRECT	GO:1901998~toxin transport	3	1.875	0.0444781	CCT3, CCT2, CCT4	158	36	16792	8.85654	1	0.58461	0.574056
GOTERM_CC_DIRECT	GO:0005874~microtubule	5	3.125	0.284203	CCT3, CCT2, MAP4, IQGAP1, CCT4	159	311	18224	1.84271	1	0.954078	0.823424
Annotation Cluster 13	Enrichment Score: 2.9972323956630733
Category	Term	Count	%	PValue	Genes	List Total	Pop Hits	Pop Total	Fold Enrichment	Bonferroni	Benjamini	FDR
UP_KEYWORDS	mRNA splicing	10	6.25	0.000195399	SF3B4, HSPA8, PTBP1, RBM15B, HNRNPK, SF3A2, YTHDC1, HNRNPA2B1, HNRNPU, SNRNP200	160	260	20581	4.94736	0.0461903	0.00214938	0.00186517
GOTERM_BP_DIRECT	GO:0000398~mRNA splicing, via spliceosome	10	6.25	0.000244576	SF3B4, HNRNPL, HSPA8, PTBP1, HNRNPK, SF3A2, HNRNPA2B1, HNRNPU, SNRNP200, ELAVL1	158	222	16792	4.78732	0.267746	0.0173106	0.0169981
UP_KEYWORDS	mRNA processing	11	6.875	0.000266558	SF3B4, HSPA8, PTBP1, RBM15B, HNRNPK, SF3A2, YTHDC1, HNRNPA2B1, HNRNPU, SNRNP200, WDR33	160	332	20581	4.26188	0.0624786	0.00280466	0.00243379
UP_KEYWORDS	Spliceosome	7	4.375	0.000463306	SF3B4, HSPA8, HNRNPK, SF3A2, HNRNPA2B1, HNRNPU, SNRNP200	160	127	20581	7.08991	0.106086	0.00467167	0.00405393
KEGG_PATHWAY	hsa03040:Spliceosome	8	5	0.00231948	SF3B4, HSPA8, HNRNPK, SF3A2, DDX42, HNRNPU, SNRNP200, HSPA1A	96	133	6879	4.31015	0.267411	0.0345344	0.0324727
GOTERM_CC_DIRECT	GO:0071013~catalytic step 2 spliceosome	5	3.125	0.00842138	HNRNPK, SF3A2, HNRNPA2B1, HNRNPU, SNRNP200	159	92	18224	6.22915	0.929737	0.0661079	0.0570549
GOTERM_CC_DIRECT	GO:0005681~spliceosomal complex	5	3.125	0.00906994	SF3B4, HSPA8, SF3A2, HNRNPA2B1, SNRNP200	159	94	18224	6.09661	0.942786	0.0694625	0.0599501
Annotation Cluster 14	Enrichment Score: 2.627096091207923
Category	Term	Count	%	PValue	Genes	List Total	Pop Hits	Pop Total	Fold Enrichment	Bonferroni	Benjamini	FDR
UP_KEYWORDS	Viral nucleoprotein	4	2.5	0.00128621	HNRNPL, HNRNPK, AHNAK, SNRNP200	160	28	20581	18.3759	0.267626	0.0111165	0.00964658
GOTERM_CC_DIRECT	GO:0019013~viral nucleocapsid	4	2.5	0.00178649	HNRNPL, HNRNPK, AHNAK, SNRNP200	159	28	18224	16.3738	0.429623	0.0233732	0.0201724
UP_KEYWORDS	Virion	4	2.5	0.00572005	HNRNPL, HNRNPK, AHNAK, SNRNP200	160	47	20581	10.9473	0.750483	0.0427513	0.0370982
Annotation Cluster 15	Enrichment Score: 2.619468920146768
Category	Term	Count	%	PValue	Genes	List Total	Pop Hits	Pop Total	Fold Enrichment	Bonferroni	Benjamini	FDR
GOTERM_BP_DIRECT	GO:0032480~negative regulation of type I interferon production	7	4.375	2.99387e-07	HERC5, UBA7, DDX58, TRIM25, ISG15, UBE2L6, RPS27A	158	30	16792	24.7983	0.000381346	0.000190709	0.000187266
GOTERM_BP_DIRECT	GO:0045087~innate immune response	8	5	0.109106	HERC5, DDX58, MX1, IFIT5, TRIM25, EIF2AK2, ZC3HAV1, RPS27A	158	430	16792	1.97727	1	0.932893	0.916051
GOTERM_BP_DIRECT	GO:0042787~protein ubiquitination involved in ubiquitin-dependent protein catabolic process	3	1.875	0.424143	HERC5, TRIM25, RPS27A	158	153	16792	2.08389	1	1	0.982718
Annotation Cluster 16	Enrichment Score: 2.5143009667601968
Category	Term	Count	%	PValue	Genes	List Total	Pop Hits	Pop Total	Fold Enrichment	Bonferroni	Benjamini	FDR
GOTERM_BP_DIRECT	GO:0032480~negative regulation of type I interferon production	7	4.375	2.99387e-07	HERC5, UBA7, DDX58, TRIM25, ISG15, UBE2L6, RPS27A	158	30	16792	24.7983	0.000381346	0.000190709	0.000187266
GOTERM_BP_DIRECT	GO:0032020~ISG15-protein conjugation	4	2.5	1.57096e-05	HERC5, UBA7, ISG15, UBE2L6	158	6	16792	70.8523	0.0198153	0.00200141	0.00196527
GOTERM_BP_DIRECT	GO:0019985~translesion synthesis	6	3.75	1.99957e-05	VCP, UBA7, TRIM25, ISG15, UBE2L6, RPS27A	158	36	16792	17.7131	0.025153	0.00231586	0.00227405
GOTERM_BP_DIRECT	GO:0019941~modification-dependent protein catabolic process	3	1.875	0.000852723	UBA7, ISG15, UBE2L6	158	5	16792	63.7671	0.662717	0.0493804	0.0484889
UP_KEYWORDS	Ubl conjugation pathway	12	7.5	0.0167087	HERC5, VCP, UBA7, CBX4, USP21, UBE2N, TRIM25, ISG15, UBE2L6, USP18, SENP1, DDB2	160	680	20581	2.26996	0.983053	0.106408	0.0923377
UP_SEQ_FEATURE	active site:Glycyl thioester intermediate	4	2.5	0.0188473	HERC5, UBA7, UBE2N, UBE2L6	160	71	20063	7.06444	0.999999	0.219372	0.217818
GOTERM_BP_DIRECT	GO:0006464~cellular protein modification process	4	2.5	0.0755224	UBA7, UBE2N, UBE2L6, PLOD1	158	105	16792	4.0487	1	0.763615	0.74983
GOTERM_MF_DIRECT	GO:0004842~ubiquitin-protein transferase activity	6	3.75	0.195894	HERC5, UBA7, UBE2N, TRIM25, UBE2L6, DDB2	159	329	16881	1.93623	1	0.861934	0.814049
KEGG_PATHWAY	hsa04120:Ubiquitin mediated proteolysis	4	2.5	0.293566	UBA7, UBE2N, UBE2L6, DDB2	96	137	6879	2.09215	1	1	0.947368
GOTERM_BP_DIRECT	GO:0016567~protein ubiquitination	4	2.5	0.655923	VCP, UBA7, UBE2N, UBE2L6	158	359	16792	1.18416	1	1	0.982718
Annotation Cluster 17	Enrichment Score: 2.0362356117200093
Category	Term	Count	%	PValue	Genes	List Total	Pop Hits	Pop Total	Fold Enrichment	Bonferroni	Benjamini	FDR
GOTERM_BP_DIRECT	GO:0048660~regulation of smooth muscle cell proliferation	3	1.875	0.00299517	XRCC6, XRCC5, CTNNB1	158	9	16792	35.4262	0.978107	0.130359	0.128006
GOTERM_MF_DIRECT	GO:0003690~double-stranded DNA binding	5	3.125	0.00703375	XRCC6, XRCC5, DDX58, STAT1, CTNNB1	159	81	16881	6.55369	0.938898	0.107129	0.101178
GOTERM_BP_DIRECT	GO:0032481~positive regulation of type I interferon production	4	2.5	0.0120296	XRCC6, XRCC5, CTNNB1, ZC3HAV1	158	51	16792	8.33557	1	0.29515	0.289821
GOTERM_MF_DIRECT	GO:0008022~protein C-terminus binding	6	3.75	0.0282616	TOP2A, XRCC6, ATXN2, XRCC5, CTNNB1, VIM	159	182	16881	3.5001	0.999988	0.27979	0.264246
Annotation Cluster 18	Enrichment Score: 2.021321859634504
Category	Term	Count	%	PValue	Genes	List Total	Pop Hits	Pop Total	Fold Enrichment	Bonferroni	Benjamini	FDR
UP_KEYWORDS	Helicase	9	5.625	1.56406e-05	HELZ2, DDX17, XRCC6, XRCC5, DDX58, G3BP1, DDX42, SNRNP200, CHD1	160	143	20581	8.09567	0.0037779	0.000210279	0.000182474
GOTERM_MF_DIRECT	GO:0004386~helicase activity	6	3.75	0.00121075	HELZ2, DDX17, DDX58, DDX42, SNRNP200, CHD1	159	85	16881	7.49434	0.381061	0.0299662	0.0283014
INTERPRO	IPR001650:Helicase, C-terminal	5	3.125	0.0139694	DDX17, DDX58, DDX42, SNRNP200, CHD1	160	108	18559	5.37008	0.998816	0.3269	0.320758
INTERPRO	IPR014001:Helicase, superfamily 1/2, ATP-binding domain	5	3.125	0.0148537	DDX17, DDX58, DDX42, SNRNP200, CHD1	160	110	18559	5.27244	0.999229	0.3269	0.320758
INTERPRO	IPR011545:DNA/RNA helicase, DEAD/DEAH box type, N-terminal	4	2.5	0.0214127	DDX17, DDX58, DDX42, SNRNP200	160	69	18559	6.72428	0.999969	0.379878	0.37274
GOTERM_MF_DIRECT	GO:0004004~ATP-dependent RNA helicase activity	4	2.5	0.0230252	DDX17, G3BP1, DDX42, SNRNP200	159	65	16881	6.53353	0.999901	0.268176	0.253277
SMART	SM00490:HELICc	5	3.125	0.02962	DDX17, DDX58, DDX42, SNRNP200, CHD1	111	107	10057	4.23381	0.957451	0.47118	0.47118
SMART	SM00487:DEXDc	5	3.125	0.031412	DDX17, DDX58, DDX42, SNRNP200, CHD1	111	109	10057	4.15613	0.964957	0.47118	0.47118
UP_SEQ_FEATURE	domain:Helicase C-terminal	4	2.5	0.0546028	DDX17, DDX58, DDX42, CHD1	160	108	20063	4.64421	1	0.381679	0.378976
UP_SEQ_FEATURE	domain:Helicase ATP-binding	4	2.5	0.0621854	DDX17, DDX58, DDX42, CHD1	160	114	20063	4.39978	1	0.422143	0.419154
Annotation Cluster 19	Enrichment Score: 2.0138217914803485
Category	Term	Count	%	PValue	Genes	List Total	Pop Hits	Pop Total	Fold Enrichment	Bonferroni	Benjamini	FDR
UP_KEYWORDS	mRNA splicing	10	6.25	0.000195399	SF3B4, HSPA8, PTBP1, RBM15B, HNRNPK, SF3A2, YTHDC1, HNRNPA2B1, HNRNPU, SNRNP200	160	260	20581	4.94736	0.0461903	0.00214938	0.00186517
GOTERM_BP_DIRECT	GO:0000398~mRNA splicing, via spliceosome	10	6.25	0.000244576	SF3B4, HNRNPL, HSPA8, PTBP1, HNRNPK, SF3A2, HNRNPA2B1, HNRNPU, SNRNP200, ELAVL1	158	222	16792	4.78732	0.267746	0.0173106	0.0169981
UP_SEQ_FEATURE	domain:RRM 1	6	3.75	0.00320909	SF3B4, HNRNPL, PTBP1, RBM15B, HNRNPA2B1, ELAVL1	160	125	20063	6.0189	0.896279	0.219372	0.217818
UP_SEQ_FEATURE	domain:RRM 2	6	3.75	0.00320909	SF3B4, HNRNPL, PTBP1, RBM15B, HNRNPA2B1, ELAVL1	160	125	20063	6.0189	0.896279	0.219372	0.217818
GOTERM_BP_DIRECT	GO:0000381~regulation of alternative mRNA splicing, via spliceosome	4	2.5	0.00532217	HNRNPL, PTBP1, RBM15B, DYRK1A	158	38	16792	11.1872	0.998885	0.176105	0.172926
GOTERM_BP_DIRECT	GO:0006397~mRNA processing	7	4.375	0.00678863	SF3B4, HNRNPL, PTBP1, RBM15B, SF3A2, HNRNPA2B1, WDR33	158	179	16792	4.15614	0.99983	0.205922	0.202204
UP_SEQ_FEATURE	domain:RRM 3	4	2.5	0.0125659	HNRNPL, PTBP1, RBM15B, ELAVL1	160	61	20063	8.22254	0.999866	0.219372	0.217818
INTERPRO	IPR000504:RNA recognition motif domain	7	4.375	0.0133495	SF3B4, HNRNPL, PTBP1, RBM15B, G3BP1, HNRNPA2B1, ELAVL1	160	226	18559	3.59273	0.9984	0.3269	0.320758
INTERPRO	IPR012677:Nucleotide-binding, alpha-beta plait	7	4.375	0.0263697	SF3B4, HNRNPL, PTBP1, RBM15B, G3BP1, HNRNPA2B1, ELAVL1	160	264	18559	3.07559	0.999997	0.394722	0.387305
SMART	SM00360:RRM	7	4.375	0.0286519	SF3B4, HNRNPL, PTBP1, RBM15B, G3BP1, HNRNPA2B1, ELAVL1	111	212	10057	2.99163	0.952754	0.47118	0.47118
GOTERM_MF_DIRECT	GO:0000166~nucleotide binding	8	5	0.0455531	SF3B4, HNRNPL, PTBP1, RBM15B, HSP90AA1, G3BP1, HNRNPA2B1, ELAVL1	159	348	16881	2.44069	1	0.336861	0.318147
GOTERM_BP_DIRECT	GO:0008380~RNA splicing	4	2.5	0.20324	SF3B4, PTBP1, RBM15B, SF3A2	158	166	16792	2.56093	1	1	0.982718
GOTERM_MF_DIRECT	GO:0003676~nucleic acid binding	12	7.5	0.316886	SF3B4, HNRNPL, DDX17, PTBP1, RBM15B, SF3A2, DDX58, G3BP1, ZNF318, HNRNPA2B1, DDX42, SNRNP200	159	985	16881	1.29344	1	1	0.946835

## Sheet: SOCS1
Interaction Network: SOCS1
Annotation Cluster 1	Enrichment Score: 20.083193238759957
Category	Term	Count	%	PValue	Genes	List Total	Pop Hits	Pop Total	Fold Enrichment	Bonferroni	Benjamini	FDR
UP_KEYWORDS	Nucleotide-binding	42	48.8372	1.29e-21	PRPS2, HSP90AB2P, CSF1R, PRPS1, HSP90AB1, PRKDC, EGFR, IGF1R, ERBB4, ERBB2, ABL1, CCT8, JAK2, PRKACB, CCT5, JAK1, CCT4, MAP3K5, CCT3, HSP90AB3P, CCT2, HSPA8, HSP90AA1, INSR, TUBB, CAD, HSPA6, TYK2, TUBB4B, TUBG1, TUBB4A, ATAD3A, CCT6A, LCK, TCP1, ATM, DHX29, ABCE1, MET, FGFR3, ATR, HSPA1A	86	1788	20581	5.62147	2.13e-19	1.66e-19	1.44e-19
UP_KEYWORDS	ATP-binding	38	44.186	2.01e-21	PRPS2, HSP90AB2P, CSF1R, PRPS1, HSP90AB1, PRKDC, EGFR, IGF1R, ERBB4, ERBB2, ABL1, CCT8, JAK2, PRKACB, CCT5, JAK1, CCT4, MAP3K5, CCT3, HSP90AB3P, CCT2, HSPA8, HSP90AA1, INSR, CAD, HSPA6, TYK2, ATAD3A, CCT6A, LCK, TCP1, ATM, DHX29, ABCE1, MET, FGFR3, ATR, HSPA1A	86	1391	20581	6.53769	3.32e-19	1.66e-19	1.44e-19
GOTERM_MF_DIRECT	GO:0005524~ATP binding	40	46.5116	2.16e-19	PRPS2, HSP90AB2P, CSF1R, PRPS1, HSP90AB1, PRKDC, EGFR, IGF1R, ERBB4, ERBB2, ABL1, CCT8, JAK2, PRKACB, CCT5, JAK1, CCT4, MAP3K5, CCT3, HSP90AB3P, CCT2, HSPA8, HSP90AA1, INSR, CAD, HSPA6, TYK2, ATAD3A, CCT6A, DNAJA1, LCK, TCP1, ATM, DHX29, ABCE1, MET, FGFR3, TP53, ATR, HSPA1A	86	1495	16881	5.25193	5.99e-17	5.99e-17	5.02e-17
Annotation Cluster 2	Enrichment Score: 9.5509402062122
Category	Term	Count	%	PValue	Genes	List Total	Pop Hits	Pop Total	Fold Enrichment	Bonferroni	Benjamini	FDR
GOTERM_MF_DIRECT	GO:0051082~unfolded protein binding	16	18.6047	7.27e-18	CCT3, HSP90AB3P, CCT2, HSPA8, HSP90AB2P, HSP90AA1, HSP90AB1, HSPA6, TUBB4B, DNAJA1, CCT6A, TCP1, CCT8, CCT5, HSPA1A, CCT4	86	110	16881	28.5514	2.01e-15	1.01e-15	8.43e-16
UP_KEYWORDS	Chaperone	17	19.7674	1.57e-16	CCT3, HSP90AB3P, CCT2, HSPA8, HSP90AB2P, HSP90AA1, HSP90AB1, HSPB1, DNAJA1, CCT6A, BAG2, TCP1, CCT8, ABCE1, CCT5, HSPA1A, CCT4	86	201	20581	20.2405	1.83e-14	6.49e-15	5.62e-15
GOTERM_BP_DIRECT	GO:0032212~positive regulation of telomere maintenance via telomerase	10	11.6279	3.22e-14	CCT3, CCT6A, CCT2, TCP1, CTNNB1, ATM, CCT8, CCT5, ATR, CCT4	85	32	16792	61.7353	3.49e-11	3.5e-11	3.32e-11
GOTERM_BP_DIRECT	GO:0050821~protein stabilization	14	16.2791	1.38e-13	CCT3, CCT2, USP7, HSP90AA1, HSP90AB1, PTEN, PIK3R1, CCT6A, TCP1, VHL, CCT8, CCT5, HSPA1A, CCT4	85	136	16792	20.3363	1.5e-10	7.5e-11	7.12e-11
GOTERM_BP_DIRECT	GO:1904871~positive regulation of protein localization to Cajal body	7	8.13953	3.63e-13	CCT3, CCT6A, CCT2, TCP1, CCT8, CCT5, CCT4	85	8	16792	172.859	3.94e-10	1.31e-10	1.25e-10
INTERPRO	IPR002194:Chaperonin TCP-1, conserved site	7	8.13953	6.41e-13	CCT3, CCT6A, CCT2, TCP1, CCT8, CCT5, CCT4	86	9	18559	167.846	1.54e-10	5.15e-11	4.31e-11
GOTERM_CC_DIRECT	GO:0005832~chaperonin-containing T-complex	7	8.13953	6.64e-13	CCT3, CCT6A, CCT2, TCP1, CCT8, CCT5, CCT4	85	9	18224	166.756	1.29e-10	6.44e-11	5.68e-11
GOTERM_BP_DIRECT	GO:0006457~protein folding	14	16.2791	5.15e-12	CCT3, HSP90AB3P, CCT2, HSPA8, HSP90AB2P, HSP90AA1, HSP90AB1, DNAJA1, CCT6A, BAG2, TCP1, CCT8, CCT5, CCT4	85	180	16792	15.3652	5.58e-09	1.4e-09	1.33e-09
INTERPRO	IPR027410:TCP-1-like chaperonin intermediate domain	7	8.13953	6.97e-12	CCT3, CCT6A, CCT2, TCP1, CCT8, CCT5, CCT4	86	12	18559	125.885	1.68e-09	2.8e-10	2.35e-10
INTERPRO	IPR017998:Chaperone tailless complex polypeptide 1 (TCP-1)	7	8.13953	6.97e-12	CCT3, CCT6A, CCT2, TCP1, CCT8, CCT5, CCT4	86	12	18559	125.885	1.68e-09	2.8e-10	2.35e-10
INTERPRO	IPR027413:GroEL-like equatorial domain	7	8.13953	3.74e-11	CCT3, CCT6A, CCT2, TCP1, CCT8, CCT5, CCT4	86	15	18559	100.708	9e-09	1.29e-09	1.08e-09
INTERPRO	IPR002423:Chaperonin Cpn60/TCP-1	7	8.13953	5.95e-11	CCT3, CCT6A, CCT2, TCP1, CCT8, CCT5, CCT4	86	16	18559	94.4135	1.44e-08	1.59e-09	1.34e-09
INTERPRO	IPR027409:GroEL-like apical domain	7	8.13953	5.95e-11	CCT3, CCT6A, CCT2, TCP1, CCT8, CCT5, CCT4	86	16	18559	94.4135	1.44e-08	1.59e-09	1.34e-09
GOTERM_BP_DIRECT	GO:1904874~positive regulation of telomerase RNA localization to Cajal body	7	8.13953	6.31e-11	CCT3, CCT6A, CCT2, TCP1, CCT8, CCT5, CCT4	85	15	16792	92.1914	6.85e-08	1.14e-08	1.08e-08
GOTERM_CC_DIRECT	GO:0002199~zona pellucida receptor complex	6	6.97674	2.29e-10	CCT3, CCT2, TCP1, CCT8, CCT5, CCT4	85	9	18224	142.933	4.44e-08	1.48e-08	1.31e-08
GOTERM_BP_DIRECT	GO:1904851~positive regulation of establishment of protein localization to telomere	6	6.97674	3.44e-10	CCT6A, CCT2, TCP1, CCT8, CCT5, CCT4	85	9	16792	131.702	3.74e-07	4.67e-08	4.44e-08
GOTERM_BP_DIRECT	GO:1901998~toxin transport	7	8.13953	2.26e-08	CCT3, DNAJA1, CCT2, TCP1, CCT8, CCT5, CCT4	85	36	16792	38.4131	2.45e-05	2.23e-06	2.12e-06
GOTERM_CC_DIRECT	GO:0044297~cell body	7	8.13953	4.41e-07	CCT3, CCT2, TUBB, TCP1, CCT8, CCT5, CCT4	85	63	18224	23.8222	8.55e-05	1.71e-05	1.51e-05
GOTERM_BP_DIRECT	GO:0007339~binding of sperm to zona pellucida	6	6.97674	8.01e-07	CCT3, CCT2, TCP1, CCT8, CCT5, CCT4	85	35	16792	33.8662	0.000869	5.43e-05	5.16e-05
GOTERM_CC_DIRECT	GO:0005874~microtubule	11	12.7907	1.64e-06	CCT3, CCT6A, CCT2, TUBB, TCP1, CCT8, TUBG1, TUBB4B, TUBB4A, CCT5, CCT4	85	311	18224	7.58328	0.000318	5.3e-05	4.67e-05
GOTERM_MF_DIRECT	GO:0044183~protein binding involved in protein folding	4	4.65116	4.31e-05	CCT3, CCT6A, CCT2, HSPA1A	86	14	16881	56.0831	0.0118642	0.000597	0.0005
GOTERM_BP_DIRECT	GO:0090666~scaRNA localization to Cajal body	3	3.48837	0.000147	CCT2, TCP1, CCT4	85	4	16792	148.165	0.147806	0.00551479	0.00524032
GOTERM_BP_DIRECT	GO:0051973~positive regulation of telomerase activity	4	4.65116	0.000402	CCT2, TCP1, CTNNB1, CCT4	85	29	16792	27.2487	0.353323	0.0121061	0.0115036
GOTERM_CC_DIRECT	GO:0005813~centrosome	7	8.13953	0.013852	TCP1, CTNNB1, CCT8, TUBG1, PRKACB, CCT5, CCT4	85	426	18224	3.523	0.933201	0.0926648	0.0816788
Annotation Cluster 3	Enrichment Score: 7.467674277177308
Category	Term	Count	%	PValue	Genes	List Total	Pop Hits	Pop Total	Fold Enrichment	Bonferroni	Benjamini	FDR
KEGG_PATHWAY	hsa05200:Pathways in cancer	21	24.4186	2.11e-11	CSF1R, HSP90AA1, HSP90AB1, PTEN, PIK3R1, EGFR, RELA, CRKL, IGF1R, ERBB2, ABL1, TCEB2, CTNNB1, TCEB1, VHL, MET, FGFR3, TP53, CRK, PRKACB, JAK1	59	393	6879	6.23017	3.51e-09	3.51e-09	2.36e-09
KEGG_PATHWAY	hsa05215:Prostate cancer	10	11.6279	3.86e-08	HSP90AA1, HSP90AB1, ERBB2, PTEN, CTNNB1, PIK3R1, TP53, RELA, EGFR, IGF1R	59	88	6879	13.2492	6.41e-06	2.14e-06	1.44e-06
KEGG_PATHWAY	hsa04510:Focal adhesion	10	11.6279	4.85e-05	ERBB2, PTEN, CTNNB1, PIK3R1, CRK, MET, VAV1, EGFR, CRKL, IGF1R	59	206	6879	5.65987	0.00801234	0.000503	0.000339
Annotation Cluster 4	Enrichment Score: 5.170660217703006
Category	Term	Count	%	PValue	Genes	List Total	Pop Hits	Pop Total	Fold Enrichment	Bonferroni	Benjamini	FDR
GOTERM_BP_DIRECT	GO:0048015~phosphatidylinositol-mediated signaling	11	12.7907	1.22e-10	CSF1R, ERBB4, IRS1, LCK, ERBB2, PTEN, PIK3R1, FGFR3, VAV1, EGFR, IGF1R	85	106	16792	20.5008	1.32e-07	1.89e-08	1.8e-08
GOTERM_MF_DIRECT	GO:0046934~phosphatidylinositol-4,5-bisphosphate 3-kinase activity	8	9.30233	2.51e-08	ERBB4, IRS1, LCK, ERBB2, PIK3R1, FGFR3, VAV1, EGFR	86	62	16881	25.3278	6.95e-06	8.69e-07	7.28e-07
GOTERM_BP_DIRECT	GO:0014066~regulation of phosphatidylinositol 3-kinase signaling	8	9.30233	1.21e-07	ERBB4, IRS1, LCK, ERBB2, PIK3R1, FGFR3, VAV1, EGFR	85	78	16792	20.2618	0.000131	1.01e-05	9.56e-06
GOTERM_BP_DIRECT	GO:0046854~phosphatidylinositol phosphorylation	8	9.30233	4.38e-07	ERBB4, IRS1, LCK, ERBB2, PIK3R1, FGFR3, VAV1, EGFR	85	94	16792	16.813	0.000475	3.17e-05	3.01e-05
GOTERM_BP_DIRECT	GO:0000165~MAPK cascade	10	11.6279	6.34e-06	ERBB4, IRS1, RASA1, PSME3, ERBB2, JAK2, FGFR3, EGFR, JAK1, MAP3K5	85	262	16792	7.54019	0.00685392	0.000362	0.000344
GOTERM_MF_DIRECT	GO:0005088~Ras guanyl-nucleotide exchange factor activity	7	8.13953	2.47e-05	ERBB4, IRS1, ERBB2, JAK2, FGFR3, EGFR, JAK1	86	115	16881	11.9481	0.00683074	0.000381	0.000319
GOTERM_BP_DIRECT	GO:0043547~positive regulation of GTPase activity	9	10.4651	0.00724567	ERBB4, IRS1, RASA1, ERBB2, JAK2, FGFR3, VAV1, EGFR, JAK1	85	565	16792	3.14686	0.999626	0.117337	0.111497
GOTERM_BP_DIRECT	GO:0043552~positive regulation of phosphatidylinositol 3-kinase activity	3	3.48837	0.0104657	ERBB4, IRS1, FGFR3	85	31	16792	19.118	0.999989	0.147472	0.140132
BIOCARTA	h_her2Pathway:Role of ERBB2 in Signal Transduction and Oncology	4	4.65116	0.0151322	ERBB4, ERBB2, PIK3R1, EGFR	39	23	1625	7.24638	0.899984	0.175766	0.158306
Annotation Cluster 5	Enrichment Score: 4.893766926941247
Category	Term	Count	%	PValue	Genes	List Total	Pop Hits	Pop Total	Fold Enrichment	Bonferroni	Benjamini	FDR
UP_KEYWORDS	Stress response	10	11.6279	3.17e-10	HSP90AB3P, HSPA8, HSP90AB2P, HSP90AA1, HSP90AB1, HSPA6, HSPB1, PIK3R1, HSPA1A, MAP3K5	86	100	20581	23.9314	5.24e-08	5.82e-09	5.04e-09
INTERPRO	IPR020575:Heat shock protein Hsp90, N-terminal	4	4.65116	7.64e-06	HSP90AB3P, HSP90AB2P, HSP90AA1, HSP90AB1	86	9	18559	95.9121	0.00183838	0.000102	8.57e-05
INTERPRO	IPR001404:Heat shock protein Hsp90	4	4.65116	1.49e-05	HSP90AB3P, HSP90AB2P, HSP90AA1, HSP90AB1	86	11	18559	78.4736	0.0035841	0.000189	0.000158
GOTERM_BP_DIRECT	GO:0006950~response to stress	5	5.81395	0.000245	HSP90AB3P, HSP90AB2P, HSP90AA1, HSP90AB1, EGFR	85	61	16792	16.1929	0.233233	0.00856579	0.00813948
INTERPRO	IPR003594:Histidine kinase-like ATPase, ATP-binding domain	4	4.65116	0.000458	HSP90AB3P, HSP90AB2P, HSP90AA1, HSP90AB1	86	33	18559	26.1579	0.104539	0.00344973	0.00289147
INTERPRO	IPR020568:Ribosomal protein S5 domain 2-type fold	4	4.65116	0.00107227	HSP90AB3P, HSP90AB2P, HSP90AA1, HSP90AB1	86	44	18559	19.6184	0.227834	0.00717825	0.00601663
Annotation Cluster 6	Enrichment Score: 4.792805910009179
Category	Term	Count	%	PValue	Genes	List Total	Pop Hits	Pop Total	Fold Enrichment	Bonferroni	Benjamini	FDR
UP_KEYWORDS	ATP-binding	38	44.186	2.01e-21	PRPS2, HSP90AB2P, CSF1R, PRPS1, HSP90AB1, PRKDC, EGFR, IGF1R, ERBB4, ERBB2, ABL1, CCT8, JAK2, PRKACB, CCT5, JAK1, CCT4, MAP3K5, CCT3, HSP90AB3P, CCT2, HSPA8, HSP90AA1, INSR, CAD, HSPA6, TYK2, ATAD3A, CCT6A, LCK, TCP1, ATM, DHX29, ABCE1, MET, FGFR3, ATR, HSPA1A	86	1391	20581	6.53769	3.32e-19	1.66e-19	1.44e-19
INTERPRO	IPR020635:Tyrosine-protein kinase, catalytic domain	13	15.1163	3.85e-15	CSF1R, INSR, TYK2, EGFR, IGF1R, ERBB4, LCK, ERBB2, ABL1, JAK2, MET, FGFR3, JAK1	86	85	18559	33.0051	9.36e-13	9.27e-13	7.77e-13
INTERPRO	IPR008266:Tyrosine-protein kinase, active site	13	15.1163	1.52e-14	CSF1R, INSR, TYK2, EGFR, IGF1R, ERBB4, LCK, ERBB2, ABL1, JAK2, MET, FGFR3, JAK1	86	95	18559	29.5308	3.67e-12	1.84e-12	1.54e-12
SMART	SM00219:TyrKc	13	15.1163	1.53e-14	CSF1R, INSR, TYK2, EGFR, IGF1R, ERBB4, LCK, ERBB2, ABL1, JAK2, MET, FGFR3, JAK1	55	85	10057	27.966	9.96e-13	9.94e-13	9.02e-13
UP_KEYWORDS	Tyrosine-protein kinase	13	15.1163	3.49e-14	CSF1R, INSR, TYK2, EGFR, IGF1R, ERBB4, LCK, ERBB2, ABL1, JAK2, MET, FGFR3, JAK1	86	112	20581	27.7775	5.75e-12	1.15e-12	9.97e-13
UP_KEYWORDS	Kinase	22	25.5814	1.55e-12	PRPS2, CSF1R, PRPS1, PRKDC, INSR, AKAP8L, TYK2, PIK3R1, EGFR, IGF1R, ERBB4, LCK, ERBB2, ABL1, ATM, JAK2, MET, FGFR3, PRKACB, ATR, JAK1, MAP3K5	86	735	20581	7.16314	2.56e-10	3.65e-11	3.17e-11
INTERPRO	IPR001245:Serine-threonine/tyrosine-protein kinase catalytic domain	13	15.1163	1.73e-12	CSF1R, INSR, TYK2, EGFR, IGF1R, ERBB4, LCK, ERBB2, ABL1, JAK2, MET, FGFR3, JAK1	86	140	18559	20.0388	4.17e-10	1.04e-10	8.74e-11
GOTERM_MF_DIRECT	GO:0004713~protein tyrosine kinase activity	13	15.1163	2.79e-12	HSP90AA1, INSR, TYK2, EGFR, IGF1R, ERBB4, LCK, ERBB2, ABL1, JAK2, MET, FGFR3, JAK1	86	133	16881	19.1863	7.73e-10	1.93e-10	1.62e-10
GOTERM_BP_DIRECT	GO:0046777~protein autophosphorylation	13	15.1163	5.41e-11	CSF1R, INSR, CAD, EGFR, IGF1R, TRIM28, ERBB4, ERBB2, ABL1, ATM, JAK2, FGFR3, ATR	85	172	16792	14.9313	5.87e-08	1.14e-08	1.08e-08
INTERPRO	IPR011009:Protein kinase-like domain	18	20.9302	2.36e-10	CSF1R, PRKDC, INSR, TYK2, EGFR, IGF1R, ERBB4, LCK, ERBB2, ABL1, ATM, JAK2, MET, FGFR3, PRKACB, ATR, JAK1, MAP3K5	86	531	18559	7.31533	5.7e-08	5.18e-09	4.34e-09
GOTERM_BP_DIRECT	GO:0038083~peptidyl-tyrosine autophosphorylation	8	9.30233	9.91e-10	ERBB4, LCK, INSR, ABL1, TYK2, JAK2, JAK1, IGF1R	85	40	16792	39.5106	1.08e-06	1.2e-07	1.14e-07
GOTERM_BP_DIRECT	GO:0007169~transmembrane receptor protein tyrosine kinase signaling pathway	10	11.6279	1.15e-09	CSF1R, ERBB4, LCK, INSR, ERBB2, TYK2, MET, EGFR, JAK1, IGF1R	85	96	16792	20.5784	1.25e-06	1.25e-07	1.19e-07
UP_SEQ_FEATURE	binding site:ATP	17	19.7674	1.38e-09	PRPS2, CSF1R, PRPS1, INSR, TYK2, EGFR, IGF1R, ERBB4, LCK, ERBB2, ABL1, JAK2, MET, FGFR3, PRKACB, JAK1, MAP3K5	86	558	20063	7.10742	4.72e-07	4.73e-07	4.63e-07
INTERPRO	IPR017441:Protein kinase, ATP binding site	15	17.4419	1.89e-09	CSF1R, INSR, TYK2, EGFR, IGF1R, ERBB4, LCK, ERBB2, ABL1, JAK2, MET, FGFR3, PRKACB, JAK1, MAP3K5	86	381	18559	8.49615	4.55e-07	3.79e-08	3.18e-08
INTERPRO	IPR000494:EGF receptor, L domain	5	5.81395	1.42e-08	ERBB4, INSR, ERBB2, EGFR, IGF1R	86	7	18559	154.145	3.42e-06	2.44e-07	2.05e-07
INTERPRO	IPR006211:Furin-like cysteine-rich domain	5	5.81395	1.42e-08	ERBB4, INSR, ERBB2, EGFR, IGF1R	86	7	18559	154.145	3.42e-06	2.44e-07	2.05e-07
GOTERM_MF_DIRECT	GO:0004714~transmembrane receptor protein tyrosine kinase activity	7	8.13953	3.31e-08	CSF1R, ERBB4, INSR, ERBB2, MET, EGFR, IGF1R	86	38	16881	36.1588	9.16e-06	1.02e-06	8.52e-07
INTERPRO	IPR000719:Protein kinase, catalytic domain	15	17.4419	4.21e-08	CSF1R, INSR, TYK2, EGFR, IGF1R, ERBB4, LCK, ERBB2, ABL1, JAK2, MET, FGFR3, PRKACB, JAK1, MAP3K5	86	487	18559	6.64689	1.01e-05	6.77e-07	5.67e-07
GOTERM_BP_DIRECT	GO:0018108~peptidyl-tyrosine phosphorylation	10	11.6279	7.03e-08	CSF1R, HSP90AA1, ERBB4, INSR, ERBB2, ABL1, JAK2, FGFR3, MET, EGFR	85	153	16792	12.912	7.63e-05	6.35e-06	6.04e-06
UP_SEQ_FEATURE	nucleotide phosphate-binding region:ATP	19	22.093	1.44e-07	PRPS2, CSF1R, PRPS1, INSR, TYK2, ATAD3A, EGFR, IGF1R, ERBB4, LCK, ERBB2, ABL1, DHX29, JAK2, MET, FGFR3, PRKACB, JAK1, MAP3K5	86	994	20063	4.45928	4.91e-05	2.46e-05	2.41e-05
UP_KEYWORDS	Transferase	24	27.907	2.65e-07	PRPS2, CSF1R, PRPS1, PRKDC, INSR, AKAP8L, CAD, TYK2, PIK3R1, EGFR, IGF1R, DPM1, ERBB4, LCK, ERBB2, ABL1, ATM, JAK2, MET, FGFR3, PRKACB, ATR, JAK1, MAP3K5	86	1708	20581	3.36273	4.38e-05	3.37e-06	2.92e-06
UP_SEQ_FEATURE	active site:Proton acceptor	15	17.4419	8.25e-07	CSF1R, INSR, TYK2, EGFR, IGF1R, ERBB4, LCK, ERBB2, ABL1, JAK2, MET, FGFR3, PRKACB, JAK1, MAP3K5	86	672	20063	5.20738	0.000281	9.41e-05	9.21e-05
KEGG_PATHWAY	hsa04066:HIF-1 signaling pathway	9	10.4651	1.16e-06	INSR, ERBB2, TCEB2, TCEB1, VHL, PIK3R1, RELA, EGFR, IGF1R	59	96	6879	10.9306	0.000192	3.2e-05	2.16e-05
INTERPRO	IPR006212:Furin-like repeat	5	5.81395	1.19e-06	ERBB4, INSR, ERBB2, EGFR, IGF1R	86	18	18559	59.9451	0.000288	1.69e-05	1.42e-05
SMART	SM00261:FU	5	5.81395	2.15e-06	ERBB4, INSR, ERBB2, EGFR, IGF1R	55	18	10057	50.7929	0.00014	4.65e-05	4.23e-05
GOTERM_MF_DIRECT	GO:0016301~kinase activity	10	11.6279	3.4e-06	PRPS2, PRPS1, PRKDC, LCK, ERBB2, AKAP8L, PIK3R1, JAK2, PRKACB, ATR	86	241	16881	8.14484	0.000942	8.57e-05	7.17e-05
UP_SEQ_FEATURE	domain:Protein kinase	12	13.9535	5.46e-06	CSF1R, ERBB4, LCK, INSR, ERBB2, ABL1, FGFR3, MET, PRKACB, EGFR, IGF1R, MAP3K5	86	478	20063	5.85667	0.00185847	0.000311	0.000305
GOTERM_MF_DIRECT	GO:0004672~protein kinase activity	11	12.7907	1.27e-05	TRIM28, PRKDC, ERBB2, CAD, ABL1, TYK2, JAK2, MET, EGFR, ATR, MAP3K5	86	359	16881	6.01448	0.00350495	0.000251	0.00021
GOTERM_MF_DIRECT	GO:0004716~receptor signaling protein tyrosine kinase activity	4	4.65116	1.44e-05	ERBB4, INSR, ERBB2, EGFR	86	10	16881	78.5163	0.00398442	0.000266	0.000223
KEGG_PATHWAY	hsa04014:Ras signaling pathway	11	12.7907	1.57e-05	CSF1R, RASA1, INSR, ABL1, PIK3R1, FGFR3, MET, PRKACB, RELA, EGFR, IGF1R	59	226	6879	5.67489	0.00260185	0.000218	0.000147
GOTERM_BP_DIRECT	GO:0038128~ERBB2 signaling pathway	5	5.81395	3.78e-05	HSP90AA1, ERBB4, ERBB2, PIK3R1, EGFR	85	38	16792	25.9938	0.0401623	0.00186319	0.00177046
KEGG_PATHWAY	hsa05213:Endometrial cancer	6	6.97674	6.87e-05	ERBB2, PTEN, CTNNB1, PIK3R1, TP53, EGFR	59	52	6879	13.4531	0.0113325	0.0006	0.000405
KEGG_PATHWAY	hsa04012:ErbB signaling pathway	7	8.13953	8.22e-05	ERBB4, ERBB2, ABL1, PIK3R1, CRK, EGFR, CRKL	59	87	6879	9.38106	0.0135527	0.000682	0.00046
INTERPRO	IPR016245:Tyrosine protein kinase, EGF/ERB/XmrK receptor	3	3.48837	0.000124	ERBB4, ERBB2, EGFR	86	4	18559	161.852	0.0293602	0.00135446	0.00113527
GOTERM_BP_DIRECT	GO:0070374~positive regulation of ERK1 and ERK2 cascade	7	8.13953	0.000244	CSF1R, ERBB4, PTEN, ABL1, FGFR3, TIRAP, EGFR	85	175	16792	7.90212	0.23262	0.00856579	0.00813948
KEGG_PATHWAY	hsa05205:Proteoglycans in cancer	9	10.4651	0.000244	ERBB4, ERBB2, CTNNB1, PIK3R1, TP53, MET, PRKACB, EGFR, IGF1R	59	200	6879	5.24669	0.0397107	0.00168815	0.001139
KEGG_PATHWAY	hsa04520:Adherens junction	6	6.97674	0.000304	INSR, ERBB2, CTNNB1, MET, EGFR, IGF1R	59	71	6879	9.85295	0.0492889	0.00194374	0.00131144
GOTERM_BP_DIRECT	GO:2000145~regulation of cell motility	4	4.65116	0.000361	ERBB4, ERBB2, ABL1, EGFR	85	28	16792	28.2218	0.324444	0.0112042	0.0106466
PIR_SUPERFAMILY	PIRSF000619:tyrosine-protein kinase, EGF receptor type	3	3.48837	0.000436	ERBB4, ERBB2, EGFR	16	4	1692	79.3125	0.00478418	0.00239731	0.00239731
GOTERM_BP_DIRECT	GO:0001934~positive regulation of protein phosphorylation	6	6.97674	0.000438	CSF1R, ERBB4, INSR, ERBB2, ABL1, EGFR	85	127	16792	9.33321	0.378247	0.0125028	0.0118806
GOTERM_BP_DIRECT	GO:0007165~signal transduction	16	18.6047	0.000582	CSF1R, HSP90AA1, IRS1, PIK3R1, EGFR, TIRAP, IGF1R, ERBB4, RASA1, ERBB2, ATM, PDCD1, JAK2, IL7R, MET, PRKACB	85	1161	16792	2.72252	0.468368	0.0146888	0.0139578
GOTERM_CC_DIRECT	GO:0016323~basolateral plasma membrane	6	6.97674	0.00146213	HSP90AA1, HSP90AB1, ERBB4, ERBB2, CTNNB1, EGFR	85	180	18224	7.14667	0.247129	0.0166855	0.0147073
GOTERM_BP_DIRECT	GO:0006468~protein phosphorylation	9	10.4651	0.00199631	LCK, ERBB2, ATM, TYK2, PIK3R1, JAK2, PRKACB, JAK1, MAP3K5	85	456	16792	3.89907	0.885612	0.0401111	0.0381147
GOTERM_BP_DIRECT	GO:0030335~positive regulation of cell migration	6	6.97674	0.00229615	CSF1R, INSR, PIK3R1, JAK2, EGFR, IGF1R	85	184	16792	6.44194	0.917437	0.0437075	0.0415322
GOTERM_BP_DIRECT	GO:0008283~cell proliferation	8	9.30233	0.00237221	CSF1R, ERBB4, PRKDC, ERBB2, PTEN, TP53, MET, EGFR	85	366	16792	4.3181	0.923991	0.0443766	0.042168
GOTERM_CC_DIRECT	GO:0043235~receptor complex	5	5.81395	0.00282345	ERBB4, INSR, ERBB2, EGFR, IGF1R	85	127	18224	8.44094	0.422198	0.0282905	0.0249365
INTERPRO	IPR009030:Insulin-like growth factor binding protein, N-terminal	5	5.81395	0.00381787	ERBB4, INSR, ERBB2, EGFR, IGF1R	86	139	18559	7.76267	0.602225	0.0219073	0.0183622
BIOCARTA	h_her2Pathway:Role of ERBB2 in Signal Transduction and Oncology	4	4.65116	0.0151322	ERBB4, ERBB2, PIK3R1, EGFR	39	23	1625	7.24638	0.899984	0.175766	0.158306
UP_KEYWORDS	Receptor	14	16.2791	0.0173438	CSF1R, IRS1, INSR, EGFR, TIRAP, IGF1R, CLEC7A, ERBB4, ERBB2, IL7R, MET, FGFR3, HSPA1A, IFNAR1	86	1648	20581	2.03301	0.944247	0.102443	0.0887836
GOTERM_BP_DIRECT	GO:0045740~positive regulation of DNA replication	3	3.48837	0.0187041	INSR, EGFR, IGF1R	85	42	16792	14.1109	1	0.22301	0.211911
BIOCARTA	h_cblPathway:CBL mediated ligand-induced downregulation of EGF receptors	3	3.48837	0.0353173	CSF1R, MET, EGFR	39	13	1625	9.61538	0.995614	0.222205	0.200132
INTERPRO	IPR013783:Immunoglobulin-like fold	9	10.4651	0.0694518	CSF1R, INSR, PDCD1, IL7R, FGFR3, MET, RELA, IGF1R, IFNAR1	86	951	18559	2.04229	1	0.316234	0.265059
GOTERM_CC_DIRECT	GO:0005886~plasma membrane	25	29.0698	0.1209	CSF1R, IRS1, PTEN, HSPB1, PIK3R1, EGFR, IGF1R, CLEC7A, ERBB4, ERBB2, PRKACB, CCT3, HSPA8, HSP90AA1, INSR, TIRAP, VAV1, LCK, CTNNB1, PDCD1, IL7R, MET, FGFR3, CRK, IFNAR1	85	4121	18224	1.30066	1	0.509882	0.449432
KEGG_PATHWAY	hsa04020:Calcium signaling pathway	4	4.65116	0.191258	ERBB4, ERBB2, PRKACB, EGFR	59	179	6879	2.60544	1	0.39196	0.264455
GOTERM_CC_DIRECT	GO:0010008~endosome membrane	3	3.48837	0.20986	INSR, ERBB2, EGFR	85	185	18224	3.47676	1	0.75507	0.665551
UP_KEYWORDS	Cell membrane	17	19.7674	0.231133	HSPA8, CSF1R, HSP90AA1, INSR, EGFR, TIRAP, IGF1R, CLEC7A, ERBB4, LCK, ERBB2, CTNNB1, IL7R, FGFR3, CRK, PRKACB, IFNAR1	86	3175	20581	1.28137	1	0.6934	0.600947
UP_KEYWORDS	Membrane	32	37.2093	0.536462	SLC25A1, CSF1R, SLC25A3, EGFR, TIMM50, IGF1R, CLEC7A, ERBB4, ERBB2, ABL1, VHL, JAK2, PRKACB, JAK1, OSBPL8, HSPA8, HSP90AA1, NDUFA4, INSR, ATAD3A, TIRAP, ETV6, DNAJA1, LCK, CTNNB1, PDCD1, IL7R, MET, FGFR3, TP53, CRK, IFNAR1	86	7494	20581	1.02189	1	1	0.871951
UP_KEYWORDS	Disulfide bond	15	17.4419	0.566477	CCT3, CSF1R, INSR, EGFR, TIRAP, IGF1R, IRF3, CLEC7A, ERBB4, ERBB2, PDCD1, IL7R, MET, FGFR3, IFNAR1	86	3434	20581	1.04534	1	1	0.871951
GOTERM_CC_DIRECT	GO:0005887~integral component of plasma membrane	7	8.13953	0.643612	CSF1R, SLC25A3, INSR, FGFR3, MET, IGF1R, IFNAR1	85	1415	18224	1.06064	1	1	0.88601
UP_SEQ_FEATURE	topological domain:Extracellular	12	13.9535	0.647498	CSF1R, ERBB4, CLEC7A, INSR, ERBB2, PDCD1, IL7R, FGFR3, MET, EGFR, IGF1R, IFNAR1	86	2787	20063	1.00448	1	1	0.982405
UP_SEQ_FEATURE	disulfide bond	12	13.9535	0.708066	CCT3, CSF1R, IRF3, ERBB4, CLEC7A, INSR, ERBB2, PDCD1, FGFR3, EGFR, IGF1R, IFNAR1	86	2917	20063	0.959715	1	1	0.982405
UP_SEQ_FEATURE	signal peptide	12	13.9535	0.859674	CSF1R, RCN2, ERBB4, INSR, ERBB2, PDCD1, IL7R, FGFR3, MET, EGFR, IGF1R, IFNAR1	86	3346	20063	0.836667	1	1	0.982405
UP_KEYWORDS	Transmembrane helix	20	23.2558	0.879034	SLC25A1, OSBPL8, CSF1R, SLC25A3, NDUFA4, INSR, ATAD3A, EGFR, TIMM50, ETV6, IGF1R, CLEC7A, ERBB4, ERBB2, PDCD1, IL7R, MET, FGFR3, TP53, IFNAR1	86	5634	20581	0.849535	1	1	0.879034
UP_KEYWORDS	Transmembrane	20	23.2558	0.882374	SLC25A1, OSBPL8, CSF1R, SLC25A3, NDUFA4, INSR, ATAD3A, EGFR, TIMM50, ETV6, IGF1R, CLEC7A, ERBB4, ERBB2, PDCD1, IL7R, MET, FGFR3, TP53, IFNAR1	86	5651	20581	0.846979	1	1	0.882374
UP_SEQ_FEATURE	topological domain:Cytoplasmic	12	13.9535	0.886706	CSF1R, ERBB4, CLEC7A, INSR, ERBB2, PDCD1, IL7R, FGFR3, MET, EGFR, IGF1R, IFNAR1	86	3456	20063	0.810037	1	1	0.982405
UP_KEYWORDS	Signal	14	16.2791	0.900931	MRPS28, CSF1R, INSR, EGFR, IGF1R, FXR1, RCN2, ERBB4, ERBB2, PDCD1, IL7R, MET, FGFR3, IFNAR1	86	4160	20581	0.805383	1	1	0.900931
UP_KEYWORDS	Glycoprotein	15	17.4419	0.921352	CSF1R, HSP90AB1, INSR, EGFR, IGF1R, CLEC7A, ERBB4, ERBB2, CTNNB1, PDCD1, IL7R, MET, FGFR3, TP53, IFNAR1	86	4551	20581	0.788774	1	1	0.921352
GOTERM_CC_DIRECT	GO:0016021~integral component of membrane	18	20.9302	0.965398	SLC25A1, OSBPL8, CSF1R, SLC25A3, NDUFA4, ATAD3A, EGFR, TIMM50, ETV6, IGF1R, CLEC7A, ERBB4, ERBB2, PDCD1, IL7R, MET, FGFR3, TP53	85	5163	18224	0.747472	1	1	0.965398
UP_SEQ_FEATURE	transmembrane region	15	17.4419	0.980276	SLC25A1, CSF1R, SLC25A3, INSR, EGFR, TIMM50, IGF1R, CLEC7A, ERBB4, ERBB2, PDCD1, IL7R, MET, FGFR3, IFNAR1	86	5056	20063	0.69212	1	1	0.982405
UP_SEQ_FEATURE	glycosylation site:N-linked (GlcNAc...)	12	13.9535	0.981141	CSF1R, ERBB4, CLEC7A, INSR, ERBB2, PDCD1, IL7R, FGFR3, MET, EGFR, IGF1R, IFNAR1	86	4234	20063	0.661192	1	1	0.982405
Annotation Cluster 7	Enrichment Score: 4.471069879627162
Category	Term	Count	%	PValue	Genes	List Total	Pop Hits	Pop Total	Fold Enrichment	Bonferroni	Benjamini	FDR
INTERPRO	IPR005946:Ribose-phosphate diphosphokinase	4	4.65116	9.21e-07	PRPS2, PRPSAP1, PRPS1, PRPSAP2	86	5	18559	172.642	0.000222	1.39e-05	1.16e-05
GOTERM_MF_DIRECT	GO:0004749~ribose phosphate diphosphokinase activity	4	4.65116	1.22e-06	PRPS2, PRPSAP1, PRPS1, PRPSAP2	86	5	16881	157.033	0.000339	3.39e-05	2.84e-05
UP_KEYWORDS	Nucleotide biosynthesis	4	4.65116	3.75e-06	PRPS2, PRPSAP1, PRPS1, PRPSAP2	86	8	20581	119.657	0.000619	4.42e-05	3.83e-05
INTERPRO	IPR000836:Phosphoribosyltransferase domain	4	4.65116	1.98e-05	PRPS2, PRPSAP1, PRPS1, PRPSAP2	86	12	18559	71.9341	0.00476019	0.000239	0.0002
GOTERM_BP_DIRECT	GO:0009165~nucleotide biosynthetic process	4	4.65116	5.26e-05	PRPS2, PRPSAP1, PRPS1, PRPSAP2	85	15	16792	52.6808	0.0554863	0.00237848	0.00226011
GOTERM_CC_DIRECT	GO:0002189~ribose phosphate diphosphokinase complex	3	3.48837	6.28e-05	PRPS2, PRPS1, PRPSAP2	85	3	18224	214.4	0.0121083	0.00121818	0.00107376
GOTERM_MF_DIRECT	GO:0000287~magnesium ion binding	8	9.30233	7.55e-05	PRPS2, PRPSAP1, PRPS1, PRPSAP2, PTEN, ABL1, PRKACB, MAP3K5	86	204	16881	7.69767	0.0207055	0.000951	0.000797
GOTERM_BP_DIRECT	GO:0009116~nucleoside metabolic process	4	4.65116	0.00011	PRPS2, PRPSAP1, PRPS1, PRPSAP2	85	19	16792	41.5901	0.112929	0.00427942	0.00406644
GOTERM_BP_DIRECT	GO:0006139~nucleobase-containing compound metabolic process	3	3.48837	0.0249795	PRPS2, PRPSAP1, PRPSAP2	85	49	16792	12.0951	1	0.258122	0.245275
Annotation Cluster 8	Enrichment Score: 4.368198958133423
Category	Term	Count	%	PValue	Genes	List Total	Pop Hits	Pop Total	Fold Enrichment	Bonferroni	Benjamini	FDR
INTERPRO	IPR020635:Tyrosine-protein kinase, catalytic domain	13	15.1163	3.85e-15	CSF1R, INSR, TYK2, EGFR, IGF1R, ERBB4, LCK, ERBB2, ABL1, JAK2, MET, FGFR3, JAK1	86	85	18559	33.0051	9.36e-13	9.27e-13	7.77e-13
INTERPRO	IPR008266:Tyrosine-protein kinase, active site	13	15.1163	1.52e-14	CSF1R, INSR, TYK2, EGFR, IGF1R, ERBB4, LCK, ERBB2, ABL1, JAK2, MET, FGFR3, JAK1	86	95	18559	29.5308	3.67e-12	1.84e-12	1.54e-12
SMART	SM00219:TyrKc	13	15.1163	1.53e-14	CSF1R, INSR, TYK2, EGFR, IGF1R, ERBB4, LCK, ERBB2, ABL1, JAK2, MET, FGFR3, JAK1	55	85	10057	27.966	9.96e-13	9.94e-13	9.02e-13
UP_KEYWORDS	Tyrosine-protein kinase	13	15.1163	3.49e-14	CSF1R, INSR, TYK2, EGFR, IGF1R, ERBB4, LCK, ERBB2, ABL1, JAK2, MET, FGFR3, JAK1	86	112	20581	27.7775	5.75e-12	1.15e-12	9.97e-13
INTERPRO	IPR001245:Serine-threonine/tyrosine-protein kinase catalytic domain	13	15.1163	1.73e-12	CSF1R, INSR, TYK2, EGFR, IGF1R, ERBB4, LCK, ERBB2, ABL1, JAK2, MET, FGFR3, JAK1	86	140	18559	20.0388	4.17e-10	1.04e-10	8.74e-11
GOTERM_MF_DIRECT	GO:0004713~protein tyrosine kinase activity	13	15.1163	2.79e-12	HSP90AA1, INSR, TYK2, EGFR, IGF1R, ERBB4, LCK, ERBB2, ABL1, JAK2, MET, FGFR3, JAK1	86	133	16881	19.1863	7.73e-10	1.93e-10	1.62e-10
GOTERM_BP_DIRECT	GO:0038083~peptidyl-tyrosine autophosphorylation	8	9.30233	9.91e-10	ERBB4, LCK, INSR, ABL1, TYK2, JAK2, JAK1, IGF1R	85	40	16792	39.5106	1.08e-06	1.2e-07	1.14e-07
GOTERM_BP_DIRECT	GO:0060334~regulation of interferon-gamma-mediated signaling pathway	4	4.65116	3.33e-05	SOCS1, HSP90AB1, JAK2, JAK1	85	13	16792	60.7855	0.0354969	0.00172103	0.00163538
KEGG_PATHWAY	hsa05145:Toxoplasmosis	8	9.30233	3.39e-05	HSPA8, SOCS1, HSPA6, TYK2, JAK2, RELA, JAK1, HSPA1A	59	110	6879	8.47951	0.00561137	0.000375	0.000253
GOTERM_BP_DIRECT	GO:0045087~innate immune response	11	12.7907	5.56e-05	CSF1R, TRIM28, CLEC7A, LCK, ABL1, TRIM14, TYK2, JAK2, TIRAP, JAK1, MAP3K5	85	430	16792	5.05368	0.0585029	0.00241129	0.00229129
GOTERM_MF_DIRECT	GO:0004715~non-membrane spanning protein tyrosine kinase activity	5	5.81395	8.31e-05	LCK, ABL1, TYK2, JAK2, JAK1	86	46	16881	21.3359	0.0227684	0.00100133	0.000839
INTERPRO	IPR016251:Tyrosine-protein kinase, non-receptor Jak/Tyk2	3	3.48837	0.000124	TYK2, JAK2, JAK1	86	4	18559	161.852	0.0293602	0.00135446	0.00113527
GOTERM_MF_DIRECT	GO:0005131~growth hormone receptor binding	3	3.48837	0.000248	TYK2, JAK2, JAK1	86	5	16881	117.774	0.0664269	0.0027491	0.0023025
GOTERM_CC_DIRECT	GO:0031234~extrinsic component of cytoplasmic side of plasma membrane	5	5.81395	0.000273	LCK, ABL1, TYK2, JAK2, JAK1	85	68	18224	15.7647	0.051638	0.00441765	0.00389391
PIR_SUPERFAMILY	PIRSF000636:tyrosine-protein kinase, Jak/Tyk2 type	3	3.48837	0.000436	TYK2, JAK2, JAK1	16	4	1692	79.3125	0.00478418	0.00239731	0.00239731
KEGG_PATHWAY	hsa05168:Herpes simplex infection	8	9.30233	0.000803	USP7, IRF3, TYK2, JAK2, TP53, RELA, JAK1, IFNAR1	59	183	6879	5.09697	0.124867	0.00430085	0.00290178
KEGG_PATHWAY	hsa04630:Jak-STAT signaling pathway	7	8.13953	0.00129858	SOCS1, TYK2, PIK3R1, JAK2, IL7R, JAK1, IFNAR1	59	145	6879	5.62864	0.194027	0.006159	0.00415547
GOTERM_BP_DIRECT	GO:0016477~cell migration	6	6.97674	0.00171042	ERBB4, PTEN, ABL1, TYK2, JAK2, JAK1	85	172	16792	6.89138	0.843922	0.0363884	0.0345774
UP_SEQ_FEATURE	domain:Protein kinase 1	3	3.48837	0.00179702	TYK2, JAK2, JAK1	86	15	20063	46.6581	0.458458	0.061458	0.0602001
UP_SEQ_FEATURE	domain:Protein kinase 2	3	3.48837	0.00179702	TYK2, JAK2, JAK1	86	15	20063	46.6581	0.458458	0.061458	0.0602001
GOTERM_MF_DIRECT	GO:0008022~protein C-terminus binding	6	6.97674	0.00225452	USP7, LCK, ERBB2, ABL1, CTNNB1, JAK2	86	182	16881	6.47112	0.464849	0.0173473	0.0145291
INTERPRO	IPR011993:Pleckstrin homology-like domain	8	9.30233	0.00343379	OSBPL8, DAB1, IRS1, RASA1, TYK2, JAK2, VAV1, JAK1	86	427	18559	4.04313	0.5635	0.020184	0.0169177
GOTERM_CC_DIRECT	GO:0005856~cytoskeleton	7	8.13953	0.00733372	CCT3, TUBB, HSPB1, TYK2, JAK2, TUBB4B, JAK1	85	371	18224	4.04528	0.760208	0.0618584	0.0545246
BIOCARTA	h_stat3Pathway:Stat3 Signaling Pathway	3	3.48837	0.0136466	TYK2, JAK2, JAK1	39	8	1625	15.625	0.874421	0.175766	0.158306
GOTERM_BP_DIRECT	GO:0042127~regulation of cell proliferation	5	5.81395	0.0138903	LCK, ABL1, TYK2, JAK2, JAK1	85	185	16792	5.33927	1	0.186234	0.176966
UP_SEQ_FEATURE	domain:FERM	3	3.48837	0.0183384	TYK2, JAK2, JAK1	86	49	20063	14.2831	0.998185	0.391984	0.383961
INTERPRO	IPR019748:FERM central domain	3	3.48837	0.0228607	TYK2, JAK2, JAK1	86	51	18559	12.6943	0.996202	0.110189	0.0923574
INTERPRO	IPR019749:Band 4.1 domain	3	3.48837	0.0228607	TYK2, JAK2, JAK1	86	51	18559	12.6943	0.996202	0.110189	0.0923574
INTERPRO	IPR000299:FERM domain	3	3.48837	0.0228607	TYK2, JAK2, JAK1	86	51	18559	12.6943	0.996202	0.110189	0.0923574
BBID	12.IL-6_type_cytok-signal-transduct	4	4.65116	0.0269275	SOCS1, TYK2, JAK2, JAK1	16	18	388	5.38889	0.58251	0.834753	0.834753
SMART	SM00295:B41	3	3.48837	0.0305095	TYK2, JAK2, JAK1	55	51	10057	10.7561	0.866546	0.220347	0.200007
BIOCARTA	h_il22bpPathway:IL22 Soluble Receptor Signaling Pathway	3	3.48837	0.0353173	TYK2, JAK2, JAK1	39	13	1625	9.61538	0.995614	0.222205	0.200132
GOTERM_BP_DIRECT	GO:0035556~intracellular signal transduction	6	6.97674	0.0514449	RASA1, HSPB1, TYK2, JAK2, JAK1, CRKL	85	403	16792	2.94123	1	0.442998	0.42095
BBID	48.mice_minus_JAKs_and_STATs	3	3.48837	0.0627548	TYK2, JAK2, JAK1	16	11	388	6.61364	0.874309	0.972699	0.972699
UP_KEYWORDS	Magnesium	6	6.97674	0.0782895	PRPS2, PRPS1, ABL1, JAK2, JAK1, MAP3K5	86	552	20581	2.60124	0.999999	0.355649	0.308229
GOTERM_BP_DIRECT	GO:0030154~cell differentiation	6	6.97674	0.0817635	FXR1, TYK2, JAK2, TP53, JAK1, ETV6	85	462	16792	2.56562	1	0.576061	0.54739
GOTERM_MF_DIRECT	GO:0005102~receptor binding	5	5.81395	0.102559	RASA1, ABL1, JAK2, JAK1, HSPA1A	86	353	16881	2.78032	1	0.417776	0.349906
Annotation Cluster 9	Enrichment Score: 3.3542641449771056
Category	Term	Count	%	PValue	Genes	List Total	Pop Hits	Pop Total	Fold Enrichment	Bonferroni	Benjamini	FDR
GOTERM_MF_DIRECT	GO:0019903~protein phosphatase binding	11	12.7907	6.25e-13	CSF1R, HSP90AA1, LCK, ERBB2, CTNNB1, PIK3R1, TP53, MET, EGFR, JAK1, MAP3K5	86	63	16881	34.273	1.73e-10	5.77e-11	4.83e-11
KEGG_PATHWAY	hsa05215:Prostate cancer	10	11.6279	3.86e-08	HSP90AA1, HSP90AB1, ERBB2, PTEN, CTNNB1, PIK3R1, TP53, RELA, EGFR, IGF1R	59	88	6879	13.2492	6.41e-06	2.14e-06	1.44e-06
KEGG_PATHWAY	hsa05230:Central carbon metabolism in cancer	7	8.13953	1.42e-05	ERBB2, PTEN, PIK3R1, FGFR3, TP53, MET, EGFR	59	64	6879	12.7524	0.00234969	0.000218	0.000147
GOTERM_BP_DIRECT	GO:0038128~ERBB2 signaling pathway	5	5.81395	3.78e-05	HSP90AA1, ERBB4, ERBB2, PIK3R1, EGFR	85	38	16792	25.9938	0.0401623	0.00186319	0.00177046
KEGG_PATHWAY	hsa05213:Endometrial cancer	6	6.97674	6.87e-05	ERBB2, PTEN, CTNNB1, PIK3R1, TP53, EGFR	59	52	6879	13.4531	0.0113325	0.0006	0.000405
KEGG_PATHWAY	hsa05212:Pancreatic cancer	6	6.97674	0.000201	ERBB2, PIK3R1, TP53, RELA, EGFR, JAK1	59	65	6879	10.7625	0.0327739	0.00144868	0.000977
KEGG_PATHWAY	hsa05205:Proteoglycans in cancer	9	10.4651	0.000244	ERBB4, ERBB2, CTNNB1, PIK3R1, TP53, MET, PRKACB, EGFR, IGF1R	59	200	6879	5.24669	0.0397107	0.00168815	0.001139
KEGG_PATHWAY	hsa05218:Melanoma	6	6.97674	0.000304	PTEN, PIK3R1, TP53, MET, EGFR, IGF1R	59	71	6879	9.85295	0.0492889	0.00194374	0.00131144
KEGG_PATHWAY	hsa05214:Glioma	5	5.81395	0.00210145	PTEN, PIK3R1, TP53, EGFR, IGF1R	59	65	6879	8.96871	0.294754	0.00969004	0.00653786
KEGG_PATHWAY	hsa05219:Bladder cancer	4	4.65116	0.00483173	ERBB2, FGFR3, TP53, EGFR	59	41	6879	11.3749	0.55247	0.0200517	0.0135288
BIOCARTA	h_telPathway:Telomeres, Telomerase, Cellular Aging, and Immortality	4	4.65116	0.00755797	HSP90AA1, TP53, EGFR, IGF1R	39	18	1625	9.25926	0.681963	0.175766	0.158306
GOTERM_MF_DIRECT	GO:0046982~protein heterodimerization activity	8	9.30233	0.00896267	FXR1, ERBB2, CTNNB1, PIK3R1, TP53, TIRAP, RELA, EGFR	86	465	16881	3.37704	0.917409	0.0605526	0.0507156
KEGG_PATHWAY	hsa05223:Non-small cell lung cancer	4	4.65116	0.0114941	ERBB2, PIK3R1, TP53, EGFR	59	56	6879	8.32809	0.853258	0.0381605	0.0257469
BIOCARTA	h_her2Pathway:Role of ERBB2 in Signal Transduction and Oncology	4	4.65116	0.0151322	ERBB4, ERBB2, PIK3R1, EGFR	39	23	1625	7.24638	0.899984	0.175766	0.158306
KEGG_PATHWAY	hsa04071:Sphingolipid signaling pathway	5	5.81395	0.0181186	PTEN, PIK3R1, TP53, RELA, MAP3K5	59	120	6879	4.85805	0.951938	0.0546852	0.0368961
BIOCARTA	h_tffPathway:Trefoil Factors Initiate Mucosal Healing	4	4.65116	0.021169	ERBB2, CTNNB1, PIK3R1, EGFR	39	26	1625	6.41026	0.960476	0.176939	0.159363
KEGG_PATHWAY	hsa05222:Small cell lung cancer	4	4.65116	0.0345232	PTEN, PIK3R1, TP53, RELA	59	85	6879	5.48674	0.997068	0.0939484	0.0633869
BIOCARTA	h_igf1mtorPathway:Skeletal muscle hypertrophy is regulated via AKT/mTOR pathway	3	3.48837	0.0776785	PTEN, PIK3R1, IGF1R	39	20	1625	6.25	0.999995	0.434424	0.391269
BIOCARTA	h_ctcfPathway:CTCF: First Multivalent Nuclear Factor	3	3.48837	0.114104	PTEN, PIK3R1, TP53	39	25	1625	5	1	0.506754	0.456414
Annotation Cluster 10	Enrichment Score: 3.337208208924057
Category	Term	Count	%	PValue	Genes	List Total	Pop Hits	Pop Total	Fold Enrichment	Bonferroni	Benjamini	FDR
UP_KEYWORDS	Stress response	10	11.6279	3.17e-10	HSP90AB3P, HSPA8, HSP90AB2P, HSP90AA1, HSP90AB1, HSPA6, HSPB1, PIK3R1, HSPA1A, MAP3K5	86	100	20581	23.9314	5.24e-08	5.82e-09	5.04e-09
GOTERM_BP_DIRECT	GO:1900034~regulation of cellular response to heat	7	8.13953	2e-06	HSPA8, HSP90AA1, HSP90AB1, BAG2, ATM, ATR, HSPA1A	85	75	16792	18.4383	0.00216582	0.000123	0.000117
GOTERM_BP_DIRECT	GO:0006986~response to unfolded protein	6	6.97674	2.04e-06	DNAJA1, HSPA8, HSP90AA1, HSP90AB1, HSPA6, HSPB1	85	42	16792	28.2218	0.00221377	0.000123	0.000117
KEGG_PATHWAY	hsa04915:Estrogen signaling pathway	8	9.30233	1.7e-05	HSPA8, HSP90AA1, HSP90AB1, HSPA6, PIK3R1, PRKACB, EGFR, HSPA1A	59	99	6879	9.42167	0.00282444	0.000218	0.000147
GOTERM_MF_DIRECT	GO:0042623~ATPase activity, coupled	4	4.65116	2.62e-05	HSPA8, HSPA6, CCT8, HSPA1A	86	12	16881	65.4302	0.00723991	0.000382	0.00032
KEGG_PATHWAY	hsa05145:Toxoplasmosis	8	9.30233	3.39e-05	HSPA8, SOCS1, HSPA6, TYK2, JAK2, RELA, JAK1, HSPA1A	59	110	6879	8.47951	0.00561137	0.000375	0.000253
GOTERM_BP_DIRECT	GO:0042026~protein refolding	4	4.65116	5.26e-05	HSPA8, HSP90AA1, HSPA6, HSPA1A	85	15	16792	52.6808	0.0554863	0.00237848	0.00226011
KEGG_PATHWAY	hsa04612:Antigen processing and presentation	6	6.97674	0.000418	HSPA8, HSP90AA1, HSP90AB1, PSME3, HSPA6, HSPA1A	59	76	6879	9.20473	0.0671044	0.00248027	0.00167343
KEGG_PATHWAY	hsa04141:Protein processing in endoplasmic reticulum	8	9.30233	0.000499	DNAJA1, HSPA8, HSP90AA1, HSP90AB1, BAG2, HSPA6, HSPA1A, MAP3K5	59	169	6879	5.51921	0.0795516	0.00285771	0.00192809
GOTERM_MF_DIRECT	GO:0031072~heat shock protein binding	4	4.65116	0.00122746	HSPA8, HSP90AB1, HSPA6, HSPA1A	86	42	16881	18.6944	0.288382	0.0109679	0.00918613
INTERPRO	IPR013126:Heat shock protein 70 family	3	3.48837	0.002094	HSPA8, HSPA6, HSPA1A	86	15	18559	43.1605	0.396604	0.0132803	0.0111312
INTERPRO	IPR018181:Heat shock protein 70, conserved site	3	3.48837	0.002094	HSPA8, HSPA6, HSPA1A	86	15	18559	43.1605	0.396604	0.0132803	0.0111312
GOTERM_BP_DIRECT	GO:0031396~regulation of protein ubiquitination	3	3.48837	0.00283516	HSP90AA1, HSP90AB1, HSPA1A	85	16	16792	37.0412	0.954065	0.0521382	0.0495433
GOTERM_MF_DIRECT	GO:0023026~MHC class II protein complex binding	3	3.48837	0.00287205	HSPA8, HSP90AA1, HSP90AB1	86	16	16881	36.8045	0.549187	0.0215016	0.0180085
KEGG_PATHWAY	hsa05134:Legionellosis	4	4.65116	0.0104076	HSPA8, HSPA6, RELA, HSPA1A	59	54	6879	8.63653	0.823901	0.0359928	0.0242843
GOTERM_CC_DIRECT	GO:0042470~melanosome	4	4.65116	0.0113832	HSPA8, HSP90AA1, HSP90AB1, CCT4	85	101	18224	8.49109	0.891499	0.0849359	0.0748662
KEGG_PATHWAY	hsa04144:Endocytosis	6	6.97674	0.0515538	HSPA8, HSPA6, FGFR3, EGFR, HSPA1A, IGF1R	59	241	6879	2.90274	0.999847	0.133718	0.0902191
GOTERM_MF_DIRECT	GO:0016887~ATPase activity	4	4.65116	0.0649763	HSPA8, HSP90AA1, ABCE1, HSPA1A	86	183	16881	4.29051	1	0.290298	0.243137
GOTERM_CC_DIRECT	GO:0072562~blood microparticle	3	3.48837	0.15533	HSPA8, HSPA6, HSPA1A	85	152	18224	4.23158	1	0.61498	0.54207
KEGG_PATHWAY	hsa03040:Spliceosome	3	3.48837	0.309375	HSPA8, HSPA6, HSPA1A	59	133	6879	2.62992	1	0.564355	0.380769
Annotation Cluster 11	Enrichment Score: 3.1503501916386525
Category	Term	Count	%	PValue	Genes	List Total	Pop Hits	Pop Total	Fold Enrichment	Bonferroni	Benjamini	FDR
KEGG_PATHWAY	hsa05162:Measles	11	12.7907	1.23e-07	HSPA8, IRF3, HSPA6, TYK2, PIK3R1, JAK2, TP53, RELA, JAK1, HSPA1A, IFNAR1	59	133	6879	9.64305	2.05e-05	5.12e-06	3.45e-06
KEGG_PATHWAY	hsa05164:Influenza A	10	11.6279	1.26e-05	HSPA8, IRF3, HSPA6, TYK2, PIK3R1, JAK2, RELA, JAK1, HSPA1A, IFNAR1	59	174	6879	6.70076	0.0020953	0.000218	0.000147
KEGG_PATHWAY	hsa05160:Hepatitis C	9	10.4651	1.34e-05	IRF3, PSME3, TYK2, PIK3R1, TP53, RELA, EGFR, JAK1, IFNAR1	59	133	6879	7.88977	0.00222901	0.000218	0.000147
UP_KEYWORDS	Host-virus interaction	10	11.6279	3e-05	HSPA8, USP7, IRF3, LCK, TCEB1, PIK3R1, ABCE1, TP53, RELA, MAP3K5	86	385	20581	6.21595	0.00494539	0.000292	0.000253
KEGG_PATHWAY	hsa04380:Osteoclast differentiation	8	9.30233	0.000104	CSF1R, SOCS1, LCK, TYK2, PIK3R1, RELA, JAK1, IFNAR1	59	131	6879	7.1202	0.0170605	0.000819	0.000553
KEGG_PATHWAY	hsa05161:Hepatitis B	8	9.30233	0.000196	IRF3, PTEN, PIK3R1, TP53, TIRAP, RELA, JAK1, IFNAR1	59	145	6879	6.43273	0.0319624	0.00144868	0.000977
GOTERM_BP_DIRECT	GO:0060338~regulation of type I interferon-mediated signaling pathway	4	4.65116	0.000289	HSP90AB1, TYK2, JAK1, IFNAR1	85	26	16792	30.3928	0.269136	0.00979633	0.00930878
KEGG_PATHWAY	hsa05169:Epstein-Barr virus infection	7	8.13953	0.000524	USP7, IRF3, TYK2, PIK3R1, TP53, RELA, JAK1	59	122	6879	6.68977	0.0833597	0.00290058	0.00195701
KEGG_PATHWAY	hsa05168:Herpes simplex infection	8	9.30233	0.000803	USP7, IRF3, TYK2, JAK2, TP53, RELA, JAK1, IFNAR1	59	183	6879	5.09697	0.124867	0.00430085	0.00290178
KEGG_PATHWAY	hsa04630:Jak-STAT signaling pathway	7	8.13953	0.00129858	SOCS1, TYK2, PIK3R1, JAK2, IL7R, JAK1, IFNAR1	59	145	6879	5.62864	0.194027	0.006159	0.00415547
GOTERM_BP_DIRECT	GO:0060337~type I interferon signaling pathway	4	4.65116	0.00403873	IRF3, TYK2, JAK1, IFNAR1	85	64	16792	12.3471	0.98761	0.0730337	0.0693988
KEGG_PATHWAY	hsa05203:Viral carcinogenesis	7	8.13953	0.00725356	USP7, IRF3, PIK3R1, TP53, PRKACB, RELA, JAK1	59	205	6879	3.98123	0.701349	0.0273657	0.0184636
GOTERM_BP_DIRECT	GO:0043123~positive regulation of I-kappaB kinase/NF-kappaB signaling	5	5.81395	0.00867311	IRF3, ABL1, CTNNB1, TIRAP, RELA	85	161	16792	6.13518	0.999921	0.136381	0.129594
KEGG_PATHWAY	hsa04620:Toll-like receptor signaling pathway	5	5.81395	0.0119484	IRF3, PIK3R1, TIRAP, RELA, IFNAR1	59	106	6879	5.49968	0.864038	0.0388909	0.0262396
BIOCARTA	h_ifnaPathway:IFN alpha signaling pathway	3	3.48837	0.0172884	TYK2, JAK1, IFNAR1	39	9	1625	13.8889	0.928164	0.176939	0.159363
KEGG_PATHWAY	hsa05133:Pertussis	3	3.48837	0.13144	IRF3, TIRAP, RELA	59	75	6879	4.66373	1	0.274445	0.185167
GOTERM_BP_DIRECT	GO:0051607~defense response to virus	3	3.48837	0.199878	IRF3, RELA, IFNAR1	85	165	16792	3.59187	1	1	0.951107
Annotation Cluster 12	Enrichment Score: 3.0773287869209467
Category	Term	Count	%	PValue	Genes	List Total	Pop Hits	Pop Total	Fold Enrichment	Bonferroni	Benjamini	FDR
UP_KEYWORDS	SH2 domain	11	12.7907	2.33e-11	SOCS1, LCK, RASA1, ABL1, TYK2, PIK3R1, JAK2, CRK, VAV1, JAK1, CRKL	86	108	20581	24.3746	3.85e-09	4.81e-10	4.17e-10
INTERPRO	IPR000980:SH2 domain	11	12.7907	9.97e-11	SOCS1, LCK, RASA1, ABL1, TYK2, PIK3R1, JAK2, CRK, VAV1, JAK1, CRKL	86	113	18559	21.0073	2.4e-08	2.4e-09	2.01e-09
SMART	SM00252:SH2	11	12.7907	1.34e-10	SOCS1, LCK, RASA1, ABL1, TYK2, PIK3R1, JAK2, CRK, VAV1, JAK1, CRKL	55	103	10057	19.5282	8.71e-09	4.36e-09	3.95e-09
UP_SEQ_FEATURE	domain:SH2	7	8.13953	3.31e-06	SOCS1, LCK, ABL1, CRK, VAV1, JAK1, CRKL	86	96	20063	17.0108	0.00112645	0.000226	0.000221
KEGG_PATHWAY	hsa04510:Focal adhesion	10	11.6279	4.85e-05	ERBB2, PTEN, CTNNB1, PIK3R1, CRK, MET, VAV1, EGFR, CRKL, IGF1R	59	206	6879	5.65987	0.00801234	0.000503	0.000339
KEGG_PATHWAY	hsa04012:ErbB signaling pathway	7	8.13953	8.22e-05	ERBB4, ERBB2, ABL1, PIK3R1, CRK, EGFR, CRKL	59	87	6879	9.38106	0.0135527	0.000682	0.00046
UP_KEYWORDS	SH3 domain	7	8.13953	0.000267	LCK, RASA1, ABL1, PIK3R1, CRK, VAV1, CRKL	86	215	20581	7.79162	0.0430686	0.00231672	0.00200782
KEGG_PATHWAY	hsa05220:Chronic myeloid leukemia	6	6.97674	0.000325	ABL1, PIK3R1, TP53, CRK, RELA, CRKL	59	72	6879	9.7161	0.0525397	0.00199857	0.00134844
GOTERM_BP_DIRECT	GO:0038096~Fc-gamma receptor signaling pathway involved in phagocytosis	6	6.97674	0.000438	HSP90AA1, HSP90AB1, ABL1, PIK3R1, CRK, VAV1	85	127	16792	9.33321	0.378247	0.0125028	0.0118806
GOTERM_BP_DIRECT	GO:0048010~vascular endothelial growth factor receptor signaling pathway	5	5.81395	0.000463	HSP90AA1, HSPB1, PIK3R1, CRK, VAV1	85	72	16792	13.719	0.394812	0.0128743	0.0122336
INTERPRO	IPR001452:Src homology-3 domain	7	8.13953	0.000495	LCK, RASA1, ABL1, PIK3R1, CRK, VAV1, CRKL	86	218	18559	6.92943	0.112581	0.00361845	0.00303289
SMART	SM00326:SH3	7	8.13953	0.000782	LCK, RASA1, ABL1, PIK3R1, CRK, VAV1, CRKL	55	206	10057	6.2135	0.0495674	0.00725973	0.0065896
BIOCARTA	h_metPathway:Signaling of Hepatocyte Growth Factor Receptor	6	6.97674	0.00118588	RASA1, PTEN, PIK3R1, CRK, MET, CRKL	39	36	1625	6.94444	0.16404	0.175766	0.158306
KEGG_PATHWAY	hsa05100:Bacterial invasion of epithelial cells	5	5.81395	0.0040827	CTNNB1, PIK3R1, CRK, MET, CRKL	59	78	6879	7.47392	0.492934	0.0178349	0.0120332
KEGG_PATHWAY	hsa04062:Chemokine signaling pathway	7	8.13953	0.00454099	PIK3R1, JAK2, CRK, PRKACB, VAV1, RELA, CRKL	59	186	6879	4.38792	0.530234	0.0193283	0.0130408
GOTERM_BP_DIRECT	GO:0031295~T cell costimulation	4	4.65116	0.00701444	LCK, PDCD1, PIK3R1, VAV1	85	78	16792	10.1309	0.999518	0.115313	0.109574
KEGG_PATHWAY	hsa04660:T cell receptor signaling pathway	5	5.81395	0.00978882	LCK, PDCD1, PIK3R1, VAV1, RELA	59	100	6879	5.82966	0.804648	0.0345733	0.0233266
UP_SEQ_FEATURE	domain:SH3 1	3	3.48837	0.0118744	CRK, VAV1, CRKL	86	39	20063	17.9454	0.982981	0.309188	0.30286
UP_SEQ_FEATURE	domain:SH3 2	3	3.48837	0.0124653	CRK, VAV1, CRKL	86	40	20063	17.4968	0.986121	0.309188	0.30286
KEGG_PATHWAY	hsa05131:Shigellosis	4	4.65116	0.0164779	ABL1, CRK, RELA, CRKL	59	64	6879	7.28708	0.936589	0.0506543	0.0341764
BIOCARTA	h_tcrPathway:T Cell Receptor Signaling Pathway	5	5.81395	0.0176513	LCK, RASA1, PIK3R1, VAV1, RELA	39	44	1625	4.73485	0.932061	0.176939	0.159363
BBID	12.IL-6_type_cytok-signal-transduct	4	4.65116	0.0269275	SOCS1, TYK2, JAK2, JAK1	16	18	388	5.38889	0.58251	0.834753	0.834753
KEGG_PATHWAY	hsa04810:Regulation of actin cytoskeleton	6	6.97674	0.031291	PIK3R1, FGFR3, CRK, VAV1, EGFR, CRKL	59	210	6879	3.33123	0.994894	0.0880392	0.0593999
KEGG_PATHWAY	hsa04666:Fc gamma R-mediated phagocytosis	4	4.65116	0.0335006	PIK3R1, CRK, VAV1, CRKL	59	84	6879	5.55206	0.996505	0.0926849	0.0625344
UP_SEQ_FEATURE	domain:SH3	4	4.65116	0.0383016	LCK, RASA1, ABL1, PIK3R1	86	175	20063	5.33236	0.999998	0.72773	0.712835
GOTERM_BP_DIRECT	GO:0038095~Fc-epsilon receptor signaling pathway	4	4.65116	0.05987	PSME3, PIK3R1, VAV1, RELA	85	178	16792	4.43939	1	0.485236	0.461086
KEGG_PATHWAY	hsa04650:Natural killer cell mediated cytotoxicity	4	4.65116	0.083199	LCK, PIK3R1, VAV1, IFNAR1	59	122	6879	3.82273	0.999999	0.197301	0.133118
GOTERM_BP_DIRECT	GO:0030168~platelet activation	3	3.48837	0.113002	LCK, PIK3R1, VAV1	85	115	16792	5.15355	1	0.746156	0.70902
KEGG_PATHWAY	hsa04662:B cell receptor signaling pathway	3	3.48837	0.11465	PIK3R1, VAV1, RELA	59	69	6879	5.06927	1	0.25042	0.168958
BBID	63.LAT_couples_T-cell_receptor	3	3.48837	0.135651	LCK, PIK3R1, VAV1	16	17	388	4.27941	0.99058	1	1
KEGG_PATHWAY	hsa04024:cAMP signaling pathway	4	4.65116	0.233024	PIK3R1, PRKACB, VAV1, RELA	59	198	6879	2.35542	1	0.449791	0.303474
Annotation Cluster 13	Enrichment Score: 2.804379069791335
Category	Term	Count	%	PValue	Genes	List Total	Pop Hits	Pop Total	Fold Enrichment	Bonferroni	Benjamini	FDR
GOTERM_BP_DIRECT	GO:0045429~positive regulation of nitric oxide biosynthetic process	5	5.81395	6.2e-05	HSP90AA1, HSP90AB1, INSR, JAK2, EGFR	85	43	16792	22.9713	0.065031	0.00258615	0.00245744
GOTERM_BP_DIRECT	GO:0006950~response to stress	5	5.81395	0.000245	HSP90AB3P, HSP90AB2P, HSP90AA1, HSP90AB1, EGFR	85	61	16792	16.1929	0.233233	0.00856579	0.00813948
GOTERM_MF_DIRECT	GO:0001948~glycoprotein binding	5	5.81395	0.000321	HSP90AA1, HSP90AB1, LCK, RASA1, EGFR	86	65	16881	15.0993	0.0850352	0.00341752	0.00286233
GOTERM_MF_DIRECT	GO:0030235~nitric-oxide synthase regulator activity	3	3.48837	0.000688	HSP90AA1, HSP90AB1, EGFR	86	8	16881	73.609	0.173553	0.00635178	0.0053199
GOTERM_CC_DIRECT	GO:0016323~basolateral plasma membrane	6	6.97674	0.00146213	HSP90AA1, HSP90AB1, ERBB4, ERBB2, CTNNB1, EGFR	85	180	18224	7.14667	0.247129	0.0166855	0.0147073
GOTERM_CC_DIRECT	GO:0016324~apical plasma membrane	5	5.81395	0.0455242	HSP90AA1, HSP90AB1, ERBB2, PTEN, EGFR	85	291	18224	3.68385	0.999881	0.260022	0.229195
GOTERM_CC_DIRECT	GO:0009986~cell surface	6	6.97674	0.10507	CSF1R, HSP90AA1, HSP90AB1, FGFR3, MET, EGFR	85	542	18224	2.37343	1	0.485325	0.427786
Annotation Cluster 14	Enrichment Score: 2.755149078597426
Category	Term	Count	%	PValue	Genes	List Total	Pop Hits	Pop Total	Fold Enrichment	Bonferroni	Benjamini	FDR
GOTERM_MF_DIRECT	GO:0098641~cadherin binding involved in cell-cell adhesion	8	9.30233	0.000646	HSPA8, HSP90AB1, CTNNB1, CCT8, DHX29, EGFR, HSPA1A, CRKL	86	290	16881	5.41492	0.163929	0.00617184	0.0051692
GOTERM_CC_DIRECT	GO:0005913~cell-cell adherens junction	8	9.30233	0.000726	HSPA8, HSP90AB1, CTNNB1, CCT8, DHX29, EGFR, HSPA1A, CRKL	85	323	18224	5.31022	0.131372	0.00938592	0.00827315
GOTERM_BP_DIRECT	GO:0098609~cell-cell adhesion	6	6.97674	0.0115732	HSPA8, HSP90AB1, CCT8, DHX29, HSPA1A, CRKL	85	271	16792	4.37387	0.999997	0.160986	0.152974
Annotation Cluster 15	Enrichment Score: 2.6635844885956788
Category	Term	Count	%	PValue	Genes	List Total	Pop Hits	Pop Total	Fold Enrichment	Bonferroni	Benjamini	FDR
GOTERM_CC_DIRECT	GO:0005874~microtubule	11	12.7907	1.64e-06	CCT3, CCT6A, CCT2, TUBB, TCP1, CCT8, TUBG1, TUBB4B, TUBB4A, CCT5, CCT4	85	311	18224	7.58328	0.000318	5.3e-05	4.67e-05
INTERPRO	IPR018316:Tubulin/FtsZ, 2-layer sandwich domain	4	4.65116	0.000134	TUBB, TUBG1, TUBB4B, TUBB4A	86	22	18559	39.2368	0.0317982	0.00140489	0.00117755
INTERPRO	IPR023123:Tubulin, C-terminal	4	4.65116	0.000154	TUBB, TUBG1, TUBB4B, TUBB4A	86	23	18559	37.5308	0.036362	0.00142449	0.00119397
INTERPRO	IPR008280:Tubulin/FtsZ, C-terminal	4	4.65116	0.000154	TUBB, TUBG1, TUBB4B, TUBB4A	86	23	18559	37.5308	0.036362	0.00142449	0.00119397
INTERPRO	IPR017975:Tubulin, conserved site	4	4.65116	0.000154	TUBB, TUBG1, TUBB4B, TUBB4A	86	23	18559	37.5308	0.036362	0.00142449	0.00119397
INTERPRO	IPR000217:Tubulin	4	4.65116	0.000175	TUBB, TUBG1, TUBB4B, TUBB4A	86	24	18559	35.9671	0.0413139	0.00156251	0.00130966
INTERPRO	IPR003008:Tubulin/FtsZ, GTPase domain	4	4.65116	0.000198	TUBB, TUBG1, TUBB4B, TUBB4A	86	25	18559	34.5284	0.0466634	0.00170652	0.00143036
SMART	SM00865:SM00865	4	4.65116	0.00021	TUBB, TUBG1, TUBB4B, TUBB4A	55	22	10057	33.2463	0.0135369	0.00340697	0.00309248
SMART	SM00864:SM00864	4	4.65116	0.000273	TUBB, TUBG1, TUBB4B, TUBB4A	55	24	10057	30.4758	0.0176207	0.00355508	0.00322692
INTERPRO	IPR002453:Beta tubulin	3	3.48837	0.000731	TUBB, TUBB4B, TUBB4A	86	9	18559	71.9341	0.161555	0.00503263	0.00421822
INTERPRO	IPR013838:Beta tubulin, autoregulation binding site	3	3.48837	0.000731	TUBB, TUBB4B, TUBB4A	86	9	18559	71.9341	0.161555	0.00503263	0.00421822
KEGG_PATHWAY	hsa05130:Pathogenic Escherichia coli infection	5	5.81395	0.000847	TUBB, ABL1, CTNNB1, TUBB4B, TUBB4A	59	51	6879	11.4307	0.131159	0.00439173	0.00296309
GOTERM_BP_DIRECT	GO:0000086~G2/M transition of mitotic cell cycle	5	5.81395	0.00494287	HSP90AA1, TUBB, TUBG1, TUBB4B, TUBB4A	85	137	16792	7.20996	0.995375	0.0873036	0.0829585
KEGG_PATHWAY	hsa04540:Gap junction	5	5.81395	0.00627163	TUBB, TUBB4B, TUBB4A, PRKACB, EGFR	59	88	6879	6.62461	0.648086	0.0242114	0.0163354
GOTERM_MF_DIRECT	GO:0005525~GTP binding	7	8.13953	0.0129149	HSP90AA1, HSP90AB1, INSR, TUBB, TUBG1, TUBB4B, TUBB4A	86	384	16881	3.57822	0.972697	0.0794987	0.0665837
GOTERM_BP_DIRECT	GO:0007017~microtubule-based process	3	3.48837	0.0139526	TUBB, TUBB4B, TUBB4A	85	36	16792	16.4627	1	0.186234	0.176966
GOTERM_MF_DIRECT	GO:0005200~structural constituent of cytoskeleton	4	4.65116	0.0180703	TUBB, TUBG1, TUBB4B, TUBB4A	86	110	16881	7.13784	0.993599	0.104281	0.0873398
UP_KEYWORDS	Cytoskeleton	11	12.7907	0.018667	TUBB, TCP1, ABL1, HSPB1, CTNNB1, CCT8, TUBG1, TUBB4B, TUBB4A, CCT5, CCT4	86	1138	20581	2.31323	0.955361	0.106209	0.0920474
UP_KEYWORDS	Microtubule	4	4.65116	0.109603	TUBB, TUBG1, TUBB4B, TUBB4A	86	280	20581	3.41877	1	0.463704	0.401877
GOTERM_MF_DIRECT	GO:0003924~GTPase activity	4	4.65116	0.114145	TUBB, TUBG1, TUBB4B, TUBB4A	86	234	16881	3.3554	1	0.445327	0.372982
KEGG_PATHWAY	hsa04145:Phagosome	4	4.65116	0.132262	CLEC7A, TUBB, TUBB4B, TUBB4A	59	150	6879	3.10915	1	0.274445	0.185167
UP_SEQ_FEATURE	nucleotide phosphate-binding region:GTP	4	4.65116	0.144378	TUBB, TUBG1, TUBB4B, TUBB4A	86	310	20063	3.0102	1	1	0.982405
UP_KEYWORDS	GTP-binding	4	4.65116	0.169018	TUBB, TUBG1, TUBB4B, TUBB4A	86	343	20581	2.79083	1	0.55776	0.483392
Annotation Cluster 16	Enrichment Score: 2.6221909714395415
Category	Term	Count	%	PValue	Genes	List Total	Pop Hits	Pop Total	Fold Enrichment	Bonferroni	Benjamini	FDR
GOTERM_MF_DIRECT	GO:0043548~phosphatidylinositol 3-kinase binding	7	8.13953	3.51e-10	DAB1, IRS1, LCK, INSR, PIK3R1, JAK2, IGF1R	86	19	16881	72.3176	9.71e-08	1.94e-08	1.63e-08
KEGG_PATHWAY	hsa04068:FoxO signaling pathway	9	10.4651	1.42e-05	USP7, IRS1, INSR, PTEN, ATM, PIK3R1, IL7R, EGFR, IGF1R	59	134	6879	7.83089	0.00235497	0.000218	0.000147
GOTERM_MF_DIRECT	GO:0043560~insulin receptor substrate binding	4	4.65116	1.97e-05	INSR, PIK3R1, JAK2, IGF1R	86	11	16881	71.3784	0.00545463	0.000322	0.000269
GOTERM_MF_DIRECT	GO:0005159~insulin-like growth factor receptor binding	4	4.65116	5.37e-05	SOCS1, IRS1, INSR, PIK3R1	86	15	16881	52.3442	0.0147548	0.000708	0.000593
GOTERM_MF_DIRECT	GO:0043559~insulin binding	3	3.48837	0.000248	INSR, PIK3R1, IGF1R	86	5	16881	117.774	0.0664269	0.0027491	0.0023025
GOTERM_BP_DIRECT	GO:0014065~phosphatidylinositol 3-kinase signaling	4	4.65116	0.000324	IRS1, ERBB2, PIK3R1, IGF1R	85	27	16792	29.2671	0.296336	0.0103352	0.00982085
KEGG_PATHWAY	hsa04910:Insulin signaling pathway	7	8.13953	0.0010044	SOCS1, IRS1, INSR, PIK3R1, CRK, PRKACB, CRKL	59	138	6879	5.91415	0.153644	0.00505246	0.00340889
GOTERM_BP_DIRECT	GO:0048009~insulin-like growth factor receptor signaling pathway	3	3.48837	0.002164	IRS1, PIK3R1, IGF1R	85	14	16792	42.3328	0.904677	0.0419276	0.0398409
GOTERM_BP_DIRECT	GO:0030335~positive regulation of cell migration	6	6.97674	0.00229615	CSF1R, INSR, PIK3R1, JAK2, EGFR, IGF1R	85	184	16792	6.44194	0.917437	0.0437075	0.0415322
BIOCARTA	h_ghPathway:Growth Hormone Signaling Pathway	5	5.81395	0.00303542	SOCS1, IRS1, INSR, PIK3R1, JAK2	39	27	1625	7.71605	0.368114	0.175766	0.158306
GOTERM_BP_DIRECT	GO:0032869~cellular response to insulin stimulus	4	4.65116	0.00676878	IRS1, PRKDC, INSR, PIK3R1	85	77	16792	10.2625	0.99937	0.114752	0.109041
GOTERM_BP_DIRECT	GO:0008286~insulin receptor signaling pathway	4	4.65116	0.00701444	IRS1, INSR, PIK3R1, IGF1R	85	78	16792	10.1309	0.999518	0.115313	0.109574
KEGG_PATHWAY	hsa04930:Type II diabetes mellitus	4	4.65116	0.00752013	SOCS1, IRS1, INSR, PIK3R1	59	48	6879	9.7161	0.71437	0.0277409	0.0187168
KEGG_PATHWAY	hsa04932:Non-alcoholic fatty liver disease (NAFLD)	6	6.97674	0.00857983	IRS1, NDUFA4, INSR, PIK3R1, RELA, MAP3K5	59	151	6879	4.63284	0.760786	0.030962	0.02089
GOTERM_BP_DIRECT	GO:0046326~positive regulation of glucose import	3	3.48837	0.00982216	IRS1, INSR, PIK3R1	85	30	16792	19.7553	0.999978	0.142478	0.135387
GOTERM_MF_DIRECT	GO:0005158~insulin receptor binding	3	3.48837	0.0105984	IRS1, PIK3R1, IGF1R	86	31	16881	18.9959	0.947734	0.0682733	0.0571819
KEGG_PATHWAY	hsa04923:Regulation of lipolysis in adipocytes	4	4.65116	0.0114941	IRS1, INSR, PIK3R1, PRKACB	59	56	6879	8.32809	0.853258	0.0381605	0.0257469
BIOCARTA	h_il2rbPathway:IL-2 Receptor Beta Chain in T cell Activation	5	5.81395	0.011629	SOCS1, IRS1, PIK3R1, JAK1, CRKL	39	39	1625	5.34188	0.829031	0.175766	0.158306
BIOCARTA	h_igf1Pathway:IGF-1 Signaling Pathway	4	4.65116	0.0117363	IRS1, RASA1, PIK3R1, IGF1R	39	21	1625	7.93651	0.831811	0.175766	0.158306
BIOCARTA	h_insulinPathway:Insulin Signaling Pathway	4	4.65116	0.0117363	IRS1, RASA1, INSR, PIK3R1	39	21	1625	7.93651	0.831811	0.175766	0.158306
KEGG_PATHWAY	hsa04931:Insulin resistance	5	5.81395	0.0127311	IRS1, INSR, PTEN, PIK3R1, RELA	59	108	6879	5.39783	0.880798	0.0406416	0.0274209
BIOCARTA	h_igf1rPathway:Multiple antiapoptotic pathways from IGF-1R signaling lead to BAD phosphorylation	4	4.65116	0.0151322	IRS1, PIK3R1, PRKACB, IGF1R	39	23	1625	7.24638	0.899984	0.175766	0.158306
GOTERM_CC_DIRECT	GO:0005901~caveola	3	3.48837	0.0362094	IRS1, INSR, JAK2	85	65	18224	9.89538	0.999219	0.226601	0.199736
KEGG_PATHWAY	hsa04960:Aldosterone-regulated sodium reabsorption	3	3.48837	0.0424216	IRS1, INSR, PIK3R1	59	39	6879	8.96871	0.99925	0.111778	0.0754162
KEGG_PATHWAY	hsa04152:AMPK signaling pathway	4	4.65116	0.0847876	IRS1, INSR, PIK3R1, IGF1R	59	123	6879	3.79165	1	0.197305	0.133121
GOTERM_CC_DIRECT	GO:0043231~intracellular membrane-bounded organelle	6	6.97674	0.11506	DPM1, DAB1, IRS1, CLEC7A, INSR, IGF1R	85	558	18224	2.30538	1	0.509882	0.449432
BIOCARTA	h_hdacPathway:Control of skeletal myogenesis by HDAC & calcium/calmodulin-dependent kinase (CaMK)	3	3.48837	0.145813	INSR, PIK3R1, IGF1R	39	29	1625	4.31034	1	0.579417	0.521859
Annotation Cluster 17	Enrichment Score: 2.4442286579708163
Category	Term	Count	%	PValue	Genes	List Total	Pop Hits	Pop Total	Fold Enrichment	Bonferroni	Benjamini	FDR
KEGG_PATHWAY	hsa04722:Neurotrophin signaling pathway	8	9.30233	5.94e-05	IRS1, ABL1, PIK3R1, TP53, CRK, RELA, CRKL, MAP3K5	59	120	6879	7.77288	0.00980651	0.000547	0.000369
KEGG_PATHWAY	hsa05220:Chronic myeloid leukemia	6	6.97674	0.000325	ABL1, PIK3R1, TP53, CRK, RELA, CRKL	59	72	6879	9.7161	0.0525397	0.00199857	0.00134844
KEGG_PATHWAY	hsa04062:Chemokine signaling pathway	7	8.13953	0.00454099	PIK3R1, JAK2, CRK, PRKACB, VAV1, RELA, CRKL	59	186	6879	4.38792	0.530234	0.0193283	0.0130408
BIOCARTA	h_arfPathway:Tumor Suppressor Arf Inhibits Ribosomal Biogenesis	3	3.48837	0.064396	ABL1, PIK3R1, TP53	39	18	1625	6.94444	0.999957	0.388952	0.350314
BIOCARTA	h_cxcr4Pathway:CXCR4 Signaling Pathway	3	3.48837	0.106498	PIK3R1, CRK, RELA	39	24	1625	5.20833	1	0.487307	0.438899
Annotation Cluster 18	Enrichment Score: 2.3221253370014248
Category	Term	Count	%	PValue	Genes	List Total	Pop Hits	Pop Total	Fold Enrichment	Bonferroni	Benjamini	FDR
GOTERM_MF_DIRECT	GO:0055131~C3HC4-type RING finger domain binding	3	3.48837	0.000371	DNAJA1, HSPA8, HSPA1A	86	6	16881	98.1453	0.097668	0.00380569	0.00318744
KEGG_PATHWAY	hsa04141:Protein processing in endoplasmic reticulum	8	9.30233	0.000499	DNAJA1, HSPA8, HSP90AA1, HSP90AB1, BAG2, HSPA6, HSPA1A, MAP3K5	59	169	6879	5.51921	0.0795516	0.00285771	0.00192809
GOTERM_MF_DIRECT	GO:0001664~G-protein coupled receptor binding	3	3.48837	0.0313189	DNAJA1, HSPA8, HSPA1A	86	55	16881	10.7068	0.999851	0.163686	0.137094
GOTERM_CC_DIRECT	GO:0000151~ubiquitin ligase complex	3	3.48837	0.0887291	DNAJA1, HSPA8, HSPA1A	85	108	18224	5.95556	1	0.44137	0.389043
Annotation Cluster 19	Enrichment Score: 2.2300600541481113
Category	Term	Count	%	PValue	Genes	List Total	Pop Hits	Pop Total	Fold Enrichment	Bonferroni	Benjamini	FDR
UP_KEYWORDS	S-nitrosylation	4	4.65116	0.00144857	HSP90AA1, HSP90AB1, CTNNB1, RELA	86	54	20581	17.727	0.212733	0.0119507	0.0103573
GOTERM_MF_DIRECT	GO:0042826~histone deacetylase binding	5	5.81395	0.00174863	HSP90AA1, HSP90AB1, AKAP8L, RELA, HSPA1A	86	102	16881	9.62209	0.384176	0.0138391	0.0115909
KEGG_PATHWAY	hsa04621:NOD-like receptor signaling pathway	3	3.48837	0.0805718	HSP90AA1, HSP90AB1, RELA	59	56	6879	6.24607	0.999999	0.193839	0.130783
Annotation Cluster 20	Enrichment Score: 2.209621505386643
Category	Term	Count	%	PValue	Genes	List Total	Pop Hits	Pop Total	Fold Enrichment	Bonferroni	Benjamini	FDR
UP_KEYWORDS	S-nitrosylation	4	4.65116	0.00144857	HSP90AA1, HSP90AB1, CTNNB1, RELA	86	54	20581	17.727	0.212733	0.0119507	0.0103573
GOTERM_CC_DIRECT	GO:0016323~basolateral plasma membrane	6	6.97674	0.00146213	HSP90AA1, HSP90AB1, ERBB4, ERBB2, CTNNB1, EGFR	85	180	18224	7.14667	0.247129	0.0166855	0.0147073
GOTERM_MF_DIRECT	GO:0044325~ion channel binding	3	3.48837	0.110971	HSP90AA1, HSP90AB1, CTNNB1	86	113	16881	5.21126	1	0.439128	0.367789
Annotation Cluster 21	Enrichment Score: 2.1693085837307335
Category	Term	Count	%	PValue	Genes	List Total	Pop Hits	Pop Total	Fold Enrichment	Bonferroni	Benjamini	FDR
KEGG_PATHWAY	hsa04722:Neurotrophin signaling pathway	8	9.30233	5.94e-05	IRS1, ABL1, PIK3R1, TP53, CRK, RELA, CRKL, MAP3K5	59	120	6879	7.77288	0.00980651	0.000547	0.000369
KEGG_PATHWAY	hsa04932:Non-alcoholic fatty liver disease (NAFLD)	6	6.97674	0.00857983	IRS1, NDUFA4, INSR, PIK3R1, RELA, MAP3K5	59	151	6879	4.63284	0.760786	0.030962	0.02089
KEGG_PATHWAY	hsa04071:Sphingolipid signaling pathway	5	5.81395	0.0181186	PTEN, PIK3R1, TP53, RELA, MAP3K5	59	120	6879	4.85805	0.951938	0.0546852	0.0368961
KEGG_PATHWAY	hsa04668:TNF signaling pathway	3	3.48837	0.227841	PIK3R1, RELA, MAP3K5	59	107	6879	3.26897	1	0.444959	0.300213
Annotation Cluster 22	Enrichment Score: 2.1103547696887017
Category	Term	Count	%	PValue	Genes	List Total	Pop Hits	Pop Total	Fold Enrichment	Bonferroni	Benjamini	FDR
INTERPRO	IPR003151:PIK-related kinase, FAT	3	3.48837	0.000205	PRKDC, ATM, ATR	86	5	18559	129.481	0.0483143	0.00170743	0.00143112
UP_SEQ_FEATURE	domain:FAT	3	3.48837	0.000263	PRKDC, ATM, ATR	86	6	20063	116.645	0.0858404	0.0112502	0.0110199
UP_SEQ_FEATURE	domain:FATC	3	3.48837	0.000263	PRKDC, ATM, ATR	86	6	20063	116.645	0.0858404	0.0112502	0.0110199
INTERPRO	IPR003152:PIK-related kinase, FATC	3	3.48837	0.000307	PRKDC, ATM, ATR	86	6	18559	107.901	0.071387	0.00238877	0.0020022
INTERPRO	IPR014009:PIK-related kinase	3	3.48837	0.000307	PRKDC, ATM, ATR	86	6	18559	107.901	0.071387	0.00238877	0.0020022
SMART	SM01343:SM01343	3	3.48837	0.000419	PRKDC, ATM, ATR	55	6	10057	91.4273	0.0268521	0.00453558	0.00411691
GOTERM_BP_DIRECT	GO:0008630~intrinsic apoptotic signaling pathway in response to DNA damage	4	4.65116	0.00167064	PRKDC, ABL1, ATM, PIK3R1	85	47	16792	16.813	0.837026	0.036253	0.0344487
INTERPRO	IPR018936:Phosphatidylinositol 3/4-kinase, conserved site	3	3.48837	0.00238603	PRKDC, ATM, ATR	86	16	18559	40.4629	0.437701	0.0147445	0.0123584
UP_SEQ_FEATURE	domain:PI3K/PI4K	3	3.48837	0.002597	PRKDC, ATM, ATR	86	18	20063	38.8818	0.587998	0.080743	0.0790903
INTERPRO	IPR000403:Phosphatidylinositol 3-/4-kinase, catalytic domain	3	3.48837	0.00336993	PRKDC, ATM, ATR	86	19	18559	34.0741	0.556707	0.020184	0.0169177
SMART	SM00146:PI3Kc	3	3.48837	0.00365488	PRKDC, ATM, ATR	55	17	10057	32.2684	0.211799	0.0296959	0.0269547
BIOCARTA	h_g2Pathway:Cell Cycle: G2/M Checkpoint	4	4.65116	0.0190298	PRKDC, ATM, TP53, ATR	39	25	1625	6.66667	0.945043	0.176939	0.159363
KEGG_PATHWAY	hsa04110:Cell cycle	5	5.81395	0.0201871	PRKDC, ABL1, ATM, TP53, ATR	59	124	6879	4.70134	0.966134	0.0587904	0.0396658
UP_KEYWORDS	DNA damage	5	5.81395	0.0579931	USP7, PRKDC, ABL1, ATM, ATR	86	352	20581	3.39935	0.999948	0.299027	0.259157
UP_KEYWORDS	Serine/threonine-protein kinase	5	5.81395	0.0797516	PRKDC, ATM, PRKACB, ATR, MAP3K5	86	393	20581	3.04471	0.999999	0.355649	0.308229
GOTERM_CC_DIRECT	GO:0000784~nuclear chromosome, telomeric region	3	3.48837	0.120854	PRKDC, ATM, ATR	85	130	18224	4.94769	1	0.509882	0.449432
UP_KEYWORDS	DNA repair	4	4.65116	0.121101	USP7, PRKDC, ABL1, ATR	86	293	20581	3.26708	1	0.475753	0.412319
GOTERM_MF_DIRECT	GO:0004674~protein serine/threonine kinase activity	5	5.81395	0.121521	PRKDC, ATM, PRKACB, ATR, MAP3K5	86	376	16881	2.61025	1	0.467047	0.391173
GOTERM_BP_DIRECT	GO:0018105~peptidyl-serine phosphorylation	3	3.48837	0.129506	PRKDC, ATM, ATR	85	125	16792	4.74127	1	0.798374	0.758639
INTERPRO	IPR016024:Armadillo-type fold	4	4.65116	0.21737	PRKDC, CTNNB1, ATM, ATR	86	351	18559	2.45929	1	0.887901	0.744216
UP_KEYWORDS	DNA-binding	8	9.30233	0.754701	IRF3, PRKDC, ABL1, ATM, TP53, RELA, ATR, ETV6	86	2050	20581	0.933908	1	1	0.871951
Annotation Cluster 23	Enrichment Score: 2.107199897475324
Category	Term	Count	%	PValue	Genes	List Total	Pop Hits	Pop Total	Fold Enrichment	Bonferroni	Benjamini	FDR
KEGG_PATHWAY	hsa05213:Endometrial cancer	6	6.97674	6.87e-05	ERBB2, PTEN, CTNNB1, PIK3R1, TP53, EGFR	59	52	6879	13.4531	0.0113325	0.0006	0.000405
KEGG_PATHWAY	hsa04919:Thyroid hormone signaling pathway	4	4.65116	0.0724552	CTNNB1, PIK3R1, TP53, PRKACB	59	115	6879	4.05542	0.999996	0.176876	0.119338
KEGG_PATHWAY	hsa05210:Colorectal cancer	3	3.48837	0.0958636	CTNNB1, PIK3R1, TP53	59	62	6879	5.64161	1	0.217991	0.147078
Annotation Cluster 24	Enrichment Score: 2.0934145473852768
Category	Term	Count	%	PValue	Genes	List Total	Pop Hits	Pop Total	Fold Enrichment	Bonferroni	Benjamini	FDR
KEGG_PATHWAY	hsa05211:Renal cell carcinoma	7	8.13953	1.7e-05	TCEB2, TCEB1, VHL, PIK3R1, CRK, MET, CRKL	59	66	6879	12.3659	0.00281008	0.000218	0.000147
GOTERM_CC_DIRECT	GO:0030891~VCB complex	3	3.48837	0.000434	TCEB2, TCEB1, VHL	85	7	18224	91.8857	0.0808199	0.0060182	0.0053047
GOTERM_BP_DIRECT	GO:0061418~regulation of transcription from RNA polymerase II promoter in response to hypoxia	3	3.48837	0.00859042	TCEB2, TCEB1, VHL	85	28	16792	21.1664	0.999914	0.136381	0.129594
KEGG_PATHWAY	hsa04120:Ubiquitin mediated proteolysis	4	4.65116	0.108353	SOCS1, TCEB2, TCEB1, VHL	59	137	6879	3.40418	1	0.24167	0.163054
UP_KEYWORDS	Ubl conjugation pathway	6	6.97674	0.150074	USP7, SOCS1, TRIM28, TCEB2, TCEB1, VHL	86	680	20581	2.11159	1	0.520535	0.45113
GOTERM_BP_DIRECT	GO:0016567~protein ubiquitination	4	4.65116	0.26751	SOCS1, TRIM28, TCEB2, VHL	85	359	16792	2.20115	1	1	0.951107
