# Supplementary material for: Th1 cytokines synergize to change gene expression and promote corticosteroid insensitivity in pediatric airway smooth muscle
Source: Respir Res. 2022 May 16;23:126. doi: 10.1186/s12931-022-02046-1 (PMC9109364; doi:10.1186/s12931-022-02046-1)
Supplement: Supplementary file 5 — Additional file 5. Functional annotation results for notable Module 4 networks using DAVID. [file 12931_2022_2046_MOESM5_ESM.xlsx]

## Sheet: HCK
Interaction Network: HCK
Annotation Cluster 1	Enrichment Score: 10.184273693570931
Category	Term	Count	%	PValue	Genes	List Total	Pop Hits	Pop Total	Fold Enrichment	Bonferroni	Benjamini	FDR
UP_KEYWORDS	ATP-binding	28	41.1765	5.84e-15	PRPS2, HSP90AB2P, PRPS1, HSP90AB1, KIF14, CHD5, CHD4, CHD3, ACTB, ERBB3, ERBB4, ERBB2, PAK2, LYN, HSPA9, HSP90AB3P, HSPA8, HSP90AA1, HSPA5, TNK2, HSPA6, PTK2, CDK9, HCK, KIT, KRAS, MET, HSPA1A	68	1391	20581	6.0924	1e-12	9.92e-13	8.58e-13
GOTERM_MF_DIRECT	GO:0005524~ATP binding	28	41.1765	2.44e-12	PRPS2, HSP90AB2P, PRPS1, HSP90AB1, KIF14, CHD5, CHD4, CHD3, ACTB, ERBB3, ERBB4, ERBB2, PAK2, LYN, HSPA9, HSP90AB3P, HSPA8, HSP90AA1, HSPA5, TNK2, HSPA6, PTK2, CDK9, HCK, KIT, KRAS, MET, HSPA1A	67	1495	16881	4.71889	5.3e-10	5.3e-10	4.39e-10
UP_KEYWORDS	Nucleotide-binding	28	41.1765	2.45e-12	PRPS2, HSP90AB2P, PRPS1, HSP90AB1, KIF14, CHD5, CHD4, CHD3, ACTB, ERBB3, ERBB4, ERBB2, PAK2, LYN, HSPA9, HSP90AB3P, HSPA8, HSP90AA1, HSPA5, TNK2, HSPA6, PTK2, CDK9, HCK, KIT, KRAS, MET, HSPA1A	68	1788	20581	4.73967	4.17e-10	1.04e-10	9.02e-11
UP_SEQ_FEATURE	nucleotide phosphate-binding region:ATP	17	25	1.21e-07	PRPS2, LYN, PRPS1, TNK2, KIF14, CHD5, CHD4, CHD3, PTK2, CDK9, HCK, ERBB3, ERBB4, KIT, ERBB2, PAK2, MET	68	994	20063	5.04603	3.9e-05	3.91e-05	3.85e-05
UP_SEQ_FEATURE	binding site:ATP	13	19.1176	2.83e-07	PRPS2, LYN, PRPS1, TNK2, PTK2, CDK9, HCK, ERBB3, ERBB4, KIT, ERBB2, PAK2, MET	68	558	20063	6.87379	9.12e-05	4.58e-05	4.51e-05
Annotation Cluster 2	Enrichment Score: 5.161639316154586
Category	Term	Count	%	PValue	Genes	List Total	Pop Hits	Pop Total	Fold Enrichment	Bonferroni	Benjamini	FDR
KEGG_PATHWAY	hsa05200:Pathways in cancer	15	22.0588	1.03e-07	RALBP1, HSP90AA1, HSP90AB1, STAT3, PIK3R3, FASLG, CBL, PTK2, AR, MYC, KIT, ERBB2, MDM2, KRAS, MET	46	393	6879	5.70777	1.41e-05	4.69e-06	3.66e-06
KEGG_PATHWAY	hsa05230:Central carbon metabolism in cancer	6	8.82353	5.46e-05	MYC, ERBB2, KIT, PIK3R3, KRAS, MET	46	64	6879	14.0197	0.00744742	0.00114327	0.000893
KEGG_PATHWAY	hsa04151:PI3K-Akt signaling pathway	11	16.1765	5.84e-05	HSP90AA1, HSP90AB1, MYC, CDC37, KIT, MDM2, PIK3R3, FASLG, KRAS, MET, PTK2	46	345	6879	4.76805	0.00797121	0.00114327	0.000893
Annotation Cluster 3	Enrichment Score: 5.099774065025993
Category	Term	Count	%	PValue	Genes	List Total	Pop Hits	Pop Total	Fold Enrichment	Bonferroni	Benjamini	FDR
GOTERM_MF_DIRECT	GO:0051082~unfolded protein binding	10	14.7059	4.13e-10	HSPA9, HSP90AB3P, HSPA8, HSP90AB2P, HSP90AA1, HSP90AB1, HSPA5, CDC37, HSPA6, HSPA1A	67	110	16881	22.905	8.95e-08	2.98e-08	2.48e-08
UP_KEYWORDS	Chaperone	10	14.7059	1.77e-08	HSPA9, HSP90AB3P, HSPA8, HSP90AB2P, HSP90AA1, HSP90AB1, BAG2, CDC37, HSPB1, HSPA1A	68	201	20581	15.0578	3.01e-06	4.3e-07	3.72e-07
UP_KEYWORDS	Stress response	8	11.7647	3.54e-08	HSP90AB3P, HSPA8, HSP90AB2P, HSP90AA1, HSP90AB1, HSPA6, HSPB1, HSPA1A	68	100	20581	24.2129	6.02e-06	7.52e-07	6.51e-07
INTERPRO	IPR020575:Heat shock protein Hsp90, N-terminal	4	5.88235	3.72e-06	HSP90AB3P, HSP90AB2P, HSP90AA1, HSP90AB1	68	9	18559	121.301	0.00071	0.000101	8.55e-05
GOTERM_BP_DIRECT	GO:0006457~protein folding	8	11.7647	5.37e-06	HSPA9, HSP90AB3P, HSPA8, HSP90AB2P, HSP90AA1, HSP90AB1, BAG2, CDC37	65	180	16792	11.4817	0.00452265	0.000755	0.00073
INTERPRO	IPR001404:Heat shock protein Hsp90	4	5.88235	7.27e-06	HSP90AB3P, HSP90AB2P, HSP90AA1, HSP90AB1	68	11	18559	99.246	0.00138727	0.000168	0.000141
INTERPRO	IPR003594:Histidine kinase-like ATPase, ATP-binding domain	4	5.88235	0.000227	HSP90AB3P, HSP90AB2P, HSP90AA1, HSP90AB1	68	33	18559	33.082	0.0424453	0.0022825	0.00192399
INTERPRO	IPR020568:Ribosomal protein S5 domain 2-type fold	4	5.88235	0.000536	HSP90AB3P, HSP90AB2P, HSP90AA1, HSP90AB1	68	44	18559	24.8115	0.097291	0.00465125	0.00392069
KEGG_PATHWAY	hsa04141:Protein processing in endoplasmic reticulum	7	10.2941	0.00074	HSPA8, HSP90AA1, HSP90AB1, BAG2, HSPA5, HSPA6, HSPA1A	46	169	6879	6.19411	0.0964774	0.00844261	0.00659387
KEGG_PATHWAY	hsa04612:Antigen processing and presentation	5	7.35294	0.00145477	HSPA8, HSP90AA1, HSP90AB1, HSPA6, HSPA1A	46	76	6879	9.83839	0.180818	0.0117238	0.00915653
GOTERM_BP_DIRECT	GO:0006950~response to stress	4	5.88235	0.0016233	HSP90AB3P, HSP90AB2P, HSP90AA1, HSP90AB1	65	61	16792	16.9402	0.746193	0.0466427	0.0450953
Annotation Cluster 4	Enrichment Score: 4.431401656166404
Category	Term	Count	%	PValue	Genes	List Total	Pop Hits	Pop Total	Fold Enrichment	Bonferroni	Benjamini	FDR
INTERPRO	IPR005946:Ribose-phosphate diphosphokinase	4	5.88235	4.47e-07	PRPS2, PRPSAP1, PRPS1, PRPSAP2	68	5	18559	218.341	8.54e-05	1.42e-05	1.2e-05
GOTERM_MF_DIRECT	GO:0004749~ribose phosphate diphosphokinase activity	4	5.88235	5.68e-07	PRPS2, PRPSAP1, PRPS1, PRPSAP2	67	5	16881	201.564	0.000123	1.76e-05	1.46e-05
UP_KEYWORDS	Nucleotide biosynthesis	4	5.88235	1.83e-06	PRPS2, PRPSAP1, PRPS1, PRPSAP2	68	8	20581	151.331	0.00031	2.59e-05	2.24e-05
INTERPRO	IPR000836:Phosphoribosyltransferase domain	4	5.88235	9.67e-06	PRPS2, PRPSAP1, PRPS1, PRPSAP2	68	12	18559	90.9755	0.00184449	0.000168	0.000141
GOTERM_BP_DIRECT	GO:0009165~nucleotide biosynthetic process	4	5.88235	2.33e-05	PRPS2, PRPSAP1, PRPS1, PRPSAP2	65	15	16792	68.8903	0.0194346	0.00163548	0.00158122
GOTERM_CC_DIRECT	GO:0002189~ribose phosphate diphosphokinase complex	3	4.41176	3.75e-05	PRPS2, PRPS1, PRPSAP2	66	3	18224	276.121	0.00620461	0.00207461	0.00183715
GOTERM_BP_DIRECT	GO:0009116~nucleoside metabolic process	4	5.88235	4.9e-05	PRPS2, PRPSAP1, PRPS1, PRPSAP2	65	19	16792	54.387	0.0405015	0.00295311	0.00285513
GOTERM_BP_DIRECT	GO:0006139~nucleobase-containing compound metabolic process	3	4.41176	0.0149881	PRPS2, PRPSAP1, PRPSAP2	65	49	16792	15.8166	0.999997	0.255897	0.247407
GOTERM_MF_DIRECT	GO:0000287~magnesium ion binding	4	5.88235	0.0456889	PRPS2, PRPSAP1, PRPS1, PRPSAP2	67	204	16881	4.9403	0.999961	0.210946	0.174979
Annotation Cluster 5	Enrichment Score: 3.3845561935530144
Category	Term	Count	%	PValue	Genes	List Total	Pop Hits	Pop Total	Fold Enrichment	Bonferroni	Benjamini	FDR
KEGG_PATHWAY	hsa05230:Central carbon metabolism in cancer	6	8.82353	5.46e-05	MYC, ERBB2, KIT, PIK3R3, KRAS, MET	46	64	6879	14.0197	0.00744742	0.00114327	0.000893
GOTERM_BP_DIRECT	GO:0000165~MAPK cascade	8	11.7647	6.05e-05	ERBB3, ERBB4, MYC, ERBB2, KIT, KRAS, FRS3, PTK2	65	262	16792	7.8882	0.0497423	0.00340137	0.00328853
GOTERM_BP_DIRECT	GO:0043406~positive regulation of MAP kinase activity	3	4.41176	0.021283	ERBB2, KIT, KRAS	65	59	16792	13.1359	1	0.315138	0.304683
Annotation Cluster 6	Enrichment Score: 3.3772368645765036
Category	Term	Count	%	PValue	Genes	List Total	Pop Hits	Pop Total	Fold Enrichment	Bonferroni	Benjamini	FDR
GOTERM_MF_DIRECT	GO:0051082~unfolded protein binding	10	14.7059	4.13e-10	HSPA9, HSP90AB3P, HSPA8, HSP90AB2P, HSP90AA1, HSP90AB1, HSPA5, CDC37, HSPA6, HSPA1A	67	110	16881	22.905	8.95e-08	2.98e-08	2.48e-08
UP_KEYWORDS	Stress response	8	11.7647	3.54e-08	HSP90AB3P, HSPA8, HSP90AB2P, HSP90AA1, HSP90AB1, HSPA6, HSPB1, HSPA1A	68	100	20581	24.2129	6.02e-06	7.52e-07	6.51e-07
INTERPRO	IPR013126:Heat shock protein 70 family	5	7.35294	2.05e-07	HSPA9, HSPA8, HSPA5, HSPA6, HSPA1A	68	15	18559	90.9755	3.92e-05	7.85e-06	6.62e-06
INTERPRO	IPR018181:Heat shock protein 70, conserved site	5	7.35294	2.05e-07	HSPA9, HSPA8, HSPA5, HSPA6, HSPA1A	68	15	18559	90.9755	3.92e-05	7.85e-06	6.62e-06
GOTERM_BP_DIRECT	GO:0006986~response to unfolded protein	5	7.35294	1.93e-05	HSPA8, HSP90AA1, HSP90AB1, HSPA6, HSPB1	65	42	16792	30.7546	0.0161274	0.00163548	0.00158122
GOTERM_MF_DIRECT	GO:0031072~heat shock protein binding	5	7.35294	2.13e-05	HSPA8, HSP90AB1, CDC37, HSPA6, HSPA1A	67	42	16881	29.9947	0.00461785	0.000514	0.000427
GOTERM_BP_DIRECT	GO:0042026~protein refolding	4	5.88235	2.33e-05	HSPA8, HSP90AA1, HSPA6, HSPA1A	65	15	16792	68.8903	0.0194346	0.00163548	0.00158122
KEGG_PATHWAY	hsa04915:Estrogen signaling pathway	7	10.2941	3.95e-05	HSPA8, HSP90AA1, HSP90AB1, HSPA6, PIK3R3, KRAS, HSPA1A	46	99	6879	10.5738	0.00539366	0.00108163	0.000845
GOTERM_MF_DIRECT	GO:0031625~ubiquitin protein ligase binding	8	11.7647	0.000126	HSPA9, LYN, HSPA8, HSPA5, TNK2, MDM2, LRPPRC, HSPA1A	67	287	16881	7.02314	0.0269928	0.00210477	0.00174589
GOTERM_CC_DIRECT	GO:0005913~cell-cell adherens junction	8	11.7647	0.000149	LYN, HSPA8, ANLN, HSP90AB1, HSPA5, CBL, PAK2, HSPA1A	66	323	18224	6.83892	0.0243543	0.00308174	0.00272901
GOTERM_BP_DIRECT	GO:1900034~regulation of cellular response to heat	5	7.35294	0.00019	HSPA8, HSP90AA1, HSP90AB1, BAG2, HSPA1A	65	75	16792	17.2226	0.148461	0.00803473	0.00776818
GOTERM_CC_DIRECT	GO:0043209~myelin sheath	6	8.82353	0.000209	HSPA9, HSPA8, HSP90AA1, HSPA5, ERBB2, ACTB	66	152	18224	10.8995	0.0340412	0.00384783	0.00340741
GOTERM_MF_DIRECT	GO:0019899~enzyme binding	8	11.7647	0.000313	LYN, HSPA8, APP, AR, HSPA5, HSPA6, MDM2, HSPA1A	67	333	16881	6.05298	0.0657269	0.00424849	0.00352409
GOTERM_BP_DIRECT	GO:0098609~cell-cell adhesion	7	10.2941	0.000572	HSPA8, ANLN, HSP90AB1, HSPA5, CBL, PAK2, HSPA1A	65	271	16792	6.67295	0.383135	0.0193187	0.0186778
KEGG_PATHWAY	hsa04141:Protein processing in endoplasmic reticulum	7	10.2941	0.00074	HSPA8, HSP90AA1, HSP90AB1, BAG2, HSPA5, HSPA6, HSPA1A	46	169	6879	6.19411	0.0964774	0.00844261	0.00659387
GOTERM_MF_DIRECT	GO:0016887~ATPase activity	6	8.82353	0.000742	HSPA8, RALBP1, HSP90AA1, HSPA5, KIF14, HSPA1A	67	183	16881	8.26083	0.148769	0.00926365	0.00768413
KEGG_PATHWAY	hsa05164:Influenza A	7	10.2941	0.000863	IVNS1ABP, HSPA8, HSPA6, PIK3R3, FASLG, ACTB, HSPA1A	46	174	6879	6.01612	0.111524	0.00844261	0.00659387
GOTERM_MF_DIRECT	GO:0098641~cadherin binding involved in cell-cell adhesion	7	10.2941	0.000934	HSPA8, ANLN, HSP90AB1, HSPA5, CBL, PAK2, HSPA1A	67	290	16881	6.08168	0.183621	0.0105119	0.00871956
GOTERM_MF_DIRECT	GO:0042623~ATPase activity, coupled	3	4.41176	0.000969	HSPA8, HSPA6, HSPA1A	67	12	16881	62.9888	0.189691	0.0105119	0.00871956
KEGG_PATHWAY	hsa04010:MAPK signaling pathway	8	11.7647	0.00114813	HSPA8, MYC, HSPA6, HSPB1, FASLG, KRAS, PAK2, HSPA1A	46	253	6879	4.72865	0.145624	0.0101803	0.00795105
UP_KEYWORDS	Methylation	11	16.1765	0.00140997	HSPA9, HSPA8, KHDRBS1, HSPA5, TNK2, HSPA6, HSPB1, KRAS, MBP, ACTB, HSPA1A	68	1001	20581	3.32595	0.213265	0.0133164	0.0115148
KEGG_PATHWAY	hsa04612:Antigen processing and presentation	5	7.35294	0.00145477	HSPA8, HSP90AA1, HSP90AB1, HSPA6, HSPA1A	46	76	6879	9.83839	0.180818	0.0117238	0.00915653
KEGG_PATHWAY	hsa05162:Measles	6	8.82353	0.00164589	HSPA8, STAT3, HSPA6, PIK3R3, FASLG, HSPA1A	46	133	6879	6.74632	0.20202	0.012527	0.00978388
GOTERM_BP_DIRECT	GO:0031396~regulation of protein ubiquitination	3	4.41176	0.00165792	HSP90AA1, HSP90AB1, HSPA1A	65	16	16792	48.4385	0.753512	0.0466427	0.0450953
GOTERM_MF_DIRECT	GO:0023026~MHC class II protein complex binding	3	4.41176	0.00174384	HSPA8, HSP90AA1, HSP90AB1	67	16	16881	47.2416	0.315279	0.0172006	0.0142678
GOTERM_CC_DIRECT	GO:0031012~extracellular matrix	6	8.82353	0.00407648	HSPA9, HSPA8, HSP90AA1, HSPA5, RPL22, HSPB1	66	296	18224	5.59705	0.492409	0.0398056	0.0352496
KEGG_PATHWAY	hsa04144:Endocytosis	7	10.2941	0.00449899	RUFY1, HSPA8, SH3KBP1, HSPA6, MDM2, CBL, HSPA1A	46	241	6879	4.34359	0.460845	0.0301573	0.0235535
GOTERM_CC_DIRECT	GO:0042470~melanosome	4	5.88235	0.00562752	HSPA8, HSP90AA1, HSP90AB1, HSPA5	66	101	18224	10.9355	0.608123	0.0491667	0.0435392
GOTERM_BP_DIRECT	GO:0050821~protein stabilization	4	5.88235	0.0151135	HSP90AA1, HSP90AB1, CDC37, HSPA1A	65	136	16792	7.59819	0.999997	0.255897	0.247407
GOTERM_CC_DIRECT	GO:0072562~blood microparticle	4	5.88235	0.0170457	HSPA8, HSPA6, ACTB, HSPA1A	66	152	18224	7.26635	0.942386	0.1179	0.104405
GOTERM_MF_DIRECT	GO:0001948~glycoprotein binding	3	4.41176	0.026736	HSP90AA1, HSP90AB1, HSPA5	67	65	16881	11.6287	0.997207	0.145043	0.120312
KEGG_PATHWAY	hsa05145:Toxoplasmosis	4	5.88235	0.0347388	HSPA8, STAT3, HSPA6, HSPA1A	46	110	6879	5.43794	0.992123	0.135977	0.106201
GOTERM_CC_DIRECT	GO:0009986~cell surface	6	8.82353	0.0438975	APP, HSP90AA1, HSP90AB1, HSPA5, ADAM15, MET	66	542	18224	3.05669	0.99942	0.254089	0.225006
KEGG_PATHWAY	hsa05134:Legionellosis	3	4.41176	0.0483068	HSPA8, HSPA6, HSPA1A	46	54	6879	8.30797	0.998867	0.169693	0.132534
KEGG_PATHWAY	hsa03040:Spliceosome	4	5.88235	0.0556659	HSPA8, HSPA6, HNRNPC, HSPA1A	46	133	6879	4.49755	0.999609	0.186006	0.145275
GOTERM_MF_DIRECT	GO:0042826~histone deacetylase binding	3	4.41176	0.0604201	HSP90AA1, HSP90AB1, HSPA1A	67	102	16881	7.41045	0.999999	0.262223	0.217512
Annotation Cluster 7	Enrichment Score: 3.1891675764527054
Category	Term	Count	%	PValue	Genes	List Total	Pop Hits	Pop Total	Fold Enrichment	Bonferroni	Benjamini	FDR
GOTERM_MF_DIRECT	GO:0004713~protein tyrosine kinase activity	11	16.1765	9.5e-11	LYN, HCK, HSP90AA1, ERBB3, ERBB4, CDC37, TNK2, ERBB2, KIT, MET, PTK2	67	133	16881	20.8384	2.06e-08	1.03e-08	8.55e-09
INTERPRO	IPR020635:Tyrosine-protein kinase, catalytic domain	9	13.2353	7.24e-10	LYN, HCK, ERBB3, ERBB4, TNK2, ERBB2, KIT, MET, PTK2	68	85	18559	28.8981	1.38e-07	1.38e-07	1.17e-07
SMART	SM00219:TyrKc	9	13.2353	2.58e-09	LYN, HCK, ERBB3, ERBB4, TNK2, ERBB2, KIT, MET, PTK2	45	85	10057	23.6635	1.37e-07	1.37e-07	1.26e-07
UP_KEYWORDS	Tyrosine-protein kinase	9	13.2353	2.98e-09	LYN, HCK, ERBB3, ERBB4, TNK2, ERBB2, KIT, MET, PTK2	68	112	20581	24.321	5.07e-07	1.01e-07	8.77e-08
KEGG_PATHWAY	hsa04012:ErbB signaling pathway	10	14.7059	3.32e-09	ERBB3, ERBB4, MYC, ERBB2, GAB1, PIK3R3, KRAS, CBL, PAK2, PTK2	46	87	6879	17.1889	4.55e-07	2.27e-07	1.78e-07
GOTERM_BP_DIRECT	GO:0038128~ERBB2 signaling pathway	7	10.2941	6.05e-09	HSP90AA1, ERBB3, ERBB4, CDC37, ERBB2, GAB1, KRAS	65	38	16792	47.5887	5.11e-06	2.59e-06	2.5e-06
GOTERM_BP_DIRECT	GO:0018108~peptidyl-tyrosine phosphorylation	10	14.7059	6.14e-09	LYN, HCK, HSP90AA1, ERBB3, ERBB4, CDC37, ERBB2, KIT, MET, PTK2	65	153	16792	16.8849	5.18e-06	2.59e-06	2.5e-06
INTERPRO	IPR001245:Serine-threonine/tyrosine-protein kinase catalytic domain	9	13.2353	3.84e-08	LYN, HCK, ERBB3, ERBB4, TNK2, ERBB2, KIT, MET, PTK2	68	140	18559	17.5453	7.34e-06	3.17e-06	2.67e-06
GOTERM_MF_DIRECT	GO:0004716~receptor signaling protein tyrosine kinase activity	5	7.35294	4.4e-08	LYN, ERBB3, ERBB4, ERBB2, KIT	67	10	16881	125.978	9.54e-06	1.59e-06	1.32e-06
INTERPRO	IPR008266:Tyrosine-protein kinase, active site	8	11.7647	4.98e-08	LYN, HCK, ERBB4, TNK2, ERBB2, KIT, MET, PTK2	68	95	18559	22.9833	9.52e-06	3.17e-06	2.67e-06
GOTERM_BP_DIRECT	GO:0007169~transmembrane receptor protein tyrosine kinase signaling pathway	8	11.7647	7.62e-08	LYN, HCK, ERBB3, ERBB4, TNK2, ERBB2, KIT, MET	65	96	16792	21.5282	6.43e-05	2.14e-05	2.07e-05
UP_KEYWORDS	Kinase	15	22.0588	8.21e-08	PRPS2, LYN, PRPS1, SH3KBP1, TNK2, PIK3R3, PTK2, CDK9, HCK, ERBB3, ERBB4, KIT, ERBB2, PAK2, MET	68	735	20581	6.17677	1.4e-05	1.55e-06	1.34e-06
UP_SEQ_FEATURE	nucleotide phosphate-binding region:ATP	17	25	1.21e-07	PRPS2, LYN, PRPS1, TNK2, KIF14, CHD5, CHD4, CHD3, PTK2, CDK9, HCK, ERBB3, ERBB4, KIT, ERBB2, PAK2, MET	68	994	20063	5.04603	3.9e-05	3.91e-05	3.85e-05
UP_SEQ_FEATURE	binding site:ATP	13	19.1176	2.83e-07	PRPS2, LYN, PRPS1, TNK2, PTK2, CDK9, HCK, ERBB3, ERBB4, KIT, ERBB2, PAK2, MET	68	558	20063	6.87379	9.12e-05	4.58e-05	4.51e-05
UP_SEQ_FEATURE	domain:Protein kinase	11	16.1765	3.94e-06	CDK9, LYN, HCK, ERBB3, ERBB4, TNK2, ERBB2, KIT, PAK2, MET, PTK2	68	478	20063	6.78972	0.0012691	0.000425	0.000418
INTERPRO	IPR017441:Protein kinase, ATP binding site	10	14.7059	8.81e-06	CDK9, LYN, HCK, ERBB4, TNK2, ERBB2, KIT, PAK2, MET, PTK2	68	381	18559	7.16342	0.00168145	0.000168	0.000141
INTERPRO	IPR000719:Protein kinase, catalytic domain	11	16.1765	9.16e-06	CDK9, LYN, HCK, ERBB3, ERBB4, TNK2, ERBB2, KIT, PAK2, MET, PTK2	68	487	18559	6.16466	0.00174838	0.000168	0.000141
GOTERM_MF_DIRECT	GO:0004714~transmembrane receptor protein tyrosine kinase activity	5	7.35294	1.42e-05	ERBB3, ERBB4, ERBB2, KIT, MET	67	38	16881	33.152	0.00308369	0.000386	0.00032
GOTERM_BP_DIRECT	GO:0038083~peptidyl-tyrosine autophosphorylation	5	7.35294	1.58e-05	LYN, HCK, ERBB4, TNK2, PTK2	65	40	16792	32.2923	0.0132625	0.00163548	0.00158122
INTERPRO	IPR011009:Protein kinase-like domain	11	16.1765	1.94e-05	CDK9, LYN, HCK, ERBB3, ERBB4, TNK2, ERBB2, KIT, PAK2, MET, PTK2	68	531	18559	5.65384	0.00369119	0.000308	0.00026
GOTERM_BP_DIRECT	GO:0046777~protein autophosphorylation	7	10.2941	4.85e-05	LYN, HCK, ERBB4, ERBB2, KIT, PAK2, PTK2	65	172	16792	10.5138	0.0401282	0.00295311	0.00285513
GOTERM_BP_DIRECT	GO:0000165~MAPK cascade	8	11.7647	6.05e-05	ERBB3, ERBB4, MYC, ERBB2, KIT, KRAS, FRS3, PTK2	65	262	16792	7.8882	0.0497423	0.00340137	0.00328853
UP_SEQ_FEATURE	active site:Proton acceptor	11	16.1765	7.36e-05	CDK9, LYN, HCK, ERBB3, ERBB4, TNK2, ERBB2, KIT, PAK2, MET, PTK2	68	672	20063	4.82959	0.0234105	0.00475231	0.00467874
INTERPRO	IPR016245:Tyrosine protein kinase, EGF/ERB/XmrK receptor	3	4.41176	7.67e-05	ERBB3, ERBB4, ERBB2	68	4	18559	204.695	0.0145388	0.000814	0.000686
GOTERM_MF_DIRECT	GO:0005088~Ras guanyl-nucleotide exchange factor activity	6	8.82353	8.63e-05	ERBB3, ERBB4, ERBB2, KIT, FRS3, PTK2	67	115	16881	13.1455	0.0185473	0.00170188	0.00141169
GOTERM_MF_DIRECT	GO:0046934~phosphatidylinositol-4,5-bisphosphate 3-kinase activity	5	7.35294	0.0001	ERBB3, ERBB4, ERBB2, KIT, GAB1	67	62	16881	20.319	0.0215199	0.00181282	0.00150372
GOTERM_CC_DIRECT	GO:0031234~extrinsic component of cytoplasmic side of plasma membrane	5	7.35294	0.000101	LYN, HCK, TNK2, KRAS, PTK2	66	68	18224	20.303	0.0166467	0.00288523	0.00255499
GOTERM_BP_DIRECT	GO:0014068~positive regulation of phosphatidylinositol 3-kinase signaling	5	7.35294	0.000109	ERBB3, ERBB4, KIT, CBL, PTK2	65	65	16792	19.8722	0.0879896	0.00541758	0.00523785
GOTERM_BP_DIRECT	GO:0043552~positive regulation of phosphatidylinositol 3-kinase activity	4	5.88235	0.00022	LYN, ERBB4, KIT, PTK2	65	31	16792	33.334	0.169431	0.00849923	0.00821727
GOTERM_BP_DIRECT	GO:0014066~regulation of phosphatidylinositol 3-kinase signaling	5	7.35294	0.000222	ERBB3, ERBB4, ERBB2, KIT, GAB1	65	78	16792	16.5602	0.170559	0.00849923	0.00821727
INTERPRO	IPR000494:EGF receptor, L domain	3	4.41176	0.000266	ERBB3, ERBB4, ERBB2	68	7	18559	116.968	0.0496321	0.00242377	0.00204308
INTERPRO	IPR006211:Furin-like cysteine-rich domain	3	4.41176	0.000266	ERBB3, ERBB4, ERBB2	68	7	18559	116.968	0.0496321	0.00242377	0.00204308
PIR_SUPERFAMILY	PIRSF000619:tyrosine-protein kinase, EGF receptor type	3	4.41176	0.000275	ERBB3, ERBB4, ERBB2	13	4	1692	97.6154	0.00301679	0.00302093	0.00302093
GOTERM_BP_DIRECT	GO:0046854~phosphatidylinositol phosphorylation	5	7.35294	0.000453	ERBB3, ERBB4, ERBB2, KIT, GAB1	65	94	16792	13.7414	0.31753	0.0166065	0.0160556
GOTERM_BP_DIRECT	GO:0048015~phosphatidylinositol-mediated signaling	5	7.35294	0.000712	ERBB3, ERBB4, ERBB2, KIT, GAB1	65	106	16792	12.1858	0.452038	0.0231283	0.022361
GOTERM_MF_DIRECT	GO:0004715~non-membrane spanning protein tyrosine kinase activity	4	5.88235	0.000768	LYN, HCK, TNK2, PTK2	67	46	16881	21.9091	0.153639	0.00926365	0.00768413
UP_KEYWORDS	Transferase	15	22.0588	0.0010331	PRPS2, LYN, PRPS1, SH3KBP1, TNK2, PIK3R3, PTK2, CDK9, HCK, ERBB3, ERBB4, KIT, ERBB2, PAK2, MET	68	1708	20581	2.65804	0.161145	0.0109767	0.00949161
GOTERM_BP_DIRECT	GO:0043547~positive regulation of GTPase activity	9	13.2353	0.00131788	RALBP1, ERBB3, ERBB4, ERBB2, KIT, PGAM5, FRS3, PTK2, NGEF	65	565	16792	4.11513	0.671437	0.0397248	0.0384069
INTERPRO	IPR006212:Furin-like repeat	3	4.41176	0.00189239	ERBB3, ERBB4, ERBB2	68	18	18559	45.4877	0.30357	0.015715	0.0132467
SMART	SM00261:FU	3	4.41176	0.00273768	ERBB3, ERBB4, ERBB2	45	18	10057	37.2481	0.135234	0.0362742	0.0335365
GOTERM_MF_DIRECT	GO:0004672~protein kinase activity	7	10.2941	0.00275575	CDK9, ERBB3, TNK2, ERBB2, PAK2, MET, PTK2	67	359	16881	4.91278	0.450542	0.0239199	0.0198414
GOTERM_CC_DIRECT	GO:0016323~basolateral plasma membrane	5	7.35294	0.00389928	HSP90AA1, HSP90AB1, ERBB3, ERBB4, ERBB2	66	180	18224	7.67003	0.477194	0.0398056	0.0352496
BIOCARTA	h_her2Pathway:Role of ERBB2 in Signal Transduction and Oncology	4	5.88235	0.00413249	ERBB3, ERBB4, ERBB2, STAT3	25	23	1625	11.3043	0.290863	0.342997	0.342997
GOTERM_BP_DIRECT	GO:2000145~regulation of cell motility	3	4.41176	0.005071	ERBB3, ERBB4, ERBB2	65	28	16792	27.6791	0.986306	0.122284	0.118227
UP_KEYWORDS	SH3 domain	5	7.35294	0.00531115	LYN, HCK, SH3KBP1, TNK2, NGEF	68	215	20581	7.03865	0.59558	0.0410407	0.0354881
INTERPRO	IPR001452:Src homology-3 domain	5	7.35294	0.00797013	LYN, HCK, SH3KBP1, TNK2, NGEF	68	218	18559	6.25978	0.783116	0.0524929	0.044248
GOTERM_CC_DIRECT	GO:0043235~receptor complex	4	5.88235	0.0105443	APP, ERBB3, ERBB4, ERBB2	66	127	18224	8.69673	0.827895	0.0761025	0.067392
SMART	SM00326:SH3	5	7.35294	0.0122422	LYN, HCK, SH3KBP1, TNK2, NGEF	45	206	10057	5.42449	0.479435	0.0926908	0.0856952
GOTERM_BP_DIRECT	GO:0001934~positive regulation of protein phosphorylation	4	5.88235	0.0125875	ERBB4, ERBB2, KRAS, PTK2	65	127	16792	8.13664	0.999977	0.25008	0.241784
GOTERM_CC_DIRECT	GO:0016324~apical plasma membrane	5	7.35294	0.0201398	HSP90AA1, HSP90AB1, ERBB3, ERBB2, PTK2	66	291	18224	4.74435	0.965861	0.133728	0.118422
UP_SEQ_FEATURE	domain:SH3	4	5.88235	0.020791	LYN, HCK, TNK2, NGEF	68	175	20063	6.74387	0.998847	0.353447	0.347976
UP_KEYWORDS	Cytoplasmic vesicle	6	8.82353	0.0216391	HCK, DPP7, ADAM15, SH3KBP1, TNK2, FASLG	68	490	20581	3.70606	0.975743	0.118666	0.102611
GOTERM_BP_DIRECT	GO:0006468~protein phosphorylation	6	8.82353	0.0297429	CDK9, LYN, APP, HCK, ERBB2, PAK2	65	456	16792	3.39919	1	0.403154	0.389779
GOTERM_BP_DIRECT	GO:0007507~heart development	4	5.88235	0.0326711	ERBB3, ERBB4, ERBB2, GAB1	65	183	16792	5.64674	1	0.407431	0.393914
GOTERM_BP_DIRECT	GO:0030335~positive regulation of cell migration	4	5.88235	0.0331246	LYN, HSPA5, KIT, PTK2	65	184	16792	5.61605	1	0.407431	0.393914
GOTERM_BP_DIRECT	GO:0042127~regulation of cell proliferation	4	5.88235	0.0335813	ERBB3, TNK2, KIT, PTK2	65	185	16792	5.5857	1	0.407431	0.393914
GOTERM_BP_DIRECT	GO:0045087~innate immune response	5	7.35294	0.0813575	LYN, APP, ADAM15, TNK2, PTK2	65	430	16792	3.00394	1	0.679858	0.657304
INTERPRO	IPR009030:Insulin-like growth factor binding protein, N-terminal	3	4.41176	0.0899011	ERBB3, ERBB4, ERBB2	68	139	18559	5.8905	1	0.408836	0.344621
UP_KEYWORDS	Cell junction	5	7.35294	0.177198	HCK, ADAM15, SH3KBP1, TNK2, PTK2	68	675	20581	2.24194	1	0.640929	0.554215
UP_KEYWORDS	Cell membrane	14	20.5882	0.226222	LYN, HSPA8, HSP90AA1, TNK2, FASLG, CBL, PTK2, HCK, ERBB3, ERBB4, KIT, ERBB2, KRAS, MBP	68	3175	20581	1.33457	1	0.769154	0.665092
UP_KEYWORDS	Receptor	8	11.7647	0.288411	AR, ERBB3, ERBB4, ERBB2, KIT, FRS3, MET, HSPA1A	68	1648	20581	1.46923	1	0.85467	0.739038
KEGG_PATHWAY	hsa04020:Calcium signaling pathway	3	4.41176	0.32783	ERBB3, ERBB4, ERBB2	46	179	6879	2.50632	1	0.680496	0.531482
GOTERM_BP_DIRECT	GO:0006954~inflammatory response	3	4.41176	0.425434	LYN, HCK, KIT	65	379	16792	2.0449	1	1	0.967972
UP_KEYWORDS	Signal	13	19.1176	0.726776	HSPA9, APP, HSPA5, TXNDC12, CBL, FXR1, DPP7, ADAM15, ERBB3, ERBB4, KIT, ERBB2, MET	68	4160	20581	0.945818	1	1	0.869822
UP_SEQ_FEATURE	signal peptide	10	14.7059	0.807816	APP, DPP7, ERBB3, HSPA5, ADAM15, ERBB4, ERBB2, KIT, TXNDC12, MET	68	3346	20063	0.881782	1	1	0.987578
GOTERM_CC_DIRECT	GO:0005576~extracellular region	5	7.35294	0.837426	APP, HSP90AA1, ERBB4, FASLG, MET	66	1610	18224	0.857519	1	1	0.890909
UP_SEQ_FEATURE	topological domain:Extracellular	8	11.7647	0.840137	APP, ERBB3, ADAM15, ERBB4, ERBB2, KIT, FASLG, MET	68	2787	20063	0.846915	1	1	0.987578
UP_SEQ_FEATURE	disulfide bond	8	11.7647	0.873031	APP, ERBB3, ADAM15, ERBB4, ERBB2, KIT, FASLG, TXNDC12	68	2917	20063	0.809171	1	1	0.987578
GOTERM_CC_DIRECT	GO:0005887~integral component of plasma membrane	4	5.88235	0.889523	APP, ERBB3, FASLG, MET	66	1415	18224	0.780555	1	1	0.890909
UP_KEYWORDS	Disulfide bond	9	13.2353	0.890568	APP, ERBB3, ADAM15, ERBB4, ERBB2, KIT, FASLG, TXNDC12, MET	68	3434	20581	0.793231	1	1	0.890568
UP_KEYWORDS	Glycoprotein	11	16.1765	0.947144	APP, DPP7, HSP90AB1, ERBB3, ADAM15, ERBB4, MYC, ERBB2, KIT, FASLG, MET	68	4551	20581	0.731549	1	1	0.947144
UP_SEQ_FEATURE	topological domain:Cytoplasmic	8	11.7647	0.956539	APP, ERBB3, ADAM15, ERBB4, ERBB2, KIT, FASLG, MET	68	3456	20063	0.682972	1	1	0.987578
UP_SEQ_FEATURE	glycosylation site:N-linked (GlcNAc...)	10	14.7059	0.96084	APP, DPP7, ERBB3, ADAM15, ERBB4, ERBB2, KIT, FASLG, LETMD1, MET	68	4234	20063	0.696845	1	1	0.987578
UP_KEYWORDS	Secreted	4	5.88235	0.960888	DPP7, ERBB3, FASLG, MET	68	1965	20581	0.616105	1	1	0.960888
UP_KEYWORDS	Transmembrane helix	12	17.6471	0.987832	APP, AR, ERBB3, ADAM15, ERBB4, SH3KBP1, ERBB2, KIT, FASLG, PGAM5, LETMD1, MET	68	5634	20581	0.644647	1	1	0.987832
UP_KEYWORDS	Transmembrane	12	17.6471	0.988281	APP, AR, ERBB3, ADAM15, ERBB4, SH3KBP1, ERBB2, KIT, FASLG, PGAM5, LETMD1, MET	68	5651	20581	0.642708	1	1	0.988281
GOTERM_CC_DIRECT	GO:0016021~integral component of membrane	12	17.6471	0.988781	APP, AR, ERBB3, ADAM15, ERBB4, SH3KBP1, ERBB2, KIT, FASLG, PGAM5, LETMD1, MET	66	5163	18224	0.641769	1	1	0.988781
UP_SEQ_FEATURE	transmembrane region	10	14.7059	0.993978	APP, ERBB3, ADAM15, ERBB4, ERBB2, KIT, FASLG, PGAM5, LETMD1, MET	68	5056	20063	0.583552	1	1	0.993978
Annotation Cluster 8	Enrichment Score: 2.609459289948196
Category	Term	Count	%	PValue	Genes	List Total	Pop Hits	Pop Total	Fold Enrichment	Bonferroni	Benjamini	FDR
KEGG_PATHWAY	hsa05215:Prostate cancer	7	10.2941	2.01e-05	AR, HSP90AA1, HSP90AB1, ERBB2, MDM2, PIK3R3, KRAS	46	88	6879	11.8955	0.00275618	0.00069	0.000539
KEGG_PATHWAY	hsa04915:Estrogen signaling pathway	7	10.2941	3.95e-05	HSPA8, HSP90AA1, HSP90AB1, HSPA6, PIK3R3, KRAS, HSPA1A	46	99	6879	10.5738	0.00539366	0.00108163	0.000845
UP_KEYWORDS	S-nitrosylation	3	4.41176	0.0133974	HSP90AA1, HSP90AB1, KRAS	68	54	20581	16.8145	0.899033	0.0875987	0.0757471
KEGG_PATHWAY	hsa04914:Progesterone-mediated oocyte maturation	4	5.88235	0.0189209	HSP90AA1, HSP90AB1, PIK3R3, KRAS	46	87	6879	6.87556	0.926979	0.0785506	0.0613497
GOTERM_MF_DIRECT	GO:0005525~GTP binding	3	4.41176	0.444866	HSP90AA1, HSP90AB1, KRAS	67	384	16881	1.9684	1	1	0.833333
Annotation Cluster 9	Enrichment Score: 2.480184102530133
Category	Term	Count	%	PValue	Genes	List Total	Pop Hits	Pop Total	Fold Enrichment	Bonferroni	Benjamini	FDR
KEGG_PATHWAY	hsa05100:Bacterial invasion of epithelial cells	6	8.82353	0.000141	GAB1, PIK3R3, CBL, MET, PTK2, ACTB	46	78	6879	11.5033	0.0191531	0.00241719	0.00188788
GOTERM_BP_DIRECT	GO:0007173~epidermal growth factor receptor signaling pathway	4	5.88235	0.00126734	GAB1, KRAS, CBL, PTK2	65	56	16792	18.4527	0.657097	0.0396159	0.0383017
BIOCARTA	h_metPathway:Signaling of Hepatocyte Growth Factor Receptor	4	5.88235	0.0146853	STAT3, GAB1, MET, PTK2	25	36	1625	7.22222	0.707098	0.408634	0.408634
GOTERM_MF_DIRECT	GO:0004871~signal transducer activity	4	5.88235	0.0456889	STAT3, GAB1, CBL, PTK2	67	204	16881	4.9403	0.999961	0.210946	0.174979
Annotation Cluster 10	Enrichment Score: 2.4641923621317616
Category	Term	Count	%	PValue	Genes	List Total	Pop Hits	Pop Total	Fold Enrichment	Bonferroni	Benjamini	FDR
INTERPRO	IPR000980:SH2 domain	6	8.82353	5.47e-05	LYN, HCK, GRB14, STAT3, PIK3R3, CBL	68	113	18559	14.4917	0.0103993	0.000615	0.000518
UP_KEYWORDS	SH2 domain	5	7.35294	0.000426	LYN, HCK, GRB14, STAT3, PIK3R3	68	108	20581	14.0121	0.0699142	0.00483087	0.00417728
UP_SEQ_FEATURE	domain:SH2	4	5.88235	0.00407541	LYN, HCK, GRB14, STAT3	68	96	20063	12.2935	0.731516	0.161468	0.158968
KEGG_PATHWAY	hsa04062:Chemokine signaling pathway	6	8.82353	0.00696373	LYN, HCK, STAT3, PIK3R3, KRAS, PTK2	46	186	6879	4.82398	0.616098	0.0412512	0.0322181
KEGG_PATHWAY	hsa05169:Epstein-Barr virus infection	5	7.35294	0.00800843	LYN, MYC, STAT3, MDM2, PIK3R3	46	122	6879	6.12883	0.667652	0.0438862	0.0342761
SMART	SM00252:SH2	4	5.88235	0.0101939	LYN, HCK, GRB14, PIK3R3	45	103	10057	8.67918	0.419026	0.0900461	0.0832502
KEGG_PATHWAY	hsa04666:Fc gamma R-mediated phagocytosis	3	4.41176	0.104197	LYN, HCK, PIK3R3	46	84	6879	5.34084	1	0.291206	0.227438
Annotation Cluster 11	Enrichment Score: 2.407022541884247
Category	Term	Count	%	PValue	Genes	List Total	Pop Hits	Pop Total	Fold Enrichment	Bonferroni	Benjamini	FDR
KEGG_PATHWAY	hsa05230:Central carbon metabolism in cancer	6	8.82353	5.46e-05	MYC, ERBB2, KIT, PIK3R3, KRAS, MET	46	64	6879	14.0197	0.00744742	0.00114327	0.000893
KEGG_PATHWAY	hsa05100:Bacterial invasion of epithelial cells	6	8.82353	0.000141	GAB1, PIK3R3, CBL, MET, PTK2, ACTB	46	78	6879	11.5033	0.0191531	0.00241719	0.00188788
GOTERM_BP_DIRECT	GO:0048010~vascular endothelial growth factor receptor signaling pathway	5	7.35294	0.000163	HSP90AA1, HSPB1, PAK2, PTK2, ACTB	65	72	16792	17.9402	0.1282	0.0072202	0.00698066
KEGG_PATHWAY	hsa04014:Ras signaling pathway	8	11.7647	0.000589	RALBP1, KIT, GAB1, PIK3R3, FASLG, KRAS, PAK2, MET	46	226	6879	5.29357	0.0775135	0.00806588	0.00629962
KEGG_PATHWAY	hsa05211:Renal cell carcinoma	5	7.35294	0.000857	GAB1, PIK3R3, KRAS, PAK2, MET	46	66	6879	11.3291	0.110826	0.00844261	0.00659387
KEGG_PATHWAY	hsa04360:Axon guidance	5	7.35294	0.00920274	KRAS, PAK2, MET, PTK2, NGEF	46	127	6879	5.88754	0.718215	0.0484913	0.0378728
KEGG_PATHWAY	hsa04510:Focal adhesion	6	8.82353	0.010592	ERBB2, PIK3R3, PAK2, MET, PTK2, ACTB	46	206	6879	4.35564	0.767494	0.0488893	0.0381836
KEGG_PATHWAY	hsa04810:Regulation of actin cytoskeleton	5	7.35294	0.0474695	PIK3R3, KRAS, PAK2, PTK2, ACTB	46	210	6879	3.56056	0.998722	0.169693	0.132534
KEGG_PATHWAY	hsa04015:Rap1 signaling pathway	5	7.35294	0.0474695	KIT, PIK3R3, KRAS, MET, ACTB	46	210	6879	3.56056	0.998722	0.169693	0.132534
KEGG_PATHWAY	hsa04660:T cell receptor signaling pathway	3	4.41176	0.13876	PIK3R3, KRAS, PAK2	46	100	6879	4.4863	1	0.36558	0.285526
KEGG_PATHWAY	hsa04670:Leukocyte transendothelial migration	3	4.41176	0.173104	PIK3R3, PTK2, ACTB	46	115	6879	3.90113	1	0.42479	0.33177
Annotation Cluster 12	Enrichment Score: 2.4015246702920745
Category	Term	Count	%	PValue	Genes	List Total	Pop Hits	Pop Total	Fold Enrichment	Bonferroni	Benjamini	FDR
UP_KEYWORDS	Host-virus interaction	7	10.2941	0.00157316	IVNS1ABP, LYN, HSPA8, HCK, STAT3, MDM2, PAK2	68	385	20581	5.50294	0.234823	0.0140757	0.0121713
UP_SEQ_FEATURE	domain:SH2	4	5.88235	0.00407541	LYN, HCK, GRB14, STAT3	68	96	20063	12.2935	0.731516	0.161468	0.158968
GOTERM_BP_DIRECT	GO:0016032~viral process	6	8.82353	0.00560258	LYN, HSPA8, HCK, STAT3, MDM2, PAK2	65	299	16792	5.18405	0.991278	0.131349	0.126992
UP_SEQ_FEATURE	lipid moiety-binding region:N-myristoyl glycine	4	5.88235	0.00689555	LYN, HCK, FRS3, PAK2	68	116	20063	10.1739	0.892263	0.171328	0.168676
Annotation Cluster 13	Enrichment Score: 2.346268089158286
Category	Term	Count	%	PValue	Genes	List Total	Pop Hits	Pop Total	Fold Enrichment	Bonferroni	Benjamini	FDR
GOTERM_CC_DIRECT	GO:0043234~protein complex	9	13.2353	0.000104	PRPS2, AR, HSP90AA1, PRPSAP2, MYC, MDM2, CHD4, HNRNPC, ACTB	66	412	18224	6.03177	0.0171633	0.00288523	0.00255499
GOTERM_BP_DIRECT	GO:0043044~ATP-dependent chromatin remodeling	3	4.41176	0.00343591	CHD4, HNRNPC, ACTB	65	23	16792	33.6963	0.945246	0.0906222	0.0876158
GOTERM_CC_DIRECT	GO:0000790~nuclear chromatin	5	7.35294	0.00499084	AR, STAT3, CHD4, HNRNPC, ACTB	66	193	18224	7.1534	0.564192	0.0460267	0.0407585
GOTERM_MF_DIRECT	GO:0000978~RNA polymerase II core promoter proximal region sequence-specific DNA binding	6	8.82353	0.0125403	AR, MYC, STAT3, CHD4, HNRNPC, ACTB	67	355	16881	4.2584	0.935329	0.0877819	0.0728145
GOTERM_MF_DIRECT	GO:0031492~nucleosomal DNA binding	3	4.41176	0.0139492	CHD4, HNRNPC, ACTB	67	46	16881	16.4319	0.95256	0.094593	0.0784642
GOTERM_MF_DIRECT	GO:0000980~RNA polymerase II distal enhancer sequence-specific DNA binding	3	4.41176	0.026736	CHD4, HNRNPC, ACTB	67	65	16881	11.6287	0.997207	0.145043	0.120312
Annotation Cluster 14	Enrichment Score: 2.2753610377286506
Category	Term	Count	%	PValue	Genes	List Total	Pop Hits	Pop Total	Fold Enrichment	Bonferroni	Benjamini	FDR
GOTERM_CC_DIRECT	GO:0030529~intracellular ribonucleoprotein complex	6	8.82353	0.000124	HSPA8, HNRNPCL1, RPL22, HNRNPC, LRPPRC, ACTB	66	136	18224	12.1818	0.0203736	0.00294039	0.00260384
GOTERM_MF_DIRECT	GO:0044822~poly(A) RNA binding	12	17.6471	0.00409616	HSPA9, FXR1, HSPA8, KHDRBS1, HNRNPCL1, HSP90AA1, HSP90AB1, RPL22, HSPB1, CHD3, HNRNPC, LRPPRC	67	1129	16881	2.678	0.589629	0.032921	0.0273078
UP_KEYWORDS	RNA-binding	8	11.7647	0.00578298	FXR1, KHDRBS1, HNRNPCL1, IMPDH2, RPL22, RPL37, HNRNPC, LRPPRC	68	665	20581	3.64104	0.626919	0.0427437	0.0369608
GOTERM_MF_DIRECT	GO:0003723~RNA binding	7	10.2941	0.0198327	FXR1, KHDRBS1, IMPDH2, RPL22, RPL37, HNRNPC, LRPPRC	67	547	16881	3.22429	0.987054	0.118725	0.0984819
UP_KEYWORDS	Ribonucleoprotein	4	5.88235	0.0720922	HNRNPCL1, RPL22, RPL37, HNRNPC	68	296	20581	4.09002	0.999997	0.331235	0.28642

## Sheet: TNFAIP3
Interaction Network: TNFAIP3
Annotation Cluster 1	Enrichment Score: 24.94191706855747
Category	Term	Count	%	PValue	Genes	List Total	Pop Hits	Pop Total	Fold Enrichment	Bonferroni	Benjamini	FDR
GOTERM_BP_DIRECT	GO:0043123~positive regulation of I-kappaB kinase/NF-kappaB signaling	23	46	3.55e-32	RNF31, TNFRSF10B, TICAM1, TNF, TNFRSF1A, TRIM8, IKBKB, SHARPIN, CASP8, TBK1, IRAK1, TNIP2, TRIM5, TRAF6, UBC, UBE2N, TNFSF10, RIPK1, FADD, IKBKG, RBCK1, IKBKE, BIRC2	50	161	16792	47.9771	2.47e-29	2.47e-29	2.15e-29
GOTERM_BP_DIRECT	GO:0007249~I-kappaB kinase/NF-kappaB signaling	16	32	4.23e-26	RNF31, TRAF2, TICAM1, TNF, TNFRSF1A, IKBKB, SHARPIN, TBK1, IRAK2, TNIP2, TRAF6, UBC, RIPK1, IKBKG, RBCK1, BIRC2	50	60	16792	89.5573	2.94e-23	9.81e-24	8.53e-24
GOTERM_BP_DIRECT	GO:0051092~positive regulation of NF-kappaB transcription factor activity	15	30	9.96e-19	RNF31, TRAF2, TICAM1, TNF, TRIM8, IKBKB, IRAK1, IRAK2, TRIM5, TRAF6, UBC, UBE2N, RIPK1, IKBKG, RBCK1	50	133	16792	37.8767	6.93e-16	1.39e-16	1.21e-16
Annotation Cluster 2	Enrichment Score: 11.411281635229143
Category	Term	Count	%	PValue	Genes	List Total	Pop Hits	Pop Total	Fold Enrichment	Bonferroni	Benjamini	FDR
GOTERM_BP_DIRECT	GO:0035666~TRIF-dependent toll-like receptor signaling pathway	11	22	2.11e-19	IKBKB, TBK1, CASP8, UBC, IRF7, RIPK1, FADD, IKBKG, TICAM1, IKBKE, BIRC2	50	28	16792	131.937	1.47e-16	3.67e-17	3.19e-17
KEGG_PATHWAY	hsa05160:Hepatitis C	13	26	6.32e-13	STAT3, TRAF2, TICAM1, TNF, TNFRSF1A, IKBKB, TBK1, TRAF6, IRF7, RIPK1, IKBKG, IKBKE, TP53	35	133	6879	19.211	6.88e-11	2.4e-11	1.68e-11
KEGG_PATHWAY	hsa04622:RIG-I-like receptor signaling pathway	11	22	6.61e-13	IKBKB, TBK1, CASP8, TRAF6, IRF7, RIPK1, TRAF2, FADD, IKBKG, TNF, IKBKE	35	70	6879	30.8853	7.21e-11	2.4e-11	1.68e-11
KEGG_PATHWAY	hsa04620:Toll-like receptor signaling pathway	12	24	1.46e-12	IKBKB, TBK1, CASP8, IRAK1, TRAF6, IRF7, RIPK1, FADD, IKBKG, TICAM1, TNF, IKBKE	35	106	6879	22.2501	1.59e-10	3.91e-11	2.73e-11
KEGG_PATHWAY	hsa05161:Hepatitis B	13	26	1.79e-12	YWHAB, STAT3, TICAM1, YWHAZ, TNF, IKBKB, CASP8, TBK1, IRF7, FADD, IKBKG, IKBKE, TP53	35	145	6879	17.6211	1.96e-10	3.91e-11	2.73e-11
KEGG_PATHWAY	hsa05168:Herpes simplex infection	13	26	2.89e-11	TRAF2, TICAM1, TNF, TNFRSF1A, IKBKB, CASP8, TBK1, TRAF6, IRF7, FADD, IKBKG, IKBKE, TP53	35	183	6879	13.9621	3.14e-09	4.49e-10	3.13e-10
BIOCARTA	h_relaPathway:Acetylation and Deacetylation of RelA in The Nucleus	7	14	1.58e-08	IKBKB, TRAF6, RIPK1, FADD, IKBKG, TNF, TNFRSF1A	22	16	1625	32.3153	1.2e-06	6.02e-07	5.23e-07
GOTERM_BP_DIRECT	GO:0045944~positive regulation of transcription from RNA polymerase II promoter	15	30	4.85e-07	STAT3, TNF, TNFRSF1A, IKBKB, TBK1, TNIP1, TNIP2, TRAF6, UBC, IRF7, RIPK1, FADD, IKBKG, SQSTM1, TP53	50	981	16792	5.13517	0.000338	1.69e-05	1.47e-05
Annotation Cluster 3	Enrichment Score: 8.21672692046281
Category	Term	Count	%	PValue	Genes	List Total	Pop Hits	Pop Total	Fold Enrichment	Bonferroni	Benjamini	FDR
GOTERM_MF_DIRECT	GO:0004842~ubiquitin-protein transferase activity	15	30	3.16e-13	RNF31, RNF11, RNF14, CUL3, TNFAIP3, TRAF2, RNF5, SHARPIN, TRIM5, TRAF6, TRIM2, UBE2N, RLIM, RBCK1, BIRC2	50	329	16881	15.393	4.68e-11	2.34e-11	1.98e-11
UP_KEYWORDS	Ubl conjugation pathway	16	32	2.91e-11	RNF31, RNF11, RNF14, CUL3, TNFAIP3, TRAF2, RNF5, TRIM8, SHARPIN, TRIM5, TRAF6, TRIM2, UBE2N, RLIM, RBCK1, BIRC2	50	680	20581	9.68518	3.2e-09	8e-10	6.47e-10
INTERPRO	IPR001841:Zinc finger, RING-type	12	24	1.11e-10	TRIM8, RNF11, TRIM5, RNF14, TRAF6, TRIM2, TRIM3, RLIM, TRAF2, RBCK1, RNF5, BIRC2	47	295	18559	16.0626	1.34e-08	1.34e-08	1.1e-08
UP_SEQ_FEATURE	zinc finger region:RING-type	11	22	1.79e-10	TRIM8, RNF11, TRIM5, TRAF6, TRIM2, TRIM3, RLIM, TRAF2, RBCK1, RNF5, BIRC2	50	230	20063	19.1907	3.64e-08	3.65e-08	3.35e-08
GOTERM_MF_DIRECT	GO:0016874~ligase activity	12	24	2.43e-10	RNF31, TRIM8, TRIM5, RNF14, TRAF6, TRIM2, RLIM, TNFAIP3, TRAF2, RBCK1, RNF5, BIRC2	50	270	16881	15.0053	3.6e-08	7.2e-09	6.08e-09
INTERPRO	IPR017907:Zinc finger, RING-type, conserved site	10	20	2.87e-10	RNF31, TRIM8, TRIM5, RNF14, TRAF6, TRIM2, TRIM3, TRAF2, RBCK1, RNF5	47	169	18559	23.3652	3.47e-08	1.74e-08	1.42e-08
SMART	SM00184:RING	11	22	8.59e-09	TRIM8, RNF11, TRIM5, TRAF6, TRIM2, TRIM3, RLIM, TRAF2, RBCK1, RNF5, BIRC2	37	244	10057	12.2538	2.83e-07	2.83e-07	2.83e-07
UP_KEYWORDS	Zinc-finger	19	38	5.77e-08	RNF31, RNF11, RNF14, TNFAIP3, TRAF2, RNF5, TRIM8, SHARPIN, TNIP2, TRIM5, TRAF6, TRIM2, TRIM3, TAX1BP1, RLIM, IKBKG, RBCK1, SQSTM1, BIRC2	50	1781	20581	4.39123	6.35e-06	9.07e-07	7.34e-07
GOTERM_MF_DIRECT	GO:0008270~zinc ion binding	17	34	9.54e-08	RNF31, RNF11, RNF14, TNFAIP3, TRAF2, RNF5, TRIM8, SHARPIN, TRIM5, TRAF6, TRIM2, TRIM3, RLIM, RBCK1, SQSTM1, TP53, BIRC2	50	1169	16881	4.90979	1.41e-05	1.77e-06	1.49e-06
UP_KEYWORDS	Ligase	10	20	1.13e-07	RNF31, TRIM8, TRIM5, TRAF6, TRIM2, RLIM, TNFAIP3, TRAF2, RBCK1, RNF5	50	347	20581	11.8622	1.24e-05	1.55e-06	1.25e-06
INTERPRO	IPR013083:Zinc finger, RING/FYVE/PHD-type	11	22	1.26e-07	TRIM8, RNF11, TRIM5, RNF14, TRAF6, TRIM2, TRIM3, RLIM, TRAF2, RBCK1, RNF5	47	453	18559	9.58851	1.53e-05	3.05e-06	2.5e-06
UP_KEYWORDS	Zinc	21	42	1.36e-07	RNF31, RNF11, RNF14, TNFAIP3, TRAF2, RNF5, TRIM8, SHARPIN, TNIP2, TRIM5, TRAF6, TRIM2, TRIM3, TNFSF10, TAX1BP1, RLIM, IKBKG, RBCK1, SQSTM1, TP53, BIRC2	50	2348	20581	3.68144	1.49e-05	1.66e-06	1.34e-06
GOTERM_BP_DIRECT	GO:0016567~protein ubiquitination	9	18	8.47e-06	TRIM8, RNF14, CUL3, TRIM2, TRIM3, UBE2N, RLIM, TNFAIP3, RNF5	50	359	16792	8.41939	0.00587798	0.000179	0.000155
UP_KEYWORDS	Metal-binding	23	46	9.38e-06	RNF31, RNF11, RNF14, TNFAIP3, TRAF2, RNF5, TRIM8, PFKL, SHARPIN, TNIP2, TRIM5, TRAF6, TRIM2, TRIM3, TNFSF10, TAX1BP1, RLIM, IKBKG, RBCK1, SQSTM1, TP53, BIRC2, MAP3K5	50	3640	20581	2.6009	0.00103176	9.2e-05	7.44e-05
Annotation Cluster 4	Enrichment Score: 5.828831531939159
Category	Term	Count	%	PValue	Genes	List Total	Pop Hits	Pop Total	Fold Enrichment	Bonferroni	Benjamini	FDR
GOTERM_CC_DIRECT	GO:0035631~CD40 receptor complex	5	10	1.38e-08	RNF31, IKBKB, TRAF6, TRAF2, BIRC2	49	11	18224	169.054	1.63e-06	5.42e-07	4.64e-07
GOTERM_CC_DIRECT	GO:0009898~cytoplasmic side of plasma membrane	5	10	4.4e-06	RNF31, IKBKB, TRAF6, TRAF2, BIRC2	49	42	18224	44.276	0.00052	7.43e-05	6.36e-05
KEGG_PATHWAY	hsa05222:Small cell lung cancer	6	12	5.37e-05	IKBKB, TRAF6, TRAF2, IKBKG, TP53, BIRC2	35	85	6879	13.8736	0.00583752	0.000293	0.000204
Annotation Cluster 5	Enrichment Score: 5.175268419751523
Category	Term	Count	%	PValue	Genes	List Total	Pop Hits	Pop Total	Fold Enrichment	Bonferroni	Benjamini	FDR
GOTERM_BP_DIRECT	GO:0010803~regulation of tumor necrosis factor-mediated signaling pathway	14	28	2.25e-26	RNF31, TNFAIP3, TRAF2, TNF, TNFRSF1A, IKBKB, SHARPIN, CASP8, UBC, TAX1BP1, RIPK1, IKBKG, RBCK1, BIRC2	50	30	16792	156.725	1.56e-23	7.82e-24	6.8e-24
GOTERM_BP_DIRECT	GO:0070423~nucleotide-binding oligomerization domain containing signaling pathway	9	18	2.99e-15	IKBKB, CASP8, IRAK1, IRAK2, TRAF6, UBC, UBE2N, TNFAIP3, IKBKG	50	25	16792	120.902	2.09e-12	3.47e-13	3.01e-13
KEGG_PATHWAY	hsa04210:Apoptosis	12	24	3.02e-15	IKBKB, CASP8, TNFSF10, TNFRSF10B, RIPK1, TRAF2, FADD, IKBKG, TNF, TP53, BIRC2, TNFRSF1A	35	62	6879	38.0406	3.27e-13	3.29e-13	2.29e-13
KEGG_PATHWAY	hsa04622:RIG-I-like receptor signaling pathway	11	22	6.61e-13	IKBKB, TBK1, CASP8, TRAF6, IRF7, RIPK1, TRAF2, FADD, IKBKG, TNF, IKBKE	35	70	6879	30.8853	7.21e-11	2.4e-11	1.68e-11
KEGG_PATHWAY	hsa04620:Toll-like receptor signaling pathway	12	24	1.46e-12	IKBKB, TBK1, CASP8, IRAK1, TRAF6, IRF7, RIPK1, FADD, IKBKG, TICAM1, TNF, IKBKE	35	106	6879	22.2501	1.59e-10	3.91e-11	2.73e-11
KEGG_PATHWAY	hsa04064:NF-kappa B signaling pathway	11	22	6.31e-12	IKBKB, IRAK1, TRAF6, TNFAIP3, RIPK1, TRAF2, IKBKG, TICAM1, TNF, BIRC2, TNFRSF1A	35	87	6879	24.8502	6.88e-10	1.15e-10	8e-11
GOTERM_BP_DIRECT	GO:0071550~death-inducing signaling complex assembly	6	12	9.54e-12	CASP8, RIPK1, TRAF2, FADD, TNF, TNFRSF1A	50	8	16792	251.88	6.64e-09	9.49e-10	8.25e-10
KEGG_PATHWAY	hsa04668:TNF signaling pathway	11	22	5.2e-11	IKBKB, CASP8, TNFAIP3, RIPK1, TRAF2, FADD, IKBKG, TNF, BIRC2, MAP3K5, TNFRSF1A	35	107	6879	20.2053	5.67e-09	7.09e-10	4.94e-10
BIOCARTA	h_nfkbPathway:NF-kB Signaling Pathway	9	18	7.56e-11	IKBKB, IRAK1, TRAF6, TNFAIP3, RIPK1, FADD, IKBKG, TNF, TNFRSF1A	22	23	1625	28.9032	5.74e-09	5.74e-09	4.99e-09
GOTERM_BP_DIRECT	GO:0097296~activation of cysteine-type endopeptidase activity involved in apoptotic signaling pathway	6	12	2.17e-10	CASP8, TNFSF10, TNFRSF10B, RIPK1, TRAF2, FADD	50	13	16792	155.003	1.51e-07	1.89e-08	1.64e-08
GOTERM_BP_DIRECT	GO:1902042~negative regulation of extrinsic apoptotic signaling pathway via death domain receptors	7	14	4.69e-10	CASP8, TNFSF10, TNFAIP3, TNFRSF10B, RIPK1, TRAF2, FADD	50	33	16792	71.2388	3.27e-07	3.63e-08	3.15e-08
GOTERM_BP_DIRECT	GO:1902041~regulation of extrinsic apoptotic signaling pathway via death domain receptors	6	12	1.03e-09	CASP8, TNFSF10, TNFRSF10B, RIPK1, TRAF2, FADD	50	17	16792	118.532	7.19e-07	7.19e-08	6.25e-08
INTERPRO	IPR011029:Death-like domain	8	16	3.11e-09	CASP8, IRAK1, IRAK2, TNFRSF10B, RIPK1, FADD, BIRC2, TNFRSF1A	47	94	18559	33.6062	3.76e-07	1.25e-07	1.02e-07
KEGG_PATHWAY	hsa05169:Epstein-Barr virus infection	10	20	4.66e-09	IKBKB, TBK1, IRAK1, TRAF6, STAT3, TNFAIP3, RIPK1, TRAF2, IKBKG, TP53	35	122	6879	16.1101	5.08e-07	5.64e-08	3.94e-08
KEGG_PATHWAY	hsa04621:NOD-like receptor signaling pathway	8	16	7.31e-09	IKBKB, HSP90AA1, CASP8, TRAF6, TNFAIP3, IKBKG, TNF, BIRC2	35	56	6879	28.0776	7.96e-07	7.96e-08	5.55e-08
BIOCARTA	h_relaPathway:Acetylation and Deacetylation of RelA in The Nucleus	7	14	1.58e-08	IKBKB, TRAF6, RIPK1, FADD, IKBKG, TNF, TNFRSF1A	22	16	1625	32.3153	1.2e-06	6.02e-07	5.23e-07
GOTERM_MF_DIRECT	GO:0005164~tumor necrosis factor receptor binding	6	12	1.88e-08	CASP8, TRAF6, TNFSF10, TRAF2, FADD, TNF	50	29	16881	69.8524	2.79e-06	3.98e-07	3.36e-07
INTERPRO	IPR000488:Death domain	6	12	2.3e-08	IRAK1, IRAK2, TNFRSF10B, RIPK1, FADD, TNFRSF1A	47	35	18559	67.6924	2.78e-06	6.95e-07	5.68e-07
KEGG_PATHWAY	hsa05142:Chagas disease (American trypanosomiasis)	9	18	2.73e-08	IKBKB, CASP8, IRAK1, TRAF6, FADD, IKBKG, TICAM1, TNF, TNFRSF1A	35	104	6879	17.0085	2.97e-06	2.48e-07	1.73e-07
GOTERM_BP_DIRECT	GO:0010939~regulation of necrotic cell death	5	10	3.11e-08	CASP8, UBC, RIPK1, TRAF2, BIRC2	50	12	16792	139.933	2.17e-05	1.67e-06	1.45e-06
GOTERM_BP_DIRECT	GO:0051291~protein heterooligomerization	7	14	3.92e-08	CASP8, YWHAB, RIPK1, TRAF2, FADD, SQSTM1, BIRC2	50	67	16792	35.0878	2.73e-05	1.95e-06	1.7e-06
KEGG_PATHWAY	hsa05145:Toxoplasmosis	9	18	4.25e-08	IKBKB, CASP8, IRAK1, TRAF6, STAT3, IKBKG, TNF, BIRC2, TNFRSF1A	35	110	6879	16.0808	4.64e-06	3.57e-07	2.49e-07
GOTERM_BP_DIRECT	GO:0033209~tumor necrosis factor-mediated signaling pathway	8	16	4.76e-08	IKBKB, UBC, TNFRSF10B, RIPK1, TRAF2, TNF, BIRC2, TNFRSF1A	50	118	16792	22.7688	3.31e-05	2.21e-06	1.92e-06
BIOCARTA	h_soddPathway:SODD/TNFR1 Signaling Pathway	6	12	5.24e-08	CASP8, RIPK1, TRAF2, FADD, TNF, TNFRSF1A	22	10	1625	44.3182	3.98e-06	1.33e-06	1.15e-06
GOTERM_BP_DIRECT	GO:0006919~activation of cysteine-type endopeptidase activity involved in apoptotic process	7	14	1.43e-07	CASP8, TNFSF10, TNFRSF10B, RIPK1, TRAF2, FADD, TNF	50	83	16792	28.3239	9.97e-05	5.54e-06	4.81e-06
GOTERM_CC_DIRECT	GO:0097342~ripoptosome	4	8	5.96e-07	CASP8, RIPK1, FADD, TICAM1	49	7	18224	212.525	7.03e-05	1.41e-05	1.2e-05
BBID	40.Deg_of_Chrom_DNA_TNF-ind_apoptosis	6	12	7.73e-07	CASP8, RIPK1, TRAF2, FADD, TNF, TNFRSF1A	12	9	388	21.5556	2.86e-05	2.78e-05	2.63e-05
GOTERM_BP_DIRECT	GO:2001238~positive regulation of extrinsic apoptotic signaling pathway	5	10	9.12e-07	TNFSF10, RIPK1, TRAF2, FADD, RBCK1	50	26	16792	64.5846	0.000635	2.89e-05	2.51e-05
GOTERM_CC_DIRECT	GO:0045121~membrane raft	8	16	1.06e-06	IKBKB, CASP8, RIPK1, TRAF2, FADD, TNF, BIRC2, TNFRSF1A	49	206	18224	14.4434	0.000125	2.08e-05	1.78e-05
UP_SEQ_FEATURE	domain:Death	5	10	1.55e-06	IRAK2, TNFRSF10B, RIPK1, FADD, TNFRSF1A	50	35	20063	57.3229	0.000316	0.000106	9.69e-05
BIOCARTA	h_deathPathway:Induction of apoptosis through DR3 and DR4/5 Death Receptors	7	14	1.91e-06	CASP8, TNFSF10, TNFRSF10B, RIPK1, TRAF2, FADD, BIRC2	22	33	1625	15.668	0.000145	3.63e-05	3.15e-05
BIOCARTA	h_hivnefPathway:HIV-I Nef: negative effector of Fas and TNF	8	16	5.72e-06	CASP8, RIPK1, TRAF2, FADD, TNF, BIRC2, MAP3K5, TNFRSF1A	22	61	1625	9.68703	0.000434	8.69e-05	7.54e-05
BIOCARTA	h_stressPathway:TNF/Stress Related Signaling	6	12	9.76e-06	IKBKB, RIPK1, TRAF2, IKBKG, TNF, TNFRSF1A	22	25	1625	17.7273	0.000742	0.000124	0.000107
KEGG_PATHWAY	hsa05200:Pathways in cancer	11	22	1.26e-05	IKBKB, HSP90AA1, CASP8, TRAF6, STAT3, AXIN1, TRAF2, FADD, IKBKG, TP53, BIRC2	35	393	6879	5.5012	0.00136832	8.56e-05	5.97e-05
KEGG_PATHWAY	hsa04920:Adipocytokine signaling pathway	6	12	2.09e-05	IKBKB, STAT3, TRAF2, IKBKG, TNF, TNFRSF1A	35	70	6879	16.8465	0.00227496	0.000127	8.82e-05
BIOCARTA	h_tnfr1Pathway:TNFR1 Signaling Pathway	6	12	2.51e-05	CASP8, RIPK1, TRAF2, FADD, TNF, TNFRSF1A	22	30	1625	14.7727	0.0019069	0.000273	0.000237
GOTERM_BP_DIRECT	GO:0042981~regulation of apoptotic process	7	14	3.44e-05	CASP8, TNFRSF10B, TRAF2, FADD, TP53, BIRC2, TNFRSF1A	50	213	16792	11.037	0.0236891	0.000615	0.000534
KEGG_PATHWAY	hsa04380:Osteoclast differentiation	7	14	3.69e-05	IKBKB, TRAF6, TRAF2, IKBKG, TNF, SQSTM1, TNFRSF1A	35	131	6879	10.5023	0.00401543	0.000212	0.000148
KEGG_PATHWAY	hsa05222:Small cell lung cancer	6	12	5.37e-05	IKBKB, TRAF6, TRAF2, IKBKG, TP53, BIRC2	35	85	6879	13.8736	0.00583752	0.000293	0.000204
GOTERM_BP_DIRECT	GO:0097190~apoptotic signaling pathway	5	10	5.38e-05	CASP8, RIPK1, FADD, TICAM1, MAP3K5	50	71	16792	23.6507	0.036785	0.000892	0.000776
BIOCARTA	h_tnfr2Pathway:TNFR2 Signaling Pathway	5	10	5.62e-05	IKBKB, TNFAIP3, RIPK1, TRAF2, IKBKG	22	18	1625	20.5177	0.0042639	0.000534	0.000464
GOTERM_BP_DIRECT	GO:0051023~regulation of immunoglobulin secretion	3	6	8.3e-05	TRAF6, TRAF2, TNF	50	5	16792	201.504	0.0561016	0.00134266	0.00116711
GOTERM_BP_DIRECT	GO:0043507~positive regulation of JUN kinase activity	4	8	9.91e-05	TRAF6, TRAF2, TNF, MAP3K5	50	31	16792	43.3342	0.0666486	0.0015675	0.00136256
SMART	SM00005:DEATH	4	8	0.000116	TNFRSF10B, RIPK1, FADD, TNFRSF1A	37	27	10057	40.2683	0.00382597	0.00191654	0.00191654
GOTERM_BP_DIRECT	GO:0097527~necroptotic signaling pathway	3	6	0.000124	RIPK1, FADD, TNF	50	6	16792	167.92	0.0828144	0.00187913	0.00163344
BIOCARTA	h_ceramidePathway:Ceramide Signaling Pathway	5	10	0.00013	CASP8, RIPK1, TRAF2, FADD, TNFRSF1A	22	22	1625	16.7872	0.0098272	0.00109724	0.000953
GOTERM_CC_DIRECT	GO:0031264~death-inducing signaling complex	3	6	0.000141	CASP8, RIPK1, FADD	49	7	18224	159.394	0.0165551	0.00185472	0.00158751
GOTERM_BP_DIRECT	GO:1903140~regulation of establishment of endothelial barrier	3	6	0.000174	IKBKB, TNF, TNFRSF1A	50	7	16792	143.931	0.11379	0.00257001	0.00223399
GOTERM_BP_DIRECT	GO:0008625~extrinsic apoptotic signaling pathway via death domain receptors	4	8	0.000183	TNFRSF10B, FADD, TNF, TNFRSF1A	50	38	16792	35.3516	0.1198	0.00265822	0.00231066
KEGG_PATHWAY	hsa04010:MAPK signaling pathway	8	16	0.000192	IKBKB, TRAF6, TRAF2, IKBKG, TNF, TP53, MAP3K5, TNFRSF1A	35	253	6879	6.21479	0.0207336	0.000976	0.00068
KEGG_PATHWAY	hsa05152:Tuberculosis	7	14	0.000197	CASP8, IRAK1, IRAK2, TRAF6, FADD, TNF, TNFRSF1A	35	177	6879	7.77288	0.0212353	0.000976	0.00068
GOTERM_BP_DIRECT	GO:0051091~positive regulation of sequence-specific DNA binding transcription factor activity	5	10	0.000246	TRIM8, TRIM5, TRAF6, TRAF2, TNF	50	105	16792	15.9924	0.157574	0.0033768	0.0029353
GOTERM_BP_DIRECT	GO:0097191~extrinsic apoptotic signaling pathway	4	8	0.000247	CASP8, RIPK1, FADD, TNF	50	42	16792	31.9848	0.158221	0.0033768	0.0029353
BIOCARTA	h_keratinocytePathway:Keratinocyte Differentiation	6	12	0.00026	IKBKB, RIPK1, TRAF2, TNF, MAP3K5, TNFRSF1A	22	48	1625	9.23295	0.0195453	0.00197363	0.00171394
GOTERM_MF_DIRECT	GO:0032403~protein complex binding	6	12	0.000318	SHARPIN, CASP8, YWHAB, RIPK1, TRAF2, FADD	50	206	16881	9.83359	0.0459457	0.00313515	0.00264793
BBID	44.Sig_Trans_TNFR1-DR3-DR4_DR5	4	8	0.000326	CASP8, RIPK1, TRAF2, FADD	12	6	388	21.5556	0.0119869	0.00391049	0.00369324
GOTERM_BP_DIRECT	GO:0045651~positive regulation of macrophage differentiation	3	6	0.000637	CASP8, RIPK1, FADD	50	13	16792	77.5015	0.358405	0.00821586	0.00714166
BIOCARTA	h_il1rPathway:Signal transduction through IL1R	5	10	0.000662	IKBKB, IRAK1, IRAK2, TRAF6, TNF	22	33	1625	11.1915	0.0491059	0.00457599	0.00397389
BIOCARTA	h_cd40Pathway:CD40L Signaling Pathway	4	8	0.000767	IKBKB, TRAF6, TNFAIP3, IKBKG	22	15	1625	19.697	0.0566367	0.00485679	0.00421774
KEGG_PATHWAY	hsa04932:Non-alcoholic fatty liver disease (NAFLD)	6	12	0.000794	IKBKB, CASP8, TRAF2, TNF, MAP3K5, TNFRSF1A	35	151	6879	7.80965	0.0829112	0.00360486	0.00251348
GOTERM_MF_DIRECT	GO:0005123~death receptor binding	3	6	0.000965	CASP8, RIPK1, FADD	50	16	16881	63.3038	0.13316	0.0084019	0.0070962
GOTERM_BP_DIRECT	GO:0071260~cellular response to mechanical stimulus	4	8	0.00116091	CASP8, TNFRSF10B, FADD, TNFRSF1A	50	71	16792	18.9206	0.554457	0.0134665	0.0117058
GOTERM_BP_DIRECT	GO:2000377~regulation of reactive oxygen species metabolic process	3	6	0.00153262	RIPK1, TNF, BIRC2	50	20	16792	50.376	0.656139	0.0169318	0.014718
BIOCARTA	h_tidPathway:Chaperones modulate interferon Signaling Pathway	4	8	0.00157952	IKBKB, TNF, TP53, TNFRSF1A	22	19	1625	15.5502	0.113202	0.00923413	0.00801911
KEGG_PATHWAY	hsa05014:Amyotrophic lateral sclerosis (ALS)	4	8	0.00184526	TNF, TP53, MAP3K5, TNFRSF1A	35	50	6879	15.7234	0.182349	0.00804534	0.0056096
GOTERM_BP_DIRECT	GO:0032757~positive regulation of interleukin-8 production	3	6	0.00259248	RIPK1, FADD, TNF	50	26	16792	38.7508	0.835806	0.0273388	0.0237644
KEGG_PATHWAY	hsa04071:Sphingolipid signaling pathway	5	10	0.00272593	TRAF2, TNF, TP53, MAP3K5, TNFRSF1A	35	120	6879	8.18929	0.257351	0.0114279	0.00796809
GOTERM_BP_DIRECT	GO:0090002~establishment of protein localization to plasma membrane	3	6	0.00666704	IKBKB, TNF, TNFRSF1A	50	42	16792	23.9886	0.990494	0.0587375	0.0510577
GOTERM_BP_DIRECT	GO:0007166~cell surface receptor signaling pathway	5	10	0.00826223	CASP8, TNFSF10, TNFRSF10B, FADD, BIRC2	50	274	16792	6.12847	0.996894	0.0679082	0.0590294
GOTERM_BP_DIRECT	GO:0032760~positive regulation of tumor necrosis factor production	3	6	0.00829339	RIPK1, FADD, TICAM1	50	47	16792	21.4366	0.996961	0.0679082	0.0590294
BBID	150.caspase_and_NFKB_activation	4	8	0.00930876	CASP8, RIPK1, FADD, TNFRSF1A	12	17	388	7.60784	0.292514	0.0837789	0.0791245
BIOCARTA	h_tollPathway:Toll-Like Receptor Pathway	4	8	0.0117363	IKBKB, IRAK1, TRAF6, IKBKG	22	38	1625	7.77512	0.592305	0.0637115	0.0553284
GOTERM_BP_DIRECT	GO:0032496~response to lipopolysaccharide	4	8	0.0121327	CASP8, IRAK1, TNFRSF10B, TNFRSF1A	50	164	16792	8.19122	0.999796	0.0907999	0.0789281
KEGG_PATHWAY	hsa04931:Insulin resistance	4	8	0.0158208	IKBKB, STAT3, TNF, TNFRSF1A	35	108	6879	7.27937	0.824172	0.0556279	0.0387864
BIOCARTA	h_41BBPathway:The 4-1BB-dependent immune response	3	6	0.0214921	IKBKB, TRAF2, MAP3K5	22	18	1625	12.3106	0.808181	0.102087	0.0886548
BIOCARTA	h_pmlPathway:Regulation of transcriptional activity by PML	3	6	0.0214921	TNF, TP53, TNFRSF1A	22	18	1625	12.3106	0.808181	0.102087	0.0886548
KEGG_PATHWAY	hsa05166:HTLV-I infection	5	10	0.035303	IKBKB, IKBKG, TNF, TP53, TNFRSF1A	35	254	6879	3.86895	0.980111	0.109943	0.0766578
BBID	46.P13K_PTEN	3	6	0.0413412	CASP8, FADD, TNFRSF1A	12	12	388	8.08333	0.790314	0.297657	0.28112
KEGG_PATHWAY	hsa05010:Alzheimer's disease	4	8	0.0492636	CASP8, FADD, TNF, TNFRSF1A	35	168	6879	4.67959	0.99594	0.136217	0.0949772
BBID	72.IAP_interaction_with_cell_death_pathways	3	6	0.0627548	CASP8, FADD, TNFRSF1A	12	15	388	6.46667	0.909099	0.376529	0.35561
KEGG_PATHWAY	hsa04660:T cell receptor signaling pathway	3	6	0.0869483	IKBKB, IKBKG, TNF	35	100	6879	5.89629	0.999951	0.231155	0.161172
BIOCARTA	h_p38mapkPathway:p38 MAPK Signaling Pathway	3	6	0.0924593	RIPK1, TRAF2, MAP3K5	22	40	1625	5.53977	0.999372	0.390384	0.339018
BIOCARTA	h_mapkPathway:MAPKinase Signaling Pathway	4	8	0.0982202	IKBKB, RIPK1, TRAF2, MAP3K5	22	87	1625	3.39603	0.999613	0.392881	0.341186
UP_KEYWORDS	Receptor	4	8	0.762972	TNFRSF10B, RIPK1, TRAF2, TNFRSF1A	50	1648	20581	0.999078	1	1	0.816514
GOTERM_CC_DIRECT	GO:0016021~integral component of membrane	6	12	0.999324	TNFSF10, TNFRSF10B, RNF5, TNF, TP53, TNFRSF1A	49	5163	18224	0.432212	1	1	0.999324
UP_KEYWORDS	Glycoprotein	4	8	0.999478	PFKL, TNF, TP53, TNFRSF1A	50	4551	20581	0.361784	1	1	0.999478
Annotation Cluster 6	Enrichment Score: 4.810342360260977
Category	Term	Count	%	PValue	Genes	List Total	Pop Hits	Pop Total	Fold Enrichment	Bonferroni	Benjamini	FDR
GOTERM_BP_DIRECT	GO:0070423~nucleotide-binding oligomerization domain containing signaling pathway	9	18	2.99e-15	IKBKB, CASP8, IRAK1, IRAK2, TRAF6, UBC, UBE2N, TNFAIP3, IKBKG	50	25	16792	120.902	2.09e-12	3.47e-13	3.01e-13
GOTERM_BP_DIRECT	GO:0050852~T cell receptor signaling pathway	7	14	4.33e-06	RNF31, IKBKB, TRAF6, UBC, UBE2N, IKBKG, RBCK1	50	148	16792	15.8843	0.00301125	0.000101	8.74e-05
GOTERM_BP_DIRECT	GO:0051403~stress-activated MAPK cascade	4	8	2.99e-05	IKBKB, TNIP2, UBC, IKBKG	50	21	16792	63.9695	0.0206153	0.000548	0.000476
GOTERM_BP_DIRECT	GO:0002223~stimulatory C-type lectin receptor signaling pathway	5	10	0.000246	IKBKB, TRAF6, UBC, UBE2N, IKBKG	50	105	16792	15.9924	0.157574	0.0033768	0.0029353
GOTERM_BP_DIRECT	GO:0038095~Fc-epsilon receptor signaling pathway	5	10	0.00178304	IKBKB, TRAF6, UBC, UBE2N, IKBKG	50	178	16792	9.43371	0.711224	0.0190923	0.016596
UP_SEQ_FEATURE	cross-link:Glycyl lysine isopeptide (Lys-Gly) (interchain with G-Cter in ubiquitin)	4	8	0.0243373	IKBKB, UBC, IKBKG, TP53	50	255	20063	6.29427	0.993273	0.264145	0.242133
UP_KEYWORDS	DNA damage	4	8	0.0513091	TRAF6, UBE2N, IKBKG, IKBKE	50	352	20581	4.6775	0.996954	0.201571	0.16309
Annotation Cluster 7	Enrichment Score: 4.506472493394777
Category	Term	Count	%	PValue	Genes	List Total	Pop Hits	Pop Total	Fold Enrichment	Bonferroni	Benjamini	FDR
GOTERM_BP_DIRECT	GO:0070423~nucleotide-binding oligomerization domain containing signaling pathway	9	18	2.99e-15	IKBKB, CASP8, IRAK1, IRAK2, TRAF6, UBC, UBE2N, TNFAIP3, IKBKG	50	25	16792	120.902	2.09e-12	3.47e-13	3.01e-13
GOTERM_BP_DIRECT	GO:0007254~JNK cascade	7	14	5.72e-09	IRAK1, IRAK2, TRAF6, UBC, IKBKG, TNF, MAP3K5	50	49	16792	47.9771	3.98e-06	3.62e-07	3.15e-07
GOTERM_BP_DIRECT	GO:0070498~interleukin-1-mediated signaling pathway	5	10	6.27e-08	IKBKB, IRAK1, TNIP2, IRAK2, TRAF6	50	14	16792	119.943	4.36e-05	2.57e-06	2.23e-06
GOTERM_BP_DIRECT	GO:0002755~MyD88-dependent toll-like receptor signaling pathway	5	10	2.46e-06	IRAK1, TNIP1, IRAK2, TRAF6, UBC	50	33	16792	50.8848	0.00171077	6.12e-05	5.32e-05
GOTERM_BP_DIRECT	GO:0034162~toll-like receptor 9 signaling pathway	4	8	1.04e-05	IRAK1, TNIP2, IRAK2, TRAF6	50	15	16792	89.5573	0.00718866	0.000212	0.000184
GOTERM_BP_DIRECT	GO:0000187~activation of MAPK activity	6	12	1.46e-05	IRAK1, IRAK2, TRAF6, UBC, IKBKG, TNF	50	107	16792	18.8321	0.0101025	0.00029	0.000252
GOTERM_BP_DIRECT	GO:0031663~lipopolysaccharide-mediated signaling pathway	4	8	0.000109	IRAK1, IRAK2, TICAM1, TNF	50	32	16792	41.98	0.0731403	0.00168775	0.00146709
KEGG_PATHWAY	hsa05152:Tuberculosis	7	14	0.000197	CASP8, IRAK1, IRAK2, TRAF6, FADD, TNF, TNFRSF1A	35	177	6879	7.77288	0.0212353	0.000976	0.00068
KEGG_PATHWAY	hsa04722:Neurotrophin signaling pathway	6	12	0.000276	IKBKB, IRAK1, IRAK2, TRAF6, TP53, MAP3K5	35	120	6879	9.82714	0.02962	0.0013071	0.000911
BIOCARTA	h_il1rPathway:Signal transduction through IL1R	5	10	0.000662	IKBKB, IRAK1, IRAK2, TRAF6, TNF	22	33	1625	11.1915	0.0491059	0.00457599	0.00397389
GOTERM_BP_DIRECT	GO:0002224~toll-like receptor signaling pathway	3	6	0.00279467	IRAK1, IRAK2, TRAF6	50	27	16792	37.3156	0.857415	0.0290312	0.0252355
GOTERM_BP_DIRECT	GO:0070555~response to interleukin-1	3	6	0.00415734	IRAK1, IRAK2, TRAF6	50	33	16792	30.5309	0.944952	0.0407537	0.0354252
KEGG_PATHWAY	hsa05133:Pertussis	4	8	0.00584452	IRAK1, TRAF6, TICAM1, TNF	35	75	6879	10.4823	0.472139	0.0227519	0.0158637
BIOCARTA	h_tollPathway:Toll-Like Receptor Pathway	4	8	0.0117363	IKBKB, IRAK1, TRAF6, IKBKG	22	38	1625	7.77512	0.592305	0.0637115	0.0553284
GOTERM_BP_DIRECT	GO:0048661~positive regulation of smooth muscle cell proliferation	3	6	0.0132568	IRAK1, TRAF6, TNF	50	60	16792	16.792	0.999908	0.0971232	0.0844246
KEGG_PATHWAY	hsa05140:Leishmaniasis	3	6	0.0476591	IRAK1, TRAF6, TNF	35	71	6879	8.30463	0.99512	0.136217	0.0949772
Annotation Cluster 8	Enrichment Score: 4.441471867884057
Category	Term	Count	%	PValue	Genes	List Total	Pop Hits	Pop Total	Fold Enrichment	Bonferroni	Benjamini	FDR
GOTERM_BP_DIRECT	GO:0045087~innate immune response	11	22	3.67e-07	TRIM8, IKBKB, TBK1, IRAK1, TRIM5, UBC, IRF7, FADD, IKBKG, TICAM1, MAP3K5	50	430	16792	8.59126	0.000256	1.35e-05	1.17e-05
UP_KEYWORDS	Immunity	9	18	2.16e-05	TBK1, IRAK1, TRIM5, TRAF6, IRF7, FADD, TICAM1, SQSTM1, MAP3K5	50	500	20581	7.40916	0.00236856	0.000169	0.000137
UP_KEYWORDS	Innate immunity	7	14	3.48e-05	TBK1, IRAK1, TRIM5, IRF7, FADD, TICAM1, MAP3K5	50	261	20581	11.0396	0.00381739	0.000255	0.000206
UP_KEYWORDS	Antiviral defense	5	10	0.000167	BECN1, TBK1, TRIM5, IRF7, TICAM1	50	116	20581	17.7422	0.0181935	0.00114747	0.000928
GOTERM_BP_DIRECT	GO:0051607~defense response to virus	5	10	0.00134982	BECN1, TBK1, TRIM5, FADD, TICAM1	50	165	16792	10.177	0.609415	0.0151528	0.0131716
Annotation Cluster 9	Enrichment Score: 3.468870066579393
Category	Term	Count	%	PValue	Genes	List Total	Pop Hits	Pop Total	Fold Enrichment	Bonferroni	Benjamini	FDR
GOTERM_BP_DIRECT	GO:0097039~protein linear polyubiquitination	3	6	4.99e-05	RNF31, SHARPIN, RBCK1	50	4	16792	251.88	0.0341109	0.000868	0.000754
GOTERM_CC_DIRECT	GO:0071797~LUBAC complex	3	6	6.76e-05	RNF31, SHARPIN, RBCK1	49	5	18224	223.151	0.00794415	0.000997	0.000853
INTERPRO	IPR001876:Zinc finger, RanBP2-type	3	6	0.00173873	RNF31, SHARPIN, RBCK1	47	25	18559	47.3847	0.189877	0.0175322	0.0143445
SMART	SM00547:ZnF_RBZ	3	6	0.00227311	RNF31, SHARPIN, RBCK1	37	20	10057	40.7716	0.0723473	0.0187531	0.0187531
Annotation Cluster 10	Enrichment Score: 2.9713684099909083
Category	Term	Count	%	PValue	Genes	List Total	Pop Hits	Pop Total	Fold Enrichment	Bonferroni	Benjamini	FDR
KEGG_PATHWAY	hsa04623:Cytosolic DNA-sensing pathway	6	12	1.34e-05	IKBKB, TBK1, IRF7, RIPK1, IKBKG, IKBKE	35	64	6879	18.4259	0.00146438	8.62e-05	6.01e-05
GOTERM_BP_DIRECT	GO:0009615~response to virus	5	10	0.000294	IKBKB, TBK1, IRF7, IKBKG, TNF	50	110	16792	15.2655	0.185264	0.00393962	0.00342453
KEGG_PATHWAY	hsa04014:Ras signaling pathway	3	6	0.307966	IKBKB, TBK1, IKBKG	35	226	6879	2.60898	1	0.559471	0.39009
Annotation Cluster 11	Enrichment Score: 2.838514972912419
Category	Term	Count	%	PValue	Genes	List Total	Pop Hits	Pop Total	Fold Enrichment	Bonferroni	Benjamini	FDR
BBID	99.NF-kB_activation	6	12	3.41e-05	IRAK1, TRAF6, TRAF2, FADD, TP53, TNFRSF1A	12	17	388	11.4118	0.00126238	0.000615	0.00058
KEGG_PATHWAY	hsa05222:Small cell lung cancer	6	12	5.37e-05	IKBKB, TRAF6, TRAF2, IKBKG, TP53, BIRC2	35	85	6879	13.8736	0.00583752	0.000293	0.000204
KEGG_PATHWAY	hsa04010:MAPK signaling pathway	8	16	0.000192	IKBKB, TRAF6, TRAF2, IKBKG, TNF, TP53, MAP3K5, TNFRSF1A	35	253	6879	6.21479	0.0207336	0.000976	0.00068
GOTERM_BP_DIRECT	GO:0006974~cellular response to DNA damage stimulus	4	8	0.0227358	TRAF6, IRF7, IKBKG, TP53	50	208	16792	6.45846	1	0.14492	0.125972
UP_SEQ_FEATURE	cross-link:Glycyl lysine isopeptide (Lys-Gly) (interchain with G-Cter in SUMO)	3	6	0.025776	TRAF6, IKBKG, TP53	50	102	20063	11.8018	0.995014	0.264145	0.242133
GOTERM_BP_DIRECT	GO:0006461~protein complex assembly	3	6	0.0450732	TRAF6, TRAF2, TP53	50	116	16792	8.68552	1	0.242808	0.211061
Annotation Cluster 12	Enrichment Score: 2.7489763296617844
Category	Term	Count	%	PValue	Genes	List Total	Pop Hits	Pop Total	Fold Enrichment	Bonferroni	Benjamini	FDR
GOTERM_BP_DIRECT	GO:1900740~positive regulation of protein insertion into mitochondrial membrane involved in apoptotic signaling pathway	5	10	1.66e-06	CASP8, YWHAB, TP53, YWHAZ, YWHAG	50	30	16792	55.9733	0.00115345	4.62e-05	4.01e-05
KEGG_PATHWAY	hsa05203:Viral carcinogenesis	9	18	5.06e-06	CASP8, YWHAB, STAT3, IRF7, TRAF2, IKBKG, TP53, YWHAZ, YWHAG	35	205	6879	8.62871	0.000551	3.67e-05	2.56e-05
INTERPRO	IPR023409:14-3-3 protein, conserved site	3	6	0.000125	YWHAB, YWHAZ, YWHAG	47	7	18559	169.231	0.0150382	0.0016835	0.00137741
INTERPRO	IPR023410:14-3-3 domain	3	6	0.000125	YWHAB, YWHAZ, YWHAG	47	7	18559	169.231	0.0150382	0.0016835	0.00137741
INTERPRO	IPR000308:14-3-3 protein	3	6	0.000125	YWHAB, YWHAZ, YWHAG	47	7	18559	169.231	0.0150382	0.0016835	0.00137741
UP_SEQ_FEATURE	site:Interaction with phosphoserine on interacting protein	3	6	0.000162	YWHAB, YWHAZ, YWHAG	50	8	20063	150.472	0.0323712	0.00826654	0.00757766
SMART	SM00101:14_3_3	3	6	0.000259	YWHAB, YWHAZ, YWHAG	37	7	10057	116.49	0.00850188	0.00284571	0.00284571
PIR_SUPERFAMILY	PIRSF000868:14-3-3 protein	3	6	0.00065	YWHAB, YWHAZ, YWHAG	11	7	1692	65.9221	0.00518986	0.00520168	0.00520168
GOTERM_BP_DIRECT	GO:0061024~membrane organization	3	6	0.00391264	YWHAB, YWHAZ, YWHAG	50	32	16792	31.485	0.934685	0.0394667	0.0343065
GOTERM_BP_DIRECT	GO:0006605~protein targeting	3	6	0.00576984	YWHAB, YWHAZ, YWHAG	50	39	16792	25.8338	0.98218	0.0540941	0.0470214
KEGG_PATHWAY	hsa04151:PI3K-Akt signaling pathway	7	14	0.00621457	IKBKB, HSP90AA1, YWHAB, IKBKG, TP53, YWHAZ, YWHAG	35	345	6879	3.98783	0.493131	0.0233582	0.0162865
GOTERM_CC_DIRECT	GO:0005739~mitochondrion	9	18	0.0218465	BECN1, CASP8, YWHAB, TRAF6, RIPK1, TP53, YWHAZ, YWHAG, TNFRSF1A	49	1331	18224	2.51485	0.926205	0.143794	0.123078
GOTERM_MF_DIRECT	GO:0019904~protein domain specific binding	4	8	0.0224269	YWHAB, IKBKG, YWHAZ, YWHAG	50	208	16881	6.49269	0.965159	0.118542	0.10012
KEGG_PATHWAY	hsa04110:Cell cycle	4	8	0.0227823	YWHAB, TP53, YWHAZ, YWHAG	35	124	6879	6.34009	0.918894	0.0776024	0.0541081
KEGG_PATHWAY	hsa04390:Hippo signaling pathway	4	8	0.0377691	YWHAB, AXIN1, YWHAZ, YWHAG	35	151	6879	5.20643	0.984953	0.114357	0.0797348
GOTERM_CC_DIRECT	GO:0030659~cytoplasmic vesicle membrane	3	6	0.0435101	YWHAB, YWHAZ, YWHAG	49	126	18224	8.8552	0.994748	0.213925	0.183105
KEGG_PATHWAY	hsa04114:Oocyte meiosis	3	6	0.103743	YWHAB, YWHAZ, YWHAG	35	111	6879	5.31197	0.999993	0.269239	0.187726
GOTERM_CC_DIRECT	GO:0005925~focal adhesion	3	6	0.275331	YWHAB, YWHAZ, YWHAG	49	391	18224	2.85359	1	0.878081	0.751578
Annotation Cluster 13	Enrichment Score: 2.622745621826563
Category	Term	Count	%	PValue	Genes	List Total	Pop Hits	Pop Total	Fold Enrichment	Bonferroni	Benjamini	FDR
INTERPRO	IPR027370:RING-type zinc-finger, LisH dimerisation motif	4	8	0.000104	TRIM5, TRIM2, TRIM3, RBCK1	47	37	18559	42.6889	0.0125506	0.0016835	0.00137741
UP_SEQ_FEATURE	zinc finger region:B box-type	4	8	0.000614	TRIM5, TRIM2, TRIM3, RBCK1	50	68	20063	23.6035	0.117157	0.0250367	0.0229503
INTERPRO	IPR000315:Zinc finger, B-box	3	6	0.017601	TRIM5, TRIM2, TRIM3	47	82	18559	14.4465	0.883363	0.118318	0.0968057
SMART	SM00336:BBOX	3	6	0.0286396	TRIM5, TRIM2, TRIM3	37	74	10057	11.0194	0.616687	0.135015	0.135015
Annotation Cluster 14	Enrichment Score: 2.5978004434811712
Category	Term	Count	%	PValue	Genes	List Total	Pop Hits	Pop Total	Fold Enrichment	Bonferroni	Benjamini	FDR
GOTERM_BP_DIRECT	GO:0043161~proteasome-mediated ubiquitin-dependent protein catabolic process	8	16	1.9e-06	SHARPIN, CUL3, UBC, AXIN1, RLIM, RBCK1, TP53, BIRC2	50	203	16792	13.2351	0.00132227	5.09e-05	4.42e-05
GOTERM_BP_DIRECT	GO:0090090~negative regulation of canonical Wnt signaling pathway	3	6	0.0819168	CUL3, UBC, AXIN1	50	163	16792	6.1811	1	0.375093	0.32605
GOTERM_BP_DIRECT	GO:0016055~Wnt signaling pathway	3	6	0.103331	CUL3, UBC, AXIN1	50	187	16792	5.38781	1	0.449488	0.390719
Annotation Cluster 15	Enrichment Score: 2.3070642024647534
Category	Term	Count	%	PValue	Genes	List Total	Pop Hits	Pop Total	Fold Enrichment	Bonferroni	Benjamini	FDR
KEGG_PATHWAY	hsa04920:Adipocytokine signaling pathway	6	12	2.09e-05	IKBKB, STAT3, TRAF2, IKBKG, TNF, TNFRSF1A	35	70	6879	16.8465	0.00227496	0.000127	8.82e-05
KEGG_PATHWAY	hsa05212:Pancreatic cancer	4	8	0.00390985	IKBKB, STAT3, IKBKG, TP53	35	65	6879	12.0949	0.347542	0.0157842	0.0110055
KEGG_PATHWAY	hsa05221:Acute myeloid leukemia	3	6	0.0309185	IKBKB, STAT3, IKBKG	35	56	6879	10.5291	0.967396	0.099121	0.0691119
KEGG_PATHWAY	hsa04062:Chemokine signaling pathway	3	6	0.234061	IKBKB, STAT3, IKBKG	35	186	6879	3.17005	1	0.513501	0.358037
Annotation Cluster 16	Enrichment Score: 2.283068874836283
Category	Term	Count	%	PValue	Genes	List Total	Pop Hits	Pop Total	Fold Enrichment	Bonferroni	Benjamini	FDR
KEGG_PATHWAY	hsa04623:Cytosolic DNA-sensing pathway	6	12	1.34e-05	IKBKB, TBK1, IRF7, RIPK1, IKBKG, IKBKE	35	64	6879	18.4259	0.00146438	8.62e-05	6.01e-05
BIOCARTA	h_keratinocytePathway:Keratinocyte Differentiation	6	12	0.00026	IKBKB, RIPK1, TRAF2, TNF, MAP3K5, TNFRSF1A	22	48	1625	9.23295	0.0195453	0.00197363	0.00171394
UP_KEYWORDS	Kinase	9	18	0.000314	IKBKB, PFKL, TBK1, IRAK1, RIPK1, IKBKG, IKBKE, YWHAZ, MAP3K5	50	735	20581	5.04024	0.0339573	0.00203187	0.00164397
GOTERM_MF_DIRECT	GO:0004674~protein serine/threonine kinase activity	7	14	0.000731	IKBKB, TBK1, IRAK1, IRAK2, RIPK1, SQSTM1, MAP3K5	50	376	16881	6.28548	0.102551	0.00675999	0.00570945
UP_SEQ_FEATURE	domain:Protein kinase	7	14	0.00104047	IKBKB, TBK1, IRAK1, IRAK2, RIPK1, IKBKE, MAP3K5	50	478	20063	5.87619	0.19049	0.0353761	0.0324281
INTERPRO	IPR000719:Protein kinase, catalytic domain	7	14	0.0012175	IKBKB, TBK1, IRAK1, IRAK2, RIPK1, IKBKE, MAP3K5	47	487	18559	5.67578	0.137057	0.0133925	0.0109575
INTERPRO	IPR011009:Protein kinase-like domain	7	14	0.00189047	IKBKB, TBK1, IRAK1, IRAK2, RIPK1, IKBKE, MAP3K5	47	531	18559	5.20547	0.204643	0.017596	0.0143967
UP_KEYWORDS	Transferase	12	24	0.00189805	IKBKB, PFKL, TBK1, IRAK1, RNF14, UBE2N, RIPK1, IKBKG, IKBKE, YWHAZ, BIRC2, MAP3K5	50	1708	20581	2.89194	0.188592	0.0105286	0.00851862
UP_KEYWORDS	Serine/threonine-protein kinase	6	12	0.00236741	IKBKB, TBK1, IRAK1, RIPK1, IKBKE, MAP3K5	50	393	20581	6.28427	0.229506	0.0124007	0.0100333
GOTERM_MF_DIRECT	GO:0004672~protein kinase activity	6	12	0.00374522	IKBKB, TBK1, IRAK1, RIPK1, IKBKE, MAP3K5	50	359	16881	5.64267	0.426119	0.0277146	0.0234076
UP_KEYWORDS	ATP-binding	10	20	0.00504278	IKBKB, HSP90AA1, PFKL, TBK1, IRAK1, IRAK2, UBE2N, RIPK1, IKBKE, MAP3K5	50	1391	20581	2.95917	0.426564	0.0252139	0.0204003
UP_SEQ_FEATURE	active site:Proton acceptor	7	14	0.00567447	IKBKB, PFKL, TBK1, IRAK1, RIPK1, IKBKE, MAP3K5	50	672	20063	4.17979	0.685005	0.144699	0.132641
SMART	SM00220:S_TKc	6	12	0.00854713	IKBKB, TBK1, IRAK1, RIPK1, IKBKE, MAP3K5	37	359	10057	4.5428	0.246682	0.056411	0.056411
GOTERM_MF_DIRECT	GO:0005524~ATP binding	11	22	0.00965763	IKBKB, HSP90AA1, PFKL, TBK1, IRAK1, IRAK2, UBE2N, RIPK1, TP53, IKBKE, MAP3K5	50	1495	16881	2.48416	0.762188	0.0621448	0.0524871
GOTERM_BP_DIRECT	GO:0006468~protein phosphorylation	6	12	0.0103221	IKBKB, IRAK1, IRAK2, IKBKE, SQSTM1, MAP3K5	50	456	16792	4.41895	0.999269	0.0798243	0.0693875
UP_SEQ_FEATURE	binding site:ATP	6	12	0.0113846	IKBKB, TBK1, IRAK1, RIPK1, IKBKE, MAP3K5	50	558	20063	4.31462	0.902152	0.190712	0.17482
UP_KEYWORDS	Nucleotide-binding	10	20	0.0237032	IKBKB, HSP90AA1, PFKL, TBK1, IRAK1, IRAK2, UBE2N, RIPK1, IKBKE, MAP3K5	50	1788	20581	2.30213	0.928549	0.104294	0.0843833
UP_SEQ_FEATURE	nucleotide phosphate-binding region:ATP	7	14	0.0331721	IKBKB, PFKL, TBK1, IRAK1, RIPK1, IKBKE, MAP3K5	50	994	20063	2.82577	0.998939	0.264145	0.242133
GOTERM_BP_DIRECT	GO:0071356~cellular response to tumor necrosis factor	3	6	0.0409584	IKBKB, RIPK1, MAP3K5	50	110	16792	9.15927	1	0.226247	0.196665
INTERPRO	IPR008271:Serine/threonine-protein kinase, active site	4	8	0.0420141	IKBKB, IRAK1, RIPK1, MAP3K5	47	312	18559	5.06247	0.994448	0.188285	0.154052
INTERPRO	IPR017441:Protein kinase, ATP binding site	4	8	0.0682111	TBK1, IRAK1, IKBKE, MAP3K5	47	381	18559	4.14564	0.999806	0.266243	0.217835
BIOCARTA	h_mapkPathway:MAPKinase Signaling Pathway	4	8	0.0982202	IKBKB, RIPK1, TRAF2, MAP3K5	22	87	1625	3.39603	0.999613	0.392881	0.341186
UP_KEYWORDS	Magnesium	3	6	0.37983	PFKL, IRAK1, MAP3K5	50	552	20581	2.23707	1	0.888965	0.719253
Annotation Cluster 17	Enrichment Score: 2.1510303110505764
Category	Term	Count	%	PValue	Genes	List Total	Pop Hits	Pop Total	Fold Enrichment	Bonferroni	Benjamini	FDR
KEGG_PATHWAY	hsa05222:Small cell lung cancer	6	12	5.37e-05	IKBKB, TRAF6, TRAF2, IKBKG, TP53, BIRC2	35	85	6879	13.8736	0.00583752	0.000293	0.000204
KEGG_PATHWAY	hsa05212:Pancreatic cancer	4	8	0.00390985	IKBKB, STAT3, IKBKG, TP53	35	65	6879	12.0949	0.347542	0.0157842	0.0110055
KEGG_PATHWAY	hsa05215:Prostate cancer	4	8	0.00909266	IKBKB, HSP90AA1, IKBKG, TP53	35	88	6879	8.93377	0.630511	0.0330367	0.0230347
GOTERM_MF_DIRECT	GO:0046982~protein heterodimerization activity	6	12	0.0109329	IKBKB, IRAK1, IRAK2, CUL3, IKBKG, TP53	50	465	16881	4.35639	0.803477	0.0674193	0.056942
UP_SEQ_FEATURE	cross-link:Glycyl lysine isopeptide (Lys-Gly) (interchain with G-Cter in ubiquitin)	4	8	0.0243373	IKBKB, UBC, IKBKG, TP53	50	255	20063	6.29427	0.993273	0.264145	0.242133
KEGG_PATHWAY	hsa05166:HTLV-I infection	5	10	0.035303	IKBKB, IKBKG, TNF, TP53, TNFRSF1A	35	254	6879	3.86895	0.980111	0.109943	0.0766578
KEGG_PATHWAY	hsa05220:Chronic myeloid leukemia	3	6	0.0488718	IKBKB, IKBKG, TP53	35	72	6879	8.18929	0.995753	0.136217	0.0949772

## Sheet: BDKRB1
Interaction Network: BDKRB1
Annotation Cluster 1	Enrichment Score: 5.717268718131906
Category	Term	Count	%	PValue	Genes	List Total	Pop Hits	Pop Total	Fold Enrichment	Bonferroni	Benjamini	FDR
UP_SEQ_FEATURE	transmembrane region	22	73.3333	1.26e-07	HHATL, GABBR1, NDFIP1, SLC44A2, TRAT1, MBOAT7, INSIG1, HILPDA, C1ORF43, TMEM42, NAGPA, SLC39A14, RTN4, GRIN1, LAPTM4B, FAM134B, SLC6A8, SLC25A28, TMX2, LRRC4C, TRAM1L1, CERS1	30	5056	20063	2.90998	1.33e-05	1.34e-05	1.34e-05
UP_KEYWORDS	Transmembrane helix	22	73.3333	5.75e-07	HHATL, GABBR1, NDFIP1, SLC44A2, TRAT1, MBOAT7, INSIG1, HILPDA, C1ORF43, TMEM42, NAGPA, SLC39A14, RTN4, GRIN1, LAPTM4B, FAM134B, SLC6A8, SLC25A28, TMX2, LRRC4C, TRAM1L1, CERS1	30	5634	20581	2.67887	5.23e-05	2.76e-05	2.73e-05
UP_KEYWORDS	Transmembrane	22	73.3333	6.07e-07	HHATL, GABBR1, NDFIP1, SLC44A2, TRAT1, MBOAT7, INSIG1, HILPDA, C1ORF43, TMEM42, NAGPA, SLC39A14, RTN4, GRIN1, LAPTM4B, FAM134B, SLC6A8, SLC25A28, TMX2, LRRC4C, TRAM1L1, CERS1	30	5651	20581	2.67081	5.52e-05	2.76e-05	2.73e-05
UP_KEYWORDS	Membrane	23	76.6667	1.73e-05	HHATL, GABBR1, NDFIP1, SLC44A2, TRAT1, MBOAT7, INSIG1, HILPDA, C1ORF43, TMEM42, NAGPA, SLC39A14, RTN4, GRIN1, LAPTM4B, FAM134B, SLC6A8, SLC25A28, TMX2, UQCRC1, LRRC4C, TRAM1L1, CERS1	30	7494	20581	2.10552	0.00157541	0.000526	0.00052
GOTERM_CC_DIRECT	GO:0016021~integral component of membrane	20	66.6667	3.42e-05	HHATL, GABBR1, NDFIP1, SLC44A2, MBOAT7, INSIG1, HILPDA, C1ORF43, TMEM42, NAGPA, SLC39A14, RTN4, GRIN1, LAPTM4B, SLC6A8, SLC25A28, TMX2, LRRC4C, TRAM1L1, CERS1	30	5163	18224	2.35315	0.00221852	0.00222095	0.00222095
Annotation Cluster 2	Enrichment Score: 2.031396349458831
Category	Term	Count	%	PValue	Genes	List Total	Pop Hits	Pop Total	Fold Enrichment	Bonferroni	Benjamini	FDR
GOTERM_CC_DIRECT	GO:0005783~endoplasmic reticulum	7	23.3333	0.00167195	HHATL, INSIG1, HTT, SLC39A14, RTN4, CERS1, GRIN1	30	828	18224	5.13559	0.103061	0.0543384	0.0543384
GOTERM_CC_DIRECT	GO:0005789~endoplasmic reticulum membrane	6	20	0.0107943	HHATL, MBOAT7, INSIG1, TRAM1L1, RTN4, CERS1	30	862	18224	4.22831	0.50611	0.233876	0.233876
UP_KEYWORDS	Endoplasmic reticulum	6	20	0.0156031	HHATL, FAM134B, INSIG1, TRAM1L1, RTN4, CERS1	30	1067	20581	3.85773	0.760949	0.320999	0.317472
UP_SEQ_FEATURE	topological domain:Lumenal	4	13.3333	0.0265942	INSIG1, NAGPA, TRAM1L1, RTN4	30	450	20063	5.94459	0.942567	0.711394	0.711394

## Sheet: MYH11
Interaction Network: MYH11
Annotation Cluster 1	Enrichment Score: 6.583279922366237
Category	Term	Count	%	PValue	Genes	List Total	Pop Hits	Pop Total	Fold Enrichment	Bonferroni	Benjamini	FDR
GOTERM_CC_DIRECT	GO:0030496~midbody	7	36.8421	1.3e-09	CHMP4C, KIF14, CHMP4B, KIF23, KIF20A, ECT2, AURKB	18	129	18224	54.9388	1.26e-07	1.26e-07	1.18e-07
GOTERM_BP_DIRECT	GO:0032467~positive regulation of cytokinesis	5	26.3158	4.65e-08	KIF14, KIF23, ECT2, AURKB, CIT	18	37	16792	126.066	9.81e-06	9.81e-06	9.21e-06
UP_KEYWORDS	Cytoskeleton	7	36.8421	0.000294	MYO1E, ANLN, KIF14, KIF23, KIF20A, ECT2, AURKB	19	1138	20581	6.66298	0.0244337	0.00247335	0.00206112
Annotation Cluster 2	Enrichment Score: 5.084050806091038
Category	Term	Count	%	PValue	Genes	List Total	Pop Hits	Pop Total	Fold Enrichment	Bonferroni	Benjamini	FDR
UP_KEYWORDS	Motor protein	6	31.5789	9.02e-08	MYO1E, KIF14, MYO5A, KIF23, MYH11, KIF20A	19	135	20581	48.1427	7.58e-06	7.58e-06	6.31e-06
UP_SEQ_FEATURE	nucleotide phosphate-binding region:ATP	9	47.3684	9.9e-07	MYO1E, KIF14, MYO5A, KIF23, MYH11, KIF20A, SMC3, AURKB, CIT	19	994	20063	9.56089	0.000119	0.00012	0.000118
UP_KEYWORDS	ATP-binding	9	47.3684	1.01e-05	MYO1E, KIF14, MYO5A, KIF23, MYH11, KIF20A, SMC3, AURKB, CIT	19	1391	20581	7.00855	0.00085	0.000283	0.000236
GOTERM_MF_DIRECT	GO:0005524~ATP binding	9	47.3684	4.35e-05	MYO1E, KIF14, MYO5A, KIF23, MYH11, KIF20A, SMC3, AURKB, CIT	18	1495	16881	5.64582	0.0025219	0.00192658	0.00169406
UP_KEYWORDS	Nucleotide-binding	9	47.3684	6.31e-05	MYO1E, KIF14, MYO5A, KIF23, MYH11, KIF20A, SMC3, AURKB, CIT	19	1788	20581	5.4524	0.00528842	0.000819	0.000682
INTERPRO	IPR027417:P-loop containing nucleoside triphosphate hydrolase	7	36.8421	0.000126	MYO1E, KIF14, MYO5A, KIF23, MYH11, KIF20A, SMC3	19	879	18559	7.77876	0.00578369	0.00580011	0.00529576
Annotation Cluster 3	Enrichment Score: 3.156638261695345
Category	Term	Count	%	PValue	Genes	List Total	Pop Hits	Pop Total	Fold Enrichment	Bonferroni	Benjamini	FDR
UP_KEYWORDS	Motor protein	6	31.5789	9.02e-08	MYO1E, KIF14, MYO5A, KIF23, MYH11, KIF20A	19	135	20581	48.1427	7.58e-06	7.58e-06	6.31e-06
UP_SEQ_FEATURE	region of interest:Actin-binding	3	15.7895	0.000304	MYO1E, MYO5A, MYH11	19	29	20063	109.236	0.0358579	0.0184077	0.0181034
UP_SEQ_FEATURE	domain:Myosin head-like	3	15.7895	0.000497	MYO1E, MYO5A, MYH11	19	37	20063	85.6174	0.0579089	0.0200452	0.0197138
INTERPRO	IPR001609:Myosin head, motor domain	3	15.7895	0.000678	MYO1E, MYO5A, MYH11	19	40	18559	73.2592	0.0307181	0.00986821	0.00901011
UP_KEYWORDS	Myosin	3	15.7895	0.000898	MYO1E, MYO5A, MYH11	19	51	20581	63.7183	0.0726915	0.00685774	0.00571478
GOTERM_CC_DIRECT	GO:0016459~myosin complex	3	15.7895	0.000977	MYO1E, MYO5A, MYH11	18	50	18224	60.7467	0.0904812	0.0266144	0.0249681
SMART	SM00242:MYSc	3	15.7895	0.00136189	MYO1E, MYO5A, MYH11	15	40	10057	50.285	0.0242323	0.0154953	0.0154953
UP_KEYWORDS	Actin-binding	4	21.0526	0.00164233	MYO1E, ANLN, MYO5A, MYH11	19	274	20581	15.8133	0.128962	0.0100728	0.00839399
GOTERM_MF_DIRECT	GO:0003774~motor activity	3	15.7895	0.00197138	MYO1E, MYO5A, MYH11	18	66	16881	42.6288	0.108146	0.0287411	0.0252724
INTERPRO	IPR000048:IQ motif, EF-hand binding site	3	15.7895	0.00316539	MYO1E, MYO5A, MYH11	19	87	18559	33.6824	0.135703	0.0291216	0.0265893
UP_KEYWORDS	Calmodulin-binding	3	15.7895	0.00767183	MYO1E, MYO5A, MYH11	19	152	20581	21.3792	0.476343	0.0429622	0.0358019
GOTERM_MF_DIRECT	GO:0005516~calmodulin binding	3	15.7895	0.0151844	MYO1E, MYO5A, MYH11	18	189	16881	14.8862	0.588296	0.144714	0.127249
Annotation Cluster 4	Enrichment Score: 3.0515082830320632
Category	Term	Count	%	PValue	Genes	List Total	Pop Hits	Pop Total	Fold Enrichment	Bonferroni	Benjamini	FDR
UP_KEYWORDS	Cell division	6	31.5789	1.62e-05	ANLN, KIF23, ECT2, SMC3, AURKB, CIT	19	388	20581	16.7507	0.00136341	0.000341	0.000284
UP_KEYWORDS	Mitosis	5	26.3158	6.82e-05	ANLN, KIF23, SMC3, AURKB, CIT	19	262	20581	20.672	0.00571618	0.000819	0.000682
UP_KEYWORDS	Cell cycle	6	31.5789	0.000188	ANLN, KIF23, ECT2, SMC3, AURKB, CIT	19	650	20581	9.99887	0.0156944	0.00175749	0.00146458
GOTERM_BP_DIRECT	GO:0007067~mitotic nuclear division	4	21.0526	0.00185676	ANLN, SMC3, AURKB, CIT	18	248	16792	15.0466	0.324391	0.0652962	0.0612732
UP_SEQ_FEATURE	domain:PH	3	15.7895	0.0199782	ANLN, ECT2, CIT	19	245	20063	12.93	0.911225	0.402893	0.396234
INTERPRO	IPR011993:Pleckstrin homology-like domain	3	15.7895	0.0633996	ANLN, ECT2, CIT	19	427	18559	6.86269	0.950853	0.364548	0.332848
Annotation Cluster 5	Enrichment Score: 3.04897109803075
Category	Term	Count	%	PValue	Genes	List Total	Pop Hits	Pop Total	Fold Enrichment	Bonferroni	Benjamini	FDR
UP_KEYWORDS	Motor protein	6	31.5789	9.02e-08	MYO1E, KIF14, MYO5A, KIF23, MYH11, KIF20A	19	135	20581	48.1427	7.58e-06	7.58e-06	6.31e-06
GOTERM_MF_DIRECT	GO:0003777~microtubule motor activity	4	21.0526	6.64e-05	KIF14, KIF23, KIF20A, SMC3	18	80	16881	46.8917	0.00384587	0.00192658	0.00169406
UP_SEQ_FEATURE	domain:Kinesin-motor	3	15.7895	0.000703	KIF14, KIF23, KIF20A	19	44	20063	71.9964	0.0809612	0.0212751	0.0209235
INTERPRO	IPR019821:Kinesin, motor region, conserved site	3	15.7895	0.000712	KIF14, KIF23, KIF20A	19	41	18559	71.4724	0.0322501	0.00986821	0.00901011
INTERPRO	IPR001752:Kinesin, motor domain	3	15.7895	0.000858	KIF14, KIF23, KIF20A	19	45	18559	65.1193	0.0387202	0.00986821	0.00901011
GOTERM_CC_DIRECT	GO:0005871~kinesin complex	3	15.7895	0.0010975	KIF14, KIF23, KIF20A	18	53	18224	57.3082	0.101039	0.0266144	0.0249681
SMART	SM00129:KISc	3	15.7895	0.0017217	KIF14, KIF23, KIF20A	15	45	10057	44.6978	0.0305412	0.0154953	0.0154953
GOTERM_CC_DIRECT	GO:0005874~microtubule	4	21.0526	0.00280268	KIF14, KIF23, KIF20A, EIF3A	18	311	18224	13.0218	0.238329	0.0453099	0.0425072
GOTERM_BP_DIRECT	GO:0007018~microtubule-based movement	3	15.7895	0.00298208	KIF14, KIF23, KIF20A	18	81	16792	34.5514	0.467492	0.0898883	0.0843501
GOTERM_MF_DIRECT	GO:0016887~ATPase activity	3	15.7895	0.0142835	KIF14, KIF23, KIF20A	18	183	16881	15.3743	0.565873	0.144714	0.127249
GOTERM_MF_DIRECT	GO:0008017~microtubule binding	3	15.7895	0.018195	KIF14, KIF23, KIF20A	18	208	16881	13.5264	0.655282	0.144714	0.127249
UP_KEYWORDS	Microtubule	3	15.7895	0.0244458	KIF14, KIF23, KIF20A	19	280	20581	11.6058	0.87494	0.114926	0.0957721

## Sheet: CCL5
Interaction Network: CCL5
Annotation Cluster 1	Enrichment Score: 18.20577186182981
Category	Term	Count	%	PValue	Genes	List Total	Pop Hits	Pop Total	Fold Enrichment	Bonferroni	Benjamini	FDR
INTERPRO	IPR001811:Chemokine interleukin-8-like domain	13	92.8571	1.12e-32	CCL25, CXCL6, CXCL9, CCL11, PPBP, CXCL2, CXCL14, CXCL10, CXCL11, CXCL12, XCL2, XCL1, PF4	13	46	18559	403.457	1.12e-31	1.12e-31	1.12e-31
GOTERM_MF_DIRECT	GO:0008009~chemokine activity	13	92.8571	8.28e-32	CCL25, CXCL6, CXCL9, CCL11, PPBP, CXCL2, CXCL14, CXCL10, CXCL11, CXCL12, XCL2, XCL1, PF4	13	49	16881	344.51	1.33e-30	1.33e-30	9.94e-31
UP_KEYWORDS	Chemotaxis	13	92.8571	7.68e-28	CCL25, CXCL6, CCL11, CXCL17, PPBP, CXCL2, CXCL14, CXCL10, CXCL11, CXCL12, XCL2, XCL1, PF4	14	97	20581	197.02	1.69e-26	1.69e-26	1.69e-26
SMART	SM00199:SCY	12	85.7143	2.17e-27	CCL25, CXCL6, CXCL10, CXCL11, CXCL9, CXCL12, CCL11, XCL2, XCL1, PPBP, CXCL2, PF4	12	43	10057	233.884	2.17e-27	2.17e-27	2.17e-27
GOTERM_BP_DIRECT	GO:0070098~chemokine-mediated signaling pathway	12	85.7143	2.65e-25	CCL25, CXCL6, CXCL10, CXCL11, CXCL9, CXCL12, CCL11, XCL2, XCL1, PPBP, CXCL2, PF4	14	71	16792	202.72	3.85e-23	3.85e-23	3.13e-23
UP_KEYWORDS	Cytokine	13	92.8571	3.48e-24	CCL25, CXCL6, CXCL9, CCL11, PPBP, CXCL2, CXCL14, CXCL10, CXCL11, CXCL12, XCL2, XCL1, PF4	14	190	20581	100.584	7.65e-23	3.82e-23	3.82e-23
KEGG_PATHWAY	hsa04062:Chemokine signaling pathway	13	92.8571	1.07e-19	CCL25, CXCL6, CXCL9, CCL11, PPBP, CXCL2, CXCL14, CXCL10, CXCL11, CXCL12, XCL2, XCL1, PF4	13	186	6879	36.9839	1.93e-18	1.93e-18	1.82e-18
KEGG_PATHWAY	hsa04060:Cytokine-cytokine receptor interaction	13	92.8571	2.89e-18	CCL25, CXCL6, CXCL9, CCL11, PPBP, CXCL2, CXCL14, CXCL10, CXCL11, CXCL12, XCL2, XCL1, PF4	13	243	6879	28.3086	5.21e-17	2.6e-17	2.46e-17
GOTERM_CC_DIRECT	GO:0005615~extracellular space	14	100	1.86e-15	CCL25, CXCL6, CXCL9, CCL11, CXCL17, PPBP, CXCL2, CXCL14, CXCL10, CXCL11, CXCL12, XCL2, XCL1, PF4	14	1347	18224	13.5293	1.51e-14	1.49e-14	1.49e-14
GOTERM_BP_DIRECT	GO:0006954~inflammatory response	11	78.5714	8.16e-15	CCL25, CXCL6, CXCL10, CXCL11, CXCL9, CXCL12, CCL11, XCL2, PPBP, CXCL2, PF4	14	379	16792	34.8119	1.19e-12	2.96e-13	2.41e-13
GOTERM_CC_DIRECT	GO:0005576~extracellular region	14	100	1.91e-14	CCL25, CXCL6, CXCL9, CCL11, CXCL17, PPBP, CXCL2, CXCL14, CXCL10, CXCL11, CXCL12, XCL2, XCL1, PF4	14	1610	18224	11.3193	1.53e-13	7.64e-14	7.64e-14
UP_KEYWORDS	Secreted	14	100	5.28e-14	CCL25, CXCL6, CXCL9, CCL11, CXCL17, PPBP, CXCL2, CXCL14, CXCL10, CXCL11, CXCL12, XCL2, XCL1, PF4	14	1965	20581	10.4738	1.16e-12	3.88e-13	3.88e-13
GOTERM_BP_DIRECT	GO:0007186~G-protein coupled receptor signaling pathway	12	85.7143	6.9e-13	CCL25, CXCL6, CXCL10, CXCL11, CXCL9, CXCL12, CCL11, XCL2, XCL1, PPBP, CXCL2, PF4	14	899	16792	16.0102	1e-10	1.67e-11	1.36e-11
UP_SEQ_FEATURE	disulfide bond	14	100	1.27e-11	CCL25, CXCL6, CXCL9, CCL11, CXCL17, PPBP, CXCL2, CXCL14, CXCL10, CXCL11, CXCL12, XCL2, XCL1, PF4	14	2917	20063	6.87796	4.69e-10	4.82e-10	4.82e-10
UP_SEQ_FEATURE	signal peptide	14	100	7.57e-11	CCL25, CXCL6, CXCL9, CCL11, CXCL17, PPBP, CXCL2, CXCL14, CXCL10, CXCL11, CXCL12, XCL2, XCL1, PF4	14	3346	20063	5.99611	2.8e-09	1.44e-09	1.44e-09
UP_KEYWORDS	Disulfide bond	14	100	7.62e-11	CCL25, CXCL6, CXCL9, CCL11, CXCL17, PPBP, CXCL2, CXCL14, CXCL10, CXCL11, CXCL12, XCL2, XCL1, PF4	14	3434	20581	5.9933	1.68e-09	4.19e-10	4.19e-10
UP_KEYWORDS	Signal	14	100	9.26e-10	CCL25, CXCL6, CXCL9, CCL11, CXCL17, PPBP, CXCL2, CXCL14, CXCL10, CXCL11, CXCL12, XCL2, XCL1, PF4	14	4160	20581	4.94736	2.04e-08	4.07e-09	4.07e-09
Annotation Cluster 2	Enrichment Score: 9.178667250900562
Category	Term	Count	%	PValue	Genes	List Total	Pop Hits	Pop Total	Fold Enrichment	Bonferroni	Benjamini	FDR
INTERPRO	IPR001089:CXC chemokine	7	50	2.79e-17	CXCL6, CXCL10, CXCL11, CXCL9, PPBP, CXCL2, PF4	13	13	18559	768.716	2.79e-16	9.3e-17	9.3e-17
INTERPRO	IPR018048:CXC chemokine, conserved site	7	50	2.79e-17	CXCL6, CXCL10, CXCL11, CXCL9, PPBP, CXCL2, PF4	13	13	18559	768.716	2.79e-16	9.3e-17	9.3e-17
GOTERM_BP_DIRECT	GO:0002690~positive regulation of leukocyte chemotaxis	7	50	1.02e-15	CXCL6, CXCL10, CXCL11, CXCL9, XCL1, PPBP, PF4	14	18	16792	466.444	1.45e-13	4.92e-14	4.01e-14
GOTERM_BP_DIRECT	GO:0032496~response to lipopolysaccharide	7	50	1.28e-09	CXCL6, CXCL10, CXCL11, CXCL9, PPBP, CXCL2, PF4	14	164	16792	51.1951	1.86e-07	2.33e-08	1.89e-08
GOTERM_BP_DIRECT	GO:0042127~regulation of cell proliferation	7	50	2.65e-09	CXCL6, CXCL10, CXCL11, CXCL9, PPBP, CXCL2, PF4	14	185	16792	45.3838	3.85e-07	4.28e-08	3.48e-08
GOTERM_MF_DIRECT	GO:0048248~CXCR3 chemokine receptor binding	4	28.5714	2.74e-09	CXCL10, CXCL11, CXCL9, PF4	13	5	16881	1038.83	4.39e-08	2.19e-08	1.65e-08
GOTERM_BP_DIRECT	GO:0030816~positive regulation of cAMP metabolic process	4	28.5714	7.24e-09	CXCL10, CXCL11, CXCL9, PF4	14	6	16792	799.619	1.05e-06	1.05e-07	8.54e-08
GOTERM_BP_DIRECT	GO:0043950~positive regulation of cAMP-mediated signaling	4	28.5714	7.94e-08	CXCL10, CXCL11, CXCL9, PF4	14	12	16792	399.81	1.15e-05	1.05e-06	8.52e-07
GOTERM_BP_DIRECT	GO:0051281~positive regulation of release of sequestered calcium ion into cytosol	4	28.5714	1.05e-06	CXCL10, CXCL11, CXCL9, XCL1	14	27	16792	177.693	0.000152	1.01e-05	8.25e-06
GOTERM_MF_DIRECT	GO:0008201~heparin binding	4	28.5714	0.000173	CXCL6, CXCL10, CXCL11, PF4	13	160	16881	32.4635	0.00275879	0.00046	0.000345
KEGG_PATHWAY	hsa04620:Toll-like receptor signaling pathway	3	21.4286	0.0140371	CXCL10, CXCL11, CXCL9	13	106	6879	14.9761	0.224663	0.0842227	0.0795436
Annotation Cluster 3	Enrichment Score: 3.507795132678442
Category	Term	Count	%	PValue	Genes	List Total	Pop Hits	Pop Total	Fold Enrichment	Bonferroni	Benjamini	FDR
GOTERM_BP_DIRECT	GO:0030593~neutrophil chemotaxis	5	35.7143	1.52e-07	CCL25, CCL11, XCL2, XCL1, PPBP	14	66	16792	90.8658	2.2e-05	1.83e-06	1.49e-06
GOTERM_BP_DIRECT	GO:0002548~monocyte chemotaxis	4	28.5714	4.09e-06	CCL25, CCL11, XCL2, XCL1	14	42	16792	114.231	0.000593	3.71e-05	3.02e-05
GOTERM_BP_DIRECT	GO:0071346~cellular response to interferon-gamma	4	28.5714	1.04e-05	CCL25, CCL11, XCL2, XCL1	14	57	16792	84.1704	0.00150011	8.83e-05	7.19e-05
GOTERM_BP_DIRECT	GO:0071347~cellular response to interleukin-1	4	28.5714	2.01e-05	CCL25, CCL11, XCL2, XCL1	14	71	16792	67.5734	0.0029099	0.000162	0.000132
GOTERM_BP_DIRECT	GO:0071356~cellular response to tumor necrosis factor	4	28.5714	7.46e-05	CCL25, CCL11, XCL2, XCL1	14	110	16792	43.6156	0.0107556	0.000541	0.00044
GOTERM_MF_DIRECT	GO:0048020~CCR chemokine receptor binding	3	21.4286	0.000116	CCL11, XCL2, XCL1	13	23	16881	169.375	0.00185807	0.000372	0.000279
GOTERM_BP_DIRECT	GO:0048247~lymphocyte chemotaxis	3	21.4286	0.000207	CCL25, CCL11, XCL2	14	28	16792	128.51	0.0295408	0.00142775	0.0011619
GOTERM_BP_DIRECT	GO:0070374~positive regulation of ERK1 and ERK2 cascade	4	28.5714	0.000295	CCL25, CCL11, XCL2, XCL1	14	175	16792	27.4155	0.0418339	0.00194217	0.00158053
GOTERM_BP_DIRECT	GO:0050729~positive regulation of inflammatory response	3	21.4286	0.00140963	CCL11, XCL2, XCL1	14	73	16792	49.2916	0.184978	0.00851652	0.00693068
GOTERM_BP_DIRECT	GO:0043547~positive regulation of GTPase activity	4	28.5714	0.00842173	CCL25, CCL11, XCL2, XCL1	14	565	16792	8.49153	0.70663	0.040705	0.0331255
UP_KEYWORDS	Polymorphism	4	28.5714	0.998124	CCL25, CXCL11, CCL11, XCL2	14	12043	20581	0.488274	1	1	1
UP_SEQ_FEATURE	sequence variant	4	28.5714	0.999215	CCL25, CXCL11, CCL11, XCL2	14	12443	20063	0.460684	1	1	1
